# Supplementary material for: Lipidomic profiling of human serum enables detection of pancreatic cancer
Source: Nat Commun. 2022 Jan 10;13:124. doi: 10.1038/s41467-021-27765-9 (PMC8748654; doi:10.1038/s41467-021-27765-9)
Supplement: Supplementary file 4 — Supplementary Data 1-20 [file 41467_2021_27765_MOESM4_ESM.xlsx]

## Sheet: SData 1
Supplementary Data 1. Molar concentrations [nmol/mL] of individual lipids measured in Phase I (discovery) together with the statistical evaluation using Shotgun MS
State	Gender	Sample no.	CE 14:0	CE 16:0	CE 16:1	CE 18:1	CE 18:2	CE 18:3	CE 20:3	CE 20:4	CE 20:5	CE 22:4	CE 22:5	CE 22:6	Cer 18:0/16:1	Cer 18:0/16:2	Cer 18:0/18:2	Cer 18:0/21:0; Cer 18:0/20:1 (1OH)	Cer 18:0/24:0; Cer 18:0/23:1 (1OH)	Cer 18:0/24:1; Cer 18:0/23:2 (1OH)	Cer 18:1/16:0; Cer 18:1/15:1 (1OH)	Cer 18:1/16:1; Cer 18:1/15:2 (1OH)	Cer 18:1/16:2	Cer 18:1/18:0; Cer 18:1/17:1 (1OH)	Cer 18:1/18:2	Cer 18:1/18:3	Cer 18:1/20:0; Cer 18:1/19:1 (1OH)	Cer 18:1/22:0; Cer 18:1/21:1 (1OH)	Cer 18:1/23:0; Cer 18:1/22:1 (1OH)	Cer 18:1/24:0; Cer 18:1/23:1 (1OH)	Cer 18:1/24:1; Cer 18:1/23:2 (1OH)	Cer 18:1/24:2	Cer 18:1/25:0; Cer 18:1/24:1 (1OH)	DG 30:0	DG 31:0	DG 32:0	DG 32:1	DG 32:2	DG 34:0	DG 34:1	DG 34:2	DG 34:3	DG 36:0	DG 36:1	DG 36:2	DG 36:3	DG 36:4	DG 38:2	DG 38:3
N	F	8	52.1005	545.904	151.15	590.155	1691.88	64.4782	0.0562231	313.9	23.8269	0.437995	0.247315	12.3451	7.12671	6.81407	71.1388	0.0795714	0.0649087	0.562443	0.700504	1.15788	0.973246	0.088102	17.7841	2.06744	0.0908151	2.05988	1.98131	8.14538	3.15266	0.0919933	0.548369	0.14866	0.175616	1.39997	1.78376	0.737166	1.12522	6.56779	4.11273	0.841242	1.53646	0.615349	5.57952	4.90696	1.33567	0.139616	0.0595592
N	F	12	71.3953	647.631	232.255	692.509	1388.1	42.0666	1.1022	225.033	19.8347	0.651901	0.0035721	13.5514	5.50298	4.71537	67.4264	0.174602	0.0528486	0.431413	0.454208	1.20498	0.967944	0.115363	14.4316	1.76067	0.16416	0.743483	0.953905	2.99121	1.57036	1.91e-05	0.254307	0.620146	0.469513	1.57468	1.86498	0.858871	1.24259	7.39921	4.18578	0.897595	1.41808	1.12062	5.40137	4.17671	0.894466	0.392166	0.365645
N	F	62	41.189	475.702	137.104	514.174	1380.38	80.615	0.0562231	246.499	25.2558	0.718077	0.0035721	11.4193	4.89774	4.73579	63.6277	0.183789	0.124289	0.58199	0.449743	1.08155	0.924911	0.190643	14.3896	1.74326	0.201199	1.33151	1.62725	4.84566	2.03068	1.91e-05	0.437589	0.394828	0.26294	0.77094	1.17765	0.714427	1.6565	3.69242	2.65102	0.677323	3.68032	0.630658	4.32638	3.21586	0.977225	0.288679	0.280253
N	F	99	66.0015	631.015	200.25	687.946	1596.15	46.9698	0.0562231	207.95	22.029	0.637823	0.137583	12.6084	5.04512	4.28548	56.7182	0.227008	0.145771	0.487835	0.720678	0.985332	0.878845	0.323514	12.491	1.65905	0.31009	1.84023	1.82337	5.52734	2.60524	0.0795768	0.450307	0.456059	0.393477	1.66584	2.18072	0.900032	1.77435	9.39287	5.65688	1.09827	3.19604	1.34169	9.15152	5.67471	1.23204	0.301361	0.234881
N	F	155	39.1948	449.692	154.978	513.619	1164.64	50.5416	0.0562231	162.663	15.9201	0.441941	0.299796	6.48256	4.89403	4.43019	57.6664	0.0442097	0.0858693	0.557335	0.549143	1.05956	0.822474	0.274576	12.3523	1.57892	0.144783	0.8273	0.863941	2.86975	1.98094	1.91e-05	0.235023	0.748444	0.695314	1.46561	1.71712	0.921133	1.38701	4.04758	3.22731	0.895517	2.26853	0.94534	4.30124	3.15882	0.844631	0.372387	0.235406
N	F	156	30.2953	328.995	92.912	344.088	1041.81	40.1891	2.34706	103.61	12.3873	0.403677	0.0035721	7.60033	8.548	7.13381	103.01	0.119071	0.0859379	0.49341	0.486938	1.72506	1.56679	0.113715	21.8305	2.77439	0.189609	0.844623	0.974123	3.00703	1.53658	1.91e-05	0.291201	0.445141	0.260302	1.27914	1.23021	0.592475	1.1025	5.40915	3.80934	0.783055	1.70441	0.88834	5.3239	3.87348	0.987644	0.286417	0.156979
N	F	213	46.4514	482.726	126.724	499.856	1306.95	37.11	2.15328	142.061	23.9741	0.509063	0.0035721	12.8782	4.49588	4.72819	64.3068	0.0442097	0.0861222	0.499384	0.459244	1.1392	1.12179	0.222256	17.6807	2.99169	0.160859	1.05687	1.51362	3.27877	1.83652	1.91e-05	0.338861	0.367122	0.355225	1.08929	1.07519	0.774161	1.37904	5.23356	3.76212	0.748857	2.8036	0.872874	5.82396	5.04592	1.25381	0.323677	0.238701
N	F	222	43.3189	642.058	173.38	725.453	2020.82	78.1444	0.0562231	275.007	29.471	0.488336	0.204947	12.704	5.21804	5.47853	73.5916	0.0442097	0.174418	0.597654	0.705103	1.34637	1.24249	0.301407	19.7246	3.09136	0.325988	2.00301	1.82327	5.31519	2.94273	1.91e-05	0.512646	0.49151	0.475923	1.15149	1.48756	0.758096	1.49489	6.80271	4.98074	1.05825	2.87583	0.805566	8.11161	7.66123	1.6394	0.369353	0.371972
N	F	223	52.1061	524.256	223.148	614.231	1274.78	82.3813	0.742422	250.512	38.8775	0.514063	0.045037	11.1771	4.15435	4.57679	63.9708	0.0442097	0.176979	0.619066	0.620233	1.18689	1.06906	0.382317	17.0659	2.7106	0.305445	1.46359	1.70391	4.64999	2.21237	1.91e-05	0.371805	2.04854	0.960613	6.3391	6.36401	2.1328	3.49089	20.99	12.2141	2.23996	3.05339	3.75325	17.0046	10.5479	2.60316	0.59276	0.610849
N	F	224	33.9579	424.685	155.435	427.516	1226.69	52.5406	0.0562231	176.678	19.7987	0.376762	0.569642	6.9798	3.40363	2.50755	33.1872	0.0442097	0.119385	0.61927	0.45002	0.665185	0.553533	0.242824	7.60846	1.1246	1.14122	1.20529	1.44979	3.82133	1.83367	0.0209914	0.358318	0.799533	0.604437	1.5558	1.75375	0.780952	1.78029	6.41867	4.24164	0.976046	3.44848	1.47497	6.07405	4.55426	1.35014	0.361572	0.278481
N	F	225	30.9414	641.338	192.381	733.976	1837.71	63.1843	0.0562231	269.438	28.6319	0.564803	0.0035721	15.2192	4.44332	5.10491	68.3957	0.0442097	0.11731	0.623378	0.704763	1.24689	1.18852	0.327994	17.1244	2.66377	0.316299	1.42053	1.43762	4.70388	2.92161	0.037465	0.326971	0.43012	0.508215	1.57966	1.39228	0.743504	3.18091	7.19579	5.27202	1.16915	7.08441	1.08326	9.22438	6.40991	1.40627	0.306306	0.229468
N	F	227	51.0238	384.18	220.922	499.41	952.589	46.6166	4.93949	99.6557	12.6063	0.485095	0.420574	4.09679	4.59877	4.86091	65.5896	0.0442097	0.0626127	0.452353	0.386005	1.21387	1.27744	0.212832	17.9046	2.83872	0.251429	0.85496	1.01953	3.14946	1.5905	1.91e-05	0.285859	0.955595	0.620602	1.66171	2.07851	0.927281	2.57555	5.09961	3.52409	0.735876	6.23694	0.942155	4.49735	2.87986	0.624888	0.258174	0.0595592
N	F	228	65.4891	916.843	198.457	947.908	2362.19	76.3416	1.22484	323.248	34.862	1.11536	0.0035721	22.845	8.07229	8.02595	111.699	0.0442097	0.361896	0.486331	0.459785	2.33081	2.12495	0.242233	31.5575	5.05022	0.481008	2.26846	2.01203	8.2953	2.6063	1.91e-05	0.502702	0.848167	0.470359	2.05856	3.19288	1.79243	4.0683	15.6506	12.5723	2.22739	8.73608	2.05354	17.9748	19.9384	6.26013	0.812555	0.84823
N	F	229	44.9108	460.475	207.674	588.367	1214.09	72.1088	0.0562231	195.155	23.2898	0.57085	0.103217	8.82233	2.03474	1.32482	19.9909	0.0442097	0.0779673	0.660828	0.573852	0.554492	0.346972	0.357032	4.3034	0.612237	0.930996	1.60869	1.43072	4.17168	2.51776	1.91e-05	0.393989	1.88643	0.681174	5.01185	5.11837	1.68291	3.89629	18.7279	10.7393	2.08834	7.27582	3.03948	14.9097	9.36043	2.06982	0.449665	0.394209
N	F	231	49.3901	626.361	190.313	668.181	1446.24	74.2219	0.0562231	245.692	28.3336	0.571875	0.482699	8.01095	5.06624	4.63574	66.0864	0.0442097	0.143509	0.608432	0.691653	1.27738	1.2306	0.241154	18.1823	2.89203	0.244909	1.46556	1.4188	5.02317	2.02513	1.91e-05	0.420482	1.09583	0.588499	3.22014	3.27333	1.28602	1.99866	11.8834	6.89076	1.52911	3.25197	1.66614	9.2561	5.38802	1.37937	0.51076	0.342497
N	F	232	95.6804	811.471	200.605	647.095	2147.24	50.6953	0.384906	292.667	45.2816	0.668461	0.0035721	18.2993	6.04492	6.3527	85.1671	0.0442097	0.138839	0.643304	0.518912	1.58905	1.52073	0.329551	23.7266	3.9906	0.30883	1.28932	1.72624	5.09196	2.64158	0.0346991	0.508394	1.0743	0.550444	2.55899	3.70208	1.37903	2.00292	12.0275	7.71214	1.41781	3.22124	1.86978	10.1818	7.66598	1.73394	0.576885	0.596452
N	F	233	37.8508	535.317	214.984	674.223	1331.28	66.4699	0.0562231	199.866	20.0824	0.509872	0.232271	6.73401	5.294	5.09905	74.9027	0.0442097	0.180625	0.511005	0.526309	1.29289	1.34088	0.219332	20.0115	3.21056	0.23639	1.29974	1.48705	4.80954	2.25371	1.91e-05	0.369928	0.942665	0.375495	3.86623	2.95342	1.01723	2.29606	11.9911	6.91469	1.10795	2.82963	1.8753	9.05617	5.54712	1.20332	0.298149	0.335917
N	F	234	71.7681	769.971	216.66	803.162	2313.42	77.6389	0.0562231	290.471	65.1931	1.04225	0.0035721	25.8048	7.50548	7.36531	103.953	0.0442097	0.206551	0.518791	0.812643	2.03042	1.88809	0.34517	28.0069	4.42147	0.29848	2.09662	2.55305	6.84967	2.88298	1.91e-05	0.677222	0.485304	0.43857	1.26329	1.13281	0.721327	1.49654	4.66356	3.83642	0.743051	2.78598	1.00506	4.98509	5.52948	2.08934	0.366394	0.278096
N	F	236	84.8832	863.735	379.528	949.949	2266.25	73.9529	3.62052	385.903	44.1822	0.642591	1.51592	14.7698	4.7072	4.88322	68.1619	0.0442097	0.200464	0.763409	0.828157	1.39116	1.26269	0.337734	18.0471	2.9275	0.319372	1.96394	2.15134	6.64587	2.95203	0.0747941	0.666898	0.924829	0.401696	1.93976	2.26612	1.17368	1.8984	8.05075	5.13977	1.21991	2.93284	1.29499	7.51094	5.63333	1.20353	0.411399	0.251769
N	F	237	47.3266	627.018	152.828	574.911	1930.55	66.8902	0.0562231	285.393	26.0934	0.610904	0.149772	12.8853	5.83309	6.60751	87.5118	0.0442097	0.201186	0.585343	0.708749	1.7019	1.45974	0.273525	24.3154	3.7819	0.389835	1.47625	1.63474	6.08432	2.28009	1.91e-05	0.505013	0.437376	0.361359	1.39336	1.67266	0.789369	1.42595	6.73508	4.03529	0.923395	2.46608	0.790702	5.40515	4.64003	1.37369	0.284512	0.242223
N	F	238	44.2178	611.415	237.187	727.113	1662.05	68.6743	0.0562231	264.009	36.0189	0.671575	0.590018	11.4043	5.03771	5.26001	71.1956	0.0442097	0.129653	0.545875	0.679634	1.28879	1.35854	0.313019	19.3466	3.12002	0.29173	1.29575	1.2949	4.61505	2.82775	1.91e-05	0.327626	0.609888	0.323652	1.12889	2.57145	1.37505	1.44748	6.98105	6.9009	1.85758	2.68773	0.94913	9.7657	7.25555	2.11357	0.344796	0.314516
N	F	240	53.382	1030.12	382.552	1192.87	2689.69	89.5974	0.0562231	407.566	36.8207	0.991867	0.724662	15.6689	4.41683	4.94295	62.4501	0.0442097	0.233463	0.653267	2.77004	1.23115	1.09819	1.01185	16.2201	2.55374	0.746135	2.77144	2.35259	7.70693	7.85188	0.362499	0.838082	0.828999	0.612907	2.90577	2.88703	1.14766	2.46238	14.5341	9.42562	1.9932	3.52713	2.55698	18.5761	10.0929	2.07855	0.510642	0.499356
N	F	243	21.0329	366.279	69.2321	407.675	1041.95	24.8131	2.69783	83.2145	5.79327	0.493096	0.129412	5.03555	4.33369	4.40926	61.0208	0.0442097	0.047264	0.485077	0.380031	1.1172	1.03632	0.0774065	16.3217	2.51898	0.185763	0.867508	0.708446	2.60983	1.30883	1.91e-05	0.292386	0.40339	0.440621	1.1072	0.696357	0.520241	0.928716	4.79654	2.35646	0.48804	1.74307	0.872189	3.8117	2.60289	0.799958	0.200114	0.268083
N	F	282	71.0693	1054.14	411.975	1252.58	3370.75	144.184	8.90812	468.475	85.6248	2.14565	0.0035721	37.0541	6.60928	6.44937	92.7502	0.0442097	0.231744	0.64273	1.22787	1.78106	1.67557	0.460678	24.5704	4.23167	0.613255	2.37956	2.18431	6.97807	4.30083	0.0686767	0.759952	0.570626	1.00005	1.91094	1.68364	0.74379	1.76597	9.1324	5.68126	1.07023	1.9321	1.74395	9.21394	5.35835	1.3278	0.464061	0.424215
N	F	284	59.0777	697.254	267.107	878.502	1839.27	80.1672	3.35143	279.382	53.5184	0.722353	0.106398	21.8997	5.08286	5.16807	68.0865	0.0442097	0.228318	0.417197	0.915508	1.21613	1.48128	0.357214	19.0985	3.21963	0.421534	2.29632	2.44471	7.04781	3.38151	0.048618	0.681168	0.515542	0.817834	1.49917	1.83758	0.826005	1.18662	7.93344	5.99331	1.25565	1.6449	1.5406	10.4407	6.9163	1.63061	0.350348	0.315905
N	F	285	34.3758	635.178	147.062	662.042	1709.61	52.6978	0.0562231	359.359	32.6165	0.431643	0.0035721	18.3582	5.28002	5.56777	73.0943	0.0442097	0.166442	0.670261	0.716141	1.18109	1.11939	0.376778	19.3191	3.05564	0.462894	1.6718	1.53872	4.35601	3.2035	1.91e-05	0.522129	1.35428	0.839633	3.52507	3.35805	1.19429	1.7727	15.1507	8.68477	1.69911	1.93559	2.34212	13.0791	8.62618	2.55906	0.517668	0.39599
N	F	286	126.328	972.945	458.32	1115.4	3092.8	150.701	7.73185	383.919	80.0059	1.01619	0.0035721	25.1838	5.16032	5.76257	78.6353	0.111752	0.245597	0.73926	1.07413	1.47636	1.57092	0.466542	20.4191	3.59903	0.425274	2.66576	3.41316	10.0807	3.96321	0.0584089	0.889844	0.815583	0.870882	2.74537	2.74901	1.47598	1.47242	10.9252	8.15351	2.11277	1.947	1.41306	7.74268	8.19397	3.29109	0.52362	0.389049
N	F	287	66.2145	652.864	202.242	611.906	1839.77	87.6775	0.0562231	309.095	38.1059	0.337873	0.315616	17.6863	4.20467	4.10679	54.1264	0.0442097	0.204751	0.535935	0.629719	1.05049	1.04686	0.216918	14.9147	2.78253	0.102815	1.20657	1.32363	4.99051	1.77487	1.91e-05	0.355834	1.381	0.926052	2.79986	3.22164	1.55164	1.65235	8.81225	5.93653	1.62126	2.00675	1.41646	6.30713	4.32416	1.2723	0.423629	0.411857
N	F	289	64.1092	818.484	270.244	1015.53	2344.5	123.055	6.47529	438.491	64.5752	1.04726	0.429295	25.5901	6.46374	6.3743	90.7427	0.0442097	0.240168	0.646051	1.12912	1.67837	1.64475	0.475913	24.2338	4.47239	0.229473	1.84984	2.35926	6.93491	3.61744	0.0497564	0.545458	0.963554	0.784455	2.33887	2.56623	1.15988	1.95683	11.8567	6.7801	1.55637	1.65501	1.87874	10.9859	7.89853	2.24912	0.630011	0.398852
N	F	290	33.6008	455.835	120.152	422.962	1511.52	39.1724	0.0562231	221.877	17.4303	0.689146	0.53497	10.0394	4.80389	4.89448	69.5559	0.0442097	0.0694198	0.246363	0.633537	1.24491	1.02168	0.237441	18.3099	3.20861	0.233272	1.02011	1.30816	3.78635	1.60166	1.91e-05	0.412653	0.384199	0.643799	0.837241	0.850656	0.525937	1.14421	3.23597	2.85109	0.687071	1.5393	0.55323	4.77231	3.92632	1.10979	0.320978	0.11996
N	F	291	76.4736	630.555	157.964	488.306	1940.97	58.4189	0.0562231	257.71	29.3749	1.35195	0.0035721	19.5557	6.08525	6.78639	88.6433	0.0442097	0.205853	0.560305	0.76702	1.51409	1.35262	0.163036	22.0837	3.6415	0.161821	1.40983	1.68673	5.75553	1.93097	1.91e-05	0.429269	0.81583	0.704671	1.97138	1.98114	1.00919	1.50615	7.51245	5.92604	1.33249	1.83486	1.22309	5.62219	5.84244	1.63479	0.506945	0.208213
N	F	294	80.9215	783.27	239.613	942.778	2308.42	93.1963	0.0562231	387.705	71.102	1.33999	0.137283	21.8617	5.07926	4.80354	71.5466	0.160971	0.252661	0.517097	0.831452	1.38357	1.44582	0.311904	18.9638	3.21661	0.339734	2.0525	2.25885	7.66557	2.65194	0.0265213	0.647717	0.630011	0.87971	1.49016	1.97713	0.907261	1.17199	7.61048	5.25562	1.3356	1.64193	1.00195	7.80394	5.82721	1.34995	0.377257	0.366214
N	F	295	42.3444	456.927	231.848	554.627	1282.28	49.8641	1.64196	220.463	16.6026	0.612062	0.400374	12.1544	3.84429	2.84064	37.1278	0.0442097	0.21097	0.631737	0.496101	0.838064	0.673033	0.518936	8.46971	1.25085	0.684174	0.94512	0.997358	3.3057	1.94446	0.167085	0.282617	1.15675	1.25841	1.70214	2.11083	0.882932	2.19396	7.12059	3.50907	1.03124	2.27399	1.68942	5.04505	3.06193	0.882675	0.400781	0.356128
N	F	297	20.3254	254.716	75.758	266.545	804.972	15.9708	1.23524	103.033	13.3684	0.44117	0.0035721	8.09863	6.88789	5.14329	74.7163	0.0442097	0.200424	0.711164	0.426453	1.46173	1.2557	0.277575	17.1586	2.71545	0.694097	0.960578	0.885933	3.16123	1.14035	1.91e-05	0.305058	0.929022	1.06525	1.03951	1.31276	0.821293	1.32852	3.32446	2.65858	0.727607	1.98812	1.03545	3.24527	2.46993	1.0571	0.142529	0.316766
N	F	298	40.134	493.097	118.05	495.746	1555.8	55.3577	0.0562231	279.001	27.4061	0.666904	0.421661	9.47893	7.36524	5.97292	83.3876	0.0442097	0.108609	0.537895	0.638901	1.62344	1.39527	0.401376	20.9406	3.13503	0.90781	0.908601	1.1871	3.90412	1.81508	1.91e-05	0.414675	0.963256	1.49806	1.87782	2.85213	1.4533	1.46531	5.85635	3.66214	1.02469	2.01094	1.5504	4.93563	3.7374	0.982435	0.395783	0.310135
N	F	299	17.4635	216.802	51.2761	201.272	695.241	24.1294	0.0562231	105.843	8.83498	0.198875	0.171553	4.70037	3.22595	3.43539	48.1234	0.0713317	0.0106035	0.582235	0.369272	0.895952	0.811427	0.126842	12.1946	1.80599	0.0906585	0.557764	0.517011	1.75752	0.717087	1.91e-05	0.244056	0.337568	0.75905	0.887379	0.704462	0.394668	1.13465	1.78805	1.18233	0.172928	1.55624	0.400524	1.66498	1.42336	0.525121	0.18195	0.0595592
N	F	300	22.2903	251.546	57.5833	206.164	741.5	19.6965	0.0562231	117.505	11.2424	0.339102	0.0035721	6.28298	3.10762	2.90672	38.6526	0.0442097	0.0450002	0.488434	0.321343	0.757501	0.602472	0.145455	9.10307	1.21562	0.20009	0.637054	0.605631	2.04713	0.871352	1.91e-05	0.267002	0.474151	0.689554	1.03929	0.956653	0.753429	1.18032	2.50374	2.97417	0.529482	1.81497	0.750918	2.94078	3.28841	1.34916	0.196648	0.129655
N	F	301	40.85	455.314	145.24	481.561	1202.76	39.6216	0.375862	164.247	14.0077	0.3954	0.633591	7.91528	4.72251	4.823	68.8396	0.0442097	0.0690602	0.472837	0.519278	1.33422	1.3336	0.316713	18.1801	2.83362	0.268809	1.15539	1.23239	3.43071	1.89292	1.91e-05	0.329162	0.873459	0.791507	1.93981	1.86292	0.970199	1.44853	5.96985	3.77828	0.797284	2.40089	1.22865	5.78365	4.52788	0.981972	0.314127	0.300186
N	F	328	71.7435	779.242	370.256	894.808	1865.08	133.789	0.0562231	437.322	52.2491	0.9629	0.026528	24.1342	2.97272	3.14323	44.2004	0.0442097	0.129618	0.671061	0.624823	0.777468	0.793121	0.378035	11.4706	1.85447	0.431493	1.52449	1.65948	5.39824	2.73307	1.91e-05	0.541497	0.734159	0.646094	1.2784	1.86246	0.882899	0.967359	6.08132	4.13195	1.08972	1.13574	0.926183	6.4625	3.222	1.19246	0.484197	0.324817
N	F	329	46.6485	605.085	298.391	701.369	1368.8	93.1277	0.0562231	379.623	35.0158	0.804298	0.0783996	15.6783	4.73785	5.13739	66.6853	0.0442097	0.0993041	0.717911	0.595409	1.37869	1.23721	0.329142	18.5283	2.97001	0.30533	1.04339	1.10941	3.19455	2.41237	0.0380543	0.372398	0.499627	0.451311	0.987612	1.36573	0.752312	0.975568	5.46376	3.62669	0.743673	1.19473	1.06021	5.62203	4.05275	0.901216	0.395599	0.301963
N	F	330	50.5286	562.995	238.022	694.268	1634.62	79.7067	0.0562231	282.449	37.3475	0.506722	0.671333	12.4319	4.53583	4.91289	62.7313	0.0442097	0.186602	0.692305	0.563059	1.21277	1.26019	0.407299	16.8579	2.65279	0.144198	1.55147	1.51881	4.61034	2.48218	1.91e-05	0.517953	0.462417	0.423133	0.936762	0.971942	0.472884	0.937138	3.03275	1.96874	0.399954	1.06105	0.578954	2.67854	1.65196	0.518705	0.359507	0.115591
N	F	332	16.3074	285.179	54.2341	274.29	981.602	20.0156	0.0562231	104.39	6.90254	0.0722789	0.0035721	6.09598	4.91806	5.39368	70.6655	0.0442097	0.0489353	0.618092	0.487683	1.37813	1.29262	0.28129	18.6506	2.94698	0.13811	0.877801	1.07662	3.22489	1.60786	1.91e-05	0.253997	0.3868	0.469728	0.98714	0.692324	0.449767	1.11645	3.71998	2.89467	0.572419	1.62994	0.61826	4.27741	4.17605	1.25578	0.262052	0.3136
N	F	333	33.1787	385.288	153.858	458.195	1034.75	50.8168	6.10212	151.077	17.7952	0.440646	0.386981	9.23492	4.97901	4.58612	66.6737	0.0442097	0.070964	0.604631	0.503975	1.36509	1.30563	0.202891	18.4125	2.90074	0.229769	0.834147	0.835978	2.69072	1.50907	1.91e-05	0.236178	0.528161	0.419342	1.29398	1.04476	0.65172	1.13544	7.71388	4.51098	0.915649	1.74903	1.01176	8.13918	6.34409	1.35848	0.537514	0.463788
N	F	334	26.2022	426.535	117.142	510.862	1380.34	30.9075	4.83981	100.515	13.9531	0.370398	0.0035721	9.52744	4.23355	3.92709	57.1508	0.0442097	0.167908	0.550963	0.633593	1.33162	1.06136	0.277861	15.7411	2.87353	0.170309	1.1409	1.15912	3.90324	2.14901	1.91e-05	0.318108	1.13548	0.646182	3.92105	2.67127	1.17503	2.55602	14.2476	7.67181	1.41042	2.08122	2.62946	13.0738	7.73853	1.77584	0.563819	0.466163
N	F	336	53.1562	618.814	213.24	665.501	1805.68	64.3195	0.0562231	293.844	54.2606	0.968549	0.183222	18.3321	5.38237	5.64318	75.6212	0.0442097	0.182801	0.601129	0.624948	1.37504	1.38425	0.406532	20.5394	3.44285	0.160815	1.59768	1.50409	4.28153	2.3604	1.91e-05	0.427708	0.854195	0.862641	1.89546	1.67699	0.695049	1.2789	6.62432	4.77499	1.18377	2.77121	1.05429	6.59541	4.46547	1.25282	0.401485	0.428921
N	F	337	63.9731	628.076	193.046	739.338	1859.9	48.4071	0.0562231	280.114	32.5686	0.74505	0.00490853	14.2817	4.0712	4.34694	58.9086	0.0442097	0.149349	0.509658	0.485518	0.995205	1.02656	0.356868	15.5747	2.56055	0.220928	1.50797	1.93943	5.89476	2.73583	1.91e-05	0.585179	0.428792	0.547616	1.0272	1.25122	0.687613	0.833759	4.90095	3.25514	0.843526	1.64758	0.863523	6.24448	4.72138	1.06384	0.464874	0.336419
N	F	338	31.1984	355.534	97.3213	361.786	1131.67	27.1264	1.20148	117.435	15.5007	0.516246	0.092056	6.60596	4.52156	4.35235	58.8441	0.0442097	0.0106035	0.535337	0.434242	1.03536	1.15854	0.193098	16.2911	2.65128	0.162125	0.861538	0.996326	2.93283	1.32434	1.91e-05	0.225193	0.539787	0.550659	1.04824	1.1494	0.594531	1.1384	2.27501	1.87858	0.552313	1.57578	0.444359	2.66069	2.52627	0.584983	0.0914698	0.215225
N	F	339	38.7114	433.394	165.851	466.674	1323.72	58.8524	3.23135	167.076	14.2245	0.743612	0.579397	4.67979	3.62384	3.46021	48.6523	0.0442097	0.0106035	0.522994	0.450923	0.903779	1.03397	0.286332	13.6506	2.12057	0.0614489	0.941665	0.875209	3.12831	1.5339	1.91e-05	0.28329	0.830663	1.12122	1.42263	1.30949	0.977411	1.44454	3.96687	3.45333	0.799828	1.84837	0.89777	3.65196	3.44089	0.764407	0.615757	0.437541
N	F	340	34.6451	391.084	115.333	483.144	1116.02	42.6535	2.94685	129.445	11.7557	0.129605	0.683357	6.49566	2.47251	2.80312	39.7119	0.0442097	0.132173	0.226596	0.323158	0.704542	0.683251	0.0391523	10.7171	1.79116	0.0614489	0.947977	0.890466	3.80774	1.43068	1.91e-05	0.266621	0.572685	0.596562	1.2101	1.15612	0.619993	1.22508	3.56832	1.896	0.418071	1.54667	0.67846	3.12145	1.61884	0.373821	0.233577	0.149221
N	M	38	52.8866	634.858	156.399	547.614	1208.05	44.206	0.0562231	270.145	23.0651	0.55796	0.34947	10.8042	3.69524	3.59492	48.4025	0.216402	0.111343	0.246227	0.645477	0.817472	0.766407	0.373547	10.6588	1.50014	0.323581	1.27648	1.33953	3.61138	2.34562	1.91e-05	0.322236	1.51577	0.780439	5.30089	4.35295	1.41554	3.70737	22.8202	11.4567	1.7259	1.98948	4.03323	16.496	10.7767	2.61549	0.590551	0.359414
N	M	39	43.371	508.234	199.586	490.82	1149.18	55.3505	0.0562231	228.59	21.2264	0.502307	0.0035721	10.9338	5.11828	4.72299	64.8379	0.252379	0.147744	0.298447	0.748665	1.09936	0.961505	0.354923	14.7526	1.7716	0.257945	1.66695	1.5144	4.95821	3.2797	1.91e-05	0.377536	0.812343	0.479542	2.9714	2.49586	1.25172	1.70824	11.908	8.82399	1.80133	1.68414	1.96848	12.3272	9.98051	2.42815	0.386304	0.406104
N	M	41	17.8703	399.704	74.1411	356.653	1229.88	30.8	0.0562231	186.012	11.1395	0.467073	0.0618905	9.16501	4.50721	3.79665	55.9638	0.0932254	0.0780789	0.582591	0.387069	0.980466	0.772159	0.183226	11.7423	1.41481	0.151688	0.875888	0.825928	2.74075	1.31759	1.91e-05	0.247319	0.774838	0.881878	1.70792	2.13014	1.09191	1.40615	5.40305	4.25339	1.10967	1.6161	1.31153	7.0834	7.34575	2.44213	0.339183	0.279538
N	M	42	59.2561	527.788	170.766	496.033	1432.69	49.0918	0.38755	219.877	24.431	0.604999	0.570845	8.62574	5.7403	5.69137	74.5028	0.20031	0.0605626	0.203864	0.497539	1.36875	1.01986	0.202553	16.0924	1.9814	0.216937	1.3418	1.56644	4.29901	1.86776	1.91e-05	0.363812	1.06637	0.566892	2.31699	2.05882	1.05706	1.57485	6.28601	4.22487	0.866226	1.42102	1.19198	5.66005	4.78752	1.36603	0.426109	0.275157
N	M	43	35.0007	431.764	111.386	487.15	1101.12	42.0446	1.16179	140.487	16.1675	0.464748	0.1074	7.53515	6.50901	5.64944	78.7442	0.208804	0.112274	0.479104	0.576857	1.34249	1.19121	0.175142	16.9809	2.14425	0.234955	1.2099	1.00814	3.27153	1.9671	1.91e-05	0.278082	0.906729	0.611033	3.43568	2.29806	1.04419	2.01449	13.9555	7.21663	1.07993	1.52543	1.89145	11.0192	7.54907	1.65691	0.49146	0.320962
N	M	45	84.4607	644.408	157.667	575.847	1423.1	69.7368	0.0562231	261.868	55.4919	0.598526	0.218386	15.3385	7.73106	6.91481	96.3194	0.286705	0.135588	0.640099	0.809649	1.77647	1.50035	0.359904	21.833	2.60434	0.46613	1.70564	2.19628	6.14137	2.71841	1.91e-05	0.576246	1.75931	0.787539	4.73269	6.87738	2.85247	2.42471	20.9846	12.7215	3.09361	1.82354	3.60195	21.8075	15.3091	4.21428	0.823545	0.5835
N	M	47	42.6225	530.41	141.251	579.266	1353.25	39.4199	0.0562231	223.839	33.1164	0.46483	0.137854	10.8637	5.12366	4.51476	63.5738	0.15937	0.077335	0.513458	0.546135	1.07871	1.05769	0.217694	14.6207	1.76809	0.17812	0.979713	1.20518	3.33052	1.59811	1.91e-05	0.365704	0.549362	0.814779	1.13144	1.09161	0.756174	1.1217	2.88802	1.99492	0.586174	1.36772	0.594037	3.81109	2.69071	0.541486	0.213802	0.170249
N	M	48	42.9584	423.076	125.042	350.169	1070	59.9431	0.0562231	214.491	24.3209	0.528741	0.061856	9.27999	4.07691	3.64766	50.7131	0.154798	0.0666842	0.564854	0.450629	0.907189	0.779874	0.213033	11.082	1.41143	0.178139	1.13959	1.13527	3.18671	1.4598	1.91e-05	0.259596	0.888568	0.555128	2.55546	2.75059	1.17333	1.77196	8.67341	5.76136	1.19398	1.40179	1.30196	7.63927	6.88672	1.64505	0.313927	0.310297
N	M	49	42.0309	537.116	222.983	637.289	1043.67	56.2507	0.181938	199.325	49.4449	0.610892	0.0035721	13.8469	4.55411	4.13571	59.0741	0.213815	0.0842924	0.542549	0.408369	1.02406	0.860211	0.190244	13.396	1.70822	0.189288	0.942572	0.972716	3.32709	1.9472	1.91e-05	0.274967	0.771984	0.485063	2.43433	2.56012	1.30456	2.50676	10.9067	7.99081	1.76743	5.04316	1.42835	10.1415	8.40255	2.31884	0.523269	0.460312
N	M	111	46.5724	774.932	168.779	847.52	1964.86	53.899	0.0562231	400.707	28.4706	0.825456	0.201251	16.6579	8.72613	7.76189	111.104	0.320438	0.28749	0.690826	0.699796	1.91989	1.7062	0.32977	23.3868	3.15077	0.379588	2.36107	1.97479	5.89721	2.45928	0.0257803	0.420153	1.09439	0.984704	3.58833	4.29002	2.09314	2.30451	25.4449	11.3918	1.76216	1.27913	4.72185	37.2337	17.8264	3.02726	0.879054	0.657457
N	M	112	41.7709	563.161	148.996	549.633	1557.17	42.1225	0.0562231	211.77	31.0175	0.62983	0.0035721	12.0045	4.27698	3.99992	52.369	0.213155	0.0900174	0.556876	0.523195	1.0571	0.7734	0.27301	11.6944	1.47347	0.226081	1.50356	1.2255	4.29806	2.06764	1.91e-05	0.235834	0.812484	0.386382	2.90615	2.24898	0.823582	2.08457	11.0051	5.29355	0.881169	0.841166	1.6842	7.47399	5.06652	1.15707	0.334855	0.209748
N	M	113	32.5502	433.687	95.612	437.51	1243.03	46.169	0.644213	186.618	16.8023	0.437245	0.217106	6.55888	4.2494	4.08042	52.9466	0.156343	0.0459483	0.473129	0.377709	0.932638	0.755341	0.19361	11.6846	1.54329	0.148581	0.997745	1.01821	3.74912	1.57396	1.91e-05	0.263754	0.59496	0.294924	1.92696	1.73715	0.817247	1.99011	7.2649	4.41293	0.795919	2.93384	1.22419	5.96199	4.84965	1.3748	0.300334	0.132409
N	M	114	27.4578	396.42	69.7918	385.534	1128.17	43.3326	0.0562231	205.184	16.725	0.455189	0.0466825	7.55782	7.1299	6.66784	92.8262	0.167163	0.0446518	0.483262	0.421009	1.35763	1.30593	0.149116	18.9373	2.30985	0.169034	0.936254	0.831069	3.16755	1.37256	1.91e-05	0.19773	0.648049	0.405062	1.619	1.64382	0.767575	1.56112	5.85392	3.44515	0.899505	3.21854	1.22706	6.23365	4.89424	1.61415	0.221858	0.160681
N	M	116	38.3698	571.491	233.031	653.838	1271.71	72.2818	1.57983	269.086	40.2409	0.477583	0.474815	10.6851	5.34036	5.24976	69.3635	0.185222	0.117312	0.545519	0.38498	1.11368	0.948546	0.179634	15.3374	1.8517	0.17361	0.919619	0.776056	3.48074	1.89645	1.91e-05	0.17165	1.02234	0.496824	4.10538	3.26771	1.1685	2.82106	12.5425	6.5342	1.1417	2.78271	1.71353	7.9777	4.04185	1.11079	0.30298	0.275828
N	M	117	54.7099	858.288	192.44	957.47	2243.12	82.8332	0.0562231	368.724	62.1219	0.40273	0.0035721	21.2625	6.59067	5.66312	78.2187	0.221056	0.210875	0.471969	0.756636	1.21754	1.21056	0.272274	16.6173	2.05547	0.274226	1.40985	1.46667	5.09753	2.48762	1.91e-05	0.372619	0.68951	0.687526	2.41506	2.41306	1.20701	2.47102	13.2896	8.40117	1.73268	4.53915	1.85371	14.8218	12.689	3.05254	0.476259	0.314915
N	M	119	75.1015	667.734	188.81	611.218	1235.73	63.7033	0.0562231	249.633	125.287	0.687668	0.0035721	20.5636	6.12457	5.899	74.5729	0.227751	0.0944787	0.598549	0.540289	1.18625	1.14738	0.183348	16.8887	2.17427	0.247073	1.46998	1.37377	3.94478	2.80753	1.91e-05	0.320441	1.13925	0.492583	3.46218	3.88496	1.49168	2.59939	12.0327	7.41825	2.05307	3.32168	1.94748	9.23108	7.09902	2.26363	0.453348	0.215939
N	M	121	44.0714	523.403	105.406	491.296	1535.02	47.2012	0.0562231	238.604	23.4895	0.5499	0.0751139	9.69027	6.26329	5.52788	74.0596	0.0442097	0.112562	0.609277	0.670687	1.22579	1.05043	0.203701	16.3134	2.01107	0.245701	1.40569	1.49849	5.29198	2.22925	1.91e-05	0.356379	1.21219	0.52919	2.61585	3.05816	1.39066	1.68957	8.5883	5.82297	1.36686	1.49603	1.52819	9.43483	8.0664	2.47291	0.345336	0.258298
N	M	162	50.8888	461.982	102.079	413.344	1180.27	49.3151	0.202776	189.941	21.9719	0.505785	0.100272	10.2131	6.47173	5.68823	79.118	0.0442097	0.126291	0.625678	0.482731	1.48214	1.03975	0.262562	17.8451	2.31075	0.325282	1.3933	1.59767	4.79809	1.84658	1.91e-05	0.393289	0.941109	0.547231	2.65284	2.6286	1.19955	3.12832	10.0774	7.20501	1.55488	6.75041	1.6031	9.83902	10.8206	3.24494	0.398409	0.3787
N	M	163	32.783	416.845	105.489	429.676	1016.02	32.8199	0.0562231	172.181	10.5963	0.390529	0.567906	5.25788	6.30336	6.11968	81.4223	0.0442097	0.113402	0.280142	0.520269	1.33946	1.17621	0.251952	18.1967	2.38554	0.16941	0.89491	0.876702	3.22148	1.56851	1.91e-05	0.259708	0.768616	0.498756	1.75501	1.91418	0.885378	3.01703	5.74182	4.1272	0.913891	5.53374	1.36736	7.94008	6.25709	1.49387	0.270191	0.263367
N	M	164	13.6671	462.201	84.4985	498.282	1070.48	22.2498	0.0562231	240.251	13.4035	0.496587	0.0035721	12.9952	6.82346	6.82098	86.9592	0.0442097	0.0779091	0.495757	0.50341	1.55049	1.28922	0.229381	19.366	2.45799	0.201313	0.864475	0.776392	2.27198	1.82645	1.91e-05	0.225147	0.399696	0.424697	1.16944	0.847743	0.437216	2.23958	3.85546	2.52104	0.433292	5.11014	0.773928	4.53716	3.51529	0.762874	0.236845	0.14499
N	M	165	27.4214	422.453	95.6133	350.545	1266.33	39.6103	0.0562231	172.157	14.7588	0.375728	0.0035721	10.8341	4.90076	4.28343	59.3043	0.0442097	0.0725436	0.537159	0.451903	1.08031	0.753762	0.186285	13.1347	1.59723	0.213244	0.887239	0.853941	2.87394	1.48611	1.91e-05	0.280555	0.745565	0.675469	1.93728	2.25436	1.29791	2.74269	4.37018	3.41241	0.71255	4.94784	1.19352	4.68695	3.76903	1.09093	0.244213	0.21742
N	M	167	51.5659	618.228	149.873	614.951	1705.98	57.9722	0.0562231	314.697	36.5009	0.592818	0.0035721	16.8796	5.04064	4.62782	61.0922	0.0442097	0.200721	0.301523	0.535041	1.0352	0.841042	0.253826	13.5624	1.76519	0.230616	1.48543	1.61484	5.84296	2.30637	1.91e-05	0.354748	0.97137	0.470542	2.29882	2.10853	1.3146	3.95298	5.69123	4.54136	1.04946	5.67723	1.11196	4.99428	4.3029	1.44066	0.373632	0.207113
N	M	169	38.0949	474.125	107.848	464.418	1086.52	38.1732	0.0562231	256.025	20.051	0.560959	0.0196794	13.7545	7.01576	6.44826	82.4389	0.0442097	0.0515675	0.533001	0.325966	1.44568	1.32418	0.0904494	18.6791	2.29428	0.172346	0.896504	0.941325	3.3205	1.58016	1.91e-05	0.285344	0.577334	0.432709	1.37169	1.99425	0.919781	2.01891	6.94309	4.90824	1.07441	4.62815	1.1422	9.72426	8.3016	2.23674	0.42283	0.365637
N	M	170	29.694	338.045	122.175	388.845	763.988	43.2866	0.0562231	139.265	16.4657	0.365334	0.0035721	10.4535	7.06399	6.73975	90.6939	0.0442097	0.116432	0.649552	0.527327	1.61141	1.62337	0.20616	20.292	2.58999	0.249949	1.12489	1.02477	3.02563	2.16408	1.91e-05	0.318438	0.835041	0.534389	3.88756	4.18879	1.69566	3.9316	20.2639	12.8372	2.8786	6.3252	3.63517	23.6354	17.3203	4.33126	0.556057	0.601425
N	M	171	52.9069	523.113	137.891	554.162	1054	52.3594	0.0562231	275.926	45.8595	0.47166	0.0035721	15.3538	4.52429	4.55354	62.764	0.0442097	0.154489	0.329689	0.0512055	1.0129	0.972276	0.202939	14.2542	1.8665	0.177528	1.18196	1.25297	4.03334	2.01294	1.91e-05	0.266787	2.50711	0.740535	6.05011	5.59884	1.87361	10.0398	17.7123	8.85503	1.85658	26.3038	3.12644	14.0687	8.84187	2.48734	0.472641	0.371302
N	M	172	17.5017	350.877	51.5115	330.743	1036.61	28.4942	0.0562231	170.297	16.2647	0.469459	0.0035721	14.1366	5.76968	5.27917	70.3528	0.0442097	0.0684807	0.582762	0.38505	1.17661	1.02847	0.182373	15.1741	1.90708	0.167238	0.907094	0.732312	2.66311	1.49069	1.91e-05	0.266965	0.382362	0.325476	1.37197	1.16459	0.552972	7.14087	5.44341	4.24764	0.762755	23.1376	1.00116	7.02024	7.67522	1.99064	0.261031	0.277956
N	M	174	27.0995	394.445	113.199	570.162	879.911	32.3299	0.257932	160.062	31.3736	0.343932	0.301205	7.92682	3.05966	2.19229	27.9514	0.0442097	0.0900101	0.557267	0.422616	0.687882	0.473443	0.283445	6.36915	0.928486	0.834681	0.829107	0.947143	3.84416	1.25918	1.91e-05	0.258033	0.606351	0.630201	1.59303	1.28949	0.522143	6.48139	5.10969	2.69936	0.506032	19.7289	1.00116	4.37613	2.79157	0.637859	0.206176	0.161812
N	M	175	14.6081	349.813	89.8042	370.443	1077.01	38.0915	0.0562231	141.991	10.2579	0.368664	0.127098	6.43732	5.70036	5.09217	67.0432	0.0865764	0.0807063	0.494921	0.364617	1.26745	0.9678	0.243779	14.6016	1.9159	0.164626	0.9988	0.807698	3.29402	1.5272	1.91e-05	0.222105	0.390291	0.490254	1.62213	1.15712	0.48627	6.77896	4.67628	3.48785	0.670807	22.175	0.958386	6.51927	5.93937	1.4983	0.333531	0.215725
N	M	176	35.7402	409.574	155.624	491.17	1084.56	82.0607	0.0562231	224.954	34.9988	0.232717	0.425699	8.4516	6.24399	5.46606	74.1468	0.0552621	0.13786	0.222224	0.488031	1.16646	1.1473	0.220871	15.5941	2.03175	0.232747	1.14312	1.16911	3.15104	1.84912	1.91e-05	0.21401	0.688375	0.452618	2.12017	2.00857	0.825847	6.66094	7.87694	4.42391	0.852956	21.659	1.30358	6.25145	4.43003	1.33099	0.303121	0.236721
N	M	178	29.3524	452.621	119.004	420.061	1360.98	49.9354	0.0562231	177.314	22.2693	0.367037	0.0273511	11.2342	2.13054	1.61834	21.1283	0.0442097	0.147441	0.303817	0.485056	0.540207	0.409051	0.340511	4.73617	0.78373	0.93278	1.59565	1.09087	4.81348	2.31323	1.91e-05	0.332837	0.860171	0.714537	2.39359	2.76741	1.2271	1.88153	10.9384	7.81535	1.76884	2.79275	1.56038	8.02165	9.82905	3.38477	0.396258	0.242494
T	F	1	30.5449	269.229	65.7205	294.525	636.62	21.7841	3.0427	83.3966	7.56331	0.264745	0.170098	5.18211	3.68046	3.51806	54.3796	0.135884	0.0545616	0.56408	0.436602	0.865141	0.707435	0.0761976	11.9433	1.5443	0.15947	0.581296	0.403068	1.64124	1.57348	1.91e-05	0.154761	2.45663	0.653919	4.22054	2.87089	0.977771	2.0783	7.23076	2.98562	0.578045	1.93889	1.46683	3.72264	2.24481	0.603853	0.282553	0.249123
T	F	2	46.7377	609.186	110.948	744.541	1926.2	56.8462	0.0562231	251.424	18.1919	0.55857	0.0035721	15.7891	6.7138	6.04083	82.1895	0.176339	0.16015	0.478534	0.698147	1.41651	1.22442	0.182191	17.6083	2.4223	0.238107	1.24532	1.34621	4.18788	1.99767	1.91e-05	0.396353	0.612229	0.487828	1.35007	1.33607	0.657106	1.41918	5.52842	3.3965	0.60358	2.03178	1.54638	8.39847	4.72339	0.974875	0.452098	0.23163
T	F	3	68.6182	1064.87	181.339	1071.16	3467.22	86.298	0.0562231	508.175	30.074	0.983783	0.0035721	25.9386	7.30098	6.30771	88.4306	0.227587	0.2438	0.441403	1.04567	1.48093	1.38784	0.395507	19.0502	2.40751	0.397627	2.06532	2.34298	7.12545	3.40972	0.196238	0.568498	0.714566	0.497344	2.15812	1.81296	0.875672	1.475	10.2529	6.29956	1.10678	1.94774	1.66219	12.9254	10.931	2.50771	0.46877	0.343097
T	F	7	35.8839	439.661	102.929	468.012	1490.51	50.2421	0.0562231	181.283	38.9464	0.422433	0.0035721	12.8681	3.37684	3.49835	50.2753	0.161743	0.0840544	0.500667	0.559383	0.749311	0.6348	0.200806	10.4987	1.30401	0.187892	1.13519	1.22054	3.9795	2.15158	1.91e-05	0.289409	0.264908	0.420225	0.630003	0.711105	0.414456	0.843913	3.55543	2.50377	0.529322	1.39153	0.405837	4.42843	3.60046	0.945181	0.228288	0.16926
T	F	9	42.3671	520.435	143.081	479.978	1725.32	61.3619	0.0562231	197.772	22.6019	0.475961	0.25905	11.4306	4.82979	4.14455	58.0497	0.244806	0.0518905	0.510165	0.596698	1.12545	0.894658	0.218487	12.9573	1.68212	0.243665	1.34957	1.26968	4.83675	2.29655	1.91e-05	0.315658	0.482023	0.590287	1.249	1.54386	0.822574	1.10596	5.20991	3.73344	1.05204	1.8907	0.996982	6.88693	6.29947	2.08753	0.322227	0.207515
T	F	10	41.4585	811.299	316.346	855.867	2154.4	64.9093	0.0562231	416.111	73.7067	1.01055	0.0035721	28.439	7.54596	6.18549	82.877	0.225293	0.0401257	0.527984	0.780293	1.63195	1.30799	0.476119	16.93	2.17487	0.328719	1.69924	1.24496	2.80884	2.48851	1.91e-05	0.324435	1.31133	1.13669	3.12722	4.26333	1.93973	1.45523	11.7881	7.81211	1.74506	1.62264	1.69257	12.6182	9.06262	2.31035	0.502299	0.294833
T	F	11	20.5176	471.094	93.763	565.329	1136.04	18.2099	0.0562231	219.119	10.4958	0.667104	0.0321443	13.437	5.40489	5.14048	70.3717	0.177283	0.064614	0.233418	1.59022	1.24955	0.994744	0.91696	15.6898	1.78296	0.465357	1.14268	0.554678	1.43448	3.38175	0.0363374	0.131206	0.817941	0.626661	2.70558	2.13158	0.777852	1.62918	11.3759	5.20822	0.821018	1.41225	1.76763	11.6585	7.53743	1.41596	0.436715	0.215416
T	F	13	13.8427	739.247	118.654	778.987	1188.72	14.9351	0.0562231	462.245	16.9289	0.839391	0.0035721	23.1027	4.5919	4.47243	62.54	0.212492	0.115639	0.251808	0.896139	1.2041	0.977724	0.54295	14.1163	1.59773	0.240879	0.933286	0.946101	2.77911	2.30763	1.91e-05	0.283936	0.513972	0.53243	1.57439	1.44545	0.852084	1.04928	7.58998	3.88449	0.572662	1.40269	1.37032	8.63517	5.78085	1.16491	0.315477	0.24144
T	F	23	13.4608	226.155	134.351	307.654	424.808	7.83633	0.0562231	63.4865	4.84081	0.207501	0.200781	3.07848	3.16967	2.88049	40.8495	0.162279	0.0510998	0.673661	0.753221	0.689728	0.617878	0.352412	8.77481	1.09299	0.257037	0.962864	0.404634	1.7875	3.29854	1.91e-05	0.115432	0.578319	0.601087	2.37246	2.47945	0.959722	1.15966	10.225	6.26974	1.0937	1.07028	1.19208	11.32	5.93671	0.925956	0.39358	0.242952
T	F	24	32.3615	246.542	187.348	311.705	445.586	22.045	2.60564	62.7504	8.76697	0.175229	0.234793	3.83847	3.73149	3.58639	47.0341	0.184696	0.0165553	0.634765	0.51081	0.856374	0.637609	0.103459	10.5737	1.27973	0.205761	0.662437	0.26237	1.67121	2.22059	1.91e-05	0.0938137	0.861075	0.613787	2.45428	3.30299	1.40901	1.71331	7.89262	5.46751	1.20725	0.978755	1.04399	6.90682	3.18594	0.823774	0.326169	0.284619
T	F	26	37.0053	265.648	178.507	390.014	522.745	20.8948	4.65939	47.223	7.02162	0.209974	0.141895	3.24317	4.70495	4.46137	58.3039	0.166614	0.0645523	0.554602	0.391854	0.990184	0.80908	0.259066	12.5246	1.61044	0.247888	0.783433	0.410994	2.24741	2.33205	1.91e-05	0.143279	0.738692	0.413733	1.41352	2.52812	1.03708	0.962317	7.20731	4.51614	0.904105	0.830984	0.99253	6.51207	3.34208	0.60143	0.316714	0.208176
T	F	32	35.0002	611.123	112.575	681.573	1522.41	20.3179	0.0562231	228.215	12.2403	0.646639	0.0608615	13.405	3.41033	3.33561	43.4108	0.175591	0.103615	0.560596	1.04109	0.711039	0.614705	0.457752	9.69912	1.2571	0.373036	1.6881	1.67502	4.5624	3.14858	1.91e-05	0.312766	1.57418	0.763033	3.71452	3.09801	1.02338	2.63187	12.6342	4.92211	0.823727	2.53839	2.655	13.6958	6.86709	1.14446	0.562719	0.249701
T	F	33	40.5886	796.289	171.294	768.279	1940.11	35.3352	0.0562231	262.486	58.2894	0.956958	0.0035721	19.6391	6.32166	5.94186	80.7986	0.341238	0.136753	0.593075	1.25503	1.67365	1.31612	0.323551	16.8937	1.99818	0.404634	1.8611	1.40722	4.40483	3.7659	0.0175094	0.3855	1.24682	1.16584	4.5977	4.16553	1.72536	2.78217	20.3996	11.8334	1.6724	1.99607	3.45302	19.5792	14.3206	3.15193	0.698382	0.40102
T	F	35	23.3298	201.963	156.267	241.865	394.758	14.6764	1.3427	60.812	4.66976	0.12914	0.45873	2.57993	6.38062	5.55162	77.833	0.152291	0.0132544	0.272248	0.341951	1.34678	1.0051	0.1876	16.4014	2.06514	0.162084	0.394473	0.307764	0.783909	1.06316	1.91e-05	0.134192	0.306696	0.526734	0.783847	0.831691	0.462563	1.11295	2.27724	1.63066	0.341048	1.47409	0.420734	2.20197	0.830119	0.267221	0.231143	0.153061
T	F	56	40.42	348.032	139.902	355.932	718.956	47.5401	0.0562231	133.88	20.9208	0.286387	0.100358	5.48376	5.39231	4.76997	65.4359	0.129733	0.056585	0.277817	0.45745	1.17074	0.981975	0.231403	14.2294	1.76729	0.176904	0.763783	0.601836	2.00171	1.61075	1.91e-05	0.113609	0.858145	0.672768	1.87251	2.38005	1.10798	2.42309	6.21226	3.88088	0.816126	3.99582	1.27017	5.51757	3.18314	0.823251	0.327048	0.15702
T	F	57	45.3892	483.982	177.258	537.68	1111.96	61.8949	5.95055	155.16	34.8817	0.430824	0.0753459	9.16275	7.18446	6.84205	89.804	0.226825	0.0727309	0.545648	0.690972	1.51875	1.35799	0.253193	20.1137	2.48662	0.297094	1.52231	0.933374	4.10012	2.97572	1.91e-05	0.232205	0.45447	0.307096	1.73154	1.68696	0.666942	2.04266	7.57374	4.34839	0.839825	4.05082	1.59842	7.71902	4.01255	1.05874	0.323388	0.244053
T	F	58	27.3959	256.986	117.14	276.581	510.682	42.0115	2.72774	79.6257	22.4467	0.181248	0.128229	3.78916	6.09141	5.49903	73.8144	0.191195	0.0269368	0.428502	0.37682	1.29423	1.04018	0.152314	15.7999	1.85378	0.170177	0.670904	0.515579	1.48022	1.37857	1.91e-05	0.102865	0.575378	0.342967	1.63109	1.57877	0.776786	1.9985	5.66851	3.20258	0.586787	4.00475	1.16321	4.07437	1.88123	0.500887	0.259531	0.167697
T	F	65	55.2366	607.286	236.341	737.785	1961.21	110.366	2.45717	268.495	49.3152	0.496946	0.25309	13.4128	4.40282	4.11933	56.5834	0.21299	0.0598528	0.433185	0.828394	1.11807	0.999678	0.31584	10.9379	1.46392	0.282112	1.93665	1.60803	6.56912	2.48118	1.91e-05	0.365967	1.00176	0.448948	3.56455	2.5369	1.16507	2.06638	10.0545	6.1359	1.25398	1.12882	1.92364	6.50031	4.86277	1.57732	0.285029	0.074449
T	F	66	53.535	606.755	256.931	831.528	1584.92	84.5643	6.32884	266.648	34.3749	0.611935	0.0879075	15.1091	3.30834	3.06836	42.3835	0.208547	0.129983	0.465539	0.741901	0.786786	0.648498	0.282898	8.62027	0.928644	0.216553	1.49144	1.15331	5.31386	2.36127	1.91e-05	0.236568	0.712882	0.471925	2.23588	2.19816	0.881723	1.52107	9.28955	4.07385	0.730381	0.86192	1.64232	7.39203	3.73245	0.925608	0.370109	0.202871
T	F	67	50.0174	983.952	355.856	1305.69	2520.42	112.629	4.1752	464.866	47.6631	0.832425	0.0035721	27.5701	5.50344	4.97996	71.1929	0.302651	0.177792	0.667072	1.47255	1.37259	1.03953	0.917567	15.1014	1.60994	0.690851	3.32089	1.83104	6.12544	5.99381	0.0422382	0.481454	2.47976	0.696237	12.6265	8.94283	2.91913	5.9009	50.535	24.646	4.20556	2.17523	8.9162	40.2195	25.9467	4.95056	0.873653	0.778227
T	F	69	18.2283	584.742	89.009	505.3	1116.65	16.2398	0.0562231	297.731	14.7611	0.633315	0.0035721	11.2383	6.20593	5.85699	76.5251	0.212327	0.117451	0.578584	0.556219	1.53068	1.06644	0.469518	17.0648	2.18301	0.290992	1.37029	1.19847	4.14504	2.86225	1.91e-05	0.261272	0.493247	0.409967	2.29518	1.20342	0.565923	1.49116	9.05251	5.0714	0.795543	1.29232	1.66792	8.73667	5.91555	1.39555	0.343306	0.30418
T	F	74	77.7117	810.669	251.303	940.326	2163.15	72.6263	11.452	204.257	23.6567	0.626435	0.0035721	14.4399	6.67156	6.043	77.6621	0.218507	0.149498	0.610396	1.07192	1.35117	1.13893	0.370226	17.9584	2.31864	0.348726	2.22777	1.51015	6.07817	4.92094	0.0768081	0.487129	0.535058	0.345583	1.4323	1.55587	0.746279	1.29426	8.07102	3.59303	0.658127	1.32256	1.69182	10.3488	4.67662	1.05628	0.49864	0.203149
T	F	75	17.504	444.433	116.444	386.039	779.063	15.7532	0.0562231	161.676	16.0404	0.555172	0.0035721	11.9849	7.15193	6.39541	86.3983	0.20833	0.0574428	0.589354	0.890745	1.47511	1.16864	0.496157	18.7355	2.32606	0.284729	1.3554	0.976653	3.14654	3.96536	1.91e-05	0.191966	0.349595	0.313868	1.50854	1.40605	0.743317	0.937044	6.5977	4.14983	0.74382	0.951825	0.954887	7.76638	5.24143	1.04933	0.210797	0.167795
T	F	84	51.497	527.812	261.233	617.606	984.576	55.3071	8.78522	168.94	16.295	0.40373	1.17183	5.11007	5.07865	4.89567	64.8023	0.237618	0.0841414	0.529924	0.713014	1.22349	0.910471	0.356497	14.7927	1.73939	0.353441	1.37002	1.03676	2.86396	2.57554	1.91e-05	0.270146	1.48637	0.837983	4.46755	5.01453	1.77795	3.05378	15.1836	8.55776	1.58927	3.82933	3.57561	13.7554	7.18919	1.47856	0.39203	0.344061
T	F	85	52.0041	425.693	251.458	552.308	754.062	47.8005	10.2679	116.103	17.5557	0.237952	0.836465	2.87603	3.73313	3.58427	47.7793	0.206249	0.0497356	0.52695	0.555044	0.821567	0.67686	0.360066	10.7809	1.25645	0.223652	1.14623	1.0152	2.38031	1.81815	1.91e-05	0.258222	0.968561	0.574868	2.89079	3.13626	1.13053	2.82562	9.48124	5.3003	1.14501	4.07145	1.82817	9.09723	4.05915	0.945898	0.299054	0.219509
T	F	92	39.2488	643.332	310.796	812.552	1613.7	85.0997	0.0562231	251.28	19.1491	0.689461	0.255226	12.9824	3.9156	3.42152	46.8876	0.206927	0.191121	0.316661	0.605998	0.906646	0.735035	0.282777	10.3522	1.4079	0.244779	1.24072	1.14904	5.88538	2.22105	1.91e-05	0.353426	0.950677	0.900452	2.69027	2.50201	1.11427	2.31124	6.33176	3.74848	0.705571	3.54982	1.79017	5.79188	2.58984	0.923112	0.357934	0.203513
T	F	94	47.6308	591.504	205.382	846.852	1382.32	49.0131	0.824431	212.438	16.0565	0.552629	0.0035721	12.9857	4.26848	3.94215	51.1038	0.215719	0.0950008	0.598357	1.07181	0.923637	0.83858	0.82415	11.8161	1.46109	0.579319	2.61127	0.877	4.6927	4.94461	0.0349659	0.191397	0.886675	0.370234	2.88916	2.22915	0.888992	2.955	11.3761	5.97743	0.973001	3.27308	3.54481	11.483	7.3125	1.44399	0.380545	0.273253
T	F	95	44.2418	610.963	163.372	553.461	1202.79	49.1444	5.91129	216.355	30.2124	0.715724	0.0035721	15.1517	4.02471	3.91962	50.7461	0.184124	0.149944	0.288976	0.924518	0.84601	0.723773	0.77983	12.1668	1.43868	0.496081	1.82579	0.782739	3.18521	4.85207	0.154337	0.141457	1.63909	0.883883	4.43881	4.39817	1.68428	3.4023	16.6558	10.6055	1.97036	3.49838	4.00848	15.3955	11.7247	2.80859	0.585826	0.352183
T	F	96	57.4527	460.979	157.737	538.656	1079.43	37.9456	3.24008	133.417	59.5206	0.535206	0.0035721	12.0495	3.79362	3.61419	46.8013	0.19118	0.154018	0.243235	0.606257	0.795474	0.709038	0.343375	9.94309	1.21962	0.348986	1.72366	0.98616	4.43214	2.51812	1.91e-05	0.19822	1.53837	1.051	3.49454	3.3066	1.60386	2.68961	7.59407	3.74473	0.823015	3.20524	2.15285	6.02969	3.00226	0.877357	0.374868	0.219734
T	F	97	41.3265	438.188	119.058	516.807	997.242	35.3605	1.78217	144.789	26.1709	0.38755	0.0035721	8.82289	4.6741	4.25945	57.0403	0.170767	0.0955532	0.565184	0.704912	0.983108	0.758237	0.422946	12.0849	1.58103	0.331979	1.41349	0.975994	3.18117	2.45559	1.91e-05	0.264753	1.24703	0.579851	4.03803	2.60263	0.913819	3.12371	9.28247	4.29753	0.830704	3.04242	2.23048	7.92887	3.73567	0.914549	0.223056	0.228259
T	F	100	50.443	591.535	259.808	639.462	1448.47	58.4752	5.85077	243.131	29.1609	0.657818	1.02781	9.09916	4.99996	4.36085	61.9091	0.262953	0.157414	0.655203	0.923753	1.2173	0.980267	0.436397	13.5911	1.75093	0.414435	1.91219	1.6745	5.24779	3.86501	0.212439	0.455647	0.513042	0.397824	1.97732	1.84432	0.725897	1.7377	7.85053	5.02792	1.10513	3.5283	1.25059	7.3588	5.96322	1.5256	0.353813	0.324086
T	F	101	72.4113	641.683	260.426	680.931	1717.97	83.7681	7.71066	250.467	31.82	0.462902	0.693237	9.89387	6.22288	5.83913	77.0717	0.227307	0.191048	0.573251	0.796802	1.45489	1.07493	0.337298	17.0973	2.11944	0.331191	1.86261	1.53483	5.68296	3.89392	0.0512951	0.424065	0.766063	0.523697	2.0131	2.42647	0.9483	2.16463	7.53963	4.584	1.07253	3.41502	1.00464	7.21627	4.99648	1.16437	0.27452	0.29443
T	F	102	44.6495	397.546	148.652	380.677	1066.38	51.4995	1.33827	152.917	12.3309	0.330805	0.503329	5.60078	3.3338	2.89846	39.7337	0.147563	0.05393	0.573119	0.518275	0.750117	0.625062	0.168748	8.85511	1.08556	0.199902	1.03071	0.927279	3.13687	2.34689	1.91e-05	0.315982	0.722014	0.382217	1.75713	1.77448	0.721094	1.67471	5.79955	3.61737	0.626531	3.12088	0.994006	5.47634	3.28629	0.685776	0.236743	0.239017
T	F	103	40.7458	622.727	195.533	726.086	1417.97	45.3033	0.0562231	214.898	29.155	0.648784	0.24494	12.5083	3.84776	3.56903	46.5357	0.131336	0.142746	0.581237	1.32267	0.862115	0.673515	0.516426	10.4325	1.37899	0.40242	2.48676	1.69844	6.17086	4.81492	1.91e-05	0.295795	0.80348	0.510146	2.93035	2.56942	0.933583	2.12889	10.578	6.67634	1.11924	3.54281	1.05686	12.2134	7.69043	1.28357	0.353622	0.277586
T	F	105	46.5885	787.884	199.448	928.337	2541.54	64.8372	2.55687	289.481	19.533	0.738078	0.371816	13.9372	8.0849	7.19397	101.126	0.288444	0.251204	0.628249	0.992589	1.70082	1.51648	0.407345	22.4235	3.07966	0.429835	2.84223	2.71259	7.91072	4.72486	0.0491024	0.609217	0.591745	0.409495	2.11255	1.75562	1.1061	1.32564	10.9833	7.82325	1.73615	0.891233	1.90039	15.5064	14.3328	3.70644	0.539639	0.516219
T	F	122	10.7071	486.86	68.3752	449.362	860.891	16.3948	0.0562231	219.805	5.69721	0.714997	0.0035721	11.0803	6.00124	5.41776	71.0086	0.0442097	0.0658589	0.559861	1.21636	1.1968	1.00238	0.60758	15.0706	1.98654	0.347359	1.30686	0.830558	2.32408	2.98383	1.91e-05	0.187951	0.282271	0.282995	1.13595	0.617024	0.501044	0.792997	5.66626	3.83773	0.525476	1.11669	1.06396	6.97168	6.09366	1.3843	0.437911	0.24555
T	F	123	24.9447	607.736	128.742	615.961	1412.87	50.0879	0.0562231	316.318	13.2467	0.530816	0.0733582	13.4554	7.30042	6.44401	92.3352	0.0442097	0.120404	0.526653	0.791688	1.54526	1.472	0.443233	20.5647	2.63528	0.347899	1.89796	1.61126	4.53983	3.79426	0.0562537	0.455145	0.589312	0.507281	2.95499	2.1931	1.02673	1.4273	16.3781	11.6612	1.90221	1.24997	2.17582	16.7656	16.0029	4.39811	0.485484	0.600523
T	F	124	78.4066	944.049	444.765	1052.05	1941.29	145.429	0.136879	499.096	49.4166	0.810336	0.58169	22.458	4.46593	4.30391	57.7804	0.0442097	0.186353	0.642701	0.908157	1.12487	0.896392	0.482127	13.0121	1.58397	0.428822	2.03169	1.95803	5.70545	3.65634	1.91e-05	0.59577	1.05189	0.959688	2.16623	3.32541	1.76724	1.58551	8.38333	6.52851	1.4313	1.51364	1.53958	10.0975	6.6417	1.66087	0.506367	0.331661
T	F	126	64.4275	632.597	365.877	734.021	1141.63	57.7366	0.0562231	303.254	19.2345	0.648119	0.251999	9.56249	6.48796	5.76079	81.4505	0.0442097	0.125586	0.28113	1.31498	1.4296	1.21136	0.489762	17.9252	2.09812	0.358306	1.3788	0.921458	3.22777	3.1598	0.0488645	0.301385	0.584414	0.563475	2.28928	2.2722	0.714346	1.28898	8.99087	5.41548	1.07212	1.2104	1.73238	9.60146	4.76147	1.04563	0.324745	0.31697
T	F	127	46.1603	364.468	234.977	443.865	629.756	37.2502	0.0562231	158.379	10.6903	0.416081	0.0956746	6.02256	7.67736	6.75148	95.1215	0.0442097	0.111394	0.315788	0.611548	1.49759	1.25663	0.304898	20.5867	2.60138	0.277293	0.826492	0.589372	1.89908	1.75284	1.91e-05	0.239557	0.547155	0.331262	1.99757	1.77584	0.76771	1.10732	6.1287	3.73503	0.759667	1.00663	0.927889	4.67812	2.4787	0.5829	0.310775	0.175732
T	F	128	64.497	539.458	330.716	621.388	990.192	60.4724	1.14518	229.611	17.9554	0.698419	0.27003	7.69777	6.04085	5.44234	71.9357	0.0442097	0.152767	0.621722	1.04336	1.2496	0.957679	0.520342	15.8672	2.18349	0.451869	1.34436	1.06538	3.20787	3.10173	0.0528264	0.334316	0.693009	0.560437	2.50812	2.49241	1.06992	1.45867	9.01256	5.63821	1.02386	1.50484	1.43931	8.7183	4.6569	0.966032	0.545258	0.35323
T	F	129	83.1179	614.984	224.622	652.354	1275.95	88.6633	0.0562231	282.637	33.328	0.685314	0.925343	12.3009	4.64491	4.49952	60.7671	0.0442097	0.235022	0.753534	0.835326	1.20965	1.03948	0.569615	13.7464	1.79022	0.424892	1.89857	1.81408	5.04099	3.40793	0.0797245	0.56031	2.28061	1.15485	4.83189	6.96125	2.63382	2.91496	21.7101	13.4061	2.97441	2.06921	4.14936	20.2351	12.2103	3.41274	0.690579	0.729463
T	F	131	73.8262	571.641	189.052	614.917	1221.72	81.6678	0.0562231	246.402	55.2104	0.462193	1.03788	10.6243	6.98967	6.98503	92.8297	0.0442097	0.194061	0.732099	0.697483	1.44291	1.35558	0.274536	20.8048	2.79987	0.334785	2.05445	2.06166	5.53972	3.46078	1.91e-05	0.466901	1.80474	0.949455	4.46146	3.81785	1.73757	2.46404	14.1628	7.84261	1.82174	1.92297	2.58541	16.4284	12.0981	3.6961	0.584199	0.385461
T	F	132	61.2789	495.68	162.4	523.311	1093.96	55.9214	0.0562231	238.39	25.6841	0.388634	0.524704	10.5305	7.00104	6.02168	83.5887	0.0442097	0.141438	0.221317	0.507702	1.37622	1.17731	0.267564	19.0436	2.37412	0.282727	1.30432	1.17434	3.48094	2.71796	1.91e-05	0.308213	1.0528	0.505973	2.44153	2.90443	1.40382	1.16436	9.20875	6.35656	1.42978	1.27642	1.35665	8.61905	6.89829	2.02237	0.310393	0.303206
T	F	145	24.3258	806.427	310.353	1011.85	1271.66	26.6496	0.0562231	407.133	31.1967	0.980887	0.0035721	23.4362	5.78116	5.83305	79.7853	0.0442097	0.15649	0.922745	2.03608	1.23578	1.05438	1.26281	17.8914	2.24647	0.823989	2.58395	1.00357	4.46316	9.07452	0.123538	0.12655	0.687554	0.635434	3.68154	4.54178	1.56483	2.25959	25.3918	16.625	2.84105	2.15496	4.03623	28.2425	18.3692	3.51018	0.724469	0.671742
T	F	146	12.9781	256.713	75.741	317.094	570.431	22.9367	1.68657	86.8822	6.96249	0.216913	0.0732823	6.94809	7.83345	7.05901	94.457	0.0442097	0.0796965	0.497122	0.557938	1.53674	1.52083	0.276467	20.0032	2.34773	0.278462	0.844256	0.348858	1.91294	1.94485	1.91e-05	0.111137	0.420334	0.459708	1.88181	1.43218	0.712163	1.03059	6.86447	4.1331	0.987039	1.33267	1.05873	7.5291	5.84149	1.38614	0.283792	0.249007
T	F	147	18.333	410.831	92.6142	376.706	967.035	20.5876	0.0562231	166.654	13.6492	0.421302	0.0035721	14.6015	5.11676	4.63416	62.3577	0.121623	0.0561092	0.562725	0.672244	1.02273	0.979714	0.366017	13.7662	1.65641	0.351988	1.20442	0.757693	2.72522	2.44813	1.91e-05	0.173977	0.799089	0.653159	2.11252	1.82044	0.871629	1.7265	6.72345	4.69593	0.834086	1.50669	1.19726	6.62936	6.13847	1.86465	0.341433	0.195322
T	F	148	23.7265	451.451	130.125	487.601	1140.39	33.2849	3.16241	167.368	19.0238	0.39025	0.0035721	15.9276	7.08216	6.24208	83.501	0.0442097	0.0324558	0.628135	0.264948	1.45385	1.12853	0.339252	18.2679	2.26363	0.224043	0.892853	0.820924	2.93669	1.86292	1.91e-05	0.22949	0.387599	0.292913	1.60055	0.969736	0.57076	0.991444	5.97324	5.163	0.885842	1.71207	0.928947	6.30255	6.47452	1.78195	0.355845	0.19756
T	F	151	30.6011	555.98	280.604	767.109	1190.43	29.5985	0.0562231	227.995	15.6147	0.569427	0.0035721	10.9794	5.65079	5.49459	74.9191	0.0442097	0.132391	0.598134	3.00253	1.34702	0.985135	2.21434	16.8462	2.11664	1.10763	3.43292	1.41398	4.09678	7.61733	0.222146	0.289733	0.765623	0.479839	4.10424	3.75233	1.36348	2.38903	22.025	12.0541	1.69069	2.46715	3.98139	27.9703	15.001	2.15245	0.919664	0.561852
T	F	152	21.4028	655.509	175.134	718.986	1005.32	14.8045	0.0562231	261.377	15.4863	0.812447	0.479152	10.6661	6.93326	6.33112	88.9419	0.0442097	0.0846741	0.7238	2.58644	1.4864	1.36001	1.63844	19.7491	2.36469	0.853852	3.01108	1.09396	3.07005	7.80002	0.250834	0.282465	0.773551	0.644103	5.25574	2.84272	1.21171	2.40406	22.2457	10.3565	1.35565	2.31686	3.48527	25.1071	12.8876	1.89799	0.961646	0.565057
T	F	153	29.2614	615.324	95.452	517.432	1514	40.9204	0.0562231	322.886	22.7326	0.386236	0.245543	14.4112	4.07659	3.08486	40.6372	0.0442097	0.207295	0.567194	0.644886	0.876911	0.680128	0.251089	9.08119	1.29278	1.19859	1.84019	1.63709	5.31093	3.05496	0.0204798	0.346841	0.743698	0.66945	2.30434	1.5355	0.790391	1.67119	8.54598	5.3805	0.788377	2.38806	1.30024	7.81878	6.36122	1.5657	0.325149	0.203865
T	F	154	28.7192	361.555	58.6521	293.382	906.914	24.9477	0.0562231	144.714	32.2732	0.417236	0.0035721	10.9643	4.92008	4.343	58.8932	0.0442097	0.074673	0.50998	0.435609	1.12113	0.923933	0.0910089	13.0433	1.58138	0.194913	1.15429	0.936053	3.41309	1.65494	1.91e-05	0.233963	0.628914	0.360184	1.766	1.51931	0.965191	1.28006	6.33223	4.85309	0.786223	1.72201	0.816033	5.78007	6.21175	1.78262	0.288842	0.178967
T	F	159	20.3502	465.211	90.7122	580.886	1177.14	42.2036	0.0562231	196.692	18.2703	0.35046	0.199058	7.74359	2.98508	1.91354	25.1606	0.0442097	0.0715018	0.625519	0.614768	0.638304	0.407296	0.417138	5.80376	0.893464	1.31462	1.47331	1.49067	4.10118	2.61835	0.00529195	0.397735	0.53695	0.625287	1.07333	1.18522	0.563511	1.22058	6.53282	3.67673	0.685921	2.19596	1.19458	6.94719	5.18916	1.33434	0.318404	0.225004
T	F	160	21.889	703.386	138.138	761.67	1542.51	47.2542	0.0562231	306.547	16.0598	0.720748	0.169778	13.4672	5.69301	5.42747	70.8648	0.0442097	0.156273	0.53301	1.07709	1.157	1.09676	0.478057	15.3207	1.80423	0.475135	2.15125	1.92035	6.01014	4.39382	0.0283306	0.500818	0.304752	0.407391	1.4298	1.02367	0.675455	1.43755	8.01793	4.69001	0.902648	2.47378	1.17358	11.6541	8.98494	1.70462	0.406361	0.25677
T	F	179	17.2821	609.035	66.4056	604.201	1174.67	15.2127	0.0562231	207.533	9.87087	0.720585	0.0035721	15.1635	4.18944	2.63396	36.0897	0.0442097	0.104512	0.544035	0.78794	1.01738	0.594135	0.579018	8.37617	1.19237	1.25894	1.34762	0.842131	2.68459	2.60077	1.91e-05	0.234079	0.64017	0.794136	1.70689	1.24018	0.367726	1.57112	7.97471	3.34198	0.534879	2.47953	1.3934	5.17971	3.7654	0.855321	0.456345	0.239562
T	F	180	13.1585	464.459	75.4671	383.056	1161.71	31.2154	0.0562231	202.458	33.5167	0.540156	0.0035721	17.6735	3.51157	2.29051	31.2932	0.0442097	0.028529	0.594644	0.638939	0.708994	0.509501	0.42753	7.0102	0.946007	1.37877	1.04973	0.717125	2.67413	2.04176	1.91e-05	0.231058	0.844444	0.854325	1.14372	1.37027	0.48066	1.80513	5.16419	3.02485	0.753494	2.58805	1.04003	4.10847	4.60636	1.28546	0.339436	0.223161
T	F	182	26.7553	722.262	147.494	693.004	1680.66	55.6422	0.0562231	385.316	27.1467	0.838511	0.0035721	29.4039	4.38543	2.92668	39.7232	0.0442097	0.109508	0.709647	0.866784	0.927531	0.699659	0.72796	9.12782	1.33301	1.45271	1.33329	1.1815	3.45555	3.26944	0.126672	0.314447	0.75645	0.622125	1.60273	1.53922	0.542654	1.58962	8.46793	5.58214	1.20431	2.61187	1.4947	9.74816	9.93838	2.49148	0.294792	0.258172
T	F	185	51.7092	457.952	183.794	416.465	1237.96	46.06	0.164874	169.454	18.6169	0.38668	0.0593329	10.4206	3.07306	2.01225	28.6691	0.0442097	0.144235	0.553201	0.637522	0.655399	0.49085	0.488931	6.20712	0.436484	1.00307	1.33071	1.11306	4.04596	2.37761	0.0908367	0.33374	1.18701	0.982694	2.29719	3.38056	1.58676	2.15633	10.9153	6.68236	1.83449	2.82541	1.86185	9.67175	7.85671	2.13337	0.390877	0.316981
T	F	186	21.596	384.215	70.3646	401.385	868.182	29.386	0.0562231	196.345	12.9931	0.291424	0.0035721	9.96868	5.04765	4.28441	60.1615	0.0442097	0.0601777	0.547265	0.389989	1.06712	0.814993	0.229305	13.3362	1.7271	0.243549	0.938763	0.618802	2.39115	1.91031	1.91e-05	0.140218	0.530134	0.513389	1.53453	1.19919	0.672956	1.74285	6.26807	3.7956	0.766878	2.18514	1.16889	7.21808	5.72348	1.42529	0.194981	0.248737
T	F	187	25.9062	536.64	110.757	467.849	1237.35	43.9951	0.0562231	378.623	18.6556	0.644964	0.142604	12.4586	4.36755	3.97975	51.1039	0.0442097	0.124865	0.528079	0.305259	0.477893	0.801088	0.356091	11.2315	1.36403	0.259721	1.48307	1.18456	4.21434	2.38731	1.91e-05	0.263037	0.715658	0.537626	2.31031	1.92878	1.11375	1.68075	10.1052	6.1957	1.09271	2.3774	1.91144	10.1456	7.6606	1.87464	0.422426	0.282933
T	F	188	23.0505	562.762	83.8029	480.859	1471.34	39.5366	0.0562231	300.149	16.1059	0.515204	0.0035721	15.0101	3.86555	3.59321	48.7787	0.0442097	0.192071	0.578206	0.607808	0.873221	0.746131	0.371581	10.6203	1.38146	0.269133	1.63891	1.08255	4.19557	3.02932	0.0307593	0.299868	0.576567	0.359126	2.23294	1.66821	0.767089	1.71249	10.0867	6.48909	1.06977	2.55904	1.64755	10.7709	10.5244	3.21851	0.450217	0.247289
T	F	189	23.043	570.369	98.0062	553.692	1204.14	45.8625	0.0562231	272.086	18.5447	0.977939	0.0035721	16.6939	4.94847	4.75234	61.1678	0.0442097	0.054251	0.687862	0.662125	1.08604	0.905139	0.501727	13.1298	1.4828	0.435809	1.57271	0.9981	3.23721	3.21307	1.91e-05	0.320454	0.606402	0.435698	2.64076	1.82582	0.827822	1.96824	12.2873	6.75543	1.15405	2.82743	1.8598	12.2436	8.82022	2.12441	0.527755	0.340655
T	F	197	73.55	735.076	253.691	660.576	1598.43	71.7214	0.0562231	415.9	31.9786	0.62977	0.649833	14.0751	4.7788	4.701	62.8299	0.0442097	0.183276	0.154328	0.634905	1.03444	1.11627	0.31751	16.0778	2.42146	0.366579	1.58499	1.61097	4.19122	2.19568	0.00196686	0.445563	1.41689	0.660832	3.88458	4.68821	2.08149	2.57565	14.7911	9.80519	2.31512	2.4758	2.30567	13.9172	10.3129	2.6394	0.449842	0.353523
T	F	198	68.4756	602.672	196.941	504.705	1568.25	67.435	0.0562231	307.6	21.7537	0.506788	0.461165	11.0336	4.41313	3.27176	45.1925	0.0442097	0.11089	0.578918	0.496043	1.02642	0.760241	0.386695	11.0076	1.37817	1.16519	1.39637	1.51024	3.66932	1.97116	1.91e-05	0.472428	1.09639	0.577881	2.7374	3.03293	1.39624	1.75078	8.23207	5.8091	1.15039	2.14652	1.86401	6.81755	5.08889	1.35506	0.318195	0.303194
T	F	200	20.9951	504.765	111.154	539.46	914.79	17.2867	0.0562231	194.55	15.6553	0.646654	0.0035721	10.8044	5.626	5.39702	77.1733	0.0998562	0.0748968	0.595258	0.745706	1.34895	1.1416	0.436234	18.0835	2.58111	0.548239	1.01302	0.757965	2.31335	2.96654	1.91e-05	0.254397	0.833141	0.576878	1.73395	1.56441	0.727221	1.4362	5.9345	3.5224	0.666029	2.61616	1.19978	7.1996	4.18828	0.898842	0.424568	0.126197
T	F	201	28.5991	428.204	122.538	477.973	1016.84	21.6358	0.0562231	142.93	11.4738	0.361801	0.566616	7.91916	4.14186	4.76656	63.8816	0.0442097	0.096944	0.589611	0.500077	1.1767	1.09134	0.278535	16.621	2.35847	0.26975	0.757163	0.994336	2.4539	2.21591	1.91e-05	0.339194	0.549668	0.407891	1.23695	1.319	0.771208	1.85823	4.73533	3.31058	0.705975	3.38866	0.911287	6.5187	3.82802	0.793678	0.27342	0.20645
T	F	205	15.5569	478.855	115.04	472.763	767.171	14.0284	0.0562231	227.044	16.9112	0.521351	0.292498	8.27147	4.21033	4.85047	66.2077	0.0442097	0.0407186	0.660981	0.63805	1.20796	1.13448	0.433058	17.5033	2.68458	0.306943	0.70436	0.390481	1.21102	2.73136	1.91e-05	0.164811	0.698154	0.826778	1.72862	1.90979	0.915441	1.57579	4.9515	3.00986	0.439204	2.23227	1.46251	6.85934	2.85188	0.572875	0.314162	0.246859
T	F	206	13.1675	394.199	103.586	407.735	663.154	13.1481	0.0562231	192.182	16.4419	0.431816	0.12966	7.84684	3.59159	3.59334	50.7209	0.0442097	0.0106035	0.520991	0.499311	0.902805	0.773155	0.363538	13.2166	1.91049	0.28668	0.684896	0.360327	1.33128	2.4414	1.91e-05	0.107656	0.248026	0.275431	0.939371	0.617266	0.318098	1.26453	4.15918	2.35452	0.530703	2.38706	0.978158	5.63525	2.72359	0.699677	0.193319	0.0748025
T	F	207	20.6059	604.622	188.143	615.339	985.659	17.2656	0.0562231	384.885	32.254	0.636732	0.0035721	14.2344	4.53445	4.4748	61.5254	0.0676762	0.0106035	0.594194	0.649337	1.12082	0.982971	0.399478	16.0527	2.62208	0.270273	0.916153	0.646108	1.56045	2.69517	1.91e-05	0.13447	0.808789	0.718393	2.82404	2.61968	1.09882	2.08915	8.91686	5.31847	1.14313	2.82803	1.77326	9.81662	5.28555	1.29684	0.276869	0.200665
T	F	209	32.2466	259.253	94.5832	297.614	658.785	14.9044	0.115135	79.4044	7.79142	0.0903487	0.246562	4.78141	3.57335	3.50037	51.7164	0.0442097	0.0244359	0.547207	0.513104	0.974804	0.987751	0.196233	13.2916	1.96498	0.210524	0.829356	0.740661	2.1643	2.4903	1.91e-05	0.210875	0.67446	0.439015	1.57785	1.38472	0.587847	1.51307	4.08376	2.36062	0.434502	2.64492	0.636023	4.7415	2.50382	0.519862	0.283475	0.0987503
T	F	215	15.9246	324.834	41.6044	309.935	776.308	18.6717	0.0562231	111.894	12.6278	0.380583	0.0035721	6.40426	2.96263	3.37353	45.638	0.0442097	0.0163366	0.638995	0.53602	0.739627	0.754519	0.344961	11.9211	2.05207	0.214588	0.815556	0.706083	2.25128	2.41382	1.91e-05	0.184636	0.223481	0.235422	1.50447	0.628506	0.364554	1.48234	5.30493	3.6144	0.481475	3.00974	0.925495	5.7846	5.32555	1.2958	0.239891	0.185724
T	F	216	20.5945	588.391	72.0912	508.175	1462.74	25.0851	0.0562231	221.707	26.2907	0.694207	0.0035721	13.0669	4.85366	4.9261	67.992	0.0442097	0.106558	0.618977	1.1717	1.16352	1.21693	0.877951	18.5221	3.02927	0.561758	2.07243	1.2968	3.51513	4.40596	0.0699136	0.452802	0.469276	0.570807	1.83922	1.15188	0.759224	1.38865	7.93752	5.44388	0.694551	2.8591	1.41735	8.74807	8.58052	2.41051	0.337715	0.205286
T	F	217	35.38	637.325	282	683.99	1571.82	82.5183	0.0562231	359.475	50.0073	0.799144	0.0035721	21.9954	5.14529	5.35969	73.3761	0.0442097	0.090407	0.619379	0.782566	1.17166	1.21127	0.396286	19.4477	3.07359	0.257896	0.675261	0.648996	1.56726	2.11164	0.0411693	0.277403	0.365982	0.229866	1.35655	1.3119	0.825687	1.37163	5.06256	4.14538	0.879315	2.93019	0.626125	5.98992	5.30936	1.22398	0.362845	0.212264
T	F	219	21.4557	342.364	64.9598	366.879	1196.07	37.7076	0.167554	134.097	13.5782	0.283132	0.212796	8.45622	4.98476	4.62798	70.4748	0.0442097	0.0282037	0.59436	0.350541	1.39967	1.16346	0.238708	19.5131	3.22024	0.183233	0.879721	0.748298	2.46676	1.61062	1.91e-05	0.258672	0.296194	0.243983	0.712585	0.777456	0.459229	1.13793	3.23516	2.69233	0.687973	2.76351	0.656748	3.95736	4.25574	1.25552	0.184987	0.228651
T	F	220	15.0788	261.649	53.4229	251.847	856.357	26.6792	0.53976	109.091	17.9323	0.322231	0.0035721	7.12595	4.10174	3.75246	56.7658	0.0442097	0.0162917	0.656528	0.383406	0.834445	1.09487	0.137853	15.3221	2.33133	0.190594	0.739861	0.69195	1.95403	1.66417	1.91e-05	0.127813	0.299382	0.235805	0.71138	0.65656	0.468532	1.33655	2.4741	1.86534	0.400368	2.81937	0.546989	2.80682	2.84021	0.891532	0.195195	0.0595592
T	F	221	32.4518	471.876	99.248	433.246	1514.75	43.891	1.33385	184.271	21.9958	0.550166	0.0149413	10.5851	4.65521	4.93041	66.5706	0.0442097	0.0706384	0.559651	0.458475	1.11973	1.23257	0.165805	17.95	2.78896	0.245699	1.18104	1.24644	4.00047	1.9284	1.91e-05	0.380473	0.545072	0.455495	1.31337	1.38838	0.777254	1.72706	6.44776	3.88066	0.98967	3.2326	1.04539	6.54295	5.64946	1.7762	0.293391	0.256991
T	F	241	53.3401	602.413	150.982	622.114	1729.56	58.1735	0.0562231	289.836	26.0419	0.609757	0.279008	11.2968	4.75232	5.0211	67.2152	0.0442097	0.16017	0.643951	1.05384	1.39556	1.13397	0.45191	17.2327	2.78717	0.411186	2.13149	2.16023	5.81944	2.95921	0.0199403	0.562979	0.441927	0.291973	1.22143	1.14539	0.614156	1.24585	3.14558	2.07339	0.354372	2.80931	0.931502	3.70862	1.78794	0.439973	0.314545	0.0936046
T	F	242	57.0213	857.256	206.063	887.507	2465.65	80.1397	0.0562231	408.719	34.4881	0.988365	0.397563	16.7616	4.84999	5.39367	68.9743	0.0442097	0.274994	0.647935	1.55525	1.33297	1.31719	0.532345	18.3032	2.93752	0.637292	3.5799	3.02055	8.13718	5.85962	0.098041	0.761098	0.711527	0.586008	2.2113	2.28316	0.887571	1.90818	9.2588	5.5784	1.08038	2.70681	2.04056	11.993	7.23624	1.44413	0.446641	0.353418
T	F	248	55.3678	678.238	196.516	534.375	1350.02	57.7526	0.0562231	205.485	27.3704	0.657476	0.367421	11.1419	4.10654	4.72521	60.1145	0.0442097	0.211156	0.798884	0.557135	0.597371	1.20645	0.371689	17.9594	2.93636	0.370708	2.14942	1.68931	7.25455	4.29282	0.110277	0.435759	3.00803	0.940078	11.2388	6.53961	2.55464	4.03121	24.858	14.8305	3.05861	2.65767	3.66693	15.5016	10.9534	3.69888	0.601538	0.545238
T	F	249	45.166	473.467	170.689	512.655	922.038	60.2514	0.0702788	141.863	24.2783	0.0722789	0.366675	8.14215	4.03388	4.01583	54.8346	0.0442097	0.103932	0.614503	0.677476	1.12402	1.15599	0.221158	15.4098	2.33329	0.277658	1.64023	0.992328	4.20434	2.65595	1.91e-05	0.289516	1.35631	0.640398	4.84735	4.02056	1.27397	2.04036	14.0235	7.07075	1.66783	2.37935	2.22173	9.78871	5.83612	1.7507	0.303431	0.245815
T	F	250	51.2389	596.289	158.496	572.889	1069.76	43.7316	0.0562231	160.034	19.1682	0.0722789	0.398746	9.26972	5.2557	5.06844	70.3784	0.0442097	0.16289	0.685243	0.879569	1.33828	1.34363	0.307792	18.7702	2.94993	0.380757	1.92308	1.51275	5.41116	3.88753	1.91e-05	0.418043	2.27417	0.483051	8.10412	5.47149	1.64845	2.99475	23.239	11.8136	2.21215	2.40342	2.75488	15.4359	10.6059	3.00277	0.557423	0.430579
T	F	259	29.8503	426.65	134.033	469.059	1306.66	38.8491	5.86304	135.803	15.3549	0.364975	0.215292	8.79703	4.57861	4.66745	61.1513	0.0442097	0.0106035	0.601979	0.801539	1.07217	1.03288	0.269662	15.8944	2.71906	0.25543	0.86049	0.646027	2.50415	3.01935	1.91e-05	0.199201	0.357948	0.230057	0.919333	1.08618	0.603201	0.963846	4.23538	2.88465	0.643702	1.88701	0.542909	6.26618	4.56947	0.927388	0.261436	0.0872392
T	F	260	66.8453	623.819	252.093	783.713	1585.72	70.7738	11.9029	147.917	38.4864	0.49201	0.36779	11.6334	4.28782	4.34293	66.3447	0.0442097	0.153884	0.619462	0.696193	1.28507	1.06475	0.322527	17.1794	2.92566	0.342948	1.73419	1.45932	4.66476	3.42639	1.91e-05	0.332346	0.73382	0.339371	1.37573	1.74282	0.797822	1.30028	6.48526	3.67589	0.772436	1.9121	1.12179	7.61607	4.02995	0.85963	0.309007	0.245308
T	F	261	53.1061	706.921	234.663	881.371	1728.95	58.8878	10.5345	178.147	31.8813	0.360267	0.407535	12.6998	6.2069	6.30879	92.0331	0.0442097	0.245567	0.935113	1.29906	0.829761	1.84322	0.563494	25.9494	4.2075	0.513844	3.09166	2.04469	7.36341	4.96904	1.91e-05	0.561024	1.95125	0.691075	5.65362	5.61635	2.18801	3.32986	24.3659	10.658	1.96955	2.95934	4.33882	26.544	13.9626	2.9604	0.804804	0.531594
T	F	262	25.3983	691.36	206.622	610.921	1453.87	17.7912	0.0562231	294.612	7.59167	0.731921	0.0035721	15.9298	4.72002	4.64071	62.9758	0.0442097	0.0779821	0.292383	1.30979	1.2194	1.17449	0.949138	16.3211	2.68589	0.686745	1.49358	1.15607	2.40248	5.0583	0.263913	0.33735	0.480236	0.487957	1.90412	1.93418	0.876511	1.22574	9.17726	8.19149	1.5912	2.102	2.20466	13.1513	9.17723	2.50086	0.858124	0.48386
T	F	272	15.0843	422.198	130.255	544.603	1153.21	21.0701	1.33657	211.144	12.6005	1.02398	0.0035721	16.8794	4.24717	3.82204	51.7278	0.0442097	0.0553127	0.580291	0.836487	0.951987	0.865689	0.367011	11.149	1.64136	1.00064	1.17615	0.813058	1.99514	2.90317	1.91e-05	0.304475	0.285753	1.69641	1.03013	0.742478	0.507555	1.18758	5.58467	3.13847	0.581842	1.57883	0.985753	6.18711	4.00808	0.55582	0.318841	0.23403
T	F	277	11.6243	397.397	106.6	422.605	826.182	23.521	0.0562231	271.547	17.7174	0.637473	0.0035721	13.9336	4.51156	5.02266	72.5076	0.0442097	0.0474163	0.593356	1.41207	1.15265	1.31472	0.6979	18.1054	2.85323	0.233076	1.12388	0.426235	1.21809	3.49802	0.138958	0.0665901	0.40401	0.921125	1.04994	1.26687	0.628249	0.943922	4.36355	2.71933	0.479513	1.54769	0.779107	5.02997	3.57369	0.837449	0.308421	0.0980765
T	F	279	34.4772	763.86	198.583	1016.14	1432.24	50.7199	0.0562231	437.235	37.7376	1.51738	0.0035721	36.7727	5.2603	5.54224	78.4368	0.0442097	0.119664	0.682365	1.20086	1.54547	1.408	0.668152	21.2369	3.12105	0.0614489	1.54185	1.16659	3.28066	4.81647	0.0658723	0.32549	0.81214	1.33447	2.3168	2.18908	1.19788	1.67756	7.78643	4.57549	0.940012	1.81053	1.42629	10.2587	6.41759	1.50599	0.455693	0.406635
T	F	281	31.6639	964.939	126.852	1171.49	2183.57	45.128	0.0562231	615.922	36.2001	1.38828	0.0035721	35.237	7.16245	7.46716	103.325	0.0442097	0.276338	0.536809	1.3327	2.192	1.66387	0.650786	27.4545	4.13904	0.0614489	2.12126	1.76945	5.50943	3.68368	0.0345031	0.417853	0.929467	1.19462	3.99281	2.45205	0.99125	2.401	16.4676	8.61114	1.26552	1.97425	3.08412	16.0037	10.8957	2.47538	0.628011	0.480679
T	F	302	25.2999	556.968	88.4233	682.32	1374.07	46.5422	0.0562231	239.416	18.1103	0.426656	0.265057	13.97	4.35451	4.12558	62.4605	0.0442097	0.0106035	0.545344	0.661249	1.1305	1.10568	0.19779	16.8664	2.86592	0.355076	1.43699	1.09987	4.35888	2.15439	1.91e-05	0.328176	0.33052	0.606353	1.2575	1.08908	0.778073	1.3615	6.46566	2.9638	0.773694	1.52	1.18947	7.2817	5.18334	1.54524	0.394913	0.16463
T	F	303	38.0492	451.976	91.7587	429.771	1488.27	35.9176	0.640455	152.149	28.1953	0.44595	0.0542078	12.6743	5.63927	4.90316	63.2585	0.0442097	0.122685	0.625318	0.57191	1.23814	1.04052	0.392298	14.7829	2.25875	0.53263	1.02094	1.49819	3.53811	1.5441	1.91e-05	0.552025	0.482132	0.872653	1.46803	0.992486	0.725493	1.29406	2.90146	2.39254	0.550981	2.46151	0.814257	3.35501	2.35256	0.796053	0.437449	0.0595592
T	F	307	14.0264	365.989	170.527	537.689	597.402	18.8701	0.0562231	118.851	8.24068	0.522398	0.18592	5.70199	2.61553	1.60396	21.9964	0.0442097	0.102097	0.896843	1.43235	0.614008	0.496738	0.821039	5.03712	0.685295	1.45619	1.07554	0.65711	1.45037	5.54806	0.052681	0.196236	1.02499	1.10288	1.9951	2.31447	0.803844	1.71545	10.0909	4.72211	1.01454	2.64574	2.03758	10.6357	4.41956	0.868643	0.409381	0.185319
T	F	313	55.3276	527.839	166.839	640.798	1580.38	71.0628	8.20535	208.128	22.9132	0.477521	0.286933	12.4263	4.66143	5.10702	73.2255	0.0442097	0.201183	0.542972	0.744343	1.16465	1.23807	0.394322	19.6375	3.16661	0.34786	1.68055	1.45535	4.82456	2.98792	1.91e-05	0.338195	1.24638	0.579581	2.44946	2.13964	0.97273	1.9092	5.74283	3.68202	0.85058	2.31417	1.2992	5.1088	3.25552	0.891836	0.160492	0.148429
T	F	314	30.2616	535.301	134.524	582.781	1427.07	41.9183	0.0562231	297.571	18.4787	0.367773	0.0138502	19.6314	5.12172	5.62737	76.0275	0.0442097	0.0560827	0.649789	0.803945	1.29502	1.4401	0.517023	19.7224	3.25795	0.0614489	1.69645	1.01889	3.35367	3.20789	0.0233735	0.429316	0.905646	0.788171	2.31881	2.83893	1.35334	1.91846	11.1856	8.06958	1.7805	1.78616	2.26054	16.2733	13.0119	3.21567	0.403806	0.454821
T	F	315	27.2036	1028.58	160.102	1041.38	2703.42	84.7119	0.0562231	570.158	53.8163	1.36969	0.0035721	43.3368	7.5368	7.20883	100.423	0.0442097	0.132993	0.768392	1.46727	1.7159	2.03662	0.800361	26.0058	4.59606	0.723775	2.64058	1.8404	5.50308	5.82611	0.239786	0.381249	0.545873	0.687118	2.45398	1.6538	0.92548	1.39086	13.0532	8.36407	1.60009	1.64803	2.24894	15.8628	13.201	3.18715	0.297825	0.589634
T	F	316	32.4053	742.167	128.975	744.471	1895.99	66.8963	0.0562231	360.835	24.4636	0.911063	0.180912	19.3912	4.04881	4.67529	57.2531	0.0442097	0.15046	0.589283	1.14926	1.1281	1.17183	0.570362	15.9317	2.40996	0.55818	2.06445	1.21388	4.41816	3.36146	0.130445	0.406858	0.894297	0.796355	2.28076	2.17757	1.18138	1.61334	7.97211	5.322	0.886556	2.245	1.63663	8.41692	7.66677	2.13378	0.439028	0.137044
T	F	325	43.1474	585.844	173.237	681.64	1418.9	54.2569	0.0562231	394.717	26.5084	0.730206	1.00041	17.0501	4.63922	4.58239	63.8347	0.0442097	0.133813	0.636694	0.663817	1.17644	1.19915	0.444611	18.2682	2.8978	0.330428	1.60915	1.21121	4.22638	2.79966	0.0948115	0.482026	0.55394	0.612913	1.61905	1.97274	0.932784	1.10522	7.36051	4.6142	1.12044	1.23318	0.948765	8.34956	5.51934	1.66304	0.387534	0.315713
T	F	326	12.7244	277.549	73.9728	330.857	538.688	11.6373	0.154698	67.8567	20.4568	0.36207	0.0356419	6.86986	2.57228	2.83562	38.8481	0.0442097	0.0106035	0.633679	0.430174	0.74034	0.594406	0.400445	10.3964	1.64472	0.0614489	0.692643	0.157716	0.896231	1.791	1.91e-05	0.0320515	0.399868	0.557909	1.23179	1.02675	0.51569	1.1271	5.65323	2.66584	0.593187	1.09665	1.25306	7.09721	3.32676	0.564319	0.271311	0.289689
T	F	341	21.4931	434.253	91.8438	434.428	814.283	24.5624	0.0562231	294.785	11.1975	0.578755	0.294545	10.9461	4.66859	4.9644	68.1821	0.0442097	0.0106035	0.349544	0.653369	1.17604	1.31862	0.402281	17.8543	2.99315	0.38935	1.38121	1.06729	3.48236	3.24153	1.91e-05	0.294838	0.460546	0.348188	1.39428	1.44657	0.628322	1.26451	6.7411	4.78516	0.852935	2.70016	1.14468	7.2848	6.08198	1.31339	0.336955	0.294469
T	F	342	13.8452	379.007	72.4007	376.298	647.363	11.806	0.0562231	261.331	18.1728	0.509613	0.0035721	10.2202	2.79637	3.05311	41.3438	0.0442097	0.0106035	0.628461	0.759489	0.805316	0.856519	0.370048	11.0785	1.68974	0.355773	1.22897	0.825207	2.70147	3.07236	1.91e-05	0.292526	0.472799	0.619819	1.17381	0.739149	0.441603	1.08697	3.77145	3.21094	0.438949	2.44841	0.619556	4.39397	4.0579	1.1158	0.298252	0.264792
T	F	343	20.6501	562.276	105.945	574.626	963.618	18.4734	0.0562231	395.303	26.6033	0.82405	0.129943	15.7314	3.13224	3.86624	52.396	0.0442097	0.149642	0.561314	0.885844	1.06155	0.937222	0.632832	13.9901	2.22383	0.248794	1.67938	1.40874	3.74728	4.2318	0.0599593	0.321766	0.473523	0.481578	1.21628	1.09657	0.510332	1.03563	6.76916	4.60042	0.800849	1.92874	1.30519	7.09469	6.71675	1.63763	0.457281	0.389414
T	F	345	19.6086	388.767	78.9535	423.53	969.04	17.2701	0.0562231	252.066	19.4353	0.724733	0.419235	11.4297	5.39514	5.03272	72.1624	0.0442097	0.0106035	0.539336	0.95987	1.32397	1.42731	0.483534	19.319	3.37787	0.490209	1.51135	1.04836	2.96458	3.85521	1.91e-05	0.314082	0.51431	0.491637	1.14396	0.883359	0.481482	1.19429	4.49539	2.61608	0.416617	2.75416	0.670836	4.87735	4.03435	0.83728	0.254137	0.228077
T	F	360	61.2437	898.061	263.982	983.013	2264.81	73.2488	0.673481	399.492	30.958	1.14079	0.672818	25.6312	7.867	7.84839	111.825	0.0442097	0.132518	0.786237	1.36485	2.20136	2.20174	0.889354	29.0105	4.99611	0.713632	2.74509	2.06376	6.59138	5.1837	0.0421484	0.642252	0.810914	0.682766	4.18322	3.09284	1.12341	2.28802	20.0063	10.2271	1.63283	3.77832	2.9462	17.2734	10.6535	2.26532	0.733053	0.46544
T	F	361	33.8402	703.141	184.869	717.048	1588.96	38.0702	0.0562231	348.036	16.9566	1.0405	0.0035721	20.1792	4.66884	5.43306	73.916	0.0442097	0.187925	0.536502	1.07243	1.42984	1.29827	0.527389	18.7239	3.07679	0.0614489	2.17421	1.48077	4.14998	4.33274	1.91e-05	0.488636	0.690383	0.753929	2.35071	2.06349	0.858841	1.54505	10.5785	6.18852	0.852519	2.68716	1.42412	9.84889	6.59327	1.40667	0.509482	0.453222
T	F	362	45.3639	685.177	196.22	655.207	1357.05	51.123	3.66316	282.846	20.2086	0.90442	0.251777	17.2347	6.45475	6.73975	90.2972	0.0442097	0.28954	0.766803	1.42864	1.92601	1.67593	0.679295	24.6925	4.05673	0.246255	2.83213	1.98077	4.80112	6.20032	0.211907	0.524849	0.870266	0.650006	6.37501	3.11369	1.19294	2.73292	21.3276	11.67	1.67917	2.99953	2.65174	19.2277	11.8924	2.46534	0.351056	0.398311
T	F	363	30.4116	784.221	237.17	982.702	1384.44	51.3807	0.0562231	438.77	37.6471	1.52932	0.0035721	27.017	6.14795	5.96695	82.5379	0.0442097	0.0106035	0.624895	0.991958	1.50919	1.54745	0.657732	21.6093	3.43741	0.248145	1.31096	1.05942	3.14683	2.85691	1.91e-05	0.349803	1.35077	0.912	3.9102	3.95787	1.17261	2.20099	16.0911	8.33901	1.40307	3.11209	2.09106	15.1789	6.89756	1.60488	0.509063	0.444106
T	F	364	58.0181	595.162	167.895	714.171	1322.02	52.3271	0.0562231	275.008	28.0697	0.865926	0.0035721	18.8279	6.03344	5.99728	80.4315	0.0442097	0.0786907	0.618829	0.779238	1.47483	1.54703	0.461935	22.1678	3.79056	0.37744	1.5948	1.45951	3.65173	2.64701	1.91e-05	0.410681	0.985849	0.945562	1.73482	1.77681	0.77287	1.49628	6.68963	3.98103	0.698706	3.00012	1.1963	7.21272	3.70077	0.77287	0.282361	0.256274
T	F	365	45.6197	545.506	139.514	591.933	1228.63	41.6934	0.0562231	247.479	31.6969	0.693111	0.0035721	19.3503	3.53709	4.21579	52.5906	0.0442097	0.0106035	0.634061	0.747273	0.921362	0.969847	0.373229	14.1508	2.22243	0.144923	1.36604	1.07764	2.957	2.62981	1.91e-05	0.34648	0.749712	0.518839	1.50603	1.6372	0.640963	1.41014	5.68561	3.27952	0.647629	2.53836	0.980018	5.7538	3.04627	0.688949	0.363701	0.207413
T	M	4	14.9162	405.835	113.245	460.946	841.006	19.7275	0.0562231	151.974	7.23069	0.333656	0.50392	5.66965	3.254	3.05233	41.3798	0.139859	0.0296825	0.546685	0.943579	0.749477	0.625382	0.674637	9.12741	1.20822	0.409231	0.865434	0.379445	1.22571	3.47129	0.0428127	0.118061	0.422102	0.652022	1.47573	1.35437	0.741974	1.27553	4.93085	2.77008	0.59077	1.78248	0.938423	7.41001	4.35746	0.70061	0.285174	0.200632
T	M	5	14.689	334.257	90.0647	362.913	547.684	23.2656	0.357772	109.145	5.92984	0.290969	0.0968139	4.31235	6.59778	6.17699	79.4773	0.122315	0.0459329	0.280248	0.632922	1.34209	1.22723	0.496027	17.8813	2.18129	0.350712	0.689988	0.355779	0.988786	2.54636	1.91e-05	0.142734	0.277113	0.274546	0.855585	0.786303	0.399934	1.07702	5.4317	3.00818	0.594403	1.99344	0.823727	8.083	4.59984	0.752056	0.254345	0.196955
T	M	6	20.5625	326.405	109.422	357.363	478.964	37.0866	3.05128	84.1482	6.62171	0.33633	0.415949	3.38169	4.13677	3.89831	52.9323	0.123833	0.0669508	0.320707	0.497362	0.898448	0.808938	0.427318	11.1632	1.40326	0.312969	0.692834	0.341729	1.13826	2.7632	0.00855613	0.0968017	0.470313	0.354433	1.90876	2.09862	0.939556	1.88876	10.993	6.81636	0.870787	2.22608	1.78438	13.5298	7.11021	1.36046	0.451276	0.413871
T	M	14	99.7079	733.601	405.791	880.883	1597.95	87.2835	11.9457	256.248	37.3946	0.471303	0.864366	10.3985	6.41031	5.63039	76.7404	0.337479	0.231218	0.269782	0.788321	1.42996	1.13798	0.329789	18.5714	2.20929	0.286087	1.66312	1.3415	6.04159	3.16076	0.119529	0.38078	2.32127	0.658699	5.07928	5.33422	1.69531	2.56574	14.6211	7.81501	1.22774	1.46718	2.76293	10.6325	5.04363	1.1294	0.382626	0.238766
T	M	15	90.6309	685.687	451.943	915.024	1178.79	103.269	14.9837	207.885	28.1206	0.516647	0.669311	8.76949	3.34574	3.04449	40.154	0.19055	0.20312	0.206908	0.813519	0.754529	0.634069	0.0993511	8.86408	1.16271	0.297826	1.32262	1.09529	4.33413	2.46004	0.0682958	0.308355	3.76553	0.969715	8.03207	8.52065	2.29713	3.8471	21.3434	9.78717	1.66555	1.93798	3.97564	14.0699	5.39181	1.33949	0.491905	0.283029
T	M	16	108.411	827.747	403.326	1120.24	1727.16	80.6027	15.4894	310.289	34.4291	0.649687	0.760027	14.3343	4.88475	4.8142	61.7052	0.254967	0.146379	0.357253	0.958792	1.07391	0.940288	0.343023	10.9601	1.50364	0.326191	1.86823	1.15125	5.30965	4.09488	0.0331118	0.324909	1.63365	0.727215	3.36493	4.44718	1.5575	2.7279	12.732	7.00618	1.25025	1.44916	3.06122	13.3395	6.19017	1.29029	0.537051	0.479897
T	M	18	65.5475	745.248	468.871	916.543	1198.83	60.4198	0.482165	374.582	29.1851	0.502876	1.51034	18.1867	5.78216	5.56905	72.7908	0.266737	0.104527	0.548439	0.956749	1.18129	1.11756	0.369319	16.5251	2.03644	0.350907	1.48444	0.928537	3.93081	3.52073	1.91e-05	0.309685	1.47081	0.535244	5.49801	6.41804	1.63124	1.58102	23.4264	13.2568	2.17244	0.798857	1.96421	16.7692	9.42529	1.69671	0.419791	0.541
T	M	19	49.8364	552.855	375.185	660.769	847.777	44.5183	0.0562231	287.558	19.6682	0.346409	1.71193	10.938	4.45203	4.28861	51.4265	0.185679	0.0748774	0.631457	0.575173	0.960729	0.863135	0.202267	13.419	1.54574	0.196339	0.811871	0.662732	2.83185	1.90311	1.91e-05	0.183263	1.27856	0.685512	4.87809	4.91257	1.5623	2.07623	14.66	7.32127	1.15943	1.34936	1.81453	10.951	4.09663	0.740723	0.462337	0.41698
T	M	20	94.9554	704.089	854.778	1182.17	967.412	109.976	0.375209	318.768	32.8488	0.552909	1.84837	11.7377	3.99766	3.83439	48.1282	0.299823	0.135599	0.257146	0.774869	0.792011	0.777118	0.244728	10.7125	1.36595	0.226729	1.2662	0.855949	4.07117	3.02388	0.00500809	0.236923	2.84554	1.00853	10.3438	12.5423	3.46072	3.29033	27.3984	14.0551	1.87494	1.00728	3.50921	14.7954	3.7404	1.13064	0.440186	0.41012
T	M	22	89.1535	778.519	764.247	1146.64	942.964	90.4352	3.78095	344.368	33.5649	0.777369	1.51772	13.2497	5.39167	4.97421	69.5716	0.409798	0.172095	0.528838	1.04655	1.17279	1.0926	0.445075	15.3126	1.85178	0.400456	1.18781	1.0193	4.27604	3.87599	1.91e-05	0.276513	2.09759	0.577273	7.91848	11.3923	3.33701	2.59544	36.4493	23.6904	3.69055	1.35598	3.54309	39.5219	15.7675	2.38577	0.916148	0.711246
T	M	27	26.569	687.518	157.421	815.611	1456.15	40.322	0.0562231	380.266	18.5215	0.816352	1.08362	16.678	3.55929	3.37023	46.8687	0.171037	0.140557	0.524055	0.745242	0.84791	0.806431	0.423118	10.3617	1.335	0.297691	1.55859	0.751123	3.96058	2.57943	1.91e-05	0.230299	0.629945	0.558785	2.67378	2.26356	0.926304	1.13691	11.014	6.20544	1.27005	0.962658	1.45893	10.609	7.23916	1.41776	0.366617	0.279809
T	M	28	28.9731	691.685	157.948	800.191	1533.86	45.8108	0.0562231	361.841	19.5914	0.561793	1.0886	17.4041	4.61631	4.41966	54.6999	0.213836	0.154614	0.268157	0.825385	1.00673	0.913594	0.469381	11.9906	1.47683	0.318852	1.46318	0.908743	4.40909	3.02939	1.91e-05	0.235776	0.483225	0.658996	2.66608	2.05499	0.918365	1.66186	13.5574	7.2042	1.20304	1.46439	1.77516	15.3916	9.06014	1.55509	0.339243	0.285663
T	M	30	24.338	765.083	170.424	937.81	1265.02	37.6226	0.0562231	392.125	14.2744	0.905968	0.9959	15.9981	5.9569	5.39458	70.6668	0.0912529	0.176362	0.327762	1.19709	1.25815	1.13856	0.58797	15.3213	2.00081	0.400263	1.81361	1.1226	4.5651	4.54154	0.0145514	0.312613	0.949734	1.08607	3.34375	2.78985	1.44247	2.02889	14.8961	7.56618	1.12521	1.76585	2.75686	16.6136	8.08891	1.47902	0.487016	0.453205
T	M	31	24.7369	916.365	203.058	1116.39	1664.46	64.2791	0.0562231	474.519	19.6089	0.309051	0.708332	20.5423	4.14444	4.17663	55.9979	0.314948	0.171111	0.724542	1.25561	0.879978	0.859093	0.597331	11.7642	1.51033	0.464279	2.24535	1.33331	4.8754	5.49858	0.112946	0.357314	0.674414	0.641997	5.62231	3.41826	1.20558	2.58072	31.8349	15.1177	2.15552	2.12262	3.54581	28.4855	18.9736	3.62185	0.558138	0.652537
T	M	36	18.9213	306.518	98.3674	319.081	559.672	13.8608	0.0562231	83.7305	3.98605	0.534414	0.299686	5.54345	4.14196	3.76595	51.5492	0.0916167	0.0306786	0.581654	1.07741	0.948021	0.743527	0.41973	11.3892	1.37127	0.345227	0.883645	0.636383	1.47541	3.19718	0.031123	0.184849	0.360476	0.335787	1.37914	0.878366	0.580627	1.09198	4.90181	2.93334	0.490717	1.54381	0.844642	5.89799	3.97215	0.818006	0.3292	0.22516
T	M	37	14.7422	518.815	79.0365	508.17	1139.84	25.0556	0.0562231	204.06	12.1808	0.46477	0.0315843	12.6286	7.08416	6.44551	87.8115	0.262288	0.0684395	0.474226	0.784374	1.48525	1.46783	0.452342	19.3138	2.45047	0.399827	1.35058	0.851964	3.07014	3.7661	0.00248649	0.276953	0.880359	0.723229	3.1705	2.85126	1.32531	1.38519	17.7628	10.8862	1.43539	1.92657	1.87401	13.0299	12.0378	3.06189	0.447732	0.257935
T	M	51	43.1429	465.781	390.651	697.422	893.985	79.3263	5.91734	162.577	15.9768	0.33654	0.762391	6.59993	4.65174	4.60339	63.8572	0.398322	0.165721	0.625059	0.733765	1.21747	0.910962	0.452874	14.502	1.91648	0.31974	1.63817	1.47321	5.29893	4.45723	0.0396598	0.458157	3.50866	1.08055	12.9793	15.8475	4.99355	5.87678	45.5913	26.9913	5.39269	5.20252	6.34614	38.7577	17.1468	4.09608	0.925641	0.849263
T	M	52	37.2668	360.813	345.359	577.514	726.243	59.7395	6.61454	112.62	11.837	0.282362	0.722009	4.6082	4.96766	4.43038	62.7704	0.307731	0.165776	0.694276	0.65729	1.04388	0.990837	0.38138	14.2502	1.89689	0.366005	1.67813	1.24682	5.07178	4.15817	1.91e-05	0.313268	2.13024	0.745964	9.17458	12.1354	3.17675	4.28607	36.7054	20.9713	3.09748	4.65142	4.43019	31.734	13.0456	2.59442	0.853902	0.717298
T	M	53	26.5812	280.401	225.278	401.024	557.751	41.4267	5.67041	89.7888	9.94685	0.20566	0.640637	3.36326	4.58996	4.24239	59.7522	0.255511	0.115045	0.303552	0.448227	1.2151	0.855977	0.2957	13.7114	1.73002	0.281092	1.22581	0.935855	3.54096	2.9162	1.91e-05	0.274945	1.94253	0.755538	6.45774	8.56112	2.44664	3.44446	24.8456	14.1366	2.343	4.56311	3.71126	20.4447	8.53572	1.72206	0.615284	0.589357
T	M	54	27.1136	282.405	257.483	433.155	549.871	46.2178	5.51894	84.1065	8.1835	0.108476	0.505781	3.35461	5.51612	4.92966	63.9647	0.307836	0.122873	0.298656	0.457748	1.03615	0.928312	0.248812	14.27	1.75946	0.162236	1.27592	0.941507	3.90213	2.62738	1.91e-05	0.247163	2.56183	0.898256	9.44072	11.8327	3.46338	4.1865	30.0349	17.076	2.68986	4.28942	4.70851	20.9012	7.35489	1.43607	0.618108	0.51816
T	M	59	18.9598	410.707	86.4205	415.508	728.322	21.6428	0.0562231	108.436	12.2071	0.533206	0.0035721	7.3282	6.20812	5.58162	74.7373	0.236197	0.0917415	0.252767	0.85911	1.258	1.04476	0.461591	16.2783	1.99829	0.263577	1.31509	0.8389	2.71439	3.06951	1.91e-05	0.158393	1.12048	0.802837	3.58399	2.63433	1.15487	2.69327	11.4829	5.21553	0.868883	4.52992	2.25471	10.8962	5.11697	1.14952	0.504634	0.29184
T	M	60	35.2435	423.959	144.108	399.159	908.979	45.9349	0.0562231	153.37	22	0.381518	0.0644008	6.60255	4.16798	3.94998	52.8744	0.180912	0.0575558	0.499553	0.569355	0.900929	0.823072	0.32347	12.1751	1.45456	0.257052	0.950526	0.675323	2.08707	2.4632	1.91e-05	0.159705	0.733364	0.580713	1.80448	2.36524	1.12758	2.11755	6.74285	4.55936	1.02878	3.82775	1.17349	7.27835	4.71859	1.29299	0.292025	0.216624
T	M	61	27.3037	602.995	112.239	554.67	1143.4	37.8859	0.0562231	155.613	48.5403	0.852728	0.0035721	11.4387	4.66047	4.35027	59.2573	0.172046	0.121237	0.19786	1.00993	0.997409	0.942059	0.440456	13.3966	1.62892	0.272036	1.88353	1.34851	3.90282	4.37029	1.91e-05	0.268155	0.817868	0.459895	3.61745	2.63184	1.07172	2.72115	15.6248	8.3316	1.21075	4.70004	2.9194	14.7613	9.41906	2.00591	0.622512	0.438088
T	M	63	61.9829	558.059	295.064	815.971	1228.77	29.1955	3.80022	162.701	8.00774	0.482484	0.28977	9.83693	4.1084	4.07694	53.3914	0.233138	0.168898	0.550694	1.03351	1.11532	0.779442	0.451734	11.8476	1.5663	0.374576	1.74223	1.66505	5.12134	3.79157	1.91e-05	0.476858	3.38292	2.22455	11.962	10.3619	3.53818	4.65199	33.4814	17.3528	2.84771	4.98713	4.32301	25.6557	16.6125	6.04445	0.772682	0.705288
T	M	70	87.7856	765.393	308.5	1002.9	1406.27	69.146	1.65091	306.451	45.3827	0.848655	0.884696	19.3197	4.52868	4.92995	66.0924	0.277075	0.140335	0.715143	0.754745	1.1549	0.914141	0.351255	15.0559	1.95296	0.362843	1.55162	1.50966	5.79458	4.43797	0.00411385	0.489893	1.29637	0.631095	3.42054	5.69465	1.93943	1.78425	14.0852	8.93734	1.76723	1.31756	2.09264	17.9448	8.99138	2.0289	0.654172	0.586043
T	M	71	30.386	457.394	102.722	523.309	979.66	30.4676	0.219236	172.698	15.031	0.491927	0.0035721	10.8578	7.54091	6.66136	90.0349	0.161814	0.0691313	0.480193	0.598637	1.63744	1.33746	0.293267	20.018	2.40748	0.295952	1.21257	0.887222	3.33546	2.71102	1.91e-05	0.293087	0.691051	0.489882	2.28653	2.03498	0.894242	1.57686	10.1447	4.95728	0.849128	0.98413	2.02439	10.498	6.5731	1.24472	0.412717	0.328842
T	M	72	15.3886	304.725	124.368	395.603	524.771	10.217	0.0562231	94.258	3.70627	0.443294	0.0035721	5.43875	5.26856	5.10547	67.3122	0.201642	0.09481	0.587211	0.814687	1.3274	1.00017	0.352148	15.3199	1.86134	0.285027	1.03607	0.772434	2.14062	2.85021	0.00366392	0.235102	0.424606	0.37949	2.35282	2.13759	0.768283	1.25869	11.5399	6.1348	0.919518	1.01963	1.98823	14.5782	8.04527	1.08172	0.538697	0.371469
T	M	76	17.6007	457.779	107.002	404.68	1249.02	25.211	0.0562231	139.169	7.83285	0.426113	0.0983682	7.24027	5.00112	4.48577	58.9179	0.139609	0.0431201	0.488055	1.34683	0.987897	0.894697	0.482182	13.2026	1.55657	0.374709	0.993912	0.544133	1.78802	2.32075	0.00205808	0.142198	0.246932	0.237298	1.18469	0.701463	0.381084	0.910497	4.61195	3.15787	0.461936	1.13415	0.710014	5.22434	4.65864	1.15229	0.276672	0.171195
T	M	77	62.2214	731.889	808.485	1467.87	987.222	98.5952	36.8775	281.242	38.6126	0.520652	1.33279	12.8914	5.93685	5.17317	70.9496	0.242583	0.177969	0.606442	1.54172	1.37359	1.02304	0.690167	15.9975	1.8808	0.495861	2.12465	1.30833	5.71928	5.58734	0.0535955	0.294157	0.715751	0.732129	2.65299	2.82797	2.05501	1.48457	11.6025	7.09603	2.12383	1.24416	1.735	12.8677	5.11412	1.2905	1.30143	1.25136
T	M	79	80.7258	805.37	324.559	913.736	1452.37	82.1349	0.0562231	421.3	34.2987	0.823452	0.0501761	17.6643	6.57482	5.77092	80.8411	0.262596	0.113043	0.56679	0.669622	1.37762	1.2824	0.278666	18.1977	2.20031	0.303776	1.39338	1.44069	5.08791	2.64827	1.91e-05	0.394399	1.10822	0.594687	3.04579	3.24972	1.35331	1.48334	13.0088	7.25039	1.27199	1.23214	1.96583	11.8332	6.60098	1.45556	0.457024	0.386875
T	M	80	55.0031	748.574	148.742	769.946	1545.61	50.198	0.0562231	325.203	36.4514	0.614545	0.0035721	15.7699	4.5423	3.92152	53.8758	0.246765	0.142919	0.56554	0.861391	0.871917	0.886626	0.400999	12.2284	1.58948	0.381586	1.77569	1.44313	4.56165	3.51428	1.91e-05	0.378802	0.803146	0.398173	3.5867	2.33971	0.868494	1.49338	12.8361	6.64339	1.18979	1.20342	1.18448	11.9957	8.26039	2.14434	0.321481	0.26133
T	M	81	59.2072	662.321	145.797	658.715	1696.49	71.6864	0.0562231	269.876	37.0866	0.38573	0.323762	11.1177	4.24446	3.75235	51.2039	0.206591	0.184304	0.586831	0.756037	1.04114	0.899542	0.282318	11.7453	1.46701	0.357483	1.44047	1.53244	5.48627	3.42156	1.91e-05	0.434965	0.513653	0.458227	1.80748	1.94172	1.15685	2.44375	7.64085	4.9336	1.16601	3.99952	1.10986	10.6681	9.58112	2.76601	0.378133	0.308269
T	M	82	43.0692	655.422	115.843	714.085	1794.52	60.8387	0.0562231	256.976	27.3246	0.562731	0.0655962	11.6917	5.94496	5.36331	69.1286	0.0982548	0.133621	0.617609	0.693591	1.38359	1.05706	0.316202	15.7371	2.09206	0.361891	1.82748	1.443	5.57901	3.32075	1.91e-05	0.424545	0.345829	0.218689	1.60636	1.40991	0.644114	1.74837	8.11459	5.15912	1.3559	3.59373	0.941304	13.3863	10.3468	2.65224	0.382566	0.318081
T	M	86	47.2207	748.447	275.74	806.478	1413.06	106.181	3.95054	341.052	30.5166	0.639265	0.457231	13.1348	6.8428	6.23657	84.2208	0.139718	0.170286	0.577493	0.927426	1.39465	1.27895	0.456568	19.4787	2.43136	0.430387	2.01326	1.32092	4.11188	4.13903	0.0223478	0.592534	0.827761	0.417652	3.54053	3.41555	1.09276	3.48185	14.6587	7.91517	1.79416	4.33226	2.62265	11.5538	7.72231	2.15221	0.385633	0.382767
T	M	87	43.6545	676.006	285.167	815.267	1524.79	66.1917	0.0562231	336.609	16.8519	0.611735	0.06775	23.1232	4.78913	4.64365	63.0469	0.22488	0.152339	0.268004	0.824973	0.970533	1.07093	0.44247	13.9028	1.83198	0.335156	0.925861	0.723187	2.15124	2.71401	0.0374738	0.244601	0.680268	0.493112	3.35506	2.62933	1.25843	2.33413	15.0627	9.85881	1.87977	3.6055	1.98656	12.5927	10.7462	2.47729	0.516669	0.339953
T	M	88	15.9669	271.812	85.7504	325.839	512.231	15.4259	0.0562231	150.593	14.5153	0.325106	0.0035721	8.3324	4.10019	3.9294	50.7977	0.16756	0.0272314	0.479472	0.387031	0.816763	0.70427	0.206809	10.8131	1.35531	0.189032	0.609269	0.536294	1.35901	1.6478	1.91e-05	0.147475	0.446772	0.364444	1.73467	1.58434	0.498267	1.53727	6.87879	3.58214	0.70424	3.1499	0.907814	6.29076	3.49646	0.766801	0.246894	0.182297
T	M	90	18.8818	353.791	76.8196	360.066	863.841	26.8353	0.0562231	161.587	16.5802	0.416425	0.0035721	8.54663	5.72919	5.10142	67.9697	0.224674	0.0280671	0.548506	0.50375	1.13254	1.01061	0.140298	14.7362	1.92945	0.241392	0.906151	0.95985	2.59781	1.94628	1.91e-05	0.209714	0.470828	0.233477	1.64017	1.24675	0.619103	1.81343	6.13145	3.35302	0.722154	3.35704	0.914281	6.62352	4.31266	1.1901	0.268432	0.167451
T	M	91	25.6536	376.073	84.4108	333.69	921.031	27.0795	0.0562231	173.135	17.1806	0.49397	0.0035721	9.12422	4.55144	4.16545	57.5683	0.165939	0.0713513	0.540802	0.471031	0.995271	0.89211	0.229844	13.2838	1.69641	0.196815	1.13545	1.0074	3.99127	1.55864	1.91e-05	0.274755	1.11604	0.699913	2.98505	3.03463	1.33239	2.08935	9.15851	5.28277	1.04299	3.28338	1.72782	7.70536	5.76986	1.48678	0.275362	0.187694
T	M	107	37.3109	669.012	146.246	564.269	1845.32	64.0437	0.0562231	399.688	34.6805	0.493786	0.323586	15.5572	7.53909	7.23124	97.3185	0.277044	0.22844	0.530388	0.877476	1.56725	1.58143	0.336337	21.5785	2.68399	0.404007	2.33426	2.75907	8.1219	3.51401	0.022691	0.470559	1.01838	0.566528	4.25087	3.95412	2.13312	1.95001	19.2812	15.2055	3.67249	1.39532	2.92145	24.6996	24.7287	6.71587	0.654374	0.69398
T	M	108	45.9712	567.452	140.843	491.127	1516.23	73.544	0.0562231	306.728	41.1971	0.462644	0.523178	11.7029	6.43994	5.89695	78.9971	0.282362	0.153019	0.478659	0.565794	1.39696	1.25621	0.312316	18.2671	2.10124	0.290229	1.98751	2.04508	6.32157	2.41496	1.91e-05	0.436356	0.97207	0.611372	2.66896	2.74087	1.55519	1.83549	10.1022	7.94662	1.94231	1.04035	2.00293	11.3032	11.7708	3.93162	0.465348	0.38583
T	M	109	31.3249	468.213	98.3235	429.835	1053.38	40.0098	0.0562231	233.092	19.3329	0.360131	0.114049	10.6132	4.02418	3.57288	48.8377	0.144621	0.123215	0.342277	0.690691	0.825573	0.789418	0.269304	10.2924	1.25695	0.275965	1.68511	1.84157	5.27246	2.9899	1.91e-05	0.434062	0.909524	0.500588	4.21731	2.9579	1.22375	1.70572	17.9543	12.6366	2.27161	0.98808	2.59785	17.4742	17.3099	4.66183	0.592763	0.578108
T	M	134	24.6033	547.772	114.384	546.274	1318.43	35.4684	0.0562231	201.4	13.2734	0.49662	0.114855	11.414	8.15146	7.59748	102.915	0.0442097	0.0942077	0.57602	1.10509	1.70664	1.74867	0.456574	24	2.84323	0.405356	1.50009	0.8916	3.57937	3.25618	1.91e-05	0.19722	0.684992	0.63489	1.94748	1.89484	1.0485	1.53008	6.15662	3.68405	0.885746	1.39056	1.11218	7.24337	6.2391	1.40084	0.339532	0.256399
T	M	135	10.3239	377.323	59.4739	332.431	987.522	22.7206	0.0562231	165.65	9.60817	0.381396	0.0035721	8.77656	5.78107	5.22311	71.0238	0.0853806	0.0496577	0.522342	0.757126	1.13801	1.11713	0.286509	15.3149	2.03157	0.252726	0.939549	0.494111	2.09322	2.01464	1.91e-05	0.158154	0.369365	0.336528	1.29508	0.666944	0.683898	0.93044	3.6298	2.6155	0.383303	1.11806	0.61561	3.6398	3.27693	0.739217	0.217653	0.170663
T	M	136	35.3451	445.513	131.091	448.495	1257.06	33.3603	1.14194	134.225	24.1662	0.40122	0.0035721	10.7102	4.87132	4.70599	61.369	0.0442097	0.0645332	0.532409	0.533435	1.05553	0.902591	0.182129	13.8974	1.65012	0.19844	0.602987	0.66875	2.47366	1.94692	1.91e-05	0.190251	0.348902	0.28767	1.15822	1.22568	0.627168	1.21529	4.1006	3.1212	0.649694	1.17098	0.729152	6.01392	4.07715	0.856003	0.299604	0.22495
T	M	137	32.9824	404.907	114.358	351.833	1226.33	29.7333	0.0562231	124.587	28.8055	0.40085	0.0035721	11.3305	4.15419	3.71079	50.0202	0.0442097	0.0828238	0.501608	0.414736	0.886083	0.674728	0.121305	10.898	1.17153	0.144572	0.591106	0.590915	2.05779	1.35342	1.91e-05	0.169412	0.703885	0.710621	1.63234	1.86918	0.995446	1.43324	5.26168	4.3898	0.89874	1.74719	1.41363	7.07846	6.20692	1.83724	0.41107	0.334792
T	M	138	41.2454	475.365	101.73	454.577	871.635	48.6092	0.0562231	207.698	66.6019	0.506317	0.103089	12.1831	7.16649	6.55832	89.4073	0.0442097	0.0339102	0.480185	0.192894	1.42505	1.25305	0.219172	19.406	2.52042	0.245003	0.857393	0.624343	2.55911	1.41615	1.91e-05	0.190258	0.784613	0.397058	1.85737	1.80361	0.985451	1.54841	8.25608	4.81165	0.820859	1.64145	1.32837	5.7477	4.68931	1.33682	0.27591	0.212893
T	M	139	30.0889	327.965	73.5042	308.165	715.587	32.4699	0.0562231	135.755	38.5579	0.120988	0.0409637	9.27626	4.72123	4.2871	58.4802	0.0828532	0.0762526	0.589332	0.360448	0.944906	0.893938	0.105559	12.6589	1.5363	0.140185	0.809445	0.636141	2.20804	1.16072	1.91e-05	0.150132	0.486493	0.323237	1.4671	1.26208	0.84891	1.24662	5.73487	4.71914	0.643183	1.55713	0.926772	3.7942	4.5046	1.61865	0.206236	0.175874
T	M	140	35.094	373.635	121.975	422.183	658.079	23.457	5.24327	108.601	13.2377	0.233714	0.224103	5.49213	6.15022	5.17657	72.0639	0.101637	0.0243385	0.550961	0.636139	1.24533	1.05517	0.286266	16.2561	2.12121	0.22319	0.786128	0.486462	1.4016	2.18876	1.91e-05	0.164543	1.08339	0.878778	2.50116	2.81039	1.08974	1.60092	9.06222	4.72106	0.702207	1.9368	1.61027	10.737	4.83617	0.847372	0.340271	0.271857
T	M	141	9.19208	423.526	106.722	476.686	700.614	24.0558	0.0562231	240.926	12.6249	0.546405	0.0443286	8.86061	4.86378	3.923	58.7434	0.104174	0.0658631	0.615456	0.983738	1.06967	0.90964	0.885363	13.0044	1.53302	0.571022	1.6578	0.57887	2.12567	3.79269	1.91e-05	0.182362	0.326095	0.353706	2.75883	1.79799	0.783384	1.69511	13.689	7.14704	1.15871	1.83479	2.32516	18.0764	11.1148	2.1081	0.435291	0.333403
T	M	143	19.964	497.921	105.961	452.117	973.432	30.2514	0.0562231	204.807	10.407	0.506121	0.443694	9.258	5.8109	5.18221	68.4876	0.0442097	0.0341908	0.51049	0.630549	1.29187	1.08565	0.142445	15.5009	1.88358	0.214553	0.639103	0.336651	1.70714	1.87045	1.91e-05	0.196811	0.177587	0.234881	0.910818	0.512458	0.448377	1.0227	3.99524	2.42586	0.351622	1.58124	0.582818	5.23661	3.93232	0.880439	0.298054	0.153261
T	M	144	23.7018	524.367	99.2905	513.306	1357.03	35.4332	0.0562231	209.012	12.1168	0.400145	0.476128	7.21162	4.34633	3.93638	53.1122	0.0442097	0.0822701	0.459253	0.522869	0.876277	0.836902	0.17687	11.2536	1.50146	0.157793	0.846772	0.582905	2.44881	1.79159	1.91e-05	0.205496	0.305354	0.373834	0.926171	0.779167	0.500687	1.00506	4.12994	2.92482	0.585822	1.69996	0.724743	5.1844	4.11508	0.933973	0.339423	0.201846
T	M	150	33.1388	711.804	137.823	673.92	1696	28.0425	0.0562231	335.433	16.1597	0.742977	0.0035721	16.8467	6.60899	6.05532	81.0604	0.0442097	0.203813	0.405047	0.852386	1.40434	1.28859	0.553626	18.693	2.16803	0.501884	2.15113	1.8951	5.69658	3.46067	1.91e-05	0.49578	0.939925	0.513534	3.7027	2.06211	1.1107	2.7322	14.3754	9.62873	1.40818	2.23934	2.42522	11.5433	11.0639	2.70159	0.560329	0.374681
T	M	158	48.1337	824.33	283.286	748.544	2311.23	88.0228	8.03349	289.286	24.7281	0.73577	0.330247	12.2705	7.53405	8.02336	109.987	0.0442097	0.288965	0.715921	0.871296	2.19518	2.12803	0.774527	31.9178	5.02096	0.709568	3.08446	2.7221	9.32337	5.55095	1.91e-05	0.499507	1.26518	0.627955	5.77115	3.74579	1.21534	2.8995	20.3013	13.205	2.04252	2.5683	3.18041	18.9115	13.9319	2.9054	0.687518	0.532981
T	M	183	25.0066	333.62	117.116	374.008	762.984	29.4998	0.111866	131.421	18.8023	0.310085	0.0702207	7.25722	4.8543	4.82652	70.0078	0.0442097	0.0194933	0.46742	0.409715	1.277	1.23927	0.148923	18.5606	3.00325	0.164919	0.419404	0.425448	1.38405	1.60459	1.91e-05	0.17539	0.318802	0.352752	1.13515	1.23718	0.708784	1.32822	5.03969	3.42707	0.811299	2.05045	0.85617	7.2288	4.23252	1.16236	0.26989	0.252605
T	M	191	26.8633	446.942	211.746	605.826	1071.13	27.66	0.0562231	165.843	11.973	0.589125	0.00723139	9.50898	5.33472	4.75854	65.8138	0.0442097	0.0742506	0.539129	1.04304	1.09645	1.0199	0.539605	13.7904	1.66948	0.360547	1.02562	0.739858	1.96964	3.62474	0.0102852	0.238646	0.443758	0.460382	1.26582	1.27602	0.576751	1.21392	7.8678	4.24316	0.676893	2.21595	0.844255	10.1337	6.08156	1.03002	0.364719	0.251727
T	M	192	35.1712	329.15	280.674	508.773	643.757	37.28	0.49018	116.633	13.7084	0.345011	0.334627	7.18121	5.11588	4.16157	58.6357	0.0442097	0.0445059	0.628285	0.78761	0.966728	0.832052	0.322816	12.5023	1.50742	0.239869	0.779767	0.616493	1.6595	2.40382	1.91e-05	0.174617	0.796954	0.721387	2.27327	3.44284	1.36185	1.62836	9.74785	6.88687	1.21095	2.38459	1.31093	10.8991	4.78914	1.09794	0.390755	0.250903
T	M	193	17.1939	320.965	123.108	445.874	749.225	25.2619	1.07411	110.742	10.7382	0.123772	0.434355	5.56319	3.18687	2.21083	28.9588	0.0442097	0.0615465	0.522316	0.679311	0.718346	0.51867	0.466985	6.83562	0.794859	1.08319	0.850262	0.684001	1.75176	2.22261	0.00222571	0.197516	0.599393	0.65515	1.09384	1.34469	0.639452	1.47309	4.91961	2.90097	0.652895	2.15426	1.12974	6.57753	2.89326	0.621372	0.300581	0.205382
T	M	195	40.2228	396.145	299.973	608.168	701.773	36.6854	5.02508	97.6683	17.9051	0.366609	0.383824	7.09304	5.14404	5.03859	72.5139	0.0442097	0.0343502	0.570028	0.429619	1.25825	1.27025	0.245883	20.2017	3.18704	0.176368	0.749929	0.482854	1.44857	1.87854	1.91e-05	0.14539	0.491537	0.31082	1.73906	2.11093	0.746669	1.66752	6.91731	4.40883	0.659495	2.28324	1.44597	8.37553	2.9956	0.540215	0.135066	0.240588
T	M	196	14.059	282.054	68.7293	348.49	598.515	20.2482	0.0562231	109.971	15.6845	0.240206	0.0461528	5.27023	3.80725	2.80908	39.1723	0.0442097	0.0738684	0.57949	0.720997	0.80378	0.606948	0.455272	8.9443	1.35361	0.935916	0.737895	0.536287	1.51745	2.01581	1.91e-05	0.183306	0.557406	0.539062	1.67233	1.10322	0.470708	1.41971	8.50962	4.00525	0.669129	2.60498	1.33536	9.10957	5.05288	0.842643	0.320548	0.188524
T	M	202	28.3779	392.86	176.218	508.379	1004.3	54.339	0.141037	162.872	23.1375	0.307554	0.368399	6.79099	3.15494	2.9328	40.6714	0.0442097	0.0962089	0.536411	0.876105	0.770073	0.711778	0.505238	9.18522	1.27776	0.692228	0.973319	0.652046	1.71242	2.746	1.91e-05	0.158919	0.307092	0.345527	1.00871	0.939129	0.419999	1.03233	3.83425	2.59598	0.530675	2.63806	0.502124	4.86779	2.86868	0.580298	0.224762	0.206005
T	M	204	35.6978	495.662	160.558	586.534	1084.67	28.4801	0.0562231	232.231	12.4304	0.389799	0.588371	9.97085	6.24774	6.72516	93.0659	0.0442097	0.11261	0.564576	0.596326	1.5567	1.71365	0.39023	23.6874	3.65092	0.20188	1.05377	0.740435	2.70826	2.55557	1.91e-05	0.29117	0.322318	0.432414	1.0238	0.936405	0.503251	1.27046	4.37654	2.74368	0.444685	2.46195	0.577744	5.21611	2.80418	0.726379	0.273827	0.144545
T	M	211	8.83737	252.659	64.4032	275.53	656.699	16.2748	0.0562231	121.375	4.41291	0.381752	0.189589	3.87302	4.05262	3.97524	56.8363	0.0442097	0.0491933	0.285525	1.08955	0.88686	0.92099	0.45388	14.4432	2.28086	0.30688	0.92891	0.39288	1.90066	2.44279	1.91e-05	0.0479563	0.764104	0.638873	1.72226	1.72505	0.895964	1.69645	4.04526	2.56313	0.501663	3.03155	0.973348	4.27612	3.18329	0.793911	0.273382	0.194522
T	M	212	13.1807	412.587	96.6386	424.881	954.852	22.1016	0.0562231	167.078	7.03403	0.601113	0.182136	6.76356	3.42418	3.66726	53.8769	0.0442097	0.0822534	0.573523	1.46058	0.907745	0.937066	0.61404	13.8083	2.16808	0.414848	1.5241	0.779492	3.17912	3.71081	1.91e-05	0.168077	0.360111	0.393759	1.51856	1.20963	0.645364	1.34641	5.34158	3.67698	0.559258	2.7099	1.04833	6.16736	4.97815	1.17178	0.237659	0.190826
T	M	214	21.454	316.376	74.0266	380.473	787.307	15.2493	0.0562231	108.342	7.61797	0.292579	0.514948	5.30726	4.07402	4.39933	61.4042	0.0442097	0.105549	0.641181	0.72594	1.02301	1.0345	0.353477	16.4011	2.7495	0.212201	1.32593	0.975909	3.1783	2.75274	1.91e-05	0.186629	0.623935	0.513376	3.74224	1.82196	0.599007	2.08088	11.4368	5.37127	0.628319	2.66805	1.84701	8.93534	5.76259	1.04394	0.307299	0.227091
T	M	244	9.57877	329.558	86.314	353.794	584.818	11.082	0.0562231	100.477	6.19776	0.423049	0.0829093	5.76754	3.37257	3.17608	47.019	0.0442097	0.0377952	0.580389	0.671055	0.763098	0.796252	0.320554	12.0583	1.8237	0.31056	0.696686	0.397744	1.30044	3.01657	1.91e-05	0.116047	0.364502	0.308017	1.06365	0.953851	0.521472	0.769661	6.13356	3.75994	0.656377	1.76616	1.19901	7.78493	5.22297	0.874637	0.406277	0.190449
T	M	245	43.5873	435.85	100.695	350.627	907.845	20.7873	0.0562231	137.101	9.39611	0.390441	0.137856	7.39693	3.48667	3.70853	52.3122	0.0442097	0.0250599	0.491406	0.403616	0.965082	1.08604	0.168863	13.4889	2.17528	0.203467	0.826197	0.723681	2.07767	1.72328	1.91e-05	0.177101	0.46404	0.324084	0.958559	1.00928	0.554	1.04625	3.81582	2.44968	0.537389	1.66791	0.733871	4.36047	3.25408	0.861219	0.287216	0.114192
T	M	246	31.3845	417.843	87.8687	344.402	886.826	17.6176	0.0562231	159.374	9.05657	0.426205	0.0035721	8.1133	5.16662	5.3508	73.461	0.0442097	0.0311867	0.502678	0.675147	1.31269	1.15589	0.218702	19.7526	3.17614	0.278213	0.914564	0.815987	2.5699	2.24914	1.91e-05	0.28074	0.484866	0.298559	1.12245	1.00581	0.693222	0.887689	4.26147	3.35726	0.419677	1.82573	0.788535	4.01604	3.50081	0.967337	0.208727	0.0806042
T	M	252	23.522	424.087	86.8159	460.809	1015.97	33.7296	0.0562231	127.299	20.119	0.430108	0.0035721	9.50727	4.97719	4.97445	70.4271	0.0442097	0.0106035	0.485512	0.418546	1.42318	1.22107	0.242885	19.2171	3.12187	0.216068	0.644959	0.530682	2.22001	1.84274	1.91e-05	0.174873	0.42761	0.345099	0.978029	1.41888	0.745123	0.984229	5.20513	3.5458	0.767122	2.02099	1.10762	6.43825	4.74688	1.25607	0.345833	0.213628
T	M	253	81.4159	740.855	255.74	710.839	1527.64	106.197	0.0562231	255.679	29.8721	0.651397	0.626859	9.316	5.66927	5.50519	76.0634	0.0442097	0.274743	0.737414	0.708861	1.67842	1.50413	0.581421	22.139	3.58797	0.380876	2.82303	2.58764	8.46534	3.94492	1.91e-05	0.554094	2.99287	0.859613	10.0844	8.13402	2.52915	4.50949	30.6723	14.8205	3.05299	2.81278	5.12498	21.3329	11.7624	3.52468	0.815027	0.599746
T	M	254	32.5165	451.34	107.424	448.996	1052.52	44.9017	0.0562231	164.41	18.1056	0.437957	0.319561	7.12519	5.88346	5.8244	82.2004	0.0442097	0.0793518	0.56551	0.831178	1.49726	1.42653	0.30908	23.5694	3.6631	0.241859	1.16537	1.15122	3.24373	2.14032	1.91e-05	0.294871	0.575469	0.368001	1.94276	2.17505	1.01821	1.37142	9.23586	5.70895	1.07046	1.87953	1.382	8.83782	7.23788	1.52979	0.24301	0.294869
T	M	256	63.4815	573.826	169.08	533.051	1293.61	65.733	0.0562231	194.597	20.8919	0.423713	0.379129	8.11342	4.93123	5.12815	71.5799	0.0442097	0.0577736	0.514739	0.57374	1.45764	1.27159	0.251371	18.9949	3.20355	0.203865	1.61369	1.41367	4.30106	2.60676	1.91e-05	0.346844	0.768099	0.261458	2.33859	2.23155	0.835392	1.36353	10.568	5.08832	0.965333	1.67136	1.32275	7.99	5.80566	1.4143	0.248716	0.262479
T	M	257	11.5238	349.735	68.4944	437.004	706.386	12.0279	0.0562231	152.998	12.2127	0.515943	0.0035721	10.5511	5.23629	4.98849	72.1867	0.0442097	0.0106035	0.617422	0.637513	1.16484	1.2603	0.350878	18.8534	2.86896	0.218116	0.988617	0.69611	2.0744	2.75566	1.91e-05	0.183525	0.288722	0.0950627	1.1323	0.692685	0.343651	0.981786	5.19889	2.41552	0.330458	1.60141	0.877512	5.61076	3.51232	0.503744	0.203725	0.0795732
T	M	263	41.4683	517.769	144.414	543.348	1381.87	37.6207	0.0562231	201.02	31.455	0.580971	0.0035721	14.1372	5.48043	5.35497	78.251	0.0442097	0.0106035	0.520362	0.623143	1.36159	1.3566	0.219989	20.5669	3.16995	0.19297	0.980139	0.576964	2.34242	2.05131	1.91e-05	0.235139	0.358646	0.288395	1.09784	0.813047	0.53712	1.25231	3.05152	2.11912	0.425765	1.85937	0.871171	4.86056	2.54319	0.546019	0.229571	0.121397
T	M	265	27.1649	625.764	134.07	678.17	1533.17	27.7482	0.0562231	290.577	26.1917	0.861218	0.0035721	24.8813	4.63438	5.11719	69.6287	0.0442097	0.0994491	0.587698	1.01191	1.22359	1.28901	0.630725	18.4402	2.99791	0.514057	1.51803	1.03193	3.12124	3.60929	0.0171398	0.39104	0.521065	0.653766	1.92005	1.53181	0.851813	1.3533	9.26281	5.87947	1.01238	2.26739	1.41991	10.6555	8.17481	2.0034	0.484798	0.24953
T	M	266	18.7221	517.518	108.392	576.78	1520.29	25.4112	5.2995	156.777	6.43577	0.44131	0.116831	9.96429	3.96834	3.95839	56.8667	0.0442097	0.106136	0.549985	0.928163	1.03676	1.01712	0.327546	15.154	2.10072	0.281914	1.23308	1.10358	3.04888	3.05346	0.0446928	0.33894	1.56477	1.18705	3.27594	3.6132	1.88098	1.68894	6.79093	4.47804	0.924257	2.0123	1.2774	6.81681	4.68796	1.1146	0.390389	0.321484
T	M	268	7.69169	334.365	58.2623	366.375	712.561	17.4161	0.0562231	205.953	18.2842	0.592524	0.0035721	13.2746	5.48345	5.427	76.7497	0.0442097	0.0328866	0.737692	0.832134	1.4175	1.3544	0.570889	20.3952	3.24963	0.31987	1.18572	0.618054	2.28425	2.75765	1.91e-05	0.177994	0.397033	0.532325	1.1839	1.11794	0.56348	1.12505	3.80911	2.34987	0.427005	1.90465	0.708969	4.66189	3.40844	0.643518	0.29005	0.206833
T	M	269	18.0826	434.956	129.091	530.264	707.782	21.8629	0.0562231	204.784	10.0188	0.54018	0.391965	8.99122	4.66362	4.57265	67.7838	0.0442097	0.0282587	0.652923	0.564015	1.23641	1.04656	0.362913	18.1472	2.72535	0.330939	1.35492	0.659956	2.09545	3.66119	1.91e-05	0.182632	0.42957	0.460523	1.63031	1.39482	0.541513	1.28909	8.28352	3.41671	0.59217	1.95177	1.46024	7.54051	3.07016	0.550928	0.393005	0.160085
T	M	270	54.1681	665.489	194.779	916.558	1177.9	75.9374	3.02492	269.322	17.8837	0.635344	0.770418	10.257	4.09866	4.23894	56.5451	0.0442097	0.0464038	0.710545	0.885078	0.48823	0.945588	0.51669	15.0806	2.61134	0.473213	1.7356	0.802339	2.60143	4.14592	1.91e-05	0.26111	0.836444	0.494097	1.59723	1.79404	0.867736	1.65571	7.48887	3.72617	0.507823	2.24265	1.84892	10.9632	3.16445	0.581519	0.529064	0.122414
T	M	273	26.7417	395.615	80.6501	518.648	1092.45	24.8479	0.0562231	128.899	11.1358	0.505625	0.0395446	7.68913	6.4005	6.75053	90.8449	0.0442097	0.127462	0.635344	0.861729	1.77217	1.52595	0.268296	23.6823	3.95484	0.337558	1.09168	0.937238	2.95245	2.66282	1.91e-05	0.32437	0.388251	1.41345	1.43554	1.32698	0.676596	1.25864	7.98199	4.38666	0.680947	2.12223	1.16552	7.66684	4.69603	0.997422	0.316037	0.13762
T	M	274	27.165	587.303	130.521	711.642	1522.45	24.0469	0.0562231	255.26	15.4413	0.388786	0.160183	11.3285	5.8924	5.85624	80.2843	0.0442097	0.0483653	0.654901	1.40821	1.43485	1.42359	0.428752	21.0651	3.49785	0.147623	1.59211	1.05268	3.62835	3.56565	1.91e-05	0.362773	0.54663	1.56614	2.36523	1.58475	0.791074	1.40176	11.265	5.54139	0.787515	1.80758	2.03444	10.5702	7.28574	1.27916	0.439982	0.338757
T	M	276	20.5784	415.26	93.1638	430.341	1022.15	17.3574	0.0562231	158.985	11.9393	0.229615	0.0178491	7.53088	4.52103	4.02502	56.4776	0.0442097	0.111944	0.719264	1.32228	1.05374	0.845494	0.516916	12.1262	1.69364	0.737048	1.58675	1.06111	2.9574	4.39338	0.0416107	0.291113	0.693889	1.5204	1.88764	1.6217	0.886582	1.31815	6.35199	3.51913	0.701393	1.96347	1.59242	7.23258	4.28009	1.08124	0.374428	0.237455
T	M	278	38.7589	636.141	248.193	843.139	1307.51	48.3861	0.0562231	239.76	18.8144	0.829388	0.135697	18.6411	7.2334	7.45557	102.011	0.0442097	0.149293	0.599946	1.80051	1.83378	1.97437	0.750555	27.8216	4.34156	0.208616	1.57599	1.0919	3.50662	4.15207	0.0540893	0.465105	0.284386	0.82192	1.48383	1.19704	0.502983	1.06232	7.45523	4.45642	0.807302	1.40709	1.60336	11.888	7.11175	1.25609	0.490933	0.356982
T	M	304	17.7862	434.164	102.387	501.766	935.319	29.8928	1.30584	153.486	10.0925	0.621465	0.285796	8.10531	3.43383	2.56457	29.784	0.0442097	0.10292	0.74509	0.939949	0.89545	0.564952	0.829395	7.24277	1.05589	1.75701	1.48811	1.24845	2.8202	3.9016	0.169457	0.454586	1.42874	1.26882	2.10493	2.22657	1.15567	1.86153	11.1138	6.29025	1.16309	2.27719	2.11357	12.3986	7.95309	1.57412	0.460619	0.404254
T	M	306	34.6309	379.24	193.12	575.499	876.276	104.3	2.73636	166.612	23.3089	0.225761	0.814756	7.03716	7.17761	6.79651	93.6896	0.0442097	0.163902	0.515278	0.883468	1.77625	1.79422	0.237618	24.5417	4.36488	0.267449	1.32361	0.75509	3.42962	2.14189	1.91e-05	0.234935	1.32322	1.13223	4.87061	3.92031	1.54414	2.73463	15.8315	7.95918	1.80491	2.07739	2.73108	15.7428	7.58524	2.36095	0.571464	0.371515
T	M	308	61.2647	606.32	313.977	887.32	1134.84	51.0864	0.741593	277.907	33.6365	0.80887	0.253987	15.3305	4.12039	4.28115	58.6691	0.0442097	0.165778	0.655616	0.702097	1.12619	1.29511	0.332393	15.9026	2.7026	0.381239	1.08766	1.20102	3.70999	2.28988	0.0194287	0.399568	0.592137	0.690465	2.06762	1.65526	0.665205	1.57721	5.95059	3.9583	0.789535	1.90674	1.09847	6.47441	3.04913	0.597913	0.476842	0.380642
T	M	309	34.8679	791.845	139.529	898.302	1904.28	23.3707	0.0562231	335.737	49.035	1.02195	0.0035721	25.1541	6.65175	6.44105	90.9331	0.217107	0.0797275	0.750289	1.40756	1.8774	1.61065	0.641695	24.7102	3.9338	0.207543	1.55691	1.14095	3.38426	4.47837	0.030919	0.409677	0.732859	1.0442	1.71805	1.10225	0.726265	1.87737	3.85854	2.41124	0.784904	2.23636	0.802011	5.36267	4.35782	1.03959	0.495296	0.5879
T	M	311	18.334	349.887	101.685	426.893	964.801	31.633	0.0562231	199.789	13.9488	0.469078	0.0952962	8.27108	4.82405	5.01809	67.4172	0.0442097	0.0532976	0.607558	0.998275	1.3417	1.3362	0.469419	18.8518	2.82932	0.329497	0.996327	1.03065	2.12704	2.55514	1.91e-05	0.231032	0.815223	0.637417	2.0677	2.19191	0.853098	1.70418	11.2141	6.68958	1.10483	1.85067	1.5827	13.5636	8.82913	1.86782	0.40609	0.416582
T	M	312	39.0404	572.269	162.233	645.836	1983.54	47.0503	0.0562231	167.736	15.5861	0.798169	0.0035721	14.8284	6.39176	6.06635	88.0254	0.0442097	0.10455	0.566631	1.01621	1.65445	1.56958	0.481281	23.7884	4.06591	0.335283	1.41584	1.33831	4.02026	2.82646	1.91e-05	0.446357	0.971257	0.90092	2.47747	2.27697	1.24219	1.55915	8.51778	5.7254	1.49156	2.35133	1.33057	7.89763	6.91298	1.91817	0.38778	0.374547
T	M	318	64.0589	671.271	183.544	593.136	1495.35	44.0261	4.82504	256.233	12.1324	0.670332	0.943366	14.1238	5.5139	6.07712	74.9795	0.0442097	0.246898	0.700797	0.922108	1.35447	1.47226	0.383367	20.6001	3.34003	0.232743	1.41018	1.40625	3.36075	3.18317	0.062271	0.391691	1.45072	0.846259	3.90699	4.1019	1.61837	1.97307	14.4544	7.99401	1.6643	1.88578	2.07522	13.065	8.82397	1.91657	0.511205	0.629246
T	M	319	82.5117	740.872	408.543	774.831	1655.9	65.8948	8.13324	211.134	11.7691	1.28584	1.29296	13.1243	3.64481	4.10014	48.0362	0.0442097	0.241241	0.713055	1.89561	1.10874	1.07781	0.619906	13.0466	1.94206	0.315607	2.43204	2.06705	4.85735	4.01831	0.277826	0.472736	5.00774	1.60692	11.2531	8.52258	2.71935	4.69168	28.4756	12.1237	2.63578	2.5021	4.52987	18.7145	10.3523	2.3935	0.504017	0.586709
T	M	320	30.9706	638.624	163.233	672.534	1815.92	44.8521	0.0562231	275.686	30.9243	1.05337	0.0035721	19.4933	7.28522	7.21886	100.972	0.0442097	0.110906	0.67379	0.870808	1.96149	1.72885	0.542823	27.8732	4.56319	0.327716	1.47679	1.14025	4.44967	3.30819	1.91e-05	0.321122	1.09785	0.681566	3.45474	2.5851	1.01631	2.18296	13.9724	8.68389	1.52301	1.96182	2.56047	12.0207	9.87222	2.62251	0.607519	0.448423
T	M	321	21.9775	558.845	73.0278	613.453	1081.27	25.6234	0.0562231	263.285	8.8818	0.619353	0.185568	12.7969	6.81442	6.81905	91.1774	0.0442097	0.148184	0.63125	0.932828	1.84265	1.73054	0.535829	25.2968	4.18031	0.202688	1.53978	0.960909	2.8762	3.26789	1.91e-05	0.276551	0.458257	0.454056	1.74352	1.06069	0.514094	1.5906	6.90602	3.31509	0.645164	1.50961	1.72568	8.53991	4.36078	0.837927	0.394519	0.119693
T	M	323	20.4616	552.039	102.586	615.097	1250.69	15.9563	0.0562231	234.803	11.8341	0.799485	0.309989	11.3718	5.74035	4.93871	75.7633	0.0442097	0.0658126	0.529335	1.20851	1.52891	1.38376	0.970187	20.5412	3.19576	0.553459	2.06301	0.799102	2.95271	4.45294	0.117282	0.362988	0.523985	0.644613	1.44613	1.0261	0.519877	1.03482	6.37457	3.13703	0.613642	1.23116	1.3696	7.76341	4.73326	0.974751	0.30351	0.124386
T	M	324	28.9488	633.211	225.474	738.184	1353.28	47.7737	0.0562231	388.637	19.9362	0.787549	0.768257	16.2164	5.88773	5.76136	81.7333	0.0442097	0.141331	0.642096	0.924016	1.6859	1.55102	0.471137	22.7052	3.91556	0.355655	1.31574	0.915003	3.61289	3.08888	1.91e-05	0.259306	0.33869	0.456478	1.201	0.896328	0.442126	0.929314	4.77301	2.67227	0.550328	1.01626	1.02164	6.66417	3.61638	1.11693	0.209826	0.0595592
T	M	346	32.2824	524.54	87.2258	585.279	1530.73	44.9454	0.0562231	228.509	16.8969	0.678849	0.457483	9.859	4.33529	4.63143	66.4582	0.0442097	0.171131	0.578335	0.736569	1.1609	1.29892	0.368522	17.1687	2.91017	0.0614489	2.04266	1.65251	4.92735	2.78213	0.000532175	0.370683	0.730665	0.726804	1.69956	1.60131	0.804668	1.22551	6.66648	3.87183	0.771869	2.78096	1.02032	6.96004	5.86705	1.18204	0.289193	0.322674
T	M	348	18.4917	413.948	71.5409	514.866	1176.04	39.082	0.0562231	194.848	17.345	0.678112	0.571282	7.16048	4.77865	5.10611	68.0673	0.0442097	0.0846496	0.498132	0.610365	1.1337	1.30155	0.329988	17.3163	3.21292	0.323628	1.36442	1.12076	3.68533	2.3109	1.91e-05	0.391078	0.884738	0.734399	1.98445	1.29482	0.857961	1.75182	6.66329	3.98703	0.632916	2.41905	1.39494	6.37869	4.87091	1.08243	0.367036	0.349407
T	M	349	22.7613	384.279	78.6506	434.694	997.479	32.6263	0.0562231	162.528	12.538	0.621151	0.55918	5.55577	3.29842	3.47739	44.6126	0.0442097	0.172968	0.613607	0.74434	0.788415	0.954515	0.2618	12.0771	2.05957	0.320876	1.31764	0.977554	3.38759	2.75858	1.91e-05	0.358671	0.983839	0.795141	3.15475	1.7607	0.66909	2.56118	8.95522	4.15014	0.525362	3.82001	1.66666	7.81352	4.43762	1.09538	0.304079	0.280639
T	M	350	49.6917	568.061	118.375	626.5	1491.09	54.7152	0.0562231	276.574	25.5997	0.621032	1.58221	8.77052	4.75785	4.94081	67.5131	0.0442097	0.0924046	0.606202	0.842499	1.40045	1.34074	0.276479	17.2447	3.10339	0.163825	1.9879	1.59662	5.15436	2.80851	1.91e-05	0.481806	1.27065	0.656188	2.02024	2.05182	0.901032	1.9046	6.9535	4.26631	0.827488	3.2494	1.16082	5.18804	3.87612	0.881618	0.478361	0.289071
T	M	352	18.0795	411.173	98.8179	523.437	794.602	32.4578	0.0562231	170.486	11.0466	0.594439	0.156053	6.65954	2.88189	2.93017	40.615	0.0442097	0.0106035	0.637563	0.594551	0.761216	0.802799	0.296264	10.9418	1.68278	0.129549	0.824211	0.621871	1.72347	2.72592	1.91e-05	0.181647	0.791028	0.77118	1.88674	1.59394	0.576002	1.82397	8.60977	4.09148	0.630455	2.76116	1.30137	12.0273	5.24036	0.940266	0.381797	0.279002
T	M	353	14.8716	368.811	85.9954	470.502	731.22	11.919	0.0562231	108.87	4.04647	0.600387	0.414308	5.3835	5.36843	5.01396	75.7214	0.0442097	0.0106035	0.589159	0.855879	1.29	1.28139	0.47049	19.546	3.28779	0.206307	1.06477	0.621258	1.75037	3.05996	1.91e-05	0.0836658	0.646461	0.725529	1.96919	1.3651	0.514244	1.52157	6.99768	4.11843	0.56669	2.71237	1.3546	7.61014	5.47676	0.800373	0.328182	0.284463
T	M	354	22.0161	408.374	113.055	446.612	847.049	20.7293	0.0562231	192.162	12.1019	0.627784	0.160419	10.502	4.68944	5.40512	70.6475	0.0442097	0.0106035	0.657358	0.547712	1.07846	1.29244	0.352736	19.0415	2.85002	0.243897	0.78188	0.813641	2.62508	1.91355	1.91e-05	0.340845	0.727336	0.515076	1.92523	1.75962	0.92242	1.60888	8.26178	5.8314	1.26216	3.04101	0.869661	8.31038	6.74419	1.54537	0.548732	0.333846
T	M	356	25.8014	571.153	78.2106	425.644	1891.92	63.1256	0.0562231	261.226	11.7219	1.15945	0.0035721	12.5386	4.06356	3.97376	57.2468	0.0931334	0.173132	0.615448	0.98716	1.19528	1.02296	0.387375	15.2523	2.34649	0.169499	1.91246	1.06773	4.20577	2.56275	0.0582428	0.376507	0.698858	0.611162	1.43764	1.43372	0.910088	1.34627	6.39706	6.38946	1.05057	3.43959	1.0145	7.69977	10.023	4.1092	0.430868	0.156256
T	M	357	19.3167	483.217	117.459	466.206	1110.91	31.9588	0.391555	193.378	27.3075	0.953485	0.0035721	22.0015	3.83145	4.07754	54.4786	0.0442097	0.131459	0.524697	0.696511	1.04233	0.996797	0.366382	14.6795	2.45592	0.304847	1.15431	0.918077	2.49602	2.31195	0.0126409	0.360713	0.561272	0.651466	2.06891	1.60016	0.656447	1.47899	7.77087	5.38251	1.0945	2.95458	0.969342	8.74915	6.74884	1.27589	0.441818	0.336076
T	M	358	21.1704	578.251	142.765	583.575	1246.14	32.9079	1.53107	235.498	49.05	1.09863	0.0035721	31.1851	4.75001	3.20205	40.9271	0.0442097	0.180178	0.82301	0.886788	1.0613	0.729434	0.752798	9.29197	1.39412	0.0614489	1.77848	1.33213	3.23727	3.79505	0.0944132	0.419386	0.758582	0.966879	1.51412	1.3013	0.756464	1.65373	6.7423	3.57047	0.775772	3.38178	0.992879	7.69749	4.74822	1.01424	0.423844	0.129379
X	F	17	24.9191	405.303	200.897	478.362	874.816	45.7027	0.436416	157.368	15.6753	0.536896	0.0035721	11.4953	5.69131	4.92591	68.0846	0.194941	0.0303961	0.533129	0.476092	1.22566	1.00958	0.305979	14.1295	1.74283	0.237176	0.810043	0.532931	1.63755	1.7285	1.91e-05	0.214506	0.376086	0.377175	1.16991	1.22523	0.728175	0.935451	5.22355	5.62948	0.927948	0.93855	0.76576	5.61926	4.16244	0.885293	0.331434	0.249422
X	F	25	48.6833	312.19	264.466	451.34	577.289	39.5347	2.5711	78.4637	11.7295	0.26701	0.596978	3.85894	4.08501	4.08205	53.2386	0.171899	0.0344506	0.621267	0.625107	0.925364	0.724477	0.374697	11.4202	1.42596	0.268787	0.78193	0.313014	1.81743	2.20654	1.91e-05	0.12837	0.916379	0.649884	2.14487	3.2616	1.47891	1.0385	8.48131	5.56265	1.32619	1.00539	1.19881	6.86762	3.60022	0.914616	0.319315	0.222503
X	F	34	31.9036	514.611	109.212	521.551	1606.84	23.442	0.0562231	196.606	9.95777	0.579953	0.039415	11.346	5.07677	4.24185	55.8311	0.244635	0.106803	0.253986	0.809112	0.991688	0.943492	0.255403	12.6101	1.54414	0.269756	1.26684	1.25855	3.98737	3.04519	0.00799338	0.365691	0.879776	0.544333	2.05047	1.87357	0.825906	1.53626	7.16963	4.32258	0.934026	1.57565	1.50657	7.89701	6.49428	1.21624	0.307612	0.236594
X	F	55	35.4334	420.525	136.407	464.273	843.935	16.5892	0.181917	134.955	9.20791	0.358727	0.339171	6.84645	5.57601	4.99552	67.692	0.223393	0.0729584	0.519877	0.931819	1.10045	1.0578	0.432274	14.7944	1.83379	0.289998	1.47342	1.28953	3.31224	3.03957	0.0134212	0.268372	0.94043	0.59703	3.4437	1.72348	0.650176	2.35291	7.33836	3.3913	0.591485	3.99068	1.21804	5.93767	3.25703	0.728606	0.272659	0.150713
X	F	68	38.9196	777.194	265.262	974.743	1740.26	67.8039	0.0562231	367.303	35.1285	0.937554	0.0035721	25.8276	4.1767	4.14511	53.4129	0.319543	0.0967594	0.548905	0.951196	1.09068	0.784618	0.847063	11.1657	1.62048	0.431303	2.2952	1.21359	4.79824	4.0209	0.00860652	0.352607	0.801651	0.740288	3.82385	3.64279	1.21017	1.78901	19.4621	10.913	1.75221	1.00249	2.91032	17.9971	11.4132	3.25531	0.570428	0.254437
X	F	73	80.0109	696.828	207.315	665.407	1759	49.5671	0.0562231	235.198	27.4254	0.755478	0.0035721	17.9826	3.76	3.01232	41.8483	0.152236	0.106692	0.527604	0.811543	0.738198	0.719934	0.243099	9.0958	1.15882	0.258562	1.81887	1.65398	5.01894	4.16026	0.0103545	0.40504	0.549501	0.485356	1.50536	1.94143	0.82841	1.00582	7.66557	4.05839	0.902745	1.01963	1.13987	8.35251	5.07297	1.18274	0.362796	0.216687
X	F	78	81.0513	915.306	394.83	986.488	2152.91	79.0389	0.0562231	413.611	84.1338	1.18336	0.0035721	32.0459	6.29906	5.55098	75.8168	0.271438	0.191523	0.557131	1.43203	1.37876	1.2523	0.721338	17.8079	2.31767	0.509165	2.07635	1.6514	4.86425	4.36959	0.00212949	0.347955	0.858263	0.485142	2.23291	2.99925	1.04683	1.34977	11.6199	6.9839	1.43879	1.07515	2.01524	9.92627	8.06683	1.55229	0.388349	0.286706
X	F	83	42.138	585.258	240.83	645.631	1165.85	64.8893	7.04317	251.114	20.8773	0.433097	1.07526	7.95273	5.52533	4.76795	70.5122	0.230279	0.0829134	0.618715	0.814838	1.18119	0.967476	0.582918	15.9099	2.06044	0.411951	1.35823	0.978641	2.77745	2.79347	0.0118828	0.266219	0.882838	0.426867	2.72267	3.20653	1.27295	2.15945	11.9452	8.58961	1.68564	3.76518	2.42717	16.4283	9.12365	1.94306	0.40877	0.316542
X	F	93	44.7829	556.924	190.892	814.704	1281.96	43.5866	1.46251	187.459	15.2187	0.428843	0.182586	11.9282	7.20299	6.60384	86.8102	0.226855	0.146819	0.227941	1.03937	1.51153	1.41662	0.875916	19.6044	2.50272	0.718486	2.43908	0.955218	4.07484	5.07971	0.0320112	0.176594	1.10704	0.454095	3.11845	2.55576	1.01283	3.01715	11.332	6.14498	1.12529	3.75303	3.40298	13.236	6.7758	1.63339	0.377481	0.28351
X	F	98	41.8488	635.73	155.697	742.136	1258.49	38.2247	0.0562231	303.412	15.9656	0.464069	0.539826	8.67318	4.74157	4.78369	60.8511	0.223087	0.0354719	0.561633	0.805144	1.08798	0.873744	0.609817	13.9596	1.80224	0.427363	1.92389	1.2616	4.04687	3.75714	0.0214357	0.25908	0.897528	0.546064	4.37029	2.58381	0.906985	2.60325	14.3885	6.66666	0.99746	3.17447	2.78363	14.2141	7.84516	1.53387	0.305738	0.263164
X	F	104	53.4008	488.201	215.262	638.243	1052.22	61.1736	0.0562231	152.315	27.8066	0.304388	0.252267	6.23893	3.90052	3.66337	44.6827	0.158468	0.11222	0.533419	0.895352	0.78864	0.705772	0.280041	9.84894	1.34422	0.468502	1.8123	1.50996	4.57793	3.39002	1.91e-05	0.260172	0.433721	0.501409	1.59699	1.47214	0.683446	2.00197	5.4421	3.49902	0.780598	3.47505	0.930197	6.5332	4.09815	1.00938	0.27474	0.208065
X	F	125	32.9317	514.54	243.686	524.654	828.863	26.0458	0.0562231	281.211	12.7291	0.53304	0.0260763	6.5043	4.21427	4.14752	55.64	0.0442097	0.0821149	0.666151	1.16568	0.920701	0.757877	0.48844	12.1782	1.64082	0.334933	1.1686	0.61719	2.16702	3.19585	0.0289117	0.181127	0.60294	0.343155	1.91264	1.89887	0.72178	1.09841	8.49308	5.27046	0.917804	1.08355	1.24411	10.7463	5.66009	1.03945	0.254966	0.17851
X	F	130	56.312	450.141	169.128	451.3	1000.77	57.3863	2.51951	176.821	26.05	0.281316	0.672416	7.48432	5.5737	4.90481	66.0356	0.0442097	0.099107	0.652547	0.461024	1.20228	0.923429	0.150503	14.8569	1.66558	0.293487	1.45988	1.48758	3.87126	2.26791	8.19939e-05	0.320237	0.720363	0.414105	2.0525	2.49648	1.11219	1.42056	8.65317	5.33067	1.10911	1.26981	1.56544	7.64093	5.48409	1.30024	0.343321	0.211358
X	F	157	9.68907	285.32	70.7675	320.869	538.711	10.6751	0.0562231	85.6465	3.63346	0.335134	0.0521064	3.80361	6.52352	5.77117	76.7161	0.0442097	0.0135455	0.551847	1.4427	1.32739	1.12695	0.86306	16.4668	2.19727	0.382214	0.693298	0.423875	0.77513	2.27547	0.0309203	0.10495	0.468557	0.458466	1.46283	1.12955	0.580569	1.20088	4.4736	3.08635	0.426862	1.92672	0.831024	5.86962	3.75407	0.804766	0.280854	0.193097
X	F	161	36.8753	1010.19	193.893	959.748	2282.49	68.1647	0.0562231	447.134	25.0178	1.05371	0.147561	18.1688	11.462	10.2191	139.298	0.0442097	0.22081	0.766933	1.33182	2.22659	1.88137	0.61321	30.1009	3.58466	0.492495	2.74236	2.45247	7.70137	5.92512	0.0259231	0.762427	0.346934	0.500021	1.24979	1.33154	0.55362	3.01461	7.97177	5.20807	1.12763	7.83583	1.2055	11.0053	8.69508	2.05908	0.566658	0.38646
X	F	181	20.7004	449.622	82.5953	359.659	1276	42.8482	0.0562231	208.835	14.6194	0.456755	0.0035721	13.2259	5.90872	5.57746	71.8199	0.0442097	0.092339	0.514267	0.442776	1.20367	1.02189	0.240415	15.6671	2.06348	0.203176	1.14789	0.908618	3.33464	1.62654	1.91e-05	0.266912	1.27236	0.488964	8.21082	1.58625	1.03718	13.2958	5.68902	5.267	1.01382	8.76427	0.920496	5.84997	7.40744	2.57125	0.300293	0.232243
X	F	190	17.4676	389.217	81.2111	360.23	796.464	31.2764	0.0562231	180.846	11.0572	0.714285	0.0035721	8.76645	2.5789	1.70715	21.2094	0.0442097	0.11505	0.581	0.397151	0.555841	0.345575	0.453864	4.51994	0.703195	0.962312	0.962458	0.945344	2.32686	1.77212	1.91e-05	0.252434	1.04086	1.07094	1.81452	2.1786	0.768241	2.02272	9.58178	4.54551	0.876241	2.96563	1.90083	7.6417	5.11698	1.30846	0.560516	0.374524
X	F	199	52.5253	587.409	218.115	581.737	1376.33	55.3092	0.0562231	273.913	25.2299	0.798947	0.264342	11.7177	4.42943	3.8784	51.8724	0.0442097	0.134523	0.557389	0.45597	1.00967	0.908808	0.372709	13.5424	1.85354	0.564386	1.06777	1.40225	3.61266	1.71845	1.91e-05	0.506445	0.464541	0.379971	1.52547	1.4335	0.573596	1.38537	7.0361	4.27044	0.978806	2.35207	1.05256	6.79186	4.65802	1.02893	0.503151	0.328338
X	F	208	36.431	352.386	109.634	411.572	724.721	14.5574	1.13525	81.8159	8.69226	0.278355	0.227844	5.34286	4.42199	4.24572	61.3109	0.0442097	0.11239	0.266391	0.694771	1.10603	1.08387	0.114505	16.2049	2.4952	0.247329	1.03777	0.849291	2.41758	2.80338	0.000436668	0.237008	0.961346	0.470611	2.09767	1.9661	0.760208	1.66775	7.39248	3.9644	0.558132	2.43658	1.08353	7.61704	3.99768	0.630394	0.264397	0.232962
X	F	218	24.4562	319.696	113.674	325.584	679.762	23.9642	0.0562231	124.354	16.8213	0.371282	0.0035721	8.08411	5.74231	5.93923	83.319	0.0442097	0.0106035	0.576195	0.318964	1.46295	1.29577	0.196364	21.9289	3.32536	0.141327	0.3585	0.270119	1.08025	1.05092	1.91e-05	0.06314	0.337698	0.364809	1.18475	1.00556	0.548224	1.4167	2.95508	1.80354	0.449325	2.59267	0.634797	2.65426	1.70791	0.505079	0.175044	0.105605
X	F	226	35.2106	515.24	155.161	605.138	1426.71	38.4885	0.0562231	172.004	22.7622	0.340699	0.00446507	9.82209	5.68346	5.90498	77.3396	0.0442097	0.145732	0.61887	0.654553	1.46792	1.474	0.15266	21.8323	3.85705	0.276236	1.43302	1.50254	4.1267	2.36899	1.91e-05	0.309808	0.665348	0.616872	2.06743	2.04621	1.13172	2.87416	9.38274	5.70041	1.49367	5.85067	1.76536	14.3297	10.2283	2.78342	0.596035	0.522474
X	F	230	82.9892	620.503	196.303	657.756	1587.49	72.8398	1.06824	226.422	84.9842	0.830295	0.260444	11.3693	5.11244	4.97849	72.6294	0.0442097	0.11585	0.486225	0.436622	1.38891	1.29796	0.225406	20.0554	3.1487	0.101414	0.996481	1.23172	3.68941	1.48679	1.91e-05	0.370267	0.673523	0.534679	1.71241	1.4931	0.66541	1.81798	5.02707	2.79637	0.672132	3.04543	1.19926	3.33971	1.93408	0.515586	0.332061	0.12493
X	F	235	41.1786	572.712	185.917	738.659	1985.68	43.8075	9.99893	159.231	9.8549	0.397175	0.500193	7.15567	5.93479	5.83655	86.7758	0.0442097	0.218611	0.497182	0.571933	1.52114	1.48528	0.255707	23.2178	3.73216	0.276341	1.37783	1.38278	5.26707	1.65012	1.91e-05	0.453107	0.405078	0.300978	1.03771	1.22139	0.604326	1.54793	4.99783	4.0118	0.652539	3.51477	0.794524	6.01926	4.72646	0.988489	0.337298	0.227042
X	F	239	37.5753	563.784	141.992	651.295	1664.15	55.963	0.0562231	309.976	30.824	0.68609	0.0035721	20.4667	6.01468	6.52704	92.7459	0.0442097	0.154563	0.528681	0.458462	1.56505	1.6919	0.0854137	23.2325	3.80688	0.248029	1.15653	1.06917	5.16823	1.39607	1.91e-05	0.320195	0.545421	0.333658	1.20296	1.42813	0.822324	1.39069	6.00092	3.82517	0.906563	2.88839	0.844301	6.15595	3.91925	0.968153	0.253045	0.240921
X	F	280	88.1141	952.482	367.751	1070.19	2641.88	95.8377	21.7283	341.603	33.3692	1.03473	2.61437	14.5904	5.19522	3.74485	48.1823	0.0442097	0.116316	0.866385	1.42599	1.34976	0.939524	0.650457	11.7254	1.46052	0.0614489	1.69287	1.84894	4.89308	3.47803	0.0988431	0.541729	1.91451	2.46295	3.27621	4.68687	2.14452	2.65429	11.4548	6.80359	1.38795	2.63969	2.41095	9.85444	5.53606	1.62387	0.487634	0.540588
X	F	283	41.7752	550.705	119.246	563.938	1649.39	59.9148	0.0562231	306.503	71.0966	1.11183	0.0035721	23.8975	5.5983	5.36216	73.918	0.0442097	0.0800071	0.562783	0.650184	1.264	1.46584	0.3153	19.5596	2.83275	0.0614489	0.919137	1.19165	3.7235	1.93091	1.91e-05	0.334408	0.791974	1.53031	1.74894	2.36779	1.09028	1.51479	7.55514	5.25622	1.23812	1.95765	1.16859	7.97065	6.72937	1.92253	0.498281	0.456089
X	F	288	83.8825	843.256	297.719	918.122	2460.65	94.6733	1.65841	361.075	38.0861	1.06195	1.74391	16.424	5.99669	5.60358	87.813	0.0442097	0.191746	0.644561	0.844497	1.80817	1.62914	0.454976	22.8071	4.13182	0.344786	2.73515	2.30061	7.84571	3.71591	0.0470435	0.65301	2.04716	1.29892	5.80005	5.59624	2.48653	3.62839	21.8317	12.6491	2.2137	2.12508	5.46012	17.0046	11.1253	2.6917	0.612427	0.691074
X	F	292	56.3363	703.289	169.44	728.916	1950.49	45.6548	0.0562231	254.351	16.1998	0.842031	0.173807	15.1165	3.32387	3.17446	46.0175	0.0837613	0.120034	0.498839	0.654664	0.848863	0.806534	0.252291	11.4562	2.0293	0.188413	1.00889	1.06989	3.29255	1.82833	1.91e-05	0.351052	0.64096	0.832173	1.90439	1.73005	1.13778	1.09889	8.11905	4.99317	0.784295	1.8484	1.07761	7.93253	4.67953	1.08136	0.428375	0.402292
X	F	293	87.8684	999.855	263.275	1160.44	2902.19	87.0774	0.0562231	491.782	55.2829	1.1267	0.222497	29.9208	7.0398	8.07728	99.745	0.159396	0.300957	0.482247	1.09806	2.15201	1.82876	0.291872	27.5442	4.81503	0.185918	2.00812	2.20703	5.65164	3.38609	0.0453094	0.646428	0.870832	0.743867	2.39607	2.48696	1.0522	1.76168	13.5171	7.74611	1.64651	1.8153	2.23756	12.9228	10.2582	2.2387	0.913495	0.498401
X	F	296	39.6809	576.673	163.438	552.909	1883	65.2323	0.0562231	311.315	31.4222	0.856633	0.280465	17.5095	5.7913	4.73065	66.2442	0.0442097	0.173288	0.611137	0.764824	1.29618	1.0085	0.400801	15.5038	2.2509	0.0614489	1.54946	1.60087	5.30417	2.22679	0.0906595	0.536307	0.496098	0.992557	1.04362	1.20689	0.73026	1.10877	5.41416	4.85661	1.28076	1.58911	1.42419	6.97438	7.0435	1.96729	0.554345	0.181804
X	F	327	55.1409	544.405	284.007	715.982	1596.9	87.8021	0.0562231	242.879	26.1422	0.491375	0.0035721	14.1703	6.00968	6.17001	87.9362	0.0442097	0.123713	0.702291	0.629701	1.66547	1.50978	0.389415	23.9501	3.40737	0.307814	1.13796	0.91111	3.43502	2.1077	1.91e-05	0.363297	0.455318	0.550182	1.29519	1.83593	1.00447	1.3423	7.09338	4.36839	1.03154	1.08145	1.4323	9.55881	5.97432	1.56123	0.735838	0.490649
X	F	331	24.4824	368.266	76.8114	429.695	1111.14	43.7414	0.0562231	137.563	18.1216	0.456235	0.181183	7.57789	5.06771	4.42961	68.3995	0.0442097	0.0541055	0.621053	0.488937	1.2893	1.34206	0.247197	18.6349	3.01889	0.289229	1.25598	1.13507	3.64555	1.85386	1.91e-05	0.270578	0.50925	0.451767	1.22067	0.694439	0.467337	1.16331	3.42166	2.06273	0.415482	2.2333	0.685458	2.91708	2.09521	0.605436	0.350034	0.0595592
X	F	335	29.9675	364.228	57.131	298.253	1236.32	30.2206	0.0562231	144.272	10.5094	0.445807	0.0648244	9.6788	3.77103	4.10305	57.5868	0.0442097	0.101384	0.559598	0.37927	1.12453	0.911884	0.234545	14.869	2.36715	0.0904321	0.950168	0.822528	2.84718	1.21162	1.91e-05	0.304914	0.457883	0.566876	0.955089	0.747978	0.61726	1.37293	3.25866	3.85264	0.728495	2.3637	0.881232	3.24736	4.66122	1.38314	0.390352	0.487641
X	F	344	18.1768	331.51	77.116	347.501	560.848	12.7257	0.0562231	162.729	9.84776	0.516416	0.138958	6.65351	3.33923	3.25779	46.2422	0.0442097	0.0419432	0.674891	0.835748	0.825243	0.833694	0.415812	12.0361	1.70881	0.267273	1.35907	0.990995	2.26963	3.39648	1.91e-05	0.200429	0.470729	0.544112	1.4964	1.00211	0.55025	1.62251	5.14254	3.10137	0.605112	1.98083	1.0307	4.89969	3.70164	0.891009	0.28116	0.260408
X	F	359	22.1957	490.931	126.429	554.886	1209.03	35.01	0.423592	199.303	14.3776	0.766546	0.0323461	12.2227	3.82675	3.67515	52.1427	0.0442097	0.0106035	0.543466	0.659934	1.03643	1.05669	0.440395	14.1	2.35679	0.144129	1.59441	1.23728	4.20767	3.09207	0.0551715	0.467077	0.810413	0.892058	2.35737	1.9895	0.947635	1.37638	8.74706	5.0886	0.938312	2.80269	1.36352	8.49062	5.44888	1.16003	0.456099	0.45586
X	M	21	88.7158	660.151	938.636	1124.69	816.353	92.1349	4.82319	219.385	27.3281	0.48276	1.67553	7.89074	5.14828	4.68842	65.1939	0.40946	0.118209	0.674919	0.890952	1.25045	0.92131	0.124972	13.5439	1.54846	0.295615	1.39385	1.04833	4.51243	2.88964	1.91e-05	0.266213	3.47415	0.733355	12.6709	16.7863	5.01102	3.82732	33.8356	18.2996	1.9857	1.14576	4.21907	20.175	5.17035	1.35741	0.56019	0.65068
X	M	29	56.0924	970.211	240.453	1079.81	1835.61	64.9973	0.0562231	447.291	23.6774	0.63426	1.79758	20.0103	7.45935	6.90032	93.0378	0.233801	0.158486	0.689822	0.981943	1.6122	1.39845	0.575033	20.0225	2.55105	0.426134	1.76349	1.37545	5.22242	4.86902	1.91e-05	0.34986	0.850273	0.681069	3.00018	2.17712	0.858099	1.42587	18.5142	8.32204	1.45378	1.62473	2.12407	15.8274	9.1736	1.99281	0.495067	0.399178
X	M	40	39.6276	383.478	74.0053	353.187	1089.31	25.801	0.627004	109.61	17.975	0.354469	0.0035721	10.3636	4.56614	4.24431	56.0095	0.202184	0.0935225	0.555947	0.542551	0.970614	0.821323	0.106883	12.3346	1.49723	0.168364	1.09817	0.995773	3.61025	1.56382	1.91e-05	0.311584	0.987453	1.05556	1.80089	2.73553	1.35886	1.03809	4.56575	3.77035	0.760475	1.57296	0.876832	4.67165	4.40447	1.3204	0.287086	0.184787
X	M	44	35.799	408.081	119.986	414.831	933.983	34.1214	0.0562231	170.71	13.1167	0.396734	0.0035721	9.50163	4.39469	3.82219	53.7498	0.190838	0.072057	0.542043	0.422588	0.924285	0.8468	0.20266	11.9438	1.51836	0.231243	1.04322	0.959006	3.17183	1.9425	1.91e-05	0.263717	0.980262	0.61432	3.0452	3.38499	1.35564	1.41031	14.7383	8.58451	1.57257	1.64942	1.78318	14.6213	9.24648	2.18525	0.408321	0.430742
X	M	46	54.1276	534.231	161.699	468.966	1280.13	59.1858	2.81448	196.162	25.4792	0.633471	0.0035721	11.8001	6.6164	5.71069	76.9713	0.22287	0.0830427	0.515327	0.507121	1.28808	1.13162	0.258851	17.678	2.00984	0.286637	1.21702	1.10349	3.78351	1.61304	1.91e-05	0.209773	2.72827	1.71384	5.97816	5.20812	2.05057	2.48513	17.2249	9.33076	1.7739	2.07587	2.15313	10.8836	7.85842	1.92325	0.606992	0.3625
X	M	50	49.6431	661.448	159.358	628.371	1793.31	38.9636	0.0562231	293.324	18.8464	0.582003	0.133591	15.9115	5.50538	5.36429	75.4547	0.405951	0.176896	0.642732	0.91212	1.32932	1.25947	0.395152	16.5452	2.04337	0.455108	2.81159	2.74147	6.87502	3.73543	0.053279	0.613883	6.6714	6.65288	11.7784	18.262	8.94256	7.03885	32.1081	21.756	4.69769	7.07305	9.2499	40.0375	29.1434	6.76243	1.60368	1.09617
X	M	64	97.1313	631.37	345.17	931.234	1455.18	45.8753	8.11725	156.753	9.91881	0.62037	0.0579255	10.8352	5.88313	5.20423	70.3755	0.201963	0.167577	0.579423	0.858499	1.18165	1.13439	0.324798	15.3132	2.19361	0.422135	1.79027	1.87672	5.28798	3.15405	0.0321793	0.547566	0.858943	0.559195	2.84855	2.26006	0.659435	2.53807	7.25236	3.10604	0.612185	4.29051	1.61644	6.0761	2.57164	0.492352	0.320628	0.202351
X	M	89	28.1063	399.55	99.8716	402.572	883.378	30.525	0.0562231	190.276	39.7287	0.39988	0.0035721	11.7536	5.48831	5.00984	65.296	0.181671	0.0870832	0.587503	0.423883	1.20143	0.93131	0.21598	14.8604	1.84285	0.191111	0.894489	0.966819	2.57391	2.14649	1.91e-05	0.203904	0.764603	0.397926	2.06167	1.94088	0.703822	1.97265	7.96686	4.25889	0.991156	3.34452	1.03019	6.58272	4.24383	1.11321	0.269526	0.215807
X	M	106	29.9388	737.117	391.046	978.416	1319.99	31.1202	0.0562231	493.386	22.6895	0.900683	0.0035721	17.3554	4.55309	4.34294	59.4296	0.116772	0.0686372	0.589514	1.55664	1.11018	0.978292	0.905098	13.0819	1.73173	0.531783	1.87323	1.03269	2.95557	5.62452	0.0314754	0.275017	0.492146	0.452477	2.74725	2.5663	1.05496	1.53607	15.5838	9.06112	1.36235	1.01991	2.01875	19.721	10.5637	1.78874	0.466741	0.341286
X	M	110	28.3502	444.694	108.084	393.36	1032.57	45.326	0.0562231	219.342	19.199	0.340111	0.326564	8.87646	5.84449	5.196	71.4733	0.162713	0.0854101	0.474032	0.489192	1.31243	1.02423	0.238945	15.3105	1.94896	0.274832	1.25713	1.23019	3.93972	1.80612	1.91e-05	0.288451	0.671934	0.318098	3.25271	2.34869	1.25728	1.40444	12.5997	10.9023	2.22821	1.06979	1.50904	13.2178	14.5003	4.94697	0.45751	0.446137
X	M	115	48.0055	591.437	174.126	621.244	1291.33	72.9017	0.260103	263.167	26.7213	0.671527	0.0035721	14.4684	5.58503	4.72419	66.3126	0.175994	0.100281	0.192911	0.458745	1.15606	0.985544	0.164392	13.5789	1.75369	0.204469	0.972729	0.923339	2.8407	1.12068	1.91e-05	0.337441	0.695912	0.3384	1.5568	1.59714	0.875603	1.75168	4.91229	3.00207	0.710448	3.18606	0.770072	3.79359	2.4594	0.868653	0.215524	0.229272
X	M	118	67.9252	681.404	300.623	726.822	1870.96	74.0646	5.13025	219.137	30.3137	0.54919	0.34127	13.0962	5.29777	4.87169	66.6587	0.284393	0.215254	0.662614	1.06657	1.3277	0.98076	0.0990483	15.0263	2.07868	0.413236	1.83754	1.65041	6.28257	2.75816	1.91e-05	0.556279	1.75815	0.618337	5.00575	6.31032	2.61363	3.7845	16.989	12.4241	2.52128	5.06081	2.97868	15.0762	11.0954	2.63184	0.508413	0.479521
X	M	120	41.5299	544.75	172.208	689.224	1524.75	35.7716	5.82153	136.935	7.60967	0.661583	0.0355699	12.3413	5.76713	4.77895	69.6027	0.201247	0.190827	0.484746	0.65577	1.06189	0.992627	0.156707	13.8495	1.86162	0.315426	1.21878	1.27867	3.91698	2.25135	1.91e-05	0.347818	2.04031	0.784596	4.43258	4.94588	1.72506	2.77995	18.6175	7.87461	1.29739	3.87632	2.66988	12.3835	6.60674	1.29191	0.514354	0.410454
X	M	133	9.18379	255.148	48.4424	262.374	595.982	11.1193	0.0562231	77.7719	4.1008	0.252659	0.0537266	5.00959	4.89545	4.61267	61.7873	0.0442097	0.0358135	0.48821	0.616734	1.08543	0.890443	0.259146	13.3275	1.59853	0.195102	0.618442	0.290878	1.41027	1.61076	1.91e-05	0.0400644	0.238553	0.313914	0.871472	0.683178	0.404544	0.818303	3.42662	2.01447	0.277492	1.15249	0.577002	4.00143	3.21199	0.575522	0.218332	0.14934
X	M	142	17.9273	430.255	97.2052	459.235	787.806	22.7869	0.0562231	204.619	17.695	0.4219	0.0577022	9.66182	5.08571	4.64541	63.1119	0.0442097	0.0440078	0.555568	0.648196	1.07377	0.857303	0.499211	14.1978	1.77784	0.322905	0.888776	0.631433	1.68697	2.72125	1.91e-05	0.140926	0.686906	0.38025	2.20811	1.47932	0.744825	1.43522	7.38253	4.65624	0.713609	1.85116	1.14158	8.31401	6.28277	1.58638	0.402708	0.225163
X	M	149	19.8608	396.687	80.5601	382.115	675.615	28.4014	0.0562231	237.531	27.2165	0.628895	0.0035721	11.6708	6.05056	5.30944	70.4041	0.0442097	0.100819	0.538877	0.423092	1.19345	1.0669	0.229618	14.9402	1.89592	0.204488	0.755064	0.7416	2.64539	1.7425	1.91e-05	0.246338	0.512549	0.516355	1.57604	1.7522	0.910311	1.25688	7.46564	4.56296	0.804541	1.73315	1.05839	7.6302	5.26027	1.42301	0.358266	0.276368
X	M	166	30.6566	456.355	117.928	452.955	1368.95	48.5198	0.0562231	175.779	13.9359	0.350599	0.419641	5.58314	7.66784	6.97214	93.8125	0.0915924	0.160532	0.535815	0.73021	1.39369	1.30129	0.230522	20.162	2.46186	0.230411	1.49199	1.40532	5.04459	2.4041	1.91e-05	0.414632	0.707332	0.382863	2.26345	1.72548	0.719481	2.41053	7.38698	4.35351	1.01093	5.3943	1.34054	6.92098	5.22803	1.36735	0.315255	0.310276
X	M	168	40.8485	518.819	189.312	586.234	1065.11	60.3668	0.845683	177.833	35.469	0.678834	0.0338129	10.2438	8.15088	7.19252	94.8924	0.0442097	0.17509	0.867678	0.725717	1.75977	1.33835	0.412058	21.1848	2.62615	0.486479	2.40503	1.86298	7.71357	4.76068	2.38469e-05	0.364572	1.68615	0.378957	9.13359	6.5163	1.74612	6.19274	36.5571	19.3525	3.02066	7.21082	6.95375	29.7473	19.1876	4.43632	0.925705	1.03538
X	M	173	42.4067	516.736	152.431	621.498	1229.32	58.0621	0.374979	199.995	41.3355	0.372175	0.0035721	15.0666	6.86561	6.23836	88.933	0.0442097	0.061757	0.650729	0.767634	0.90892	1.28232	0.155606	20.1051	2.69234	0.45282	2.11435	1.52898	4.79965	3.76119	1.91e-05	0.346068	1.33839	0.390258	4.81616	5.06281	1.41203	9.1783	26.4785	13.0975	2.39328	27.9221	3.74639	29.819	18.2206	3.45973	0.771457	0.594936
X	M	177	36.9135	385.481	121.545	376.523	1012.34	36.183	1.33298	124.355	13.9425	0.173186	0.146902	7.12022	6.76252	6.42129	84.1123	0.0442097	0.180642	0.273181	0.492313	1.4374	1.17881	0.155492	17.9349	2.15821	0.228193	1.25347	1.12798	4.14851	1.79938	1.91e-05	0.282856	1.49378	0.625442	3.83301	3.89069	1.64592	1.8678	14.0824	9.31691	2.00367	2.22732	1.91133	14.1167	11.2806	2.66091	0.498787	0.429408
X	M	184	34.265	403.572	151.207	482.829	941.145	40.6941	1.91004	139.714	35.3899	0.393874	0.0035721	9.99732	6.92455	6.4661	94.4815	0.0442097	0.0808684	0.529441	0.572637	1.74274	1.71961	0.22479	24.6749	4.10693	0.318457	0.713344	0.662766	2.01649	2.13808	1.91e-05	0.301112	0.778457	0.456607	6.9501	1.40475	0.855845	11.9607	5.23297	3.79259	1.0677	7.44	0.926203	6.63995	4.35298	1.11894	0.200385	0.2418
X	M	194	35.7928	503.273	186.027	632.338	1125.59	30.4711	2.7832	152.63	15.5315	0.413027	0.711617	8.22552	3.30762	2.12606	25.9868	0.0442097	0.100104	0.529807	0.831458	0.803414	0.506666	0.462459	5.96528	0.901033	1.30876	0.992376	1.02466	2.5521	3.16007	0.0156081	0.288685	0.845202	0.840792	1.9173	2.14896	0.700555	1.99575	10.1307	4.68802	0.815931	2.61662	1.61325	8.33261	4.42339	0.889528	0.314076	0.269457
X	M	203	24.9749	387.452	121.782	471.792	940.202	29.8839	0.0562231	150.526	12.6476	0.275363	0.784311	6.58414	3.48323	3.49075	47.2892	0.0952766	0.0787741	0.581631	0.64062	0.824603	0.844054	0.290185	12.7645	2.00885	0.254664	0.939601	0.936593	2.79721	2.36884	1.91e-05	0.313264	0.569524	0.560688	1.25935	1.48588	0.752559	1.53426	5.16378	3.13715	0.583228	2.47594	0.762222	5.71434	3.36351	0.706576	0.239764	0.218816
X	M	247	36.9356	589.424	125.457	490.044	1122.12	23.0799	0.0562231	171.086	8.12429	0.924946	0.0765876	13.0482	3.61299	3.58368	50.0988	0.0442097	0.136289	0.623311	0.775397	0.912873	0.92197	0.370563	13.5457	2.14904	0.3786	1.19738	0.964178	2.92189	2.9931	1.91e-05	0.309779	0.805928	0.853906	1.69362	2.2943	1.3458	1.30551	6.5848	4.86472	0.999272	1.89128	1.53273	7.13348	6.12803	1.63415	0.536163	0.281516
X	M	251	16.7191	466.026	97.9523	547.769	1225.43	33.305	0.0562231	154.254	41.3345	0.530902	0.0035721	14.8615	5.49906	5.87963	80.1897	0.0442097	0.0518083	0.477368	0.549787	1.4493	1.2184	0.206174	20.8298	2.98171	0.308969	0.930039	0.568659	2.76177	2.41232	1.91e-05	0.231221	0.11649	0.237678	0.678718	0.367353	0.322689	0.920861	3.29448	2.30632	0.606832	1.64647	0.376229	4.07062	3.01872	1.00522	0.0731758	0.0595592
X	M	255	56.6549	586.721	184.206	591.537	1218.88	62.8441	0.0562231	189.493	18.5717	0.242013	0.0035721	7.57174	5.07394	4.90662	69.1765	0.0442097	0.133186	0.596392	0.726271	1.2838	1.15031	0.312273	18.9511	3.29896	0.372104	1.51569	1.72348	4.72099	2.91884	1.91e-05	0.314656	1.06455	0.469606	4.47622	4.02545	1.25764	2.04715	18.0839	9.24097	1.55337	1.92755	2.16807	13.2073	9.02618	2.437	0.343317	0.274691
X	M	258	26.0854	670.579	185.176	802.475	1694.93	44.0729	0.0562231	298.042	27.4547	0.75539	0.0035721	19.397	3.38266	3.40502	48.443	0.12419	0.0810934	0.513247	1.06456	0.366045	0.956696	0.556901	12.6602	2.09127	0.545848	1.19184	0.734713	2.19761	2.93903	1.91e-05	0.275992	0.556774	0.463099	2.15161	1.76176	0.752471	1.39638	10.3294	5.67318	0.911323	2.04188	1.14928	11.9564	8.02112	1.4875	0.425727	0.314084
X	M	264	59.335	1199.16	245.489	1054.46	2610.72	74.096	0.0562231	594.72	42.7086	0.758351	0.0035721	33.7195	6.24177	6.23411	87.6128	0.0442097	0.142416	0.629927	1.32201	1.48877	1.54001	0.606184	22.6672	3.7708	0.505777	1.98314	1.7021	4.10719	4.77189	0.0792165	0.585833	0.630612	0.466793	1.88327	2.10228	1.04309	1.02929	10.1951	6.47326	1.37927	1.48598	1.30653	12.0358	8.50938	2.22801	0.350924	0.42264
X	M	267	23.9403	557.124	186.005	636.078	1111.94	40.8745	0.0562231	270.776	21.1025	0.716481	0.13299	14.0662	5.79653	5.87543	82.2263	0.0442097	0.168654	0.34817	1.10951	1.66258	1.51082	0.617006	22.7827	3.55894	0.477856	1.66685	0.630825	2.28239	4.17138	1.91e-05	0.168255	0.485758	0.438361	2.35027	1.97277	0.608131	1.20401	12.2178	5.82105	0.805622	1.6554	1.46787	10.5586	5.46784	0.854036	0.27251	0.19667
X	M	271	64.3214	546.545	330.076	926.413	776.693	89.471	15.1914	183.408	20.1279	1.08719	0.742761	9.9197	4.38887	4.59628	64.0596	0.0442097	0.0106035	0.603228	1.65559	1.08032	1.10791	0.442833	16.3992	2.45554	0.469117	1.64707	0.680502	2.63438	4.00652	0.022133	0.169224	0.46147	4.09675	1.24688	1.40783	0.535697	1.31375	6.78391	3.06179	0.376556	1.57028	1.75757	8.98181	2.30868	0.472254	0.311343	0.259873
X	M	275	22.5305	461.414	107.947	527.688	1172.47	24.0216	0.0562231	188.413	11.1372	0.711004	0.11088	8.57303	4.51755	4.44576	60.7955	0.0442097	0.0106035	0.622413	1.21063	1.23347	1.21385	0.350205	16.9213	2.70405	0.164075	1.39109	0.904231	2.84269	3.57368	1.91e-05	0.271965	0.544773	1.18459	1.82211	1.39664	0.566007	1.40091	8.78686	4.26232	0.648307	1.69113	1.60922	9.57581	5.97576	1.07228	0.300612	0.318123
X	M	305	21.4694	588.072	128.892	689.551	1299.65	24.4967	0.0562231	277.911	17.7848	1.11762	0.0035721	23.5286	6.12535	5.55927	78.6384	0.0442097	0.0106035	0.505834	0.735965	1.56655	1.57683	0.424915	22.1143	3.48262	0.157809	1.01306	0.594514	2.55933	2.41162	1.91e-05	0.155362	0.547853	0.701895	3.30978	2.30839	0.724709	1.98173	15.7722	7.59189	1.27432	2.02033	2.0855	15.455	9.22679	1.78408	0.64955	0.476506
X	M	310	20.4093	496.372	109.371	596.418	1181.92	21.1702	0.0562231	211.795	8.31169	0.649152	0.229666	9.35365	4.90289	5.34451	69.8391	0.0442097	0.156676	0.656704	0.960356	1.41031	1.33289	0.507081	19.2844	3.16295	0.117257	1.17661	0.83958	2.51527	3.01839	1.91e-05	0.244698	1.86014	2.39223	3.61719	4.59971	2.53439	2.09578	9.02958	5.85853	1.20688	2.19028	2.63506	11.1045	6.38114	1.48522	0.593558	0.382062
X	M	317	18.2098	722.876	115.781	695.891	1875.98	19.4527	0.0562231	327.875	24.6612	0.988232	0.0035721	17.4504	3.01925	2.4941	30.0405	0.0442097	0.265613	0.908934	2.42628	0.990972	0.69676	1.15185	7.3446	1.13539	1.03793	3.30873	1.43536	5.55102	7.30732	0.504461	0.467088	1.21499	1.1056	5.28312	3.30363	0.847958	2.4561	23.8583	13.1643	1.84992	2.594	3.92048	22.1801	20.0479	4.769	0.674934	0.599243
X	M	322	40.3408	815.055	190.027	959.086	1647.56	50.9233	0.0562231	344.683	18.2031	0.563543	0.637424	18.1343	6.08337	6.06074	83.0289	0.0442097	0.0952408	0.2852	1.52149	1.45456	1.48374	0.809483	22.359	3.90426	0.578823	2.03813	1.50326	3.43337	4.99875	0.267229	0.424902	1.17682	1.15909	2.01804	2.59679	1.35172	1.24773	6.98352	4.57927	0.945366	1.30268	1.91907	8.40415	5.22536	1.15401	0.420859	0.37023
X	M	347	26.6186	433.511	77.4921	461.248	1181.3	29.9202	0.0562231	201.042	10.704	0.631845	0.491571	8.04028	4.41592	4.52877	62.9345	0.0442097	0.109167	0.231315	0.55204	1.08129	1.22734	0.224226	16.5275	2.83396	0.229343	1.39499	1.05002	3.2946	2.0185	1.91e-05	0.365181	0.832344	0.817472	1.53034	1.41894	0.780632	1.81651	5.12931	2.67753	0.476815	2.93258	1.11114	5.00804	3.66231	0.877207	0.294166	0.328251
X	M	351	38.6248	658.826	111.89	735.716	1940.02	52.4869	0.0562231	345.325	21.8716	0.803259	1.0685	10.2258	4.84459	4.51336	63.1385	0.0442097	0.226348	0.514124	0.879576	1.32292	1.17152	0.320617	17.8921	2.67922	0.158502	2.01229	1.44858	5.97379	2.47245	0.027396	0.322575	1.0594	0.800506	2.48219	1.98293	0.806773	1.76264	8.57684	4.2459	0.595226	2.99162	1.02506	6.15368	4.15261	1.05551	0.332477	0.322852
X	M	355	24.8447	471.005	110.785	418.043	1064.51	23.4363	0.0562231	187.634	18.4394	0.78784	0.0035721	13.9621	6.24308	5.71629	79.105	0.0442097	0.0106035	0.633289	0.699236	1.5774	1.44256	0.342829	21.8955	3.56648	0.328945	1.02794	1.00719	3.24514	2.69631	1.91e-05	0.358651	0.588848	0.591207	2.41309	1.61943	0.846852	1.81293	10.6361	6.28048	1.07404	2.84977	1.12403	9.09066	7.21096	1.6444	0.485098	0.33521
QC		Pooled 1	47.4043	594.797	235.894	697.264	1374.27	55.9539	0.0562231	250.37	25.9566	0.631048	0.1866	12.9021	5.60789	5.28267	82.5775	0.232953	0.0907153	0.601365	0.885122	1.23912	1.15498	0.444108	18.7934	2.50294	0.358183	1.57881	1.34155	4.24734	3.32706	1.91e-05	0.33469	0.895118	0.511526	2.7372	2.85191	0.990928	1.85974	10.7036	5.65564	0.891321	1.97449	1.62643	9.54108	5.4847	1.34437	0.304209	0.273981
QC		Pooled 2	46.6916	591.051	236.972	701.696	1363.84	54.0371	0.0562231	253.669	26.4332	0.55492	0.0035721	12.9727	4.66458	4.57643	71.6021	0.0442097	0.149735	0.496171	0.646187	1.0853	0.88034	0.39522	15.0997	1.98693	0.320327	1.40758	1.0926	4.28308	2.84207	1.91e-05	0.271332	1.09413	0.554146	3.0102	2.9383	0.873159	1.92779	11.5648	5.83007	1.05039	2.15213	1.56859	10.7468	6.28045	1.32777	0.358809	0.182338
QC		Pooled 3	49.2185	631.269	252.309	800.005	1585.73	62.0292	0.0562231	300.11	31.3421	0.923672	0.44461	16.9872	4.18311	3.68735	53.4949	0.0442097	0.190125	0.56747	1.69057	0.974629	0.7652	0.373547	11.0904	1.40601	0.205202	1.54566	0.90526	4.24639	3.43271	1.91e-05	0.394409	1.09541	3.15356	3.01347	3.02413	0.950577	1.88417	10.6635	6.51238	1.20373	2.57238	1.27509	10.4256	6.51051	1.49149	0.419292	0.329833
QC		Pooled 4	50.0664	624.204	258.806	770.078	1471.44	61.9386	0.0562231	267.788	28.773	0.679833	0.462922	14.6915	4.34098	4.49668	57.0753	0.0442097	0.235496	0.632578	0.860542	0.999475	0.978706	0.66527	11.9199	1.41435	0.0614489	1.36362	1.29628	4.08865	3.80658	0.112599	0.359936	0.85751	0.608064	3.96303	3.21473	1.05991	2.55226	12.5116	7.1649	1.49108	2.23913	2.06272	10.7459	6.72672	1.434	0.480868	0.497728
		Genders	CE 14:0	CE 16:0	CE 16:1	CE 18:1	CE 18:2	CE 18:3	CE 20:3	CE 20:4	CE 20:5	CE 22:4	CE 22:5	CE 22:6	Cer 18:0/16:1; Cer 18:0/15:2 (1OH)	Cer 18:0/16:2	Cer 18:0/18:2	Cer 18:0/21:0; Cer 18:0/20:1 (1OH)	Cer 18:0/24:0; Cer 18:0/23:1 (1OH)	Cer 18:0/24:1; Cer 18:0/23:2 (1OH)	Cer 18:1/16:0; Cer 18:1/15:1 (1OH)	Cer 18:1/16:1; Cer 18:1/15:2 (1OH)	Cer 18:1/16:2	Cer 18:1/18:0; Cer 18:1/17:1 (1OH)	Cer 18:1/18:2	Cer 18:1/18:3	Cer 18:1/20:0; Cer 18:1/19:1 (1OH)	Cer 18:1/22:0; Cer 18:1/21:1 (1OH)	Cer 18:1/23:0; Cer 18:1/22:1 (1OH)	Cer 18:1/24:0; Cer 18:1/23:1 (1OH)	Cer 18:1/24:1; Cer 18:1/23:2 (1OH)	Cer 18:1/24:2	Cer 18:1/25:0; Cer 18:1/24:1 (1OH)	DG 30:0	DG 31:0	DG 32:0	DG 32:1	DG 32:2	DG 34:0	DG 34:1	DG 34:2	DG 34:3	DG 36:0	DG 36:1	DG 36:2	DG 36:3	DG 36:4	DG 38:2	DG 38:3
Number of healthy samples		Both	79	79	79	79	79	79	79	79	79	79	79	79	79	79	79	79	79	79	79	79	79	79	79	79	79	79	79	79	79	79	79	79	79	79	79	79	79	79	79	79	79	79	79	79	79	79	79
		Females	49	49	49	49	49	49	49	49	49	49	49	49	49	49	49	49	49	49	49	49	49	49	49	49	49	49	49	49	49	49	49	49	49	49	49	49	49	49	49	49	49	49	49	49	49	49	49
		Males	30	30	30	30	30	30	30	30	30	30	30	30	30	30	30	30	30	30	30	30	30	30	30	30	30	30	30	30	30	30	30	30	30	30	30	30	30	30	30	30	30	30	30	30	30	30	30
Number of cancerous samples		Both	212	212	212	212	212	212	212	212	212	212	212	212	212	212	212	212	212	212	212	212	212	212	212	212	212	212	212	212	212	212	212	212	212	212	212	212	212	212	212	212	212	212	212	212	212	212	212
		Females	108	108	108	108	108	108	108	108	108	108	108	108	108	108	108	108	108	108	108	108	108	108	108	108	108	108	108	108	108	108	108	108	108	108	108	108	108	108	108	108	108	108	108	108	108	108	108
		Males	104	104	104	104	104	104	104	104	104	104	104	104	104	104	104	104	104	104	104	104	104	104	104	104	104	104	104	104	104	104	104	104	104	104	104	104	104	104	104	104	104	104	104	104	104	104	104
Average concentration for healthy [nmol/mL]		Both	46.0527	546.812	170.614	585.091	1478.51	57.9109	0.943511	236.653	30.2694	0.593937	0.201242	12.6076	5.21331	4.9806	67.7297	0.087215	0.129259	0.532297	0.595537	1.23436	1.12373	0.27297	16.5651	2.4423	0.30493	1.32842	1.38055	4.4231	2.20347	0.0150145	0.381148	0.803953	0.61351	2.16518	2.25102	1.0291	2.25156	8.64767	5.51262	1.17079	4.0537	1.46811	8.40927	6.29362	1.67003	0.390021	0.311703
		Females	49.7098	573.415	193.506	630.011	1612.85	63.4668	1.40466	244.604	30.4889	0.65539	0.240142	13.2796	5.00094	4.91877	67.1151	0.0600142	0.140742	0.564028	0.654276	1.25944	1.18208	0.297048	17.4453	2.75985	0.325654	1.40001	1.49897	4.74444	2.35608	0.0236696	0.429157	0.74654	0.638579	1.86939	2.01528	0.946017	1.67552	7.64527	5.04594	1.09388	2.59567	1.28529	7.31355	5.41103	1.44285	0.386011	0.317327
		Males	40.0795	503.36	133.223	511.722	1259.08	48.8361	0.190305	223.667	29.911	0.493563	0.137706	11.5101	5.56018	5.0816	68.7336	0.131643	0.110503	0.48047	0.499597	1.19339	1.02843	0.233642	15.1275	1.92362	0.271081	1.21149	1.18714	3.89824	1.95421	0.000877807	0.302734	0.897728	0.572563	2.64831	2.63606	1.16481	3.19241	10.2849	6.27486	1.29641	6.43515	1.76672	10.199	7.73519	2.04109	0.39657	0.302516
Average concentration for cancerous samples [nmol/mL]		Both	36.0287	534.744	171.157	595.273	1212.94	43.7414	1.52008	228.838	21.6162	0.567393	0.283498	12.2116	5.05982	4.80684	65.6627	0.107287	0.10509	0.554199	0.834628	1.18235	1.08394	0.430835	15.8447	2.26085	0.377748	1.43887	1.08471	3.55799	3.11487	0.0252226	0.30149	0.879557	0.623948	2.77172	2.58073	1.06254	1.82747	10.5782	6.16071	1.13235	2.27103	1.75613	10.5246	6.80308	1.59939	0.411519	0.30732
		Females	36.7561	554.386	162.759	600.508	1295.02	44.7882	1.37394	245.678	23.6137	0.595327	0.201447	13.496	5.02371	4.7588	65.0472	0.097308	0.106111	0.566069	0.851608	1.16803	1.05695	0.460711	15.5253	2.19872	0.420549	1.54181	1.16215	3.73206	3.22866	0.0343405	0.316062	0.822945	0.610203	2.54114	2.28017	0.987585	1.78496	9.78037	5.76009	1.08533	2.28549	1.72702	9.94025	6.71855	1.60316	0.400105	0.286379
		Males	35.2733	514.347	179.877	589.837	1127.7	42.6544	1.67184	211.349	19.5419	0.538385	0.368705	10.8778	5.09733	4.85673	66.302	0.117651	0.104029	0.541871	0.816995	1.19722	1.11196	0.399809	16.1763	2.32537	0.3333	1.33198	1.00429	3.37723	2.99671	0.015754	0.286357	0.938345	0.638222	3.01117	2.89285	1.14037	1.87162	11.4067	6.57673	1.18117	2.25601	1.78637	11.1314	6.89085	1.59548	0.423372	0.329067
Fold change		Both	0.782335	0.977931	1.00318	1.0174	0.82038	0.755323	1.61109	0.966974	0.714128	0.955309	1.40874	0.968589	0.970559	0.965113	0.969482	1.23015	0.813018	1.04115	1.40147	0.957863	0.964587	1.57832	0.956508	0.925706	1.2388	1.08315	0.78571	0.804412	1.41362	1.67989	0.791003	1.09404	1.01701	1.28013	1.14647	1.03249	0.811648	1.22324	1.11756	0.967165	0.560236	1.19619	1.25154	1.08095	0.957702	1.05512	0.98594
		Females	0.739413	0.966814	0.841105	0.953171	0.802936	0.705695	0.978133	1.00439	0.774503	0.908355	0.838869	1.01629	1.00455	0.967479	0.969188	1.62142	0.753938	1.00362	1.3016	0.927415	0.894145	1.55096	0.889941	0.796678	1.2914	1.10128	0.775303	0.786619	1.37035	1.45083	0.736472	1.10235	0.955565	1.35935	1.13144	1.04394	1.06531	1.27927	1.14153	0.992183	0.880502	1.34368	1.35916	1.24164	1.11111	1.03651	0.902472
		Males	0.880083	1.02183	1.35019	1.15265	0.895657	0.873418	8.78505	0.944926	0.653336	1.09081	2.67749	0.945073	0.916756	0.955749	0.964623	0.89371	0.941416	1.12779	1.63531	1.00321	1.08122	1.71121	1.06933	1.20885	1.22952	1.09946	0.845978	0.866346	1.53347	17.947	0.945901	1.04524	1.11467	1.13701	1.09741	0.979015	0.586273	1.10907	1.04811	0.91111	0.350576	1.01112	1.09142	0.890844	0.78168	1.06758	1.08777
p-value		Both	0.000235686	0.604199	0.964698	0.721148	0.000114571	6.46629e-05	0.0825669	0.530022	0.000585824	0.483546	0.0345354	0.625703	0.394128	0.315265	0.384108	0.0506904	0.00825026	0.198837	1.11742e-07	0.223419	0.358664	8.62543e-12	0.255461	0.11714	0.0180647	0.106836	3.46036e-05	8.17873e-05	1.34534e-10	0.12091	5.96926e-05	0.247038	0.756383	0.00332258	0.117577	0.618782	0.0271162	0.0134549	0.125985	0.636226	0.00302474	0.020406	0.00569205	0.297415	0.587323	0.293863	0.823096
		Females	0.000451348	0.57232	0.0451077	0.462907	0.00146268	0.000326875	0.940855	0.953824	0.0246679	0.298265	0.43636	0.858994	0.921871	0.479458	0.50543	0.000168306	0.00758313	0.920185	0.00367853	0.115456	0.0323248	8.03879e-06	0.0259501	0.00040884	0.0358544	0.160309	0.000817719	0.00129765	5.12722e-05	0.309736	6.94433e-05	0.298439	0.53772	0.0055106	0.208197	0.556011	0.39551	0.0168949	0.152211	0.927136	0.202928	0.00311443	0.00147493	0.0261342	0.312983	0.583398	0.218953
		Males	0.194897	0.690107	0.00542665	0.0241238	0.0576204	0.0920484	0.00137397	0.389989	0.0202415	0.150064	3.00164e-05	0.475117	0.112873	0.421411	0.526948	0.462403	0.577173	0.0367272	3.26914e-12	0.951542	0.187872	8.66429e-13	0.23899	0.00203949	0.116478	0.1364	0.0293416	0.0364233	1.23702e-12	0.000289369	0.386228	0.718559	0.145565	0.28093	0.497487	0.841317	0.00221088	0.413377	0.673772	0.426034	0.00537692	0.927537	0.519956	0.311692	0.0369167	0.436366	0.38663
Standard Deviation for all samples		Both	20.4878	172.727	107.626	217.716	497.875	25.9805	3.3277	100.224	15.4529	0.269301	0.341157	6.27274	1.29695	1.25808	17.394	0.0853177	0.0678265	0.133776	0.367424	0.318591	0.322766	0.227724	4.73991	0.872856	0.25499	0.56844	0.530177	1.65741	1.19613	0.0521424	0.140394	0.617367	0.282628	2.01012	2.05562	0.611374	1.11332	6.97977	3.78444	0.689249	2.88716	1.05752	6.17951	3.85114	0.99857	0.163749	0.159339
		Females	19.9967	186.555	82.859	222.381	559.565	28.0728	2.56606	111.146	15.3073	0.308127	0.274473	7.06878	1.33142	1.28968	17.8047	0.0713757	0.0723597	0.130437	0.416872	0.326496	0.331342	0.266298	4.80561	0.893734	0.287426	0.62636	0.562166	1.74486	1.36636	0.0617684	0.156289	0.473486	0.261846	1.66748	1.32874	0.450844	0.745667	6.01564	3.20286	0.584305	1.11639	1.0299	5.55019	3.75485	0.921603	0.154512	0.142426
		Males	20.7933	150.824	130.79	210.337	375.66	22.7841	4.04128	82.5451	15.3575	0.205647	0.398386	4.87574	1.24803	1.21787	16.8788	0.0957782	0.0615246	0.13483	0.297511	0.309072	0.312411	0.168337	4.65981	0.841621	0.204067	0.471215	0.462111	1.49423	0.948447	0.0353234	0.110252	0.745584	0.305164	2.30732	2.62457	0.746823	1.39522	7.81974	4.30969	0.789948	4.0359	1.07974	6.71438	3.92047	1.07676	0.173219	0.175991
Standard Deviation for healthy samples		Both	20.056	176.794	82.1959	213.173	515.019	26.316	1.85083	89.7072	20.1386	0.29407	0.259558	6.01968	1.38845	1.32643	18.1459	0.071934	0.0686405	0.124815	0.308239	0.322777	0.328255	0.127928	4.77966	0.868088	0.215662	0.480854	0.525567	1.60649	0.931309	0.0478308	0.149553	0.400398	0.234733	1.20475	1.23023	0.432839	1.58762	5.09922	2.77786	0.562298	5.11765	0.850202	5.43887	3.57476	0.969239	0.148208	0.140397
		Females	21.3733	198.72	91.0787	236.914	569.686	30.0864	2.21149	102.628	18.8757	0.348116	0.293437	6.92883	1.33392	1.30414	17.8253	0.0412671	0.0747462	0.104792	0.361518	0.336796	0.335314	0.14902	4.99941	0.897259	0.233184	0.537441	0.573482	1.80622	1.0942	0.0589756	0.161561	0.374337	0.266079	1.10709	1.09864	0.364132	0.73309	4.25749	2.54893	0.494989	1.57945	0.682438	3.92934	3.01158	0.902342	0.141558	0.145668
		Males	15.987	121.506	44.5894	138.962	301.272	14.5744	0.343404	60.9624	22.0416	0.116381	0.173958	3.88158	1.4058	1.35601	18.6141	0.0875346	0.0521	0.136956	0.147943	0.293898	0.292333	0.0658099	4.00037	0.485518	0.178375	0.339208	0.36041	1.01162	0.477783	0.00462428	0.0796918	0.423225	0.163571	1.2016	1.33228	0.497085	2.08145	5.87743	2.96168	0.637943	7.46658	0.999525	6.89313	3.93536	0.960179	0.158252	0.130814
Standard Deviation for cancerous samples		Both	19.9749	171.072	115.681	219.321	471.447	24.7778	3.71932	103.792	12.5028	0.259098	0.364441	6.36112	1.25862	1.22831	17.0714	0.0891852	0.066336	0.13649	0.366582	0.315856	0.320025	0.241492	4.71007	0.869501	0.265477	0.595029	0.509059	1.61423	1.18961	0.0533963	0.130377	0.679616	0.298467	2.21485	2.28182	0.665541	0.844562	7.49467	4.08282	0.730664	0.90529	1.11499	6.33864	3.94026	1.00861	0.168804	0.165829
		Females	17.9348	180.453	76.9539	214.833	525.737	25.0213	2.71163	114.801	12.8147	0.2862	0.264541	7.13034	1.33023	1.27995	17.7578	0.0787347	0.0685735	0.140532	0.42565	0.317634	0.322024	0.290954	4.59143	0.835238	0.304328	0.658029	0.524208	1.62043	1.39038	0.0627119	0.140263	0.510398	0.259418	1.82896	1.41317	0.484544	0.748812	6.55438	3.43593	0.620585	0.806172	1.12683	5.96845	3.98084	0.92589	0.159849	0.139866
		Males	21.8675	158.19	144.844	223.757	389.592	24.4752	4.52965	87.5966	11.8184	0.223905	0.428739	5.11808	1.17849	1.17018	16.3035	0.0978036	0.0639124	0.131028	0.291852	0.313307	0.315501	0.170531	4.8078	0.899175	0.208832	0.499653	0.479783	1.5877	0.921885	0.0393949	0.117346	0.814992	0.333624	2.53248	2.8894	0.804501	0.931608	8.27894	4.6239	0.826834	0.997632	1.10175	6.64731	3.89573	1.08786	0.176848	0.186583
T-value		Both	3.79586	0.522369	-0.0445236	-0.359509	4.0009	4.14919	-1.74949	0.632524	3.57123	0.706556	-2.13867	0.491362	0.859692	1.01358	0.877965	-1.97762	2.69552	-1.29718	-5.57906	1.22956	0.925946	-7.18869	1.14802	1.58501	-2.39919	-1.6291	4.30663	4.07996	-6.85939	-1.56755	4.1793	-1.16547	-0.312235	-2.97698	-1.57689	-0.500551	2.25813	-2.50465	-1.54348	0.47608	3.0782	-2.35061	-2.81673	-1.05094	0.546785	-1.05855	0.225048
		Females	3.69336	0.571835	2.0538	0.743916	3.3168	3.79146	0.0749619	-0.058529	2.3187	1.05657	0.788981	-0.179656	-0.0991912	0.716235	0.674337	-3.8849	2.75895	-0.101194	-2.99373	1.60378	2.19329	-4.65326	2.28625	3.70896	-2.13953	-1.42483	3.50084	3.35795	-4.24094	-1.02969	4.22992	-1.0523	0.623977	-2.83904	-1.27556	-0.595049	-0.860854	-2.43682	-1.45201	0.0923839	1.3	-3.02943	-3.2708	-2.26983	-1.02304	-0.55471	1.2488
		Males	1.32703	-0.405903	-2.84983	-2.32883	1.96172	1.72515	-3.30279	0.876168	2.47604	-1.467	-4.38416	0.728034	1.64435	0.824074	0.647439	0.750728	0.568315	-2.18414	-8.06559	-0.0619417	-1.35403	-8.06992	-1.20655	-3.21332	-1.61734	-1.52582	2.26041	2.15689	-8.29871	-3.76215	0.882897	-0.365383	-1.48227	-1.09507	-0.687667	0.203275	3.37931	-0.833684	-0.427779	0.812035	3.05781	-0.0926718	-0.657882	1.03761	2.1715	-0.795369	-0.882513
Comment: Sample No. 210 was an outlier and removed from the data set.
[truncated: 223 more columns]

## Sheet: SData 2
Supplementary Data 2. Molar concentrations [nmol/mL] of individual lipids measured in Phase I (discovery) together with the statistical evaluation using UHPSFC/MS.
State	Gender	Sample no.	CE 16:1	CE 16:0	CE 18:3	CE 18:2	CE 18:1	CE 18:0	CE 20:5	CE 20:4	CE 20:3	CE 20:2	CE 22:6	CE 22:5	TG 42:4	TG 44:2	TG 44:1	TG 45:1	TG 45:0	TG 46:3	TG 46:2	TG 46:1	TG 46:0	TG 47:2	TG 47:1	TG 47:0	TG 48:4	TG 48:3	TG 48:2	TG 48:1	TG 48:0	TG 49:3	TG 49:2	TG 49:1	TG 49:0	TG 50:5	TG 50:4	TG 50:3	TG 50:2	TG 50:1	TG 50:0	TG 51:6	TG 51:5	TG 51:4	TG 51:3	TG 51:2	TG 51:1	TG 52:7	TG 51:0
N	F	8	6.61139	2.42579	44.6969	873.654	67.2946	1.32045	17.85	173.52	17.2587	2.24468	22.6254	2.33987	0.588327	0.138502	0.110539	0.145705	0.0838042	0.145554	1.32098	3.48157	1.81584	0.222846	0.709431	0.53332	0.505372	3.38514	12.8732	10.4916	5.37788	0.587533	2.4554	3.25391	0.0691986	1.09662	7.09939	36.7405	92.1546	71.313	1.71566	4.51031	3.78931	1.07424	4.28049	7.50898	2.70356	0.198498	0.00062738
N	F	12	8.17589	2.01906	26.318	731.732	65.578	0.822424	11.4885	121.085	20.7962	1.28607	21.3144	1.65508	0.544855	0.469973	0.28349	0.436351	0.116036	0.385423	2.61926	7.4854	4.12957	0.501122	1.83892	1.29731	0.730553	5.03418	20.6107	17.5792	8.86932	0.802365	3.58779	5.68602	0.456419	0.840475	6.90833	41.4916	110.538	96.4474	2.19583	5.01845	4.30172	0.994859	4.99003	9.43803	3.63945	0.250438	0.0953381
N	F	62	4.39734	1.15092	49.2055	735.875	39.6766	1.37377	24.484	143.427	10.3655	1.19578	16.155	0.597053	0.439275	0.673784	0.545655	0.437561	0.128204	0.598544	2.93399	7.50559	1.94769	0.356584	1.33184	0.63148	1.28976	5.8548	16.8611	10.6147	2.84891	0.53838	1.96972	2.47496	0.00344499	1.82478	8.29007	32.864	65.7421	33.5178	0.0907881	2.56858	1.63761	0.914032	2.82946	4.53751	1.36582	0.353815	0.00062738
N	F	99	7.15237	1.80786	33.8002	797.896	63.1608	0.265897	13.717	139.569	16.195	1.35	15.4766	0.775688	0.320608	0.138502	0.110539	0.178876	0.0838042	0.145554	1.54434	4.0932	1.36122	0.194004	0.889772	0.39931	0.324929	3.8605	16.4859	11.0255	2.61607	0.712714	2.45967	2.81548	0.0393961	0.695838	7.24705	51.793	137.07	74.9721	0.0388665	5.23649	3.25836	1.88785	5.2232	9.02008	1.98052	0.144803	0.00062738
N	F	155	5.03834	1.03117	41.0148	820.529	45.2093	1.14544	10.272	126.268	9.73347	1.006	13.7072	2.1518	0.36502	0.45419	0.106931	0.14245	0.0891153	0.500642	3.4205	8.59247	1.973	0.138447	0.460277	0.280116	1.62031	6.54784	18.1019	10.8631	3.77533	0.321534	1.3239	1.6012	0.0810816	1.03241	6.23848	34.8153	83.5991	61.2414	0.0311668	2.95419	2.11043	0.507747	2.07089	3.7096	1.25591	0.144885	0.000758901
N	F	156	2.92879	0.694677	30.2709	700.629	28.4915	1.06513	7.52123	77.9535	11.4294	1.74972	9.67473	0.575999	0.42782	0.205536	0.110539	0.145705	0.0838042	0.232376	1.70805	4.03009	1.84255	0.138815	0.790799	0.412944	0.422058	4.35825	16.9215	13.6704	4.58034	0.611356	2.49744	3.01332	0.114443	0.856585	8.15823	51.5554	115.845	83.8516	1.10625	4.01677	3.73797	1.65256	4.61709	7.70542	2.11163	0.144803	0.0453356
N	F	213	4.92747	1.53244	34.9003	940.396	59.3579	0.280717	18.8623	129.514	15.5893	0.809565	26.2965	0.00149747	0.504822	0.138502	0.110539	0.145705	0.0838042	0.145554	1.17036	2.87643	1.14611	0.138815	0.575021	0.243318	0.498355	4.71906	17.721	11.8377	2.61622	0.87491	3.04874	3.40853	0.00169175	1.28799	12.1264	64.8818	135.935	91.1127	0.0388665	7.31896	6.99132	2.60211	7.19586	10.1835	2.38929	0.222442	0.00062738
N	F	222	7.01637	1.78175	67.4947	999.518	76.4937	0.0468879	23.9733	219.699	27.5537	2.11941	26.6339	1.08947	0.256755	0.138502	0.110539	0.145705	0.0838042	0.25079	2.04586	4.1687	0.985804	0.194965	0.652464	0.322638	0.64211	8.00791	21.7424	16.4213	3.27047	0.785566	2.56552	2.17678	0.0324031	1.67826	15.633	84.3651	201.455	145.049	0.0388665	9.33554	9.40325	3.15304	6.99777	9.57702	1.79127	0.144803	0.00062738
N	F	223	8.47575	1.53181	59.6202	807.903	61.3695	0.0751081	32.3121	192.014	22.1706	0.490284	23.5759	1.42022	0.213594	2.78638	0.911897	0.812297	0.13595	2.4028	15.9033	51.9865	36.5318	1.27502	6.52662	4.80423	3.29546	24.5626	118.795	160.918	98.3657	3.16193	15.011	29.8361	1.72543	5.02918	36.2943	196.632	659.914	739.745	43.2222	11.6074	18.1225	4.94516	20.6411	46.0167	24.111	0.725928	0.00062738
N	F	224	5.65606	0.945143	38.1376	770.167	33.2156	1.31553	14.0413	132.42	10.0871	1.38021	18.8022	4.25568	0.364226	0.345456	0.110539	0.145705	0.0838042	0.655222	3.18956	6.48747	2.35146	0.138815	0.656437	0.346295	2.4238	9.03521	28.0961	19.0112	7.05512	0.834632	2.54361	2.42385	0.0950672	2.04192	14.3922	84.8218	211.151	132.428	1.42452	9.81009	7.37768	1.54616	5.35363	9.33719	2.26151	0.218553	0.00062738
N	F	225	8.98565	1.99366	61.7207	1057.84	93.6111	0.00484217	25.9079	224.871	31.3529	0.85878	35.4326	1.29311	0.227415	0.138502	0.110539	0.145705	0.0838042	0.145554	0.614115	1.27678	0.677585	0.138815	0.360622	0.105944	0.334845	2.45707	9.77804	6.56066	2.55267	0.610476	1.78493	2.03295	0.0045051	0.920825	8.51974	63.4133	181.465	115.697	0.0388665	8.83709	8.58772	2.06884	5.113	8.70321	1.6655	0.144803	0.00062738
N	F	227	7.1716	0.669238	26.8168	604.85	37.3206	0.869134	6.70757	59.329	9.10125	0.489738	7.97715	1.97539	0.259569	0.794337	0.251432	0.261174	0.0838042	0.537451	4.48002	11.8874	4.91781	0.361883	1.45434	1.00184	0.584581	7.18463	29.4368	24.0049	9.08081	0.903568	3.57203	4.55854	0.197825	0.649056	7.22393	55.9915	153.303	97.146	1.68646	7.743	4.38057	0.703978	4.25545	9.87433	3.081	0.144803	0.136331
N	F	228	8.3302	3.05516	78.4458	1178.55	109.728	0.00484217	34.586	261.235	43.2212	1.68468	50.4306	3.54679	0.33322	0.320952	0.110539	0.145705	0.0838042	0.502191	2.86362	5.41788	1.39543	0.138815	0.509703	0.353842	3.09141	15.0095	34.7171	15.6029	3.38348	1.05558	2.44721	2.03892	0.00169175	2.53165	29.1128	131.785	225.172	132.658	0.0388665	11.5682	13.0771	4.4439	9.87648	9.67856	1.69406	0.243343	0.00062738
N	F	229	6.62341	0.804829	48.1084	682.759	46.9051	0.123928	12.7129	113.467	8.78941	0.66037	13.6689	2.02675	0.289867	3.07994	1.08439	0.657267	0.169693	1.97948	12.2611	27.7944	15.9059	0.872277	3.07457	1.97455	2.0878	19.802	84.144	71.0736	30.3642	2.09812	8.77405	12.3157	0.378624	2.36164	21.9218	130.619	423.388	333.004	10.908	12.1261	11.3165	3.00679	11.2555	22.5211	9.31461	0.339456	0.00062738
N	F	231	7.24289	1.54842	55.5834	833.601	59.9682	0.0535437	20.1804	174.596	12.6325	1.5061	21.6217	5.72834	0.251977	1.3082	0.357023	0.444935	0.0838042	1.13555	6.95382	18.0362	9.65633	0.622919	2.28244	1.7609	1.63625	11.5873	46.5481	44.7173	19.5952	1.24871	4.84755	7.04303	0.513626	1.82649	15.4743	86.2833	242.103	194.008	6.78733	10.2256	8.47211	1.89706	5.93652	14.1936	4.99797	0.144803	0.15753
N	F	232	7.96807	2.42985	43.9463	1070.42	69.8018	0.100071	43.9066	233.568	37.4543	1.81663	39.872	1.39993	0.146546	0.655417	0.278832	0.461406	0.0838042	0.811901	6.60035	18.6803	7.16685	1.00438	3.58893	1.6741	1.41045	15.8278	65.8869	59.4138	16.5089	2.4189	10.8668	14.0167	0.119226	2.19872	20.9449	118.563	306.684	231.263	3.95844	9.59159	10.0006	3.88391	13.5559	25.4815	10.0142	0.582437	0.00062738
N	F	233	10.4449	2.13382	61.5998	878.381	81.9376	0.00484217	15.1383	179.922	17.7854	0.884893	14.6927	2.11177	0.178982	1.3094	0.698344	0.446799	0.0838042	1.14365	7.32371	23.694	15.0021	0.562484	2.00737	1.66468	1.57468	13.0768	67.9691	63.5056	49.9729	1.21747	5.12122	8.75643	0.32935	1.87122	17.5142	112.915	394.285	405.128	16.4614	12.0454	14.2963	1.63892	6.24798	14.2786	5.84181	0.144803	0.069076
N	F	234	12.0936	2.8065	81.2835	1132.48	97.3239	0.00484217	82.1966	266.079	26.1934	2.12675	79.0508	1.56189	0.292888	0.312002	0.110539	0.145705	0.0838042	0.287349	1.31146	2.18623	1.073	0.138815	0.509428	0.323665	0.766945	3.67157	11.5568	7.63534	3.19155	0.699381	2.65768	3.01454	0.0177259	1.3149	9.93988	46.7439	115.563	86.2151	0.0388665	5.89607	7.9043	3.16963	7.08951	8.39836	2.38657	0.199385	0.00062738
N	F	236	19.4152	2.35326	67.8394	958.593	108.879	0.00484217	40.1232	319.596	59.8723	0.0222464	31.1562	3.43342	0.261674	3.2828	1.16548	0.617303	0.0838042	2.73044	16.4604	47.6795	13.528	0.83359	2.5951	1.18633	4.14933	23.6714	72.9284	48.4317	21.5159	1.56019	6.92201	9.08329	0.00169175	2.03822	16.0941	95.9245	264.059	202.577	5.78601	10.2616	9.29195	2.37481	8.47627	17.4845	5.58276	0.259209	0.00062738
N	F	237	6.42079	2.35137	65.7501	1024.93	69.2856	0.590016	24.8827	219.381	25.7882	3.20246	35.2836	3.25086	0.20332	0.138502	0.110539	0.145705	0.0838042	0.314068	2.05705	5.17897	0.996845	0.227391	0.734767	0.268432	1.18532	7.14055	21.8099	17.4251	3.19206	1.11839	3.34511	2.90735	0.00169175	1.95485	12.9698	72.1024	172.2	106.511	0.0388665	8.08608	6.53771	2.74427	6.82484	9.89966	2.04874	0.227917	0.00062738
N	F	238	8.02636	1.65061	47.9272	820.09	64.5399	0.00484217	24.9052	171.79	19.6144	1.54777	21.8842	3.61545	0.317363	0.322746	0.110539	0.145705	0.0838042	0.602441	4.14173	6.23086	0.897355	0.410187	0.999931	0.249906	2.04854	15.5199	44.9427	20.2977	2.21301	1.96249	5.72141	3.40525	0.00827987	3.33579	27.1252	124.499	256.654	92.4764	0.0388665	11.0732	6.24287	4.25221	10.1139	15.8107	2.19542	0.601288	0.00062738
N	F	240	9.15035	2.26888	41.3284	980.262	74.4139	0.256386	17.5351	200.11	25.7723	1.56551	16.9214	2.21314	0.280154	0.138502	0.110539	0.145705	0.0838042	0.145554	0.866453	1.66649	0.450235	0.138815	0.301624	0.105944	0.314415	3.61316	14.1223	8.07423	2.10096	0.692279	2.06784	1.85015	0.00169175	0.857742	9.46517	62.3416	164.226	88.1774	0.0388665	8.63033	5.19039	1.90714	5.19178	8.33524	1.40759	0.144803	0.00062738
N	F	243	1.76394	0.79746	18.6818	799.996	40.1071	0.909027	3.77535	67.1211	6.69238	2.14401	8.59943	1.51716	0.506234	0.138502	0.110539	0.145705	0.0838042	0.145554	0.188546	0.881365	0.624771	0.138815	0.151512	0.105944	0.196536	0.818693	2.98671	2.45013	2.32417	0.169312	0.461734	0.744754	0.00169175	0.181207	1.66271	12.3869	38.3648	42.6611	0.0388665	2.96236	3.90103	0.436186	1.5223	1.69768	0.480403	0.144803	0.00062738
N	F	282	14.2818	3.12983	110.812	1487.37	123.287	0.00484217	76.1545	347.146	52.538	1.19789	48.583	1.39491	0.146546	0.138502	0.110539	0.145705	0.0838042	0.145554	0.586268	2.14567	1.21469	0.138815	0.305147	0.105944	0.196536	2.20667	11.9526	11.7048	3.72999	0.309982	1.99754	2.46334	0.00169175	0.587928	5.96321	52.2058	182.043	147.981	0.0388665	8.99577	8.87349	1.11618	4.61997	9.57042	2.43484	0.144803	0.00062738
N	F	284	11.661	1.66032	56.8014	1185.57	80.7543	0.00484217	54.6177	257.64	24.4483	1.1582	34.2123	0.278168	0.146546	0.138502	0.110539	0.145705	0.0838042	0.145554	2.67484	6.26254	2.29069	0.138815	0.997546	0.549796	1.04488	8.92486	36.7314	37.8707	13.3214	1.64957	5.518	5.22002	0.288892	1.95689	19.7899	124.734	370.687	266.564	2.3412	13.8269	11.8425	4.11311	10.8663	23.4244	7.61248	0.336109	0.00062738
N	F	285	4.4635	1.64278	38.538	1114.84	72.445	0.230389	23.2073	318.281	7.3094	1.6221	27.2658	1.33781	0.146546	0.707038	0.110539	0.367747	0.0838042	0.990659	8.97204	23.5408	3.10553	1.59579	3.30397	1.23483	2.64362	18.365	52.4664	61.2973	11.6144	1.6722	7.12917	6.7026	0.408927	2.74811	23.816	136.309	345.656	268.194	0.721023	10.5919	11.6425	4.10012	11.9832	20.8847	5.50384	0.23364	0.0191072
N	F	286	20.8893	2.35894	125.288	1528	93.7236	0.503087	78.374	315.355	42.2087	1.12614	40.2811	0.379642	0.146546	0.138502	0.110539	0.145705	0.0838042	0.589179	3.32946	7.66757	2.28623	0.398717	1.10695	0.610973	2.01557	11.6641	32.755	42.0588	10.0066	1.37487	4.67979	3.30043	0.209043	4.66002	29.745	112.739	241.209	169.567	0.0388665	11.761	11.5053	4.3328	9.4374	12.6739	4.19085	1.03226	0.00062738
N	F	287	12.4553	3.00338	82.4829	1998.73	72.098	3.25384	48.9614	382.021	21.5498	2.78121	31.4477	1.78285	0.146546	4.6836	14.1739	1.44639	2.46326	4.99412	18.8304	31.144	26.9708	2.37216	4.91507	3.21865	4.97742	28.9623	106.329	154.069	46.6995	2.76632	10.7107	17.8302	2.679	5.53371	32.0579	146.861	354.49	288.853	14.6037	8.04421	7.24537	2.60279	10.1116	21.6026	10.0419	0.61457	0.414109
N	F	289	12.0677	2.52641	112.776	1328.41	116.528	0.00484217	82.8725	427.401	63.5861	0.180023	55.4082	3.72458	0.845838	0.332569	0.110539	0.145705	0.0838042	0.503506	3.47285	10.4545	4.67141	0.138815	1.5188	1.07769	1.77971	11.0796	45.0189	33.2814	12.4183	1.56171	5.63283	7.34523	0.275104	2.89482	22.8082	132.359	358.915	259.157	0.566035	11.304	9.54718	3.32967	11.6442	23.1127	5.82941	0.596004	0.00062738
N	F	290	3.81968	0.910809	29.7351	1039.52	38.1689	1.55217	13.4383	233.734	7.4727	2.33611	19.5836	0.834474	0.146546	0.138502	0.110539	0.145705	0.0838042	0.145554	1.53008	2.81861	0.723502	0.138815	0.706459	0.105944	0.999357	5.00708	10.737	4.99947	0.943555	0.506339	1.87744	1.66974	0.00169175	0.973566	9.10314	47.8284	86.5794	43.9819	0.0388665	3.23024	2.73956	1.6069	5.13408	6.89899	1.06029	0.144803	0.00062738
N	F	291	4.40873	1.6277	41.4272	1030.06	37.3265	1.79345	26.208	221.349	9.11117	1.75086	18.8011	0.93396	0.146546	0.637396	0.215085	0.145705	0.0838042	0.145554	3.34219	8.7297	3.83772	0.138815	1.10031	0.713055	0.736868	6.82941	23.1465	14.4468	6.34257	0.754563	3.39024	4.09513	0.0894634	1.0634	10.1992	63.2903	136.433	94.4131	0.0388665	5.37154	4.24841	1.9809	6.35896	9.0445	2.55029	0.144803	0.0571351
N	F	294	9.91363	1.93206	83.9893	1149.41	98.2931	0.00484217	89.9067	361.764	36.0614	0.946388	43.15	0.110296	0.146546	0.419722	0.110539	0.400772	0.0838042	0.438379	3.0252	8.20911	3.28461	0.306628	1.71325	0.802982	0.650428	9.93442	36.9611	22.3619	6.87371	1.50522	5.60225	6.58289	0.050549	2.24154	19.1563	110.476	255.338	143.85	0.0388665	8.92496	5.99551	3.25754	11.1487	19.6242	4.28351	0.274058	0.000722243
N	F	295	8.20673	0.627903	32.7697	804.555	43.2127	1.02578	9.8305	169.297	12.6284	0.940481	19.5421	2.32043	0.146546	1.07176	0.579566	0.145705	0.0838042	1.10886	9.52745	30.674	6.60475	0.138815	1.13762	0.461105	3.06414	17.9691	59.9802	46.4627	14.7162	0.502803	2.62323	3.78935	0.00169175	2.07996	16.0211	94.2967	296.781	251.657	0.0980603	9.74437	7.18411	0.68545	3.88621	8.84235	2.60398	0.144803	0.00062738
N	F	297	2.28384	0.156946	11.1636	735.673	21.2691	1.74601	10.7544	103.242	8.59969	0.47953	14.8559	0.631557	0.480054	0.55586	0.110539	0.145705	0.0838042	0.145554	1.81542	4.46412	2.86134	0.138815	0.664456	0.597108	0.196536	3.65955	13.1103	8.70324	4.16885	0.169312	1.6221	2.15559	0.00169175	0.686362	5.0745	32.3451	76.8262	61.5992	0.0388665	2.84332	2.48181	0.370858	2.54889	4.17046	1.30868	0.144803	0.00062738
N	F	298	3.99921	1.26457	42.8977	1046.95	49.062	1.52991	25.5013	280.998	16.7874	2.04596	16.5246	1.18107	0.146546	0.138502	0.110539	0.145705	0.0838042	0.145554	0.310877	1.2287	0.478958	0.138815	0.151512	0.105944	0.196536	1.42991	5.48549	4.30748	1.76508	0.169312	1.13051	1.48589	0.00169175	0.618507	4.97057	30.0167	80.4771	72.0316	0.0388665	3.07247	3.22717	0.797072	3.33524	5.48951	1.23422	0.144803	0.00062738
N	F	299	1.04753	0.156946	19.7091	638.021	7.72659	1.91719	5.36229	95.6986	2.49884	0.864767	6.35826	0.00149747	0.146546	0.138502	0.110539	0.145705	0.0838042	0.145554	0.65218	1.84641	1.07351	0.138815	0.151512	0.105944	0.294312	1.61219	3.80682	2.68968	1.29169	0.169312	0.415246	0.687143	0.00169175	0.505582	2.70097	8.81357	17.8386	14.8152	0.173499	0.950835	0.690953	0.0435003	0.663646	0.902796	0.427439	0.144803	0.00062738
N	F	300	1.53722	0.156946	11.6905	686.609	5.30101	2.19188	6.93631	118.061	4.34777	0.255545	7.20457	0.00149747	0.146546	0.138502	0.110539	0.145705	0.0838042	0.145554	0.788607	1.26938	0.560209	0.138815	0.498802	0.105944	0.196536	2.35405	7.00332	3.16811	0.77038	0.169312	1.13126	1.0548	0.00169175	0.706466	7.48644	36.0227	53.6125	22.7183	0.0388665	2.31515	1.94261	1.05755	3.11465	2.67376	0.627254	0.144803	0.00062738
N	F	301	4.50016	0.448356	26.1703	936.419	27.6998	1.93567	8.36153	117.186	8.75	0.928836	8.28905	0.938345	0.147217	1.46029	2.76642	0.525955	0.563947	1.30758	4.59112	10.1253	5.87116	0.571039	1.73357	1.24641	1.20441	7.51147	28.9004	34.0089	8.23579	0.697233	3.39411	5.31664	0.635718	1.23792	8.92191	53.5048	134.896	102.008	0.79942	3.93759	3.54192	1.12475	4.20929	8.25065	3.21999	0.144885	0.0583155
N	F	328	10.4767	1.38884	68.154	854.105	62.9263	0.00484217	33.3629	258.314	10.9373	1.40659	35.857	3.05995	0.146546	0.138502	0.110539	0.145705	0.0838042	0.145554	2.06155	5.00922	1.30581	0.138815	0.523441	0.105944	0.682938	4.29068	18.6419	12.7595	3.2967	0.384092	2.04566	1.9506	0.00169175	1.50075	8.39162	49.5718	146.153	75.4259	0.0388665	4.16197	2.01236	0.444227	3.36953	7.09584	1.98737	0.26018	0.00062738
N	F	329	7.92784	0.65576	46.4422	738.889	41.7267	0.583272	21.32	233.285	12.8598	0.856214	20.6882	0.827202	0.502742	0.138502	0.110539	0.145705	0.0838042	0.145554	1.16483	3.26304	1.07773	0.138815	0.554333	0.105944	0.514202	3.57138	16.3418	13.6055	2.82032	0.528359	2.48657	2.93365	0.00169175	1.12638	9.17837	57.2661	161.673	99.5421	0.0388665	4.39355	3.06642	1.46037	5.32632	11.7406	2.5637	0.144803	0.00062738
N	F	330	8.30679	1.28791	60.2452	864.594	59.3809	0.00592856	29.9163	206.714	12.5805	1.99118	26.4025	4.47319	0.146546	0.138502	0.110539	0.145705	0.0838042	0.145554	1.55452	4.72037	2.43576	0.138815	0.65633	0.466064	0.531912	3.45036	16.9735	15.5536	5.48902	0.459118	2.02952	2.78057	0.137877	0.86062	5.33506	33.405	110.864	87.7537	0.449788	3.05861	2.17837	0.235089	2.41665	6.89477	2.90541	0.144803	0.00062738
N	F	332	0.678677	0.156946	12.5356	629.834	6.49393	2.07957	8.29681	66.1029	1.30871	0.0222464	11.7492	0.811202	0.146546	0.138502	0.110539	0.145705	0.0838042	0.145554	1.3804	3.44615	2.96898	0.138815	0.589171	0.48099	0.196536	2.81949	9.87049	9.48216	9.4015	0.169312	1.54345	2.26449	0.30038	0.65178	6.3301	43.0716	110.489	105.257	5.96045	3.57979	4.72706	1.66724	4.21915	7.18638	2.80978	0.144803	0.206404
N	F	333	4.47955	0.38259	35.9953	705.355	27.9277	1.32608	12.5437	109.821	13.2403	0.31958	11.1241	0.305439	0.146546	0.138502	0.110539	0.145705	0.0838042	0.145554	0.718884	2.21748	1.05055	0.138815	0.151512	0.105944	0.196536	3.03747	14.4768	13.2662	4.20397	0.409892	2.08869	2.93577	0.0129201	1.09202	10.7469	71.7051	208.021	186.564	0.0388665	6.68156	7.1398	2.29638	6.52576	11.7732	2.4149	0.144803	0.00062738
N	F	334	2.79434	0.270927	17.2942	752.405	30.176	0.995062	6.87198	62.8319	6.87521	0.0278081	21.2892	4.57136	0.146546	1.37043	0.442331	0.347781	0.0838042	1.38395	8.74347	25.5496	10.0271	0.545372	2.28078	1.85988	1.86832	13.62	55.8079	63.8558	38.725	1.37735	5.90126	10.6498	0.521309	1.75679	18.3494	126.901	425.048	465.926	15.4671	9.87463	12.061	2.958	10.8056	25.1057	11.5876	0.144803	0.00062738
N	F	336	7.25629	1.66143	52.7401	867.988	59.5062	0.153355	50.8057	226.301	16.7446	1.13447	30.0884	1.24276	0.146546	0.138502	0.110539	0.145705	0.0838042	0.145554	1.29229	3.76293	1.32294	0.138815	0.775488	0.203709	0.481093	4.34438	19.6146	14.4852	3.33528	0.710915	3.77395	4.62081	0.0135087	0.882205	9.09198	66.2965	171.334	117.598	0.0388665	5.03634	3.41888	1.51852	6.92292	13.2872	3.58935	0.144803	0.00062738
N	F	337	6.42076	1.69603	39.9562	1040.73	72.6691	0.403229	23.6591	223.392	16.5672	1.73812	21.4065	0.24378	0.145875	0.144907	0.114147	0.14896	0.0784931	0.150665	1.4896	4.38086	1.57651	0.139182	0.836115	0.349407	0.418481	4.84129	21.7668	16.2655	2.52071	0.613837	3.4899	4.41481	0.0747641	0.734827	9.87885	72.0055	181.062	117.777	0.0465662	5.577	3.20098	1.59073	7.67738	14.0328	3.18477	0.144721	0.00049586
N	F	338	2.1712	0.427922	17.0636	794.245	21.5802	1.56988	12.6384	87.6269	5.45004	1.16896	8.78816	0.333315	0.146546	0.721118	0.480288	0.330285	0.0838042	0.44683	3.78955	8.93016	3.21701	0.484348	1.37442	0.652694	1.29747	7.75026	21.9148	13.0075	4.0977	0.665297	2.8282	3.48167	0.100529	0.876886	7.91884	50.2485	106.798	69.9785	0.0388665	3.39534	2.4242	0.766623	4.51102	6.65196	2.24069	0.144803	0.00062738
N	F	339	5.85645	0.841074	41.4136	803.43	40.935	0.820379	9.69593	147.076	14.2412	0.924526	4.96925	0.383786	0.146546	0.138502	0.218661	0.145705	0.0838042	0.145554	1.0893	3.88827	2.53897	0.138815	0.5115	0.466555	0.287815	3.13876	16.371	16.5661	6.28215	0.169312	2.09861	2.82618	0.139207	0.291066	6.19425	53.5439	158.037	139.767	1.72586	4.85924	4.45842	1.07918	3.84541	7.77809	2.63662	0.144803	0.00580809
N	F	340	3.63194	0.727342	34.2036	773.349	45.6961	0.40191	7.99191	121.196	9.23297	0.728816	9.08271	0.707742	0.146546	0.138502	0.237849	0.145705	0.0838042	0.258686	1.7314	6.74352	4.28113	0.138815	1.02929	0.759968	0.468041	3.86072	18.101	18.6831	9.38176	0.296474	2.39364	4.70026	0.267294	0.66042	5.01156	29.6134	96.3296	99.6519	4.28851	3.13414	3.03947	0.557076	2.71974	7.18864	3.29414	0.144803	0.107362
N	M	38	3.63232	1.60788	20.317	558.034	38.5117	1.27531	10.5747	120.839	18.3475	0.640788	14.15	1.37323	0.430549	1.08024	0.310568	0.366388	0.103244	0.891321	4.63257	11.2121	7.2158	0.573063	1.86159	1.46547	1.229	8.62234	31.952	33.6769	21.9955	1.31099	5.35088	8.24219	1.03807	1.73444	13.2054	76.8082	222.817	242.902	21.0515	7.85886	9.59122	3.31605	9.12702	17.8819	9.18412	0.202272	0.599894
N	M	39	7.38202	1.45343	29.2934	622.805	43.4492	1.08168	12.2353	122.143	15.7115	0.90746	21.3242	1.46496	0.633327	0.758111	0.425615	0.192637	0.0838042	1.1045	6.5091	16.3006	8.30108	0.347358	1.24546	0.862911	2.53765	14.8564	48.912	38.53	24.9317	1.48325	4.83625	5.37348	0.461207	2.85	23.6902	139.886	351.747	272.717	12.6035	12.7553	12.5098	4.05573	9.952	15.2046	4.86145	0.51847	0.162017
N	M	41	1.60292	0.649014	18.4772	797.645	20.6848	1.92749	6.29188	93.429	5.9675	1.00339	13.4226	0.597215	0.211493	0.138502	0.110539	0.145705	0.0838042	0.145554	0.598252	0.873939	0.362231	0.138815	0.327393	0.14231	0.392222	2.35925	6.35473	4.99177	1.49161	0.325255	1.25823	1.17275	0.0202388	1.09543	7.5461	32.7713	57.8735	34.0136	0.0388665	2.96866	2.93291	1.22771	3.45	3.81319	0.887085	0.144803	0.00062738
N	M	42	3.90179	0.887112	26.7467	677.265	32.3671	1.61546	11.7874	112.741	13.4634	1.3171	11.7992	1.5622	0.261249	2.72529	1.52313	0.556923	0.305491	1.52652	5.07778	13.2086	8.55517	0.672957	1.76634	1.46252	1.81872	9.6116	32.0162	27.5707	11.0164	1.01466	4.03529	6.23808	0.567307	1.83675	10.5568	46.5027	108.138	100.441	5.46743	4.38438	4.19165	1.02945	4.53943	8.58566	4.67196	0.201567	0.296394
N	M	43	2.52183	0.68729	24.2546	648.723	32.9378	1.85401	9.11342	81.6566	9.45853	0.453372	8.7643	0.59501	0.34215	0.545899	0.239874	0.29477	0.0838042	0.486749	2.33696	6.28723	5.15864	0.414068	1.13368	0.992156	0.784393	4.52886	15.4268	14.2641	23.9225	0.58958	2.31214	3.53107	0.560451	1.00379	6.84247	36.6419	110.731	164.283	8.5474	4.63982	7.03729	1.00221	4.08757	7.10958	3.52462	0.144803	0.128731
N	M	45	4.0312	1.53096	41.926	701.758	38.9494	1.71877	40.072	152.845	13.0529	1.53741	21.1525	1.15719	0.30524	2.14233	1.74453	1.10449	0.311082	2.57302	12.4988	34.6002	14.248	1.86583	5.46203	2.80408	6.14256	32.3467	104.692	74.1502	24.6096	4.19731	14.378	18.9925	0.984377	9.11823	45.2505	176.081	412.095	299.335	13.3158	13.757	12.3145	6.81658	19.2965	35.2563	13.5456	1.76191	0.325881
N	M	47	3.51717	1.06334	22.2928	720.269	43.2167	1.09476	20.4781	132.539	9.76404	1.6085	18.1534	1.26875	0.253207	0.138502	0.110539	0.201865	0.0838042	0.145554	0.767684	1.99666	1.34072	0.214773	0.693069	0.587992	0.196536	1.22738	4.7509	4.21013	2.8907	0.227681	1.27616	1.85458	0.136419	0.313287	2.20247	13.5172	38.1042	33.7751	0.793471	1.63577	1.44909	0.281564	2.08409	3.90645	1.58931	0.144803	0.0485219
N	M	48	2.86934	0.793698	25.9246	650.991	22.115	1.95379	14.96	127.438	8.61643	0.819461	12.844	0.924732	0.195275	0.666806	0.26272	0.381219	0.0838042	0.764238	4.02583	9.04167	3.55743	0.55984	1.50326	0.779968	1.90846	9.78833	28.4238	18.6647	7.75675	1.10251	3.86324	4.40715	0.285012	2.66817	17.0683	71.4472	143.77	105.64	3.0699	6.23464	5.77887	2.5356	6.78475	10.2171	3.50311	0.367085	0.153158
N	M	49	7.29645	1.53789	38.5144	696.878	61.8387	0.802233	37.6199	135.979	15.5447	1.0944	24.8163	1.7607	0.371313	0.138502	0.110539	0.145705	0.0838042	0.296789	1.41682	3.60787	2.27823	0.138815	0.641615	0.337663	0.698509	5.69993	19.2661	13.5147	5.96839	0.95354	2.70234	2.42268	0.0983915	3.997	17.2603	76.4715	161.301	105.413	2.74774	7.9223	6.35409	3.00522	6.34325	9.47382	2.21383	2.06623	0.0626139
N	M	111	5.18092	1.81285	40.0166	770.657	64.4654	0.419496	16.272	222.789	19.4997	1.60989	25.0523	1.63317	0.257033	0.138502	0.110539	0.145705	0.0838042	0.199658	1.07434	3.04465	1.17633	0.159982	0.519977	0.334846	0.567782	3.93527	13.8357	11.3661	3.54523	0.58696	1.78745	2.25803	0.0245508	0.861135	8.1306	52.1475	163.33	156.159	0.0388665	5.39961	6.53422	3.08834	6.03657	10.4917	2.62934	0.144803	0.00062738
N	M	112	5.65027	1.72354	36.1754	814.531	57.6189	0.597583	24.7142	169.184	10.4652	2.5395	18.7061	0.636738	0.224235	0.593236	0.349013	0.197174	0.0838042	0.391182	2.34187	6.46142	4.60706	0.254149	1.01174	0.770218	0.642696	5.01867	20.9549	20.9311	14.3538	0.676974	2.94785	4.94346	0.25577	0.800881	8.12479	51.1496	154.982	186.367	11.1805	4.98886	7.15248	2.16638	5.5826	9.73257	4.68311	0.144803	0.145157
N	M	113	3.03254	1.13849	29.2241	653.497	37.9111	0.840265	10.1427	121.938	16.7654	1.55582	10.4877	0.926768	0.388858	0.401209	0.139379	0.247319	0.0838042	0.339912	2.13832	5.24806	3.57808	0.31586	0.962453	0.689498	0.555572	4.99748	17.253	15.5959	12.5361	0.542042	1.83743	2.77308	0.282438	1.31578	9.32123	43.317	106.149	113.481	5.51426	3.83033	5.22701	1.73208	3.7844	5.93898	2.59193	0.144803	0.0406763
N	M	114	2.6173	1.11309	45.5061	717.891	46.2787	0.733535	14.7425	167.057	11.8757	1.34566	15.7778	0.451631	0.168604	1.09417	0.419533	0.404728	0.0838042	1.39361	7.63966	18.885	5.51653	0.621854	2.10104	0.868314	4.24124	19.5994	47.4195	35.3896	10.0675	1.61676	5.10765	6.32902	0.193998	4.88955	26.8308	97.5305	194.695	149.084	1.59562	6.64784	7.38554	3.64537	8.33104	11.6577	3.6613	0.712049	0.00250426
N	M	116	13.1883	2.13224	68.9209	862.444	77.7572	0.0543849	44.1117	240.483	43.6131	0.792267	20.5201	2.26164	0.146546	0.205577	0.153676	0.185436	0.0838042	0.236238	1.75868	7.72626	6.89128	0.181383	0.738262	0.48869	0.402994	5.61207	33.2017	39.2202	26.5247	0.710874	2.00837	2.93773	0.192642	1.37681	12.0176	83.2954	302.634	314.767	15.5537	9.77265	10.6028	1.43838	4.05791	7.39817	2.48437	0.144803	0.00062738
N	M	117	5.56984	1.89669	64.2382	831.391	71.3933	0.0600317	45.4254	202.179	21.3245	1.3877	32.7206	1.31629	0.630479	0.138502	0.110539	0.145705	0.0838042	0.145554	1.26014	3.0778	1.13407	0.156213	0.75029	0.45993	0.739755	4.49493	13.5776	10.2469	2.97053	0.596983	1.72954	2.14451	0.124066	1.44038	11.677	58.4893	131.522	97.9228	0.0388665	5.3926	5.68536	2.94329	5.26344	7.26738	1.6779	0.337956	0.00062738
N	M	119	8.17073	2.02156	60.4704	766.091	70.5717	0.00484217	149.674	203.176	28.2508	1.4837	46.6037	1.22853	0.237494	1.60642	1.22325	0.729436	0.246608	1.97673	9.45444	29.0832	18.5172	1.13412	3.65552	2.36749	4.99842	24.9154	89.8634	72.1529	32.8822	3.33903	10.9479	15.4545	0.420047	12.5968	40.7868	155.665	389.306	337.516	13.4953	10.5781	11.8797	5.16422	13.2843	24.1567	10.2942	4.06187	0.00062738
N	M	121	4.79384	1.53943	42.3032	1251.84	48.0073	2.89444	19.4689	179.194	17.429	1.57289	19.4569	1.76305	0.146546	4.2031	8.29631	2.2923	2.46179	4.77147	19.5424	40.9106	31.6734	3.53044	9.06383	6.83922	7.6826	41.7879	117.204	121.977	53.3824	5.38369	18.3887	28.2002	3.55948	10.2226	61.3207	224.018	399.329	313.444	24.2957	10.619	14.4673	10.5841	26.6012	39.4763	17.8724	1.14582	0.849768
N	M	162	2.6257	0.997734	32.2842	829.33	33.6021	1.84753	14.7094	147.736	14.9468	0.935464	19.4205	0.504587	0.146546	1.48475	0.522528	0.252954	0.0838042	1.76606	11.1747	25.2003	7.55036	0.5994	1.90481	0.936605	6.99673	28.1517	64.1292	41.6931	13.9846	1.6544	5.26477	6.36445	0.0776715	6.23563	39.6641	145.352	277.157	210.125	2.20997	8.70106	10.3347	5.13929	10.806	13.5314	4.27118	0.867479	0.103711
N	M	163	2.61304	0.725069	17.5202	726.518	34.721	1.1924	5.48591	127.867	10.8001	1.16321	10.6487	1.23141	0.446946	1.29974	0.678692	0.539086	0.0838042	0.864823	5.33703	14.6683	11.9704	0.522556	2.16091	2.16026	1.90248	12.1609	41.8431	32.782	23.3817	1.43468	5.31328	8.22604	0.860775	2.03167	21.1277	110.773	245.833	195.354	16.1119	6.55125	7.05243	4.32849	10.7451	16.6478	6.49554	0.144803	0.687736
N	M	164	2.5797	0.933461	16.7311	754.808	45.0489	0.909433	8.54481	186.383	1.31213	1.47176	26.1363	0.903633	0.238533	0.138502	0.110539	0.145705	0.0838042	0.145554	0.259951	0.741909	0.448057	0.138815	0.233795	0.105944	0.196536	0.677027	2.80524	2.94387	1.55929	0.169312	0.663392	0.973183	0.00169175	0.181207	2.75195	19.6923	61.661	57.4747	0.0388665	2.1611	2.6463	0.879958	2.32013	3.47622	1.06063	0.144803	0.00062738
N	M	165	2.68666	0.787223	28.9777	806.54	29.4786	1.60592	9.68853	129.73	11.0044	0.847052	19.607	0.345552	0.316999	0.781075	0.201935	0.145705	0.0838042	0.609097	2.65328	6.21234	3.18333	0.138815	0.874761	0.781766	1.39023	5.47157	13.711	11.0004	6.20608	0.453601	1.75238	2.0412	0.178617	1.40631	8.62971	38.3448	78.0384	61.0997	1.45816	2.56384	3.00165	1.38361	3.58116	5.27704	2.0733	0.144803	0.00062738
N	M	167	5.15297	1.74419	39.4644	919.597	53.4034	0.980013	27.9944	229.891	17.8718	1.68955	32.8943	0.69938	0.220014	1.06206	0.506894	0.460027	0.0838042	0.761284	4.5428	11.4546	7.37202	0.592188	2.15091	1.51167	1.6099	9.07466	31.4863	22.3758	12.2162	1.30159	5.29496	6.34959	0.461701	3.04467	14.1804	62.0251	124.501	92.2967	3.13769	3.74479	3.6432	2.53896	7.44044	11.4579	4.2144	1.69351	0.211762
N	M	169	3.42999	0.952279	26.3065	810.856	41.2284	1.33203	12.5517	197.651	15.8084	0.947801	28.3032	1.03707	0.365694	0.138502	0.110539	0.145705	0.0838042	0.145554	1.5235	2.97142	0.712143	0.138815	0.72253	0.194691	1.08926	6.99496	20.98	10.03	1.53497	1.10484	3.20545	2.74979	0.00169175	2.69752	23.1397	100.445	166.309	71.1625	0.0388665	6.02651	5.38321	5.03219	11.0273	13.2731	1.85371	0.532356	0.00697252
N	M	170	3.97631	0.578249	27.9185	619.796	29.7985	1.22612	10.733	110.317	8.13631	0.585803	20.3565	1.03781	0.146546	0.566567	0.263373	0.268873	0.0838042	0.690213	4.43304	12.0799	4.89767	0.485139	1.73742	0.859511	2.05549	15.6676	57.3009	43.8537	17.9174	2.35521	8.19405	9.85427	0.232576	3.84542	32.9408	183.222	484.537	331.041	8.5929	12.6496	13.4825	7.23064	19.9285	34.3271	11.0817	0.776379	0.02154
N	M	171	5.90576	1.82637	58.3583	832.724	64.2955	0.354985	53.6926	261.708	17.5144	0.867527	43.7873	1.76018	0.380484	15.6968	7.02399	3.46918	0.811849	12.2831	54.8871	135.795	67.1737	3.19034	13.029	8.53598	12.8775	66.3521	212.339	180.744	103.201	5.57559	21.5325	41.6358	1.97174	12.8451	65.6429	254.492	684.429	680.363	51.0658	13.5977	15.5816	9.15188	24.0335	53.0918	27.9661	2.35225	0.384075
N	M	172	1.33939	1.08618	21.9597	787.4	33.5756	1.62715	12.7421	157.059	7.74567	1.68094	39.2035	0.62979	0.293504	0.138502	0.110539	0.145705	0.0838042	0.208778	1.62618	3.17709	0.992357	0.138815	0.467952	0.105944	1.28026	6.44571	16.7487	10.0009	3.08369	0.589142	1.86476	1.94136	0.00169175	2.27659	17.9582	82.5553	153.45	94.9829	0.0388665	6.49883	7.81611	4.4059	7.40285	7.8703	1.6735	0.400288	0.00754693
N	M	174	3.78298	1.00828	23.3573	656.913	57.0308	0.119741	26.4451	133.377	13.8558	1.01587	17.0398	1.77517	0.603308	0.31148	0.110539	0.145705	0.0838042	0.145554	1.39643	3.75826	2.64342	0.138815	0.599906	0.593298	0.340411	2.96814	13.4726	12.8454	8.48293	0.363993	2.10315	2.68678	0.197343	0.62582	5.94124	43.2846	134.246	122.713	0.265076	5.09135	4.88695	1.18103	4.032	7.56278	2.12926	0.144803	0.0125491
N	M	175	2.72363	0.676394	32.2682	759.866	30.423	1.37089	6.65366	110.749	4.76715	1.01018	12.3454	0.545607	0.218415	0.138502	0.110539	0.145705	0.0838042	0.145554	0.608275	1.33705	0.706589	0.138815	0.333705	0.171998	0.301062	1.97897	7.05889	7.091	2.80857	0.20105	1.08525	1.00375	0.00169175	0.985073	9.31638	54.735	124.787	84.5909	0.0388665	5.45166	5.77652	2.53919	4.21417	5.50218	0.945119	0.144803	0.00062738
N	M	176	4.75918	0.695451	53.4104	695.401	41.1161	0.59	26.6413	168.129	12.9642	0.989218	12.8608	0.6896	0.755696	0.138502	0.110539	0.145705	0.0838042	0.145554	1.8276	4.73751	1.44081	0.138815	0.586378	0.256512	0.196536	3.76094	13.3759	14.5209	4.7541	0.405077	1.5836	1.85269	0.0751586	1.14342	8.4021	46.381	122.327	98.2994	0.0388665	4.62655	4.21625	1.06631	3.30822	6.27687	1.86342	0.144803	0.00062738
N	M	178	3.933	1.05996	37.8674	796.161	35.9747	1.10224	14.7189	133.488	16.2396	0.769409	21.0727	0.551839	0.774551	0.283929	0.110539	0.145705	0.0838042	0.432673	3.47142	7.13928	3.64956	0.195821	0.679512	0.381235	1.77728	11.3982	40.6939	35.6668	12.3018	0.981733	2.92095	2.43857	0.174844	3.17678	31.6258	141.528	280.599	189.392	2.29463	10.3515	12.4407	4.49208	7.76381	8.3704	2.5037	0.371213	0.00062738
T	F	1	1.64435	0.302699	15.6984	498.651	22.4899	1.29132	15.6882	31.1389	8.17085	0.0366013	8.96887	0.495728	0.323833	10.6104	24.4261	1.85156	1.32141	7.18564	39.2246	101.1	39.3655	0.987202	3.03421	2.00342	6.58697	24.2695	58.7069	76.1796	42.6351	0.504701	2.29374	5.10223	1.11409	2.17979	8.05156	31.4278	94.5231	142.658	13.6755	4.46615	6.74099	0.133067	1.91735	4.55081	3.26763	0.229448	0.35528
T	F	2	3.22166	1.98212	40.1987	891.781	68.9924	1.47387	10.9816	145.248	15.175	1.72429	28.7742	1.51648	0.6433	0.982096	0.33206	0.301524	0.0838042	0.747124	3.83964	10.0242	5.00452	0.346559	1.2703	1.0475	1.32762	6.27958	18.4873	18.3834	11.741	0.709655	2.57607	4.73281	0.482593	1.39971	8.34857	39.2814	103.309	114.504	8.34685	5.31383	6.50223	2.17698	5.70129	10.8516	4.5149	0.144803	0.29698
T	F	3	6.52074	4.11852	60.6663	1098.62	102.625	1.34306	19.056	272.595	35.7452	2.50525	51.9851	3.0522	0.47025	0.362186	0.130471	0.20237	0.0838042	0.210166	1.63979	4.31127	3.3149	0.257453	1.08216	0.988465	0.466074	3.49651	13.4487	13.5314	9.40551	0.758342	3.38384	5.02406	0.390811	1.04781	7.71304	48.8178	139.089	134.198	2.79081	7.11053	8.85153	3.44252	8.14018	12.22	4.72717	0.174231	0.0683699
T	F	7	14.5424	3.8608	81.401	1146.31	116.329	1.27485	87.1383	319.788	43.0778	2.24781	87.8843	2.79934	0.497539	0.243367	0.172812	0.184586	0.110554	0.378694	2.07839	4.93254	2.34651	0.402977	1.17623	0.65625	1.25314	7.40712	26.2383	18.534	6.68736	1.88272	5.47481	5.74866	0.220944	3.26684	20.5397	107.021	256.997	154.194	0.787398	11.2775	11.0446	5.97787	13.6255	19.5465	4.48777	1.03887	0.00062738
T	F	9	3.90879	1.37131	36.0297	835.235	43.1897	2.10483	15.2085	131.104	16.1665	1.42761	24.303	2.67285	0.44637	0.138502	0.110539	0.145705	0.0838042	0.189864	1.1285	2.4548	1.03811	0.219144	0.560855	0.409988	0.720143	4.22995	13.1972	8.43385	2.80552	0.778875	2.66028	2.99043	0.0697226	1.87428	10.9619	50.6273	100.654	57.0505	0.364364	5.01226	4.21663	2.38371	6.36754	9.30057	2.32434	0.260194	0.00731651
T	F	10	12.8744	2.80642	54.1986	1030.87	85.2215	1.74579	56.1487	253.038	31.2041	1.11905	73.6654	3.51151	1.13946	0.460315	0.206631	0.316753	0.0838042	0.614331	3.24335	8.59723	3.99826	0.622791	2.02267	1.298	1.91428	11.3567	43.1898	31.2939	11.0579	2.81756	8.1867	8.28599	0.295582	4.76324	30.6836	175.811	446.114	262.537	1.69558	20.3773	16.2473	8.43363	18.8355	29.0819	6.74457	1.55871	0.0233525
T	F	11	2.93941	1.7413	6.82356	730.298	61.1062	0.922914	6.03882	136.296	9.66299	1.69434	26.3002	1.80007	0.52096	0.561962	0.285962	0.376969	0.0838042	0.460268	2.60695	6.7907	3.72644	0.421563	1.52616	1.18616	0.804609	4.42022	16.3991	17.0687	10.5477	0.825312	3.19661	5.82669	0.360078	0.994489	8.02571	53.334	166.512	175.052	1.54027	7.192	8.79204	2.57993	7.66347	14.3187	4.98237	0.162893	0.0671671
T	F	13	3.29511	2.46485	10.3799	671.891	71.7997	0.946852	8.44785	227.442	10.2726	1.87411	38.9941	2.76635	0.572299	0.138502	0.110539	0.145705	0.0838042	0.145554	0.235742	0.462857	0.481609	0.138815	0.172454	0.23637	0.196536	0.767563	2.46409	2.60765	3.57523	0.169312	0.716893	1.0608	0.100863	0.383523	2.105	17.094	63.5862	83.7739	0.0771005	3.19324	5.29961	0.864005	2.4361	4.1607	1.6644	0.144803	0.00062738
T	F	23	4.61876	0.51598	6.1248	368.168	30.2045	0.227515	2.82182	38.0573	4.48376	0.113593	7.30725	0.816295	0.51818	0.26374	0.13071	0.145705	0.0838042	0.307991	2.23074	5.17549	1.97508	0.252578	0.984569	0.564793	0.599571	5.73087	28.2163	19.2441	7.61551	1.01258	4.22837	4.90975	0.187191	0.769326	9.655	81.7798	269.473	182.474	0.433124	10.7951	7.38016	1.88115	7.7586	17.4675	5.06546	0.144803	0.0159866
T	F	24	7.75362	0.756019	16.5681	383.707	31.7151	0.543139	5.60048	37.404	8.16816	0.0995951	8.04614	1.42579	0.513018	0.815166	0.449645	0.366628	0.0838042	0.589506	5.03177	12.8683	4.41849	0.514823	1.67911	0.801829	1.0386	7.00413	35.4573	22.8064	9.00049	0.838862	3.80131	4.26373	0.350885	1.44204	7.83995	47.8544	161.717	93.606	2.62344	6.97984	3.24734	0.357359	3.496	9.15939	3.09471	0.317153	0.0970681
T	F	26	6.04516	0.551428	12.5094	381.419	33.4475	0.748148	3.26668	23.2915	6.80614	0.335433	5.73046	0.652289	0.453282	1.85274	1.20804	0.518521	0.134988	1.12371	6.95824	17.7615	5.5053	0.600122	1.70513	0.909523	1.67269	9.4687	40.2752	26.9129	8.93065	1.00151	4.28182	4.73106	0.29837	1.44993	10.1972	58.3783	175.835	110.172	3.05203	7.04785	3.88492	0.72418	4.49508	10.7044	3.63467	0.190019	0.0653412
T	F	32	3.67628	2.06625	15.3125	769.436	59.3484	1.10052	5.80056	129.72	12.1871	1.60186	25.2909	1.19056	0.393375	2.46577	2.40929	1.44951	0.837861	1.31454	6.76002	26.4096	26.7913	0.829922	4.70384	5.32834	0.775544	6.15717	29.6503	41.4804	36.5744	1.02103	5.5602	15.3575	2.29576	1.47274	5.91882	48.1798	194.358	267.998	22.069	6.29243	9.72864	2.42023	8.68295	21.7558	14.0737	0.144803	1.16672
T	F	33	4.31761	1.89225	19.8471	754.587	56.7978	1.16667	39.5356	131.186	16.7512	1.61898	28.7054	1.79593	0.516075	0.163704	0.110539	0.145705	0.0838042	0.145554	1.07145	2.5533	1.35823	0.138815	0.513836	0.391442	0.306595	2.51661	9.59655	8.64981	5.71642	0.494721	2.22508	3.00032	0.279677	0.521399	5.40303	39.4275	119	113.957	2.00566	5.1082	5.89083	2.22089	5.97578	10.9748	4.07342	0.144803	0.157544
T	F	35	4.87313	0.290239	9.30277	295.178	18.5323	0.73479	2.27495	30.5418	4.98407	0.0222464	5.48762	1.20746	0.48338	0.244387	0.110539	0.2782	0.0838042	0.145554	1.83331	5.29942	2.25908	0.423856	1.28971	0.755695	0.196536	2.04688	12.2841	10.974	5.46598	0.317669	2.21907	2.73906	0.283363	0.20177	1.99275	15.8077	68.8437	54.82	0.776161	3.14646	2.16616	0.0435003	1.46048	4.71843	2.0057	0.144803	0.0228519
T	F	56	3.91699	0.670378	25.688	491.623	24.6718	1.04198	13.3612	83.9555	7.0554	0.734723	11.781	1.51465	0.302055	0.823791	0.861719	0.596859	0.203581	0.715115	4.16597	13.7432	3.80538	0.38233	1.88856	0.764487	1.33656	5.917	22.948	20.2048	6.12986	0.395312	2.20495	3.53986	0.113964	1.81185	7.28023	32.3061	93.7861	79.6495	1.19617	3.38143	2.73554	0.481423	2.58169	5.42614	2.51639	0.412509	0.00062738
T	F	57	5.73693	1.18112	38.0371	665.693	43.0488	0.707429	24.0513	100.792	15.448	1.20132	14.2377	0.479062	0.146546	0.421473	0.493869	0.404402	0.0838042	0.443128	2.18266	7.92053	2.81955	0.326749	1.65912	0.57919	0.850185	4.97553	20.1147	19.2137	6.09964	0.483377	2.15498	3.43664	0.00169175	1.30754	7.66479	40.6599	120.26	103.775	1.1146	4.76946	4.41876	0.588186	3.26253	6.93607	2.69914	0.352721	0.00062738
T	F	58	3.8054	0.18428	24.2581	394.35	20.5139	0.336816	14.8023	49.8437	7.81558	0.241268	6.88969	0.416193	0.34755	0.412977	0.397013	0.384158	0.0838042	0.278682	2.05215	6.63892	3.08886	0.296852	1.65947	0.492449	0.393502	3.09237	13.5828	13.1902	6.70834	0.316801	1.56668	2.50522	0.123796	1.15193	4.00225	20.9072	69.284	64.2659	1.76886	2.62123	2.21208	0.0458158	1.2712	3.33634	1.62746	0.144803	0.012491
T	F	65	8.82431	1.6092	81.4969	840.004	59.6615	0.823728	37.4406	172.769	24.7005	1.78464	23.4843	2.07349	0.26094	1.00803	0.824672	0.560996	0.216704	0.896224	4.09726	15.4164	12.1173	0.532912	2.10521	1.56367	1.9783	10.1818	38.8589	44.053	27.5369	1.14624	4.15456	7.55863	0.967639	3.08675	17.7061	77.9556	226	259.433	18.3201	7.88581	10.4506	2.17848	6.01864	11.4329	7.02271	0.490341	0.236466
T	F	66	7.84901	1.36222	44.3534	762.685	63.8453	0.581243	19.2326	148.246	24.0146	1.5027	21.8094	1.83535	0.256018	0.191518	0.359664	0.249937	0.302421	0.145554	1.96354	7.99796	4.51186	0.214007	1.27403	0.592758	0.416276	3.34297	18.1286	21.3842	12.248	0.406971	1.7931	3.17535	0.37393	0.704937	5.288	33.0198	122.943	142.5	5.70873	4.5488	5.19338	0.303131	2.35224	5.85575	2.87582	0.144803	0.000689363
T	F	67	10.8555	2.18817	59.6112	851.489	89.9854	0.415101	28.0577	247.293	38.3	1.55424	44.4842	1.75002	0.21817	1.42511	1.25238	0.509512	0.181994	1.06212	5.98419	25.7496	12.0099	0.389687	1.98841	1.12399	2.08695	14.3428	57.8498	50.7876	27.9738	1.71709	5.97022	8.09486	0.691304	2.20393	20.5434	134.515	475.829	439.936	20.0402	12.4833	15.3734	5.13349	12.8212	27.683	9.51146	0.380873	0.0202672
T	F	69	2.37122	1.18838	5.68958	606.586	38.3468	0.72655	7.40733	180.475	3.85884	1.59472	15.8672	0.616261	0.34139	0.138502	0.110539	0.183992	0.0838042	0.145554	0.447125	1.83106	0.936591	0.138815	1.03287	0.264215	0.196536	0.973859	4.13346	5.21498	3.36211	0.169312	1.13452	1.66465	0.0516135	0.291835	2.50289	19.3121	64.825	72.1504	0.328625	2.69694	3.66712	1.1723	2.62674	4.7148	1.98197	0.144803	0.00995943
T	F	74	6.89086	1.6779	56.6973	798.971	63.4567	0.50387	11.7673	105.14	24.7973	1.10455	19.4125	0.704691	0.347143	0.533258	0.381694	0.432318	0.199195	0.504334	2.71936	8.35641	4.3374	0.460557	1.83296	0.966101	0.811197	5.09991	20.0369	22.3808	10.6523	0.757593	3.53926	6.48596	0.234535	0.940641	7.41884	42.7007	144.203	158.292	1.9699	5.30212	6.23068	1.48327	5.56112	13.0269	5.75826	0.144803	0.00062738
T	F	75	3.53606	1.0798	10.3812	504.636	31.1965	0.749332	9.27095	101.169	10.3055	0.766308	20.4453	0.952367	0.254529	0.425708	0.267783	0.394479	0.194985	0.242087	1.354	3.43269	1.64637	0.462966	1.47531	0.556923	0.196536	3.1366	11.2848	9.49169	3.58453	0.54219	2.44903	3.10869	0.086082	0.52594	6.66878	45.0355	120.665	89.6581	0.0388665	4.71071	4.01681	1.76721	4.72418	7.9339	1.95484	0.144803	0.00062738
T	F	84	8.95364	0.940038	31.0433	578.235	46.6351	0.268295	8.74455	105.483	20.5861	0.110648	6.95293	1.52753	0.229248	2.50079	1.91777	1.15431	0.410134	1.9699	10.6711	29.9635	17.3853	1.51885	4.72317	3.01831	2.712	21.6976	95.1642	77.0454	36.9372	3.22126	13.8796	19.4773	0.984346	3.1896	23.8327	142.465	462.142	378.355	20.4134	10.7486	10.1581	3.71345	14.1213	35.0633	16.424	0.246668	0.0509036
T	F	85	8.88412	1.11968	33.1947	527.984	46.6723	0.0924783	10.8293	76.3443	17.4946	0.0351738	4.53014	1.15857	0.18752	3.43729	2.58464	1.41705	0.591947	2.95816	12.4514	35.4732	20.9693	1.74255	5.80668	3.97514	3.1828	21.2249	89.9637	75.6747	35.368	3.20776	13.0907	19.5376	1.08484	3.29014	23.1442	124.238	388.585	315.27	16.9966	9.76498	8.73098	3.2328	12.9146	31.1696	14.6286	0.241884	0.244901
T	F	92	14.2076	1.99294	72.6385	897.861	85.6568	0.00484217	20.0206	190.607	22.5816	1.915	24.9873	1.35529	0.404148	0.174631	0.110539	0.145705	0.0838042	0.145554	0.998649	2.88845	1.90573	0.138815	0.406716	0.119621	0.465115	2.32739	11.81	11.7022	6.96654	0.201973	0.73111	0.968634	0.0257631	0.760147	5.10418	30.3442	100.795	94.7727	3.17042	3.70128	3.33499	0.460025	1.36377	2.3938	1.13988	0.144803	0.00062738
T	F	94	7.9402	1.95276	37.979	810.104	81.9524	0.00484217	10.2071	152.073	23.3628	0.74521	22.3305	0.434962	0.400124	2.00829	0.621017	0.330758	0.14614	1.80628	9.29335	21.0512	7.32281	0.600795	1.66878	1.05228	3.93949	17.8135	46.7234	42.1318	20.4591	1.58972	4.95589	6.93457	0.532891	2.71715	18.3062	96.0317	282.778	284.846	15.4283	7.65173	9.73739	3.74638	9.3629	18.8321	10.0508	0.267169	0.0662295
T	F	95	5.77545	2.13114	38.3215	785.206	55.665	0.705238	23.7171	159.178	30.3359	0.321654	28.8186	1.21275	0.343958	1.00113	0.296381	0.395728	0.0838042	1.07484	7.38627	16.9206	4.60677	0.439851	1.65868	0.870382	3.20794	17.1152	45.388	36.6386	11.5708	1.76819	5.39137	5.49273	0.290648	4.25326	24.5218	120.999	283.653	197.119	4.64859	8.03154	8.52505	4.69266	11.2588	17.9347	6.63051	1.05839	0.00062738
T	F	96	5.98741	1.3795	33.1779	712.173	50.9416	0.421603	54.8515	95.3413	16.1121	1.15955	21.9049	0.472148	0.314312	0.649868	0.389032	0.502831	0.0838042	0.62819	3.69876	11.6445	5.33368	0.580884	2.0947	1.1977	1.06861	5.77289	23.7075	24.2605	10.8528	1.08293	4.29226	6.98988	0.492812	2.16496	7.32311	39.5702	120.175	123.528	4.94343	3.95254	4.41834	1.42551	5.77949	13.4808	7.4193	0.836926	0.0853409
T	F	97	5.14526	1.43406	32.5377	796.62	56.9249	1.22902	24.6219	129.667	17.8963	1.19309	17.22	0.261754	0.301552	1.32998	0.765352	0.699606	0.206155	0.963144	6.33991	19.6238	9.4421	0.788566	3.20002	2.15406	1.54042	9.59402	39.5768	38.2394	19.0855	1.57179	6.7981	11.4148	0.770158	1.95159	11.5113	66.2636	210.115	213.693	9.99599	6.77083	7.38169	2.15464	9.16112	21.9505	12.747	0.480538	0.133071
T	F	100	10.0291	1.39566	41.9094	751.015	57.9179	0.595392	20.3133	164.166	29.8551	0.500384	15.2754	2.24166	0.321945	0.156963	0.110539	0.145705	0.0838042	0.164387	1.42085	3.86218	1.25203	0.167168	0.778782	0.377471	0.707029	4.94779	17.589	13.4179	4.11278	0.953916	2.84975	3.21562	0.111783	1.30161	11.9708	73.4931	176.935	119.711	0.0388665	6.68918	5.40348	2.72564	7.5473	11.0673	2.44057	0.144803	0.00062738
T	F	101	10.47	1.5538	66.636	1023.83	55.3708	1.53361	28.6117	163.633	31.8266	0.843209	16.6245	2.19285	0.215063	0.782294	1.80692	0.533646	0.328199	1.13682	6.03257	15.0529	5.87947	0.753918	2.17279	1.14441	2.33344	12.605	45.1212	51.9435	13.0896	1.37922	5.01084	7.31822	0.428509	3.00242	19.3026	90.7435	219.765	166.476	1.70751	6.56404	6.10788	2.7174	7.91045	14.5428	4.99297	0.407942	0.00062738
T	F	102	5.2832	0.917593	31.9782	707.942	32.9135	1.29749	7.75114	108.736	14.4031	0.613466	8.26869	0.891993	0.284437	0.352687	0.163662	0.307292	0.0838042	0.277684	2.66452	7.85598	3.46328	0.457843	1.54217	0.73614	0.689932	4.91415	19.9513	21.8747	9.8424	0.628069	2.80148	3.49679	0.354047	0.835587	7.54941	50.4327	141.654	118.224	1.94026	4.85354	4.39492	1.37816	4.33911	8.94452	3.24286	0.144803	0.00062738
T	F	103	6.76692	1.697	32.1215	764.464	65.0675	0.143962	21.0686	146.626	10.406	1.35295	17.5092	0.649228	0.206328	0.346736	0.333527	0.275804	0.0838042	0.382817	2.79563	9.23172	3.11205	0.300442	1.25713	0.72353	1.03905	7.91998	34.0306	27.2821	10.3657	1.36709	5.59563	7.76388	0.0265899	1.23552	13.4498	96.1159	319.098	260.543	0.0388665	9.13768	9.56365	3.43458	10.6354	21.7122	5.59598	0.144803	0.00062738
T	F	105	8.40977	2.27464	63.3237	932.866	90.9285	0.282097	13.8793	195.836	39.3438	2.24744	26.4409	1.68834	0.259281	0.173127	0.110539	0.145705	0.0838042	0.280721	1.56913	3.07739	1.29882	0.195024	0.558703	0.326793	1.2829	7.14446	20.7545	13.6237	8.12831	1.24873	3.46597	3.24883	0.0754527	2.09434	19.7171	99.8601	217.344	152.669	3.12389	7.31493	9.26413	5.60034	11.2782	14.5034	3.38966	0.162913	0.00062738
T	F	122	1.98387	1.08032	5.43033	733.629	44.3049	1.09773	2.84271	181.639	3.66789	0.544831	22.427	3.63677	0.146546	0.138502	0.110539	0.145705	0.0838042	0.145554	0.188546	0.959637	0.7797	0.138815	0.503409	0.214078	0.196536	0.836737	3.08992	3.38517	2.92181	0.169312	0.931096	1.33043	0.00169175	0.181207	3.2185	28.5133	96.1407	101.908	0.0388665	3.81934	6.98935	2.72356	3.6913	4.94136	1.84963	0.144803	0.00062738
T	F	123	7.01186	2.37105	46.4245	1009.35	81.9136	0.172143	11.8042	306.476	28.2564	1.75539	31.8517	1.76482	0.337629	0.303897	0.110539	0.145705	0.0838042	0.518074	2.11383	4.46081	2.06313	0.138815	0.683644	0.440447	1.28703	7.72654	24.8486	17.3498	9.84274	1.43718	3.98874	4.48597	0.0978346	2.08125	23.4457	152.522	382.701	274.731	0.931808	12.4314	17.7411	8.21162	16.2144	21.2287	4.9727	0.226837	0.00062738
T	F	124	21.8311	2.64563	108.133	1183.43	118.366	0.00484217	45.3587	393.157	63.8645	0.684885	50.3063	3.93368	0.42891	0.138502	0.110539	0.145705	0.0838042	0.145554	1.75194	4.66435	1.75536	0.138815	0.796514	0.342044	0.46882	6.03087	24.8061	18.3178	5.18248	0.905643	3.2261	3.53894	0.0148894	2.12753	17.1843	101.135	260.878	165.314	0.0388665	9.35241	7.31037	3.24612	7.76809	12.7762	2.20502	0.236615	0.00062738
T	F	126	16.6769	2.13447	45.8499	826.664	78.6254	0.076332	13.2138	246.883	21.3874	1.10945	17.1376	1.93282	0.368368	0.463271	0.215116	0.340009	0.0838042	0.317446	3.02352	8.57565	3.8962	0.566912	1.90305	0.991733	0.527282	6.77629	34.8228	28.6881	13.2264	1.3346	5.33177	6.71377	0.240176	1.23689	11.8143	88.6765	317.538	253.115	2.67919	9.65352	8.75891	1.43707	7.98103	19.3107	6.51388	0.144803	0.00062738
T	F	127	10.7074	1.13229	22.1443	537.439	46.5223	0.285203	6.71479	125.436	10.8218	0.606549	8.93747	0.774713	0.239403	0.506876	0.365543	0.352143	0.0838042	0.327216	3.32799	10.6727	3.98498	0.428399	1.48918	0.857061	0.368187	5.30514	27.915	24.5069	9.8483	0.749215	3.44943	5.39949	0.2801	0.91429	7.22519	52.5079	191.719	155.86	0.65865	6.47745	4.81276	0.655233	4.47737	11.5042	4.27276	0.144803	0.00062738
T	F	128	13.111	1.22433	38.8021	686.143	57.0022	0.147347	11.3301	159.469	18.3407	0.172431	11.1181	0.996107	0.146546	0.759183	0.622425	0.205251	0.0838042	0.741384	5.24759	15.3859	4.48125	0.33898	1.23931	0.610458	1.62873	8.97957	37.3042	29.0157	11.877	0.994378	3.83871	4.86252	0.0981701	1.62958	12.0151	75.639	246.263	195.845	1.00491	8.74859	6.83	1.31105	5.59414	12.2875	4.33808	0.335526	0.00062738
T	F	129	9.99063	2.39074	81.9415	851.921	73.3496	0.0723477	30.1141	233.556	26.4738	0.75504	26.759	2.17378	0.206825	4.35005	2.46005	1.52561	0.332799	3.72667	19.7072	53.2635	23.2857	2.17536	6.93452	3.41975	6.75656	42.4585	159.587	124.45	42.767	5.15178	19.7637	29.6633	0.5574	8.6869	49.8054	222.051	645.107	512.109	22.8007	13.8039	14.8254	8.41437	23.1728	50.307	20.577	1.57905	0.00062738
T	F	131	6.78497	1.23676	63.9707	725.901	52.277	0.332999	48.8877	167.668	18.5487	0.502676	16.6274	1.50438	0.46395	12.3041	4.42039	3.05102	0.730935	10.9346	36.6475	82.0123	54.1159	3.08947	11.9742	9.08198	11.1605	52.3807	145.745	137.418	79.7899	5.99619	20.1009	34.7064	2.70584	15.8672	64.5532	214.061	520.681	511.118	40.8063	12.0671	17.5854	10.7147	24.6195	45.6937	24.8256	4.13716	0.739471
T	F	132	6.0703	1.54436	47.8053	741.752	53.7535	0.566091	21.0338	184.96	19.2064	0.558526	23.8988	2.4258	0.320697	2.25192	0.853358	0.660354	0.125697	1.93098	10.87	25.6199	10.5487	1.00403	3.39163	1.88257	4.70852	26.5257	77.0031	54.7281	19.1764	2.98349	9.98914	12.5287	0.280009	6.22383	35.5237	153.482	347.026	230.431	6.28315	10.3711	10.1938	5.83704	15.6482	25.1913	8.55238	0.928986	0.0510109
T	F	145	17.7076	3.09288	27.6224	933.693	118.19	0.00484217	29.2601	346.143	19.2816	2.1966	61.584	1.12169	0.364464	0.138502	0.110539	0.145705	0.0838042	0.145554	1.83331	3.59136	1.31254	0.138815	0.73345	0.254784	0.971955	9.61772	42.5236	28.7145	9.64812	1.86723	5.38078	5.52874	0.00169175	1.95868	24.0714	193.805	614.941	425.445	0.0388665	15.7509	15.5018	5.48581	13.4838	25.2983	5.43026	0.308804	0.00062738
T	F	146	2.53573	0.556255	16.9883	548.189	34.1452	0.369481	5.07056	74.1721	11.5779	0.139756	17.4934	0.828451	0.597527	0.138502	0.110539	0.145705	0.0838042	0.145554	0.883312	1.75914	0.70743	0.357762	0.927087	0.326883	0.196536	1.87444	7.16424	7.98218	3.22839	0.548306	2.09333	2.50936	0.0239804	0.657014	5.88672	43.0415	120.198	109.105	0.0388665	4.11903	5.39786	1.97291	5.32093	8.31271	2.5617	0.144803	0.00062738
T	F	147	3.30416	1.44579	18.3067	723.556	42.149	0.510022	10.0156	142.894	14.8686	0.849259	40.4582	0.853558	0.317008	0.322288	0.110539	0.145705	0.0838042	0.145554	0.995487	2.73009	2.02231	0.138815	0.615918	0.597587	0.196536	2.37192	9.37436	8.23095	5.89809	0.396841	1.84651	2.39734	0.104312	0.646196	7.25868	48.0728	128.471	117.664	0.163187	4.4458	5.88926	2.01721	4.87236	7.28721	2.34208	0.144803	0.0107027
T	F	148	4.96926	1.44564	31.7969	745.772	51.4905	0.676219	14.55	140.173	22.8695	0.75666	37.8899	0.541236	0.390043	0.138502	0.110539	0.145705	0.0838042	0.145554	0.361485	0.806666	0.435886	0.138815	0.219158	0.252202	0.196536	1.40624	5.32682	3.98599	1.88672	0.318658	1.18761	1.25469	0.0336413	0.701447	6.54807	40.4015	89.1355	63.9477	0.0388665	3.50773	4.71824	2.24962	3.99967	4.81361	1.15226	0.144803	0.00062738
T	F	151	11.0885	1.41356	17.5867	713.037	68.7559	0.00484217	13.3113	147.151	10.6624	0.574757	15.1586	1.36829	0.243642	0.138502	0.110539	0.145705	0.0838042	0.145554	1.75098	4.73257	1.99794	0.345691	1.22321	0.734412	0.330862	5.68562	33.1868	32.9733	16.9253	1.93391	7.62464	10.2675	0.0492295	0.327605	10.5418	118.424	518.52	458.272	1.69844	11.8982	13.2217	4.58292	15.474	40.5586	12.8918	0.144803	0.00062738
T	F	152	7.27446	2.07503	7.21436	739.229	70.914	0.00484217	10.4951	198.477	10.2066	1.19982	20.0001	1.70957	0.531223	0.138502	0.110539	0.145705	0.0838042	0.293607	1.96582	3.51757	2.16825	0.138815	0.922561	0.821113	0.684028	4.90934	22.6498	26.6915	19.9436	1.20071	5.47038	8.56929	0.291191	0.181207	7.5819	83.9354	417.989	513.383	3.36626	9.55292	14.5172	4.03909	12.5327	33.246	13.1791	0.144803	0.00062738
T	F	153	2.70146	1.54295	31.7578	814.281	45.8554	1.08297	15.7361	229.71	14.6228	1.16233	31.3094	1.04347	0.370789	0.426615	0.333541	0.303688	0.0838042	0.284175	1.9167	6.05321	5.79244	0.228043	1.30041	1.37937	0.320261	3.10434	15.1839	17.7359	14.8667	0.59745	3.27266	5.85543	0.523381	0.786654	6.95438	52.2409	180.473	218.536	1.01641	5.3717	9.22053	2.66967	7.41693	11.4549	4.71629	0.144803	0.0154152
T	F	154	1.61721	0.995968	22.2693	734.052	28.3608	1.61045	31.8137	136.896	7.54343	1.08526	25.4046	0.198015	0.391313	0.803414	0.227123	0.145705	0.0838042	0.799829	5.46832	11.2241	2.58164	0.322199	1.01212	0.512558	3.51477	14.2267	32.4583	18.9074	7.12121	0.843497	3.27764	3.53555	0.057055	2.74526	20.2957	88.0692	175.001	130.697	0.0388665	6.13746	7.90293	3.62288	8.0203	9.25266	2.48488	0.499429	0.0296393
T	F	159	2.62383	0.924893	31.2263	708.259	48.0806	0.311469	11.5089	144.135	15.4932	1.11143	14.8306	1.36224	0.590708	0.138502	0.110539	0.145705	0.0838042	0.187633	1.09409	2.89325	0.871838	0.138815	0.689758	0.4181	1.07305	3.48781	6.84086	4.40821	1.99887	0.169312	1.12445	1.33686	0.10805	0.589299	5.26904	31.6214	80.8104	64.1116	0.0388665	2.80708	3.84032	1.7471	3.34219	5.21558	1.03386	0.144803	0.00062738
T	F	160	3.88271	1.7466	29.6218	763.976	60.2106	0.0218089	8.43134	183.372	21.6233	0.931603	22.3725	2.10066	0.641129	0.138502	0.110539	0.145705	0.0838042	0.145554	0.565949	1.33349	0.518424	0.138815	0.338898	0.372763	0.374113	1.62006	4.56639	4.25438	2.47382	0.214927	1.04817	1.21293	0.02632	0.452782	4.7683	37.082	112.134	92.2548	0.0388665	3.87437	5.22329	2.7295	4.48419	6.75932	1.42673	0.144803	0.0258428
T	F	179	2.32285	2.14329	15.9264	803.561	67.7697	0.0334922	7.56007	189.155	6.75946	2.54751	27.457	1.14564	0.146546	0.138502	0.110539	0.145705	0.0838042	0.145554	0.279268	0.837417	0.65254	0.138815	0.246171	0.200331	0.196536	0.694272	2.95034	4.06505	3.6444	0.169312	0.909273	1.32181	0.113342	0.181207	1.80816	18.0247	80.6846	115.95	0.0388665	3.04237	5.12408	1.24102	2.61484	4.87103	1.79552	0.144803	0.00062738
T	F	180	2.21948	1.05446	23.7967	783.263	32.5043	1.55229	28.6354	167.383	4.7457	1.58261	43.907	0.00149747	0.36543	0.138502	0.110539	0.145705	0.0838042	0.145554	0.235737	0.677225	0.503143	0.138815	0.151512	0.105944	0.196536	1.35214	4.00433	3.10922	1.20963	0.20019	0.884698	0.82758	0.00169175	0.955919	6.92824	36.127	73.7222	49.1877	0.0388665	3.39896	4.44586	1.93716	3.53674	3.9167	0.995278	0.144803	0.00062738
T	F	182	6.19357	2.49386	47.9179	924.747	75.3974	0.00484217	22.9757	315.299	10.8623	2.16436	82.6814	0.00149747	0.331679	0.138502	0.110539	0.145705	0.0838042	0.145554	0.801055	1.49843	0.40548	0.138815	0.634106	0.261009	0.408132	3.0189	9.6787	13.2258	2.92857	0.832271	2.05691	1.60533	0.0850501	1.20766	12.1998	80.7303	210.324	140.502	0.0388665	10.2013	11.339	3.92876	7.86046	11.6393	2.54233	0.217859	0.00062738
T	F	185	7.83782	1.40784	33.0887	776.989	40.2006	1.16279	12.6022	136.474	12.2738	0.617148	15.5849	0.678213	0.183393	1.58832	0.251682	0.414893	0.0838042	2.10175	11.5507	22.8711	6.80112	1.14533	3.62775	1.55245	3.54914	24.7581	75.3321	69.1063	20.5838	3.16361	11.7564	12.1541	0.291296	4.41528	32.8418	155.884	349.986	249.588	7.5155	10.4889	11.7606	4.55019	17.6963	29.1056	9.97324	0.545359	0.02616
T	F	186	2.41029	1.27451	27.6602	687.148	42.6081	0.627616	10.4417	188.522	7.72715	1.11584	30.4911	2.03465	0.215593	0.377878	0.110539	0.145705	0.0838042	0.361742	2.08824	5.66747	2.00056	0.138815	0.63781	0.326266	1.15046	5.41716	16.9858	18.7197	7.48639	0.680464	2.29616	2.95537	0.047217	1.47779	11.1383	60.0219	167.652	166.469	0.75605	7.52395	9.96121	2.88039	6.35709	10.2605	3.31068	0.144803	0.00062738
T	F	187	3.89482	1.61799	28.8156	806.134	52.1682	0.30013	14.298	274.874	16.8885	1.30301	24.3744	0.754266	0.271891	0.138502	0.110539	0.145705	0.0838042	0.145554	0.919782	2.03527	0.855952	0.341212	0.663166	0.365474	0.196536	2.1467	8.50247	15.6601	6.48768	0.487791	1.77594	1.66168	0.238413	0.558551	5.94861	49.4398	162.088	169.665	0.0388665	7.74544	10.333	1.01368	5.01203	8.23319	2.49656	0.144803	0.0045184
T	F	188	2.84897	1.81466	31.0825	868.013	54.8434	0.58333	11.6037	237.405	16.8013	1.06633	35.6369	0.869177	0.235296	0.632558	0.152811	0.145705	0.0838042	0.651309	3.59423	8.87285	2.67949	0.227328	0.804169	0.488525	1.75772	7.40656	20.8751	21.7139	9.43454	0.701593	2.44725	3.11008	0.136997	1.63274	14.4288	73.4886	178.95	166.884	1.16997	7.0157	11.1229	4.00328	7.73509	10.4942	3.16856	0.280441	0.00062738
T	F	189	3.201	1.6767	14.9444	725.959	48.6362	0.380509	12.3099	221.986	11.5816	0.925499	25.7584	1.14702	0.529991	0.323659	0.110539	0.145705	0.0838042	0.190172	1.70694	4.37379	2.80859	0.138815	0.827498	0.622889	0.34959	3.73859	14.6292	17.8091	10.2314	0.562643	2.67033	3.71827	0.262359	0.995567	8.1542	55.4655	176.741	208.127	0.829209	7.29497	11.3873	1.548	7.26389	11.0038	4.11418	0.144803	0.00951112
T	F	197	11.1522	2.06879	53.4928	1126.57	73.013	0.91248	25.4468	335.618	24.0841	1.58421	30.1283	2.34242	0.61784	0.885688	0.171592	0.442985	0.0838042	1.45519	13.1069	35.4694	13.4712	1.29277	4.8317	2.54959	3.77451	30.5332	104.672	141.296	41.8696	3.58706	15.896	13.5194	1.28542	6.52681	45.669	211.363	543.729	436.28	6.64409	16.4115	18.0702	5.51383	19.0174	34.232	13.9478	1.03633	0.00062738
T	F	198	8.0642	2.14549	46.3765	919.92	47.2972	1.31914	16.259	254.052	16.353	1.22185	20.1564	1.80464	0.34896	2.69058	0.537001	0.546447	0.0838042	2.45273	23.8413	54.1363	18.7292	1.18865	4.36546	2.50269	4.91987	30.8376	99.2588	119.596	43.5529	2.58603	10.3351	11.9937	0.939457	4.52482	30.4955	146.494	397.796	338.439	10.505	11.9489	12.9439	3.28474	11.7478	23.1162	9.99476	0.6565	0.00062738
T	F	200	2.97859	1.03647	5.0831	613.119	48.3153	0.160583	11.5643	143.273	2.75379	0.388957	16.9365	1.03954	0.146546	0.421108	0.110539	0.145705	0.0838042	0.331771	1.96339	5.52013	3.33247	0.226644	1.22722	0.961994	0.196536	1.81248	6.74011	12.8921	6.9532	0.169312	1.53023	2.11534	0.373644	0.181207	2.67385	22.7333	82.1382	80.5364	0.0388665	4.47309	5.11687	1.20972	3.36816	7.29262	2.57056	0.144803	0.0233241
T	F	201	4.37863	0.719648	16.4713	981.713	33.2217	2.34161	7.81917	101.281	7.02852	0.619172	12.192	0.505256	0.146546	0.138502	0.348572	0.145705	0.0838042	0.145554	1.45137	2.4116	1.23135	0.233541	0.745403	0.309007	0.196536	2.6887	10.5472	11.9715	3.77603	0.359617	1.97732	2.51204	0.1631	0.254515	4.45399	33.3721	103.858	67.8353	0.0388665	4.94112	3.78098	1.10404	4.11414	7.89793	1.94115	0.144803	0.00062738
T	F	205	3.68371	1.39088	9.02596	607.518	48.6427	0.0444466	11.0665	189.015	3.90945	0.968055	15.8171	1.02655	0.146546	0.138502	0.110539	0.145705	0.0838042	0.145554	0.935556	1.78163	0.508306	0.138815	0.304532	0.105944	0.196536	1.55241	5.30721	7.89454	2.69025	0.235325	1.14674	1.02754	0.120938	0.181207	2.95519	29.2191	112.356	93.4281	0.0388665	5.91013	5.65658	0.304662	3.13274	7.79672	2.23291	0.144803	0.00062738
T	F	206	3.61846	0.841135	9.58981	559.085	38.0945	0.0941089	11.0563	149.169	2.65688	0.453437	15.4883	2.14695	0.212609	0.138502	0.110539	0.145705	0.0838042	0.145554	1.1039	2.00141	0.756126	0.138815	0.482328	0.22422	0.387378	1.65991	6.40999	5.6684	3.42425	0.169312	1.23961	1.34077	0.033054	0.273084	3.03773	29.3227	103.172	90.8705	0.0388665	6.03693	5.45792	1.03334	3.29813	6.33657	2.00078	0.144803	0.00062738
T	F	207	7.37781	1.58784	11.856	742.899	72.983	0.00484217	24.6403	309.375	3.98394	1.25366	32.2973	3.52729	0.146546	0.475688	0.110539	0.145705	0.0838042	0.442796	2.06693	4.42762	2.48202	0.138815	0.959572	0.624775	0.586516	3.89023	15.9458	13.1952	7.80806	0.729901	2.55104	2.99718	0.151111	0.910247	7.474	61.1548	203.224	146.621	0.28918	9.1924	7.98275	1.22586	5.54301	12.1431	3.51704	0.2045	0.00062738
T	F	209	2.59287	0.156946	10.1156	548.77	21.6549	1.18993	10.7012	52.2441	3.63794	0.0222464	10.0281	1.03986	0.398622	0.515563	0.110539	0.217111	0.0838042	0.237895	3.1215	9.35845	3.38752	0.45122	2.02066	1.07194	0.463964	4.05991	21.5435	26.5087	5.92742	0.711129	4.37264	7.04984	0.0622543	0.255476	4.04972	36.0931	138.314	107.117	0.0388665	7.41719	5.19742	0.309189	5.06118	15.3977	4.38394	0.144803	0.00898956
T	F	210	6.27	0.616698	5.01953	621.06	37.9132	0.653596	3.85503	50.9444	2.81007	0.0222464	7.22618	1.31333	0.230831	0.138502	0.110539	0.145705	0.0838042	0.145554	0.566459	1.23835	0.634747	0.138815	0.510271	0.14189	0.196536	2.25955	12.1191	14.7669	3.19642	0.695338	2.80008	4.06704	0.0871597	0.477378	5.11623	57.5475	217.391	178.153	0.0388665	9.80704	10.0971	1.00378	7.67188	18.0066	4.54312	0.144803	0.00062738
T	F	215	0.848346	1.07423	15.9034	648.229	27.2356	1.11072	8.67992	96.5775	2.4796	0.529288	17.6935	2.57626	0.280975	0.138502	0.110539	0.145705	0.0838042	0.145554	0.281384	0.92433	0.508783	0.138815	0.287772	0.105944	0.196536	0.93438	4.41884	5.56587	3.06853	0.234062	1.24984	1.64847	0.0635083	0.274124	3.33678	28.9406	103.34	112.814	0.0388665	5.67137	8.71145	1.58132	4.9656	7.07923	2.45445	0.144803	0.00062738
T	F	216	2.34584	2.40299	26.4936	955.112	53.4693	0.929704	22.4058	191.409	9.62734	1.61684	28.309	0.317042	0.29935	0.138502	0.110539	0.145705	0.0838042	0.145554	0.825035	2.02636	1.4466	0.170925	0.776088	0.571791	0.305241	1.91809	7.49534	8.52891	5.77434	0.486038	2.13166	3.02519	0.177019	0.688879	6.74003	45.6072	157.302	162.229	0.0388665	7.89309	13.3885	3.1941	7.51585	11.1776	3.9322	0.144803	0.00062738
T	F	217	13.3318	2.34194	73.0727	1050.57	78.0128	0.407178	48.7623	322.535	17.599	1.38212	50.7464	0.827414	0.267214	0.138502	0.110539	0.145705	0.0838042	0.145554	1.08876	2.47573	0.999326	0.138815	0.811792	0.244458	0.322501	4.00474	15.5019	9.04732	2.5715	0.720459	2.50742	2.48251	0.0239088	1.27459	11.2633	68.3991	144.477	86.4362	0.0388665	7.97509	5.57248	1.52722	6.29462	9.28412	2.0457	0.144803	0.00062738
T	F	219	2.13455	0.782794	40.5955	859.451	36.5646	0.72321	9.14687	118.62	11.038	1.04801	37.0681	6.81753	0.242934	0.138502	0.110539	0.229676	0.0838042	0.335646	1.49751	3.16266	1.53522	0.30143	0.967206	0.405466	1.13947	4.56346	12.6574	7.96726	3.22322	0.453974	1.59016	1.48811	0.0583025	2.55626	14.393	52.5324	88.3283	62.3856	0.0388665	6.24293	8.00317	2.00798	4.5087	4.212	1.17302	0.432773	0.00062738
T	F	220	1.34494	0.706581	25.1165	714.524	17.3201	1.691	14.3511	85.5981	8.34413	0.652632	27.2404	3.62137	0.341017	0.138502	0.110539	0.145705	0.0838042	0.145554	0.922146	1.63802	0.393049	0.138815	0.19993	0.105944	0.776822	2.38399	5.12429	4.80061	1.16425	0.169312	0.747296	0.687233	0.00169175	1.31566	7.11828	24.8757	45.6485	33.3465	0.0388665	3.62251	4.19209	1.25086	2.65165	2.80045	0.599785	0.228444	0.00062738
T	F	221	3.57052	1.37509	41.6443	1152.09	33.3892	2.76836	18.9285	144.144	15.7676	1.57773	20.5027	0.434321	0.265626	1.19178	1.82691	0.145705	0.0838042	1.99337	8.20215	14.8763	5.26758	0.439941	1.05191	0.596073	4.84453	20.2979	52.9082	49.2186	15.962	1.22593	3.99263	5.26857	0.271703	4.00499	26.2266	115.055	259.806	226.141	1.76736	9.98788	13.8285	3.15124	8.95251	12.3881	3.8056	0.409946	0.00062738
T	F	241	6.04063	1.62112	40.3104	1427.48	45.5627	3.01355	22.852	252.647	14.4684	2.23789	18.505	1.26437	0.293706	0.457048	1.44406	0.42798	0.378362	0.335699	3.15164	8.98231	6.56147	0.559956	2.3534	1.74536	0.594591	4.82066	24.1959	49.0188	16.1111	0.752674	4.85768	10.5015	1.00897	0.758231	5.33951	35.5576	141.018	172.427	3.52855	6.1224	9.12809	0.321393	5.27835	14.0123	8.31245	0.144803	0.0616458
T	F	242	9.34651	3.03765	75.415	1382.39	105.916	0.0513293	41.6727	386.977	34.3414	2.60826	33.1731	2.59106	0.732589	0.138502	0.110539	0.145705	0.0838042	0.145554	0.795028	2.28505	0.897581	0.138815	0.506133	0.245081	0.287223	3.53251	17.4834	14.3165	5.15024	0.788311	3.50126	4.51337	0.0587281	1.17764	8.75533	68.1988	233.233	206.827	0.557014	8.98725	11.2427	2.88668	8.41286	18.1595	4.82229	0.144803	0.0155853
T	F	248	6.6637	1.91318	36.9774	798.094	51.8523	0.71184	21.6736	173.617	8.42433	1.26993	16.1001	1.062	0.663312	1.03503	0.257551	0.268322	0.0838042	1.60277	11.9215	33.5366	17.1438	0.742252	2.6172	1.6208	2.99802	20.283	84.4879	133.677	61.7727	2.07636	7.73342	9.88609	0.744469	4.93106	35.5915	176.712	505.045	539.326	13.4555	14.3478	18.5798	4.57116	11.7859	21.364	8.50704	1.01623	0.0279881
T	F	249	5.48615	0.936577	39.362	717.424	33.8526	1.03014	16.3824	117.685	6.42366	0.517904	14.3119	2.02991	0.29568	1.82909	0.854227	0.605754	0.0838042	1.69893	11.858	39.3698	22.0546	0.453068	2.84522	1.85706	3.42323	19.8265	83.9785	86.3816	53.5506	2.06514	7.55723	14.1803	0.2632	5.20417	29.4328	131.217	444.524	517.227	18.9632	14.172	17.2438	2.60366	9.4648	22.0412	11.7709	1.05317	0.00062738
T	F	250	4.44311	1.40092	33.2645	790.767	58.0838	0.129158	13.4874	132.278	7.43627	0.779543	12.6327	0.457344	0.25834	2.00629	1.86256	0.680704	0.316452	1.88004	12.1028	44.6671	26.4262	0.878528	3.02064	2.33672	3.0785	21.4342	100.995	101.758	50.3566	2.28846	9.7601	18.0403	0.654026	4.25594	28.8042	162.852	532.555	591.839	20.1566	16.7426	21.3534	4.40549	13.4908	28.2665	12.5244	0.39141	0.00062738
T	F	259	4.04	1.04563	34.1836	806.623	43.0007	1.38835	11.1279	108.726	16.6449	0.528699	13.3542	0.777341	0.354813	1.62045	0.282343	0.30775	0.0838042	1.05851	4.8595	10.1147	2.1009	0.332182	1.054	0.39455	1.5848	7.28418	19.2583	15.0518	2.96846	0.833045	2.46614	2.1747	0.00169175	1.39342	11.4506	61.446	146.437	82.7077	0.0388665	7.85351	6.08625	2.78835	5.97324	9.57767	1.69451	0.144803	0.00062738
T	F	260	10.1148	1.56068	60.2626	927.245	84.4635	0.00484217	36.9015	125.328	29.0549	0.575631	18.5306	1.36407	0.369157	1.5624	0.512332	0.476874	0.0838042	1.35005	8.28111	23.1713	8.23062	0.503959	2.49221	1.05329	1.88747	12.6823	46.8983	47.3235	15.6707	1.39358	5.42614	7.90272	0.223887	1.8714	12.8622	72.294	236.985	200.645	3.38783	9.26814	7.98604	1.77144	6.61544	16.989	6.55933	0.144803	0.00062738
T	F	261	8.70032	1.76391	45.3089	1096.86	82.2381	0.951467	26.6295	136.137	24.7717	0.367578	15.692	1.46609	0.199909	4.96518	9.10545	0.959679	0.706479	4.9108	24.1411	51.6491	22.1785	1.53272	4.17674	2.39084	4.56319	29.4041	102.37	131.714	54.8647	2.03557	8.55657	16.6559	1.30802	2.76143	23.7521	135.919	426.764	452.555	28.3672	11.2461	15.2159	4.52313	12.0705	29.2646	14.6181	0.144803	0.0393265
T	F	262	8.4051	1.89361	5.90098	888.797	60.0443	0.47662	12.1262	249.2	6.19901	1.79362	20.8481	0.294825	0.406411	0.138502	0.110539	0.145705	0.0838042	0.145554	0.652106	1.32055	0.571009	0.138815	0.308837	0.105944	0.269396	3.08007	13.371	10.3426	4.93734	0.928346	3.13309	2.81818	0.00169175	0.459511	7.32615	78.2305	251.474	186.886	0.0388665	10.1283	11.4476	2.76246	7.78489	14.1433	3.77341	0.144803	0.00062738
T	F	272	4.2686	0.977855	11.7736	843.5	54.3531	0.0692308	8.32658	194.958	14.9661	0.258972	29.4587	2.28232	0.312364	0.138502	0.110539	0.145705	0.0838042	0.145554	0.295506	0.954387	0.680783	0.138815	0.151512	0.105944	0.196536	1.37917	7.72938	8.43162	5.01148	0.355295	1.73928	2.59924	0.0591239	0.181207	2.75564	38.5001	179.43	197.335	0.0388665	7.73198	9.27587	0.986168	4.89485	11.4546	3.03088	0.144803	0.00062738
T	F	277	2.96611	0.761508	14.2769	728.945	36.3063	0.721084	14.7743	249.322	0.175819	0.617008	20.0319	0.162653	0.146546	0.138502	0.110539	0.145705	0.0838042	0.145554	0.629043	1.52678	0.62074	0.138815	0.151512	0.105944	0.287942	2.0005	7.45045	6.26433	2.44917	0.349183	1.25223	1.51499	0.00169175	0.671283	4.71312	41.8513	132.235	105.925	0.0388665	7.1016	7.85156	1.247	3.69275	7.12245	1.98209	0.144803	0.00062738
T	F	279	6.50541	1.9417	28.6596	894.436	94.7126	0.00484217	31.2103	334.924	15.5503	1.41814	64.7325	3.8366	0.461663	0.41787	0.163133	0.145705	0.0838042	0.227362	2.0977	6.55084	4.16175	0.138815	0.930789	0.747431	0.464002	5.15092	26.3792	23.1654	13.015	0.743868	3.25088	4.71515	0.125252	1.08913	10.0063	74.4753	238.061	223.209	4.74056	7.88735	10.7828	3.14944	7.00242	15.2846	4.56225	0.144803	0.00328067
T	F	281	3.8549	2.71432	29.2931	1610.46	103.433	0.662828	30.1129	509.724	10.9989	3.39531	55.5954	0.3525	0.146546	1.42299	3.25642	0.328189	0.750508	1.51674	6.23772	15.9758	15.5511	0.44383	2.50702	2.34872	1.36317	10.0487	44.6157	72.7647	46.6294	1.25424	5.69528	11.9522	1.86654	2.1277	13.8316	100.94	404.621	563.89	30.8848	11.5079	24.5517	5.99599	11.1287	24.083	14.2996	0.144803	0.0393221
T	F	302	2.05695	1.22448	38.6546	888.034	61.6572	0.295194	11.3083	214.959	7.37008	1.92858	28.5889	3.39402	0.146546	0.138502	0.110539	0.145705	0.0838042	0.469421	1.61893	4.23883	1.30758	0.138815	0.151512	0.105944	1.27618	5.33891	14.0409	13.0765	5.58308	0.169312	1.53389	1.98766	0.0544013	2.01237	11.607	53.1941	137.738	167.655	0.0388665	4.62343	7.20223	1.42793	4.41485	7.56413	2.53202	0.144803	0.0188446
T	F	303	2.33606	0.835663	30.2492	969.978	32.7569	1.68944	26.485	141.593	9.25134	0.973715	26.2572	1.23441	0.714498	0.138502	0.110539	0.145705	0.0838042	0.145554	1.34205	3.52412	1.40199	0.138815	0.689889	0.437236	0.252693	3.18324	11.7463	9.15356	2.86125	0.245969	1.83439	2.58106	0.0144649	0.481498	3.57794	21.4889	70.1498	72.5564	0.308069	1.94748	1.55266	0.353549	2.00402	4.39328	1.94905	0.144803	0.00062738
T	F	307	4.6855	0.339419	7.02262	464.922	42.1534	0.00484217	9.46367	75.0805	1.5531	0.0222464	7.69356	2.63785	0.575327	0.138502	0.110539	0.145705	0.0838042	0.145554	0.828685	1.96418	0.727476	0.138815	0.151512	0.105944	0.196536	2.53462	14.0635	10.4034	3.53648	0.169312	1.80456	1.964	0.0387786	0.181207	4.23005	54.7959	246.484	194.663	0.0388665	7.4485	5.36472	0.527948	3.34933	9.65175	2.16296	0.144803	0.00062738
T	F	313	5.32662	0.947138	51.8862	969.325	53.0922	0.946117	15.0717	168.054	22.3749	0.152027	21.0605	1.90994	0.146546	4.93105	4.24854	1.3664	0.48196	3.60734	16.9922	61.0281	35.032	1.23563	4.60751	3.79573	4.4784	25.104	91.0605	87.8307	46.1299	1.64761	7.35074	17.7079	0.944183	3.32702	19.4594	95.2907	281.867	328.956	20.8692	7.33559	7.41121	1.32543	6.84461	18.2399	11.2783	0.144803	0.14925
T	F	314	4.86124	1.3595	32.9894	1045.52	59.8656	1.02009	15.3011	288.422	18.8449	1.74121	43.0302	0.902767	0.146546	0.545907	0.110539	0.145705	0.0838042	1.31655	4.22475	8.14487	2.63247	0.138815	1.1406	0.751402	4.34511	19.157	53.5614	28.3579	10.8024	2.13843	7.191	6.88395	0.129034	4.82838	43.0538	214.392	467.758	250.487	2.50503	13.8172	12.5879	7.86482	21.2427	34.3023	7.58991	0.309186	0.00062738
T	F	315	4.39985	2.35112	48.3059	1107.04	81.2532	0.00484217	36.8226	356.915	21.8595	1.81723	81.887	3.97954	0.146546	0.138502	0.110539	0.145705	0.0838042	0.145554	0.472763	1.05765	0.556491	0.138815	0.151512	0.105944	0.713063	2.56218	8.94768	8.44739	4.34221	0.32081	1.66467	2.31592	0.0956499	0.815205	8.15707	74.9847	262.891	280.729	0.0388665	7.55309	12.4148	3.18739	7.48793	12.9155	3.11329	0.144803	0.00062738
T	F	316	3.44997	1.38714	41.2955	1011.19	64.2448	0.16794	16.9386	281.021	16.1434	1.09489	36.7082	2.3053	0.146546	0.839678	0.381986	0.145705	0.0838042	0.637822	4.74106	12.9162	2.51655	0.138815	0.677567	0.350256	2.67311	12.3643	26.0274	15.6584	5.28045	0.367579	1.67569	2.49141	0.0514822	1.75504	13.0953	70.0942	161.251	141.508	0.0388665	4.90763	6.10001	1.6571	4.69856	7.56761	2.09496	0.144803	0.00062738
T	F	325	5.217	1.71401	34.4232	864.56	64.0964	0.00484217	22.1475	314.949	26.4594	1.15169	36.7433	2.8843	0.146546	0.335058	0.110539	0.145705	0.0838042	0.491092	3.48721	8.08147	3.22473	0.138815	1.06783	0.595195	1.53394	8.79801	28.9606	22.0611	8.2426	0.764827	3.39155	4.11066	0.197516	2.17738	15.7463	88.3228	214.922	130.177	0.0388665	6.20666	4.27526	1.98201	7.44407	14.624	4.01467	0.144803	0.00062738
T	F	326	0.899392	0.156946	5.19851	389.479	11.3851	0.795678	9.31269	30.4677	2.08051	0.0222464	9.41091	1.70262	0.146546	0.138502	0.110539	0.145705	0.0838042	0.145554	0.613623	1.92751	1.0238	0.138815	0.336055	0.283387	0.196536	1.51095	7.81941	9.43166	4.92459	0.169312	1.65361	2.34284	0.0682742	0.346614	2.79323	31.7373	127.456	130.017	0.0388665	5.38627	5.57413	0.398669	3.65162	9.14012	3.32508	0.144803	0.00062738
T	F	341	2.99695	0.977091	7.10597	739.777	31.7983	0.84631	6.98667	251.981	3.42275	1.57785	15.3032	0.652691	0.146546	0.138502	0.685977	0.145705	0.0838042	0.145554	2.1172	4.20642	2.72089	0.138815	1.09468	0.722603	0.810501	5.94496	25.9992	29.4647	7.62199	0.876353	4.10396	6.27282	0.252602	1.17209	13.4009	101.554	262.949	191.73	0.0388665	6.68695	6.9952	2.97229	10.7135	18.9858	4.83866	0.144803	0.0777593
T	F	342	1.56545	0.452543	3.19697	535.565	30.4299	0.268023	11.2483	214.662	1.49914	1.38122	12.7939	0.310915	0.146546	0.138502	0.110539	0.145705	0.0838042	0.145554	0.248587	0.73296	0.56399	0.138815	0.151512	0.105944	0.196536	1.26323	5.7824	5.20257	2.92948	0.169312	1.33563	1.99001	0.0793098	0.445679	4.71139	43.5748	143.275	134.031	0.0388665	4.49795	5.76321	1.40619	4.98368	8.1003	2.14888	0.144803	0.00062738
T	F	343	2.37765	1.23945	9.40645	638.687	42.9487	0.070823	17.9325	284.596	5.1027	1.70127	20.7268	0.364045	0.39544	0.138502	0.110539	0.145705	0.0838042	0.145554	0.46445	1.07286	1.0356	0.138815	0.151512	0.263563	0.196536	1.90347	8.74317	7.31216	4.54277	0.413983	1.92984	2.71662	0.091609	0.777174	7.42901	65.0606	208.621	195.431	0.0388665	6.38311	7.8607	2.42713	7.36687	12.0392	3.23284	0.144803	0.00062738
T	F	345	1.93512	0.776656	10.9322	687.362	32.9189	0.681859	13.7691	204.795	1.96622	0.874457	16.9824	0.503931	0.146546	0.138502	0.110539	0.145705	0.0838042	0.145554	0.799261	2.44665	1.44064	0.138815	0.915186	0.558567	0.196536	1.21222	7.53035	8.74478	5.09362	0.169312	2.15706	3.3445	0.114408	0.395861	3.39685	36.581	136.517	157.145	0.0388665	3.86988	5.51789	1.30447	5.22835	10.434	3.36425	0.144803	0.00062738
T	F	360	7.77167	1.85003	34.2241	792.859	67.2534	0.00484217	17.288	229.463	29.751	0.4916	33.3777	0.62711	0.146546	0.138502	0.110539	0.145705	0.0838042	0.145554	1.34581	4.9216	2.26184	0.138815	0.726354	0.42101	0.362052	3.91771	23.3362	24.1272	10.1364	0.665563	3.20125	5.59971	0.0772193	0.70277	8.87619	76.133	287.141	297.842	0.545474	8.00935	8.80733	1.59186	6.55052	15.3659	5.52458	0.144803	0.00062738
T	F	361	5.1863	1.43643	18.042	675.337	51.6789	0.102685	8.81762	200.772	24.8131	0.511551	27.5868	0.370563	0.146546	0.138502	0.110539	0.145705	0.0838042	0.145554	0.832277	2.84028	1.64303	0.138815	0.682397	0.374917	0.196536	2.63663	16.3971	18.7053	6.28522	0.435575	2.40568	4.57419	0.00169175	0.445489	5.45625	56.4256	214.085	217.957	0.0388665	6.11775	6.38568	1.16465	5.06004	11.8406	3.78086	0.144803	0.00062738
T	F	362	7.73568	2.41412	36.3531	927.402	69.6992	0.00484217	17.3962	260.224	36.0853	0.394641	35.9368	1.22785	0.861701	0.138502	0.110539	0.145705	0.0838042	0.145554	2.48104	10.1281	7.5533	0.138815	1.16787	1.05364	0.907024	8.18357	55.4041	75.8856	40.5135	1.4117	6.07339	13.4981	0.346074	1.27077	16.7541	157.276	661.28	783.98	8.96587	15.4727	19.5653	2.64037	12.0956	28.6259	10.801	0.144803	0.00062738
T	F	363	6.70527	1.54513	21.6409	742.408	69.6606	0.00484217	22.1445	266.989	6.37284	0.755624	32.5534	0.0570616	0.146546	0.66248	0.87974	0.51125	0.230684	0.516424	2.6414	10.6357	9.04889	0.461046	1.8942	1.71726	0.196536	7.12555	40.4358	40.1569	15.531	1.45588	7.60799	13.4648	0.429067	1.6744	13.8631	101.122	376.542	302.935	2.021	10.483	7.97801	2.50086	12.4162	35.0575	10.1706	0.144803	0.00062738
T	F	364	5.87927	1.61852	36.0793	834.232	65.0813	0.00484217	20.6362	224.856	11.353	0.586066	30.9488	0.0893048	0.146546	0.138502	0.110539	0.145705	0.0838042	0.145554	1.11175	5.02013	2.08166	0.138815	0.951285	0.501203	0.196536	2.78624	17.9502	17.6749	4.5507	0.521341	3.35862	6.77288	0.014416	0.703251	5.37607	46.2401	181.682	162.896	0.0388665	5.28994	4.51262	0.724069	6.29609	18.1139	5.63467	0.144803	0.00062738
T	F	365	5.45443	1.75557	33.9445	841.532	60.7468	0.00484217	30.5145	223.691	7.7181	1.06551	44.8644	0.00149747	0.146546	0.442182	0.437664	0.230346	0.0838042	0.367563	3.4638	12.731	3.75332	0.248605	1.6527	0.731471	0.965807	6.30992	32.387	27.6714	6.6374	0.865515	4.57705	8.02973	0.00526401	1.53247	8.7568	61.7535	194.606	167.489	0.0388665	5.30802	4.47308	1.18254	6.79544	17.4133	6.01293	0.144803	0.00062738
T	M	4	3.34162	1.28845	6.20037	549.015	43.0295	1.21008	4.03143	81.6898	9.87937	0.651637	11.0365	1.73978	0.56116	0.138502	0.110539	0.145705	0.0838042	0.145554	0.462393	1.21308	0.500835	0.138815	0.249465	0.165742	0.196536	1.26087	4.30861	3.78694	2.75064	0.169312	0.740913	0.979816	0.0196529	0.200983	2.83073	21.5889	68.0988	67.15	0.0388665	3.97395	4.02475	0.708183	2.18766	4.18165	1.48854	0.144803	0.00062738
T	M	5	2.55512	0.91478	10.9756	422.713	33.6647	1.1621	3.22174	61.3342	9.73142	0.206293	6.82558	0.975264	0.545252	0.138502	0.110539	0.145705	0.0838042	0.145554	0.6132	1.57775	0.655544	0.138815	0.168448	0.255048	0.232045	1.7009	6.41559	4.88407	2.42594	0.187969	0.893232	1.05655	0.0483889	0.246194	3.93696	26.7088	77.2006	61.4038	0.263857	4.08631	3.71845	0.831119	2.50878	4.61341	1.23411	0.144803	0.00062738
T	M	6	3.7824	0.874962	18.5412	383.271	34.2747	0.629421	3.80941	49.8147	10.7047	0.0700244	6.16896	1.19554	0.496812	0.408269	0.221354	0.145705	0.0838042	0.4154	2.81619	7.19234	2.0602	0.138815	0.599445	0.387935	1.222	5.94078	20.6073	15.9741	8.37557	0.466835	1.92061	2.56407	0.15332	1.09899	9.13785	56.2062	177.271	156.724	1.91372	8.6004	7.92235	1.35709	4.22728	7.99155	2.89191	0.144803	0.00062738
T	M	14	17.2836	2.78004	52.818	853.703	83.2557	0.959101	24.7726	151.752	39.0902	0.0605289	25.0507	5.17411	0.593091	12.3185	8.4386	3.87817	1.26936	5.57954	34.0776	107.447	60.9447	2.75459	11.5266	8.45111	5.29287	32.7666	150.256	149.628	86.0536	3.55013	16.2238	30.1138	2.76313	5.22962	26.8445	148.624	524.009	535.341	37.2565	14.0137	14.5124	3.28948	13.2106	35.9983	21.0265	0.843371	0.794865
T	M	15	20.8786	2.63738	55.8301	713.409	87.9914	0.503921	17.3125	123.751	32.0485	0.0222464	14.945	2.29163	0.42953	31.3444	27.7997	7.84132	2.43798	11.1541	72.199	270.328	132.373	4.2071	17.757	13.6486	10.1484	53.5742	250.144	254.954	155.65	4.24992	21.2071	43.1914	5.66485	7.13783	33.0309	173.028	689.39	773.021	77.8209	14.4737	15.8757	3.52863	15.1092	46.2012	29.1881	1.01533	2.03402
T	M	16	20.6675	3.68218	65.4221	951.895	117.202	0.722351	29.8572	216.188	64.7836	0.0222464	35.0496	4.72759	1.39335	6.02384	3.23773	2.21832	0.494729	4.53929	29.5819	88.5383	41.0649	2.48809	10.5586	6.12177	6.7753	40.2711	176.778	174.773	83.4854	5.45734	21.9671	35.8507	2.49264	8.22069	45.7971	248.006	840.224	792.649	41.1804	24.8848	25.2376	6.53471	25.5268	65.5578	32.2798	1.34104	0.69236
T	M	18	17.5937	2.05074	30.3608	650.517	76.8155	0.507781	18.2559	197.984	32.9243	0.639403	35.8982	6.62662	0.646966	1.45424	0.706256	0.352476	0.0838042	1.20525	10.8294	26.4455	9.2415	0.526951	1.76956	0.986472	2.64881	20.0199	89.0569	62.465	26.0529	2.16861	6.51227	7.21043	0.28702	3.22888	28.5691	195.038	630.936	409.311	7.59747	19.7884	13.8113	3.33435	10.0677	19.7717	4.7991	0.663117	0.0769646
T	M	19	16.0522	1.79061	25.1445	564.534	61.888	0.630021	19.879	173.604	15.8915	0.660265	25.7614	3.84575	0.36515	1.41862	0.943048	0.306367	0.113561	1.06268	7.30739	23.4198	16.3907	0.422688	1.43195	1.00276	1.51518	12.2678	80.3315	78.6082	51.3107	1.30841	4.29289	5.72581	0.69882	2.1303	14.9048	108.548	473.092	432.214	27.5117	15.7926	13.2959	1.25827	5.25158	12.9919	4.83722	0.286907	0.325043
T	M	20	39.3459	1.9603	71.0297	612.987	105.967	0.00484217	22.1659	186.43	24.818	0.526161	21.813	4.48762	0.290731	8.77673	6.43381	1.40517	0.390688	5.01494	39.7052	121.818	66.1992	1.84177	5.47938	3.07723	5.06298	38.7036	289.666	271.474	136.823	2.64437	9.1213	11.7868	1.35361	6.84341	33.6583	203.136	973.227	818.066	44.5545	20.465	15.2563	1.17651	6.14288	14.5604	5.72333	1.14281	0.582549
T	M	22	33.3035	2.01281	49.1318	581.149	99.5244	0.00484217	20.1511	192.474	29.2014	0.641045	23.6301	3.74229	0.335244	2.9262	2.52906	1.0493	0.367516	2.44075	16.3975	46.402	25.3975	1.51787	4.98747	3.11406	2.84541	30.3286	184.716	146.54	51.5383	3.94185	14.3684	18.6224	1.12339	4.2935	39.0061	275.104	1015.48	657.555	16.6371	20.6348	14.9962	4.88633	15.5777	36.8739	10.1546	0.636881	0.476248
T	M	27	3.96395	1.50644	19.4589	637.215	55.335	1.3073	6.47553	162.515	18.9343	0.637603	28.4437	2.77572	0.376104	0.138502	0.110539	0.165656	0.0838042	0.145554	1.14603	2.91785	1.27266	0.253346	0.707943	0.461803	0.344127	2.34557	8.60175	7.89096	4.67858	0.38093	1.77896	2.69054	0.176353	0.646259	4.65449	32.9928	107.996	110.741	0.445797	5.00874	5.17027	0.840395	3.74642	7.36652	2.51384	0.144803	0.00062738
T	M	28	4.12769	1.83702	22.2723	682.781	62.2056	0.765159	7.69651	172.616	20.4646	1.01423	26.1068	2.70462	0.525237	0.138502	0.110539	0.145705	0.0838042	0.145554	0.853654	2.59652	1.34174	0.138815	0.621979	0.482981	0.394522	2.38058	10.4121	10.4276	6.90331	0.455909	2.10037	3.54316	0.106292	0.680241	5.9076	45.6931	159.907	169.562	0.470143	6.75162	7.78612	1.26126	5.24278	10.7739	3.33825	0.144803	0.0285797
T	M	30	5.54537	2.33611	23.0189	679.724	81.7088	0.347753	7.14798	218.087	20.3362	1.19776	29.2318	3.4731	0.580649	0.138502	0.110539	0.145705	0.0838042	0.145554	0.590378	1.58024	1.25119	0.168765	0.634676	0.64692	0.196536	1.6901	8.5708	9.6073	7.71015	0.396958	1.87112	2.91204	0.309436	0.446999	4.81797	45.4594	184.867	216.748	0.719679	7.30454	9.73271	1.13667	5.20768	10.8757	3.54932	0.144803	0.0111525
T	M	31	6.67813	3.24847	33.6692	779.601	92.7	0.366905	9.85931	248.974	27.3188	0.977722	39.8518	3.60133	0.542418	0.138502	0.110539	0.145705	0.0838042	0.145554	0.854844	2.02788	1.28203	0.211175	0.679204	0.541156	0.196536	2.45876	11.9087	15.8659	14.1905	0.755294	2.71869	3.91336	0.245283	0.651866	7.93657	72.7088	311.876	354.034	0.614488	11.2481	14.9338	2.58339	7.67719	15.8303	4.45317	0.144803	0.00062738
T	M	36	2.53643	0.657272	7.71583	377.375	24.4238	1.08223	1.61035	40.6796	4.75888	0.524417	7.39475	1.15605	0.606344	0.228366	0.134022	0.192705	0.0838042	0.22193	1.67303	3.68946	1.30939	0.327127	0.936468	0.77574	0.34409	3.75937	12.911	13.6409	7.18228	0.628697	3.16578	4.47158	0.281086	0.93601	6.84014	52.8724	173.8	185.228	0.0388665	7.01072	8.87112	2.55174	8.16507	14.3111	4.69048	0.144803	0.00062738
T	M	37	1.61814	1.00156	11.8748	555.047	33.4353	1.20015	4.10401	93.6204	6.64311	0.526879	16.5927	0.730579	0.490824	0.277471	0.125191	0.227625	0.105972	0.145554	1.10785	2.40024	1.75226	0.331627	0.845567	0.676984	0.217517	1.60311	5.96755	6.04057	4.75105	0.292418	1.48797	2.0705	0.251588	0.435326	4.43068	28.7592	83.8802	81.0578	0.372937	3.76775	5.58827	1.80856	4.06681	5.9504	2.1376	0.144803	0.00062738
T	M	51	15.0867	1.06122	51.5549	609.745	59.2528	0.30762	10.4261	112.86	20.0755	0.461268	11.3805	1.76609	0.146546	2.22767	2.5863	0.658374	0.329641	2.42819	20.1484	69.2041	38.0036	1.18686	4.07393	1.84625	4.03314	32.8869	224.89	200.454	99.2784	3.22409	11.0437	13.983	0.8933	7.46225	50.9777	284.75	1130.97	870.374	34.5465	22.273	19.4509	4.83259	12.1511	29.1788	8.20937	1.23543	0.282969
T	M	52	12.8886	0.572803	31.3637	473.352	47.0089	0.00484217	6.51504	68.1361	12.2559	0.257259	7.18445	0.816305	0.146546	1.15615	1.70507	0.755228	0.367669	1.0975	9.63199	39.9954	22.9488	1.1859	4.37524	1.94038	1.89718	19.4682	140.706	143.742	52.6941	2.79854	11.9162	15.1938	0.61793	3.05509	28.5606	200.848	872.85	617.434	14.4974	19.4765	14.8835	3.15304	12.6099	33.6618	8.88853	0.43802	0.0511736
T	M	53	7.70261	0.366161	26.794	432.183	34.7986	0.270919	6.25205	54.4536	10.5362	0.363679	6.78611	0.73922	0.471518	1.15587	0.969308	0.612127	0.217686	0.986206	8.18792	30.5756	15.4541	0.613629	3.03061	1.31019	1.59864	14.5442	97.1548	88.5595	37.3676	1.77839	7.29714	9.42159	0.336314	2.43462	20.5941	136.472	556.111	410.712	10.4131	15.3569	11.7822	1.52	7.90742	20.225	6.07503	0.319147	0.0168922
T	M	54	9.74775	0.260095	24.9809	410.714	32.3784	0.613762	4.72453	48.509	10.5274	0.314605	5.85955	0.691943	0.515857	2.12071	1.66711	0.853575	0.163839	1.40546	15.1886	52.6261	30.8473	0.976314	4.02203	2.05315	2.18192	20.3294	155.75	143.895	75.0629	2.27768	9.52163	12.6926	0.534609	2.89246	22.8224	165.047	762.057	617.263	24.5652	18.6168	13.6343	1.4163	8.06062	23.0038	7.59706	0.479614	0.15319
T	M	59	2.66325	0.590117	13.2351	472.363	29.6657	0.596129	6.55916	64.5471	4.56834	0.745674	12.26	1.81584	0.386672	0.311197	0.150589	0.357094	0.14268	0.145554	1.71846	5.83779	2.50079	0.243826	1.58266	0.777192	0.399293	2.59342	10.7145	12.1372	7.79105	0.268338	1.96679	3.49252	0.137211	0.281065	4.07258	29.9894	109.79	134.744	0.198279	4.35043	5.34368	0.874901	3.4777	8.09066	2.98817	0.144803	0.0144873
T	M	60	2.98296	1.69521	26.1737	654.749	47.7979	0.493768	36.2254	100.943	7.47296	1.28688	16.8448	0.836931	0.265184	0.696743	0.324555	0.238759	0.154177	0.404907	2.21032	5.58727	3.20601	0.382402	1.37345	0.933571	0.196536	4.62796	16.4173	15.0536	8.41535	0.638143	2.91533	4.31001	0.294681	0.992364	7.9394	45.4688	137.898	153.765	1.52037	5.13883	6.64834	1.88429	5.77812	10.0834	3.84045	0.144803	0.00062738
T	M	61	4.76364	0.812162	7.4899	657.245	35.3883	0.938515	5.62141	73.623	10.6073	0.322542	11.4689	1.10396	0.332532	0.138502	0.850735	0.55308	0.512664	0.145554	1.34291	5.01178	5.58703	0.400252	2.13803	1.47432	0.196536	1.67738	11.1782	25.345	17.0293	0.325007	2.44488	5.99712	1.01352	0.206734	2.80572	23.3936	103.181	152.713	3.09997	3.43898	5.32037	0.0746716	2.87338	8.29596	5.3361	0.144803	0.102079
T	M	63	9.19726	0.983222	16.8995	642.255	62.0305	0.180392	3.50919	85.1924	13.8741	0.82037	14.225	1.80938	0.177446	0.871365	0.97997	0.645798	0.31964	0.7104	5.32032	19.6655	10.9268	0.706799	3.21294	1.98712	1.12402	10.8182	54.2695	52.6511	24.7229	1.84414	8.45875	13.0808	0.628434	1.14293	14.2389	110.881	389.999	353.984	7.08163	11.225	11.8152	3.05703	12.6726	29.4736	11.5045	0.144803	0.00062738
T	M	70	10.6469	1.77441	48.1444	713.895	83.1991	0.00484217	34.3025	202.364	27.1556	0.742798	39.5442	2.33627	0.269401	3.44678	1.96391	1.20876	0.389202	2.63676	16.3156	42.4454	16.7028	1.63464	5.44253	2.48739	4.06013	26.6426	104.193	73.5263	26.0239	3.20172	12.1422	15.9399	0.355577	4.10596	27.5319	140.935	417.75	254.012	11.8	11.007	7.78953	4.13801	14.3816	33.5072	10.7936	1.02356	0.0876896
T	M	71	2.31281	0.506171	15.3126	531.666	34.1193	0.705861	20.1051	92.79	9.6914	0.441007	11.2041	0.785809	0.314974	0.63988	0.487968	0.304838	0.223442	0.428561	2.20401	5.80352	3.23647	0.228043	1.31828	0.859612	0.469982	4.04393	13.2411	10.8776	6.37069	0.48093	2.24541	3.88696	0.180027	0.534744	4.98596	31.0599	91.0524	85.4633	1.35703	3.38652	3.92662	1.63673	4.91553	9.43394	3.4091	0.144803	0.0785193
T	M	72	4.97714	0.437218	6.98043	400.119	38.9343	0.0750283	1.7058	62.6813	0.26534	0.0222464	6.25584	0.19268	0.260881	0.413396	0.284972	0.413685	0.23303	0.719506	5.71163	16.2921	10.5761	1.07122	3.32808	2.14487	1.61554	15.8251	80.9188	83.6645	54.0891	3.34645	13.9804	22.6919	0.386349	1.91878	23.777	188.207	740.424	757.426	7.6512	13.5782	17.4949	6.06228	20.6575	48.2111	18.5753	0.330044	0.00062738
T	M	76	3.01806	0.553663	16.7135	652.142	33.4882	1.16408	3.38504	82.1299	6.4884	1.44032	8.49141	0.167267	0.214184	0.138502	0.110539	0.231662	0.0838042	0.145554	0.433542	1.51814	0.614111	0.138815	0.873453	0.408194	0.196536	0.961853	3.85729	5.46685	3.63113	0.256681	1.42884	1.90454	0.00169175	0.181207	3.60823	23.7348	69.4747	70.7122	0.0388665	2.93252	4.03927	1.46162	3.75885	5.14528	1.89677	0.144803	0.00062738
T	M	77	32.3396	1.6987	56.5609	618.3	116.363	0.00484217	29.5954	191.288	49.8457	0.389249	22.0573	2.55805	0.252223	0.138502	0.110539	0.145705	0.0838042	0.145554	1.19315	4.43644	2.96203	0.193389	0.92114	0.349988	0.196536	3.24655	26.7756	31.1956	15.3582	0.75235	2.25144	2.99373	0.117888	0.632473	6.55622	69.9322	363.773	349.965	0.0388665	11.1642	10.0999	0.250244	4.13387	9.46848	2.40833	0.144803	0.00062738
T	M	79	13.0583	1.99668	51.7491	722.572	82.9109	0.00484217	25.6754	251.644	24.6315	1.26729	31.1299	1.16833	0.265436	0.496907	0.600546	0.396389	0.138604	0.434007	3.43466	13.5877	7.52224	0.533646	2.00225	1.0296	1.02309	8.29274	41.4994	41.9612	14.0713	1.28135	5.17432	7.80947	0.21607	1.83744	13.2826	84.4412	274.875	215.558	4.38898	8.72628	7.6415	2.24313	7.7015	16.9989	6.03441	0.30563	0.00062738
T	M	80	4.19874	1.30211	31.4538	689.661	56.6681	0.0850122	23.929	183.172	14.1012	1.28135	24.9799	1.06304	0.146546	0.617596	0.413388	0.347232	0.340388	0.500993	2.65067	8.44399	6.0992	0.535376	2.13115	1.29692	1.11729	6.80959	25.0286	25.5857	17.1719	1.23652	4.85926	8.66307	0.462847	1.87211	13.6922	72.9527	209.623	228.776	2.65621	7.3297	9.56463	3.68526	10.1818	17.0643	5.90509	0.167871	0.00062738
T	M	81	5.10413	1.57794	53.7283	911.551	48.1183	1.66153	26.4312	156.615	15.701	1.22127	17.2706	1.07158	0.257083	0.654872	1.15823	0.346562	0.230164	0.957522	3.05505	6.43813	2.05154	0.331117	1.32716	0.391699	2.92736	9.46563	20.3993	16.9877	3.38424	0.801077	2.02927	2.7869	0.126345	4.45852	21.5197	68.6188	115.608	73.5252	0.0388665	4.73931	5.70255	3.88327	6.83488	8.12289	1.92328	0.85387	0.00769453
T	M	82	3.98874	1.48978	57.0631	809.598	65.6115	0.316026	30.7473	176.8	13.1514	1.91033	18.4715	0.994453	0.146546	0.138502	0.162572	0.264407	0.0838042	0.365832	1.91021	4.66915	0.962632	0.30219	0.981109	0.283652	1.99583	9.04631	20.8765	11.051	2.52963	0.848165	2.07387	2.45079	0.00169175	3.17327	21.1876	88.0072	172.72	99.036	0.0388665	7.08649	6.25188	4.81464	8.25248	9.67523	1.81584	0.526986	0.00062738
T	M	86	9.0618	1.78417	63.5451	673.465	67.7802	0.00484217	19.5847	203.753	35.9569	1.13824	22.8697	2.53142	0.146546	1.42737	0.663476	0.353979	0.0838042	1.08546	4.63995	12.89	8.69339	0.481994	1.63234	1.09517	2.39729	12.9068	49.8937	47.9393	32.3879	1.6156	5.09497	7.12154	0.540001	3.81489	25.1873	119.924	386.988	377.714	24.7723	9.92529	11.9572	4.28104	9.09538	18.6356	7.44339	0.525097	0.0278056
T	M	87	10.4784	1.62253	46.6338	733.654	75.7929	0.00484217	10.6585	225.24	27.4641	3.27214	49.0377	0.857451	0.164781	1.77858	0.985673	0.440582	0.14322	1.85099	7.46575	13.9883	2.86632	0.438521	1.23423	0.503222	6.32202	23.4275	46.7539	27.1049	9.67246	1.70623	4.5977	4.81861	0.139299	4.5363	30.9236	152.241	365.11	259.799	0.16832	9.56219	10.7678	5.62377	12.9244	18.4131	4.35387	1.02057	0.00062738
T	M	88	3.28219	0.554926	12.3024	465.593	33.785	0.239658	11.7683	128.2	7.26036	0.674833	19.845	0.110589	0.400993	0.138502	0.163635	0.145705	0.160004	0.145554	0.752808	2.25328	1.2451	0.138815	0.928865	0.358182	0.292339	2.63155	11.3846	10.4356	3.02012	0.553746	1.96959	2.30321	0.104804	0.743553	7.49318	49.6366	142.364	102.776	0.0388665	5.42899	4.57335	1.93623	5.34377	9.37188	1.83839	0.144803	0.00391644
T	M	90	1.80173	0.757016	8.6295	549.549	23.9508	1.25007	9.81504	101.557	7.14103	0.715137	12.0884	0.00149747	0.226854	0.368939	0.165385	0.351974	0.0838042	0.454036	2.25139	5.7725	1.77282	0.531613	1.70085	0.654454	1.43371	5.50808	14.0992	11.4431	4.85215	0.543219	2.39684	2.94888	0.157014	1.58778	9.49628	42.2696	101.511	87.3572	0.0388665	3.76477	4.39332	1.57496	4.50382	6.85052	2.28647	0.144803	0.00062738
T	M	91	2.62111	0.922552	23.5051	780.966	33.8005	1.64896	13.4765	144.046	11.5441	0.715552	19.2135	0.26272	0.390398	1.79562	0.620952	0.504479	0.153845	1.57182	6.48003	16.2447	9.20378	0.605941	2.16432	1.57852	2.65946	14.0097	43.7691	38.5937	20.4711	1.84903	5.9196	9.07502	0.476241	3.44124	22.822	99.337	243.598	230.184	6.67221	7.48723	9.00882	4.16221	10.9799	17.4311	7.25584	0.418716	0.0558782
T	M	107	4.88782	1.83844	43.3738	857.997	52.7946	1.05355	26.2442	255.539	30.4756	2.052	28.4865	2.14277	0.260725	0.269854	0.110539	0.145705	0.0838042	0.463968	2.52611	5.11055	1.60895	0.233938	0.652123	0.282077	2.38798	13.5197	34.327	18.863	5.76126	1.72713	4.11808	3.64399	0.0064137	4.25386	34.2485	153.257	288.512	166.692	1.80707	10.0114	11.1739	6.91747	13.5039	16.0389	3.32054	0.882175	0.00062738
T	M	108	3.73732	1.06806	47.9787	703.625	37.8172	1.15651	28.2074	181.385	22.4123	0.96756	18.7553	1.47473	0.286222	0.472518	0.141673	0.163882	0.0838042	0.681646	3.057	6.39931	2.568	0.300579	0.95575	0.500965	3.00087	12.6053	28.627	17.4411	7.58134	1.55855	3.90688	3.98795	0.205008	5.72564	31.6795	111.595	200.089	135.241	3.80837	8.17604	9.97671	6.16142	11.6448	13.8948	4.08074	1.10988	0.026696
T	M	109	3.4943	1.38543	33.6517	680.213	41.3737	0.840917	13.3687	175.234	21.6004	1.20718	17.8247	1.16752	0.230898	0.237616	0.110539	0.145705	0.0838042	0.380358	2.18674	4.48913	1.65058	0.276757	1.02838	0.449041	1.47696	8.68697	25.9101	20.1644	6.45211	1.61345	5.01112	5.34751	0.111864	2.81398	23.6995	114.052	252.766	178.852	0.529041	8.54103	10.3945	6.58508	15.0744	19.8835	5.57849	0.395123	0.00062738
T	M	134	4.58558	1.76503	33.5423	854.274	67.9613	0.512747	10.2727	186.725	9.51909	2.91656	29.8846	1.80071	0.260254	0.138502	0.110539	0.145705	0.0838042	0.145554	1.26315	2.9877	1.58293	0.138815	0.637341	0.417181	0.617353	4.15013	15.4837	13.2153	5.38827	0.877089	2.98452	4.47577	0.0656268	1.1895	11.6236	71.0937	187.712	170.459	0.0388665	6.52157	8.31443	4.15297	9.90736	15.3626	4.34351	0.199972	0.00062738
T	M	135	1.70353	1.0414	17.6605	734.822	34.9425	1.20076	7.30396	141.711	5.97541	1.77663	22.9527	1.77576	0.398234	0.138502	0.110539	0.145705	0.0838042	0.145554	0.188546	0.550243	0.498602	0.138815	0.334487	0.326133	0.196536	0.43232	2.34547	2.57269	2.38035	0.169312	0.881341	1.15549	0.0201635	0.181207	2.35427	17.189	61.3089	75.7345	0.0388665	2.31259	4.209	1.28583	2.66202	3.64453	1.62296	0.144803	0.00062738
T	M	136	4.57282	1.47808	28.4876	816.276	43.9514	1.16111	20.1726	102.735	14.1619	1.21851	22.7704	1.2615	0.425118	0.487761	0.15904	0.145705	0.0838042	0.508588	2.62985	4.98007	1.92193	0.395257	0.966006	0.560851	1.45688	6.72205	20.2997	12.0223	4.18848	0.8166	2.93174	2.98906	0.00753337	1.93418	13.6974	64.0124	135.611	75.1533	0.419694	5.2412	4.14344	2.69288	7.27039	11.5034	2.37186	0.357638	0.0329036
T	M	137	4.04835	0.964669	27.1539	826.207	38.0607	1.39385	26.4533	95.6422	10.3817	1.13745	29.7784	1.74402	0.224701	0.995944	0.179343	0.145705	0.0838042	0.790319	3.59587	4.90371	1.98934	0.276623	0.720571	0.546114	2.938	8.29178	17.4635	8.30824	4.11902	0.682249	2.29935	2.20264	0.0164361	2.43504	16.259	53.6738	97.3563	51.7613	0.45966	3.86344	3.94651	2.78913	5.62066	7.29046	1.62132	0.534133	0.00836425
T	M	138	3.53552	1.48432	43.6693	711.698	48.3205	0.464462	85.6896	188.668	17.8109	1.05347	32.7953	2.77067	0.491462	1.03899	0.272239	0.145705	0.0838042	0.923528	5.40219	12.8973	5.3473	0.350658	1.29753	0.97777	2.80938	11.8909	30.7773	27.4326	13.3765	1.11226	3.26019	4.18079	0.379074	4.48993	19.717	76.3792	171.711	156.259	4.02551	6.57495	7.17636	2.94921	6.4497	10.0983	3.90523	1.04075	0.11962
T	M	139	1.85844	0.700267	19.0948	586.363	25.311	0.887198	35.7573	108.963	11.304	0.677387	21.6199	2.36989	0.323029	0.972677	0.166926	0.145705	0.0838042	0.542474	3.90778	5.9978	2.80056	0.196678	0.563787	0.406104	2.3413	7.37898	15.506	8.87887	6.45049	0.44798	1.81945	1.9181	0.277849	1.81802	10.9166	39.8131	82.0217	67.82	2.71465	3.29676	4.58141	1.98502	3.74098	4.41212	1.87021	0.498233	0.00221032
T	M	140	3.99069	0.746847	15.9202	548.247	45.5268	0.00508598	14.1362	86.8376	15.7331	0.0222464	10.1286	0.799292	0.292799	0.454937	0.280216	0.293913	0.0838042	0.316612	2.95166	10.6566	5.20329	0.314735	1.43923	0.987731	0.571487	5.63293	29.5441	29.8485	13.7433	0.953545	4.37911	6.9698	0.201014	0.670416	7.8151	64.3948	248.413	230.916	3.08503	7.54834	7.47534	1.64955	8.27641	20.4349	6.91561	0.144803	0.00062738
T	M	141	4.0817	0.956656	13.3188	640.629	41.2569	0.907434	8.77996	159.72	4.98718	0.899004	15.885	1.46392	0.225425	0.138502	0.110539	0.145705	0.0838042	0.145554	0.352291	0.946591	0.722629	0.138815	0.367434	0.236974	0.196536	1.38195	8.4707	14.2947	7.85711	0.446717	1.9116	2.82836	0.104839	0.181207	5.3671	59.4389	269.962	309.672	0.0388665	7.37271	11.1808	2.35704	6.37648	12.8161	4.12906	0.144803	0.00062738
T	M	143	2.7023	0.95822	14.4094	636.744	33.5394	0.858352	4.72302	127.413	6.38409	0.683427	15.4368	1.64861	0.362614	0.138502	0.110539	0.145705	0.0838042	0.145554	0.415504	1.11959	0.842327	0.138815	0.404447	0.282743	0.196536	0.689022	2.86973	3.19679	3.9268	0.169312	0.670774	0.962451	0.00169175	0.181207	2.24186	15.6713	59.1483	86.2715	0.0388665	2.25756	3.47944	0.464647	1.8722	3.27886	1.06956	0.144803	0.00062738
T	M	144	3.35641	1.71932	33.1967	825.636	49.6286	0.701284	7.03052	165.503	10.773	1.47512	15.9345	1.70165	0.317581	0.138502	0.110539	0.145705	0.0838042	0.145554	0.188546	0.574031	0.344803	0.138815	0.151512	0.176156	0.196536	0.909008	2.50743	1.9835	1.2691	0.169312	0.626681	0.784246	0.00169175	0.311663	2.84183	16.9229	43.7253	34.8256	0.0388665	1.77161	1.92098	0.724973	2.01026	3.01971	0.790988	0.144803	0.00062738
T	M	150	5.71017	2.12716	23.7407	875.118	68.5627	0.371187	12.5728	262.389	19.6878	2.09577	38.5403	2.46513	0.343335	0.615276	0.344755	0.368698	0.14116	0.379911	2.17295	6.62059	7.57061	0.306517	1.34823	1.7609	0.658509	5.20625	23.0491	20.9452	17.7958	1.02665	4.89307	7.9337	0.6143	1.04506	10.4314	78.1213	243.024	243.318	8.91569	6.90471	11.0814	4.93512	12.2219	19.0608	8.08086	0.144803	0.107432
T	M	158	11.1466	2.17608	66.9284	897.679	72.6592	0.112295	17.1039	210.62	44.09	1.00824	17.769	0.758395	0.323563	0.570446	0.316772	0.24851	0.0838042	0.479365	2.92143	10.099	7.88202	0.380923	1.10131	0.856573	0.849594	7.51607	42.4919	40.7503	24.1911	1.10553	3.84545	5.63775	0.258803	1.14726	17.2899	130.481	403.233	375.982	5.23574	10.0613	12.7983	3.57412	8.854	14.4724	4.58322	0.144803	0.0545374
T	M	183	4.97052	1.05597	26.7721	640.391	42.0874	0.447818	16.6604	121.59	12.0987	0.436805	21.8557	2.81611	0.21418	0.138502	0.110539	0.145705	0.0838042	0.145554	1.06749	1.70666	0.272164	0.138815	0.366581	0.174867	0.581153	3.70711	8.43308	8.39718	1.84301	0.636684	1.71143	0.879125	0.00169175	1.26885	9.82741	51.5611	110.503	49.3089	0.0388665	7.16756	3.67872	2.1106	5.43074	7.85285	1.13511	0.144803	0.00062738
T	M	191	9.72287	1.34899	24.1337	701.764	68.1911	0.00484217	8.52448	131.354	11.0412	1.44762	19.8497	1.25021	0.207243	0.138502	0.110539	0.145705	0.0838042	0.145554	1.18216	2.37225	0.428516	0.138815	0.407998	0.149204	0.256122	2.76617	10.7475	14.6959	3.37643	0.439104	1.83278	1.26461	0.0586813	0.426029	6.63578	63.7965	198.762	131.295	0.0388665	7.98134	5.94559	1.3802	5.66524	9.90811	1.60556	0.144803	0.00062738
T	M	192	16.3348	0.965948	31.5125	577.641	59.9376	0.00484217	11.267	109.445	9.92323	0.63644	15.534	1.11336	0.401087	0.653543	0.152297	0.145705	0.0838042	0.745594	9.9663	22.5662	2.32597	0.448579	1.46027	0.401173	1.77849	14.1999	54.5926	52.2159	10.5049	1.31279	5.47274	3.20919	0.0620175	1.92575	17.2426	107.756	396.614	197.497	0.0388665	11.9989	7.29635	1.83543	6.50183	16.3621	2.93472	0.328627	0.00062738
T	M	193	4.92655	0.983401	20.4112	663.971	43.4831	0.522279	11.3031	99.7961	13.0102	0.74635	14.6995	1.97133	0.351636	0.138502	0.110539	0.145705	0.0838042	0.145554	0.728913	1.31976	0.431826	0.138815	0.151512	0.105944	0.196536	2.09219	8.66908	7.69051	2.02412	0.313436	1.33037	0.992711	0.00169175	0.555216	6.78831	43.8779	134.245	76.5733	0.0388665	7.21613	5.64836	1.35213	3.53949	6.42989	1.08892	0.144803	0.00062738
T	M	195	16.8675	0.920358	32.2218	642.901	80.1109	0.00484217	14.4373	95.183	14.2441	0.60158	17.7397	2.83754	0.735705	0.339308	0.110539	0.145705	0.0838042	0.230923	3.95381	10.6242	3.36484	0.29876	1.05235	0.482086	0.751137	6.70086	40.1015	39.1641	12.4082	0.948078	4.1055	4.07604	0.0757287	1.02093	9.76765	72.8096	298.363	186.371	1.65196	11.0702	7.34182	1.14832	5.69032	16.817	3.98327	0.144803	0.00062738
T	M	196	2.71741	0.891315	8.82804	633.249	46.104	0.385726	13.3996	106.992	4.59289	0.515279	13.7181	1.70243	0.281955	0.138502	0.110539	0.145705	0.0838042	0.145554	0.483665	1.19661	0.474558	0.138815	0.258	0.20492	0.196536	1.18791	4.79173	7.404	2.99682	0.278356	1.17039	1.56309	0.025852	0.254685	3.00161	29.9177	127.384	125.661	0.0388665	6.65449	7.95145	1.26214	4.14594	9.79181	2.14487	0.144803	0.00062738
T	M	202	6.03787	0.953834	40.308	729.978	53.4123	0.159611	13.9209	134.634	9.94305	0.431733	12.8349	0.967035	0.146546	0.138502	0.110539	0.145705	0.0838042	0.145554	0.738758	1.63764	0.662962	0.138815	0.151512	0.105944	0.196536	1.86029	7.67156	6.76233	2.09065	0.169312	1.15834	1.41088	0.00169175	0.398804	3.86765	30.413	102.409	76.4203	0.0388665	6.37772	4.37416	0.19636	2.64879	4.94072	1.22702	0.144803	0.00062738
T	M	204	5.24366	1.24758	18.2847	726.57	42.3153	0.637661	6.18916	162.287	9.48011	0.461191	16.2718	1.25274	0.145875	0.144907	0.114147	0.14896	0.0784931	0.150665	1.26037	3.62925	0.887611	0.139182	0.669706	0.242312	0.340172	2.61045	10.7264	13.8568	4.57338	0.306138	1.96163	1.7698	0.127202	0.432915	4.04889	40.1607	151.942	148.099	0.0465662	8.85348	7.51315	0.0797415	4.08978	7.19259	2.29159	0.144721	0.00049586
T	M	211	2.13926	0.752478	11.9346	636.35	30.1854	1.15577	2.38947	106.945	1.56401	0.943549	8.20563	0.54643	0.199947	0.138502	0.110539	0.145705	0.0838042	0.145554	0.5973	1.34996	0.61273	0.274146	0.692361	0.28788	0.196536	0.916845	3.35851	3.67448	3.16864	0.169312	0.97849	1.20039	0.0118056	0.181207	2.58921	23.4766	84.928	105.964	0.0388665	4.82938	6.97893	0.793699	2.79855	4.34442	1.56897	0.144803	0.00227033
T	M	212	3.13732	1.22886	8.4804	706.753	46.3	0.496751	3.48422	136.662	3.28303	1.6643	14.6667	3.0811	0.146546	0.138502	0.110539	0.145705	0.0838042	0.145554	0.493508	0.998231	0.581142	0.138815	0.440671	0.105944	0.196536	1.12024	5.37778	6.61613	5.26162	0.169312	1.19066	1.78461	0.0816548	0.414431	4.33139	40.7547	159.278	198.312	0.0388665	7.24457	12.1568	0.251776	3.87268	6.89236	2.49631	0.144803	0.00062738
T	M	214	1.9557	0.356636	9.08574	619.312	34.3313	0.715428	2.9261	74.5802	2.29452	0.0222464	10.424	2.37471	0.320995	0.426199	0.197973	0.192568	0.0838042	0.145554	1.9623	7.04924	7.11798	0.276189	1.21805	1.5938	0.284961	3.27153	21.6535	27.377	25.8656	0.624692	3.98291	10.1267	0.257002	0.461355	4.45953	50.9193	242.843	351.317	9.44409	7.67803	13.7829	1.64561	8.51956	18.8546	8.54868	0.144803	0.00062738
T	M	244	2.00941	0.448145	5.46209	459.348	25.2197	0.492116	2.80292	76.5073	2.30283	0.0222464	8.36308	0.664901	0.228985	0.138502	0.110539	0.145705	0.0838042	0.145554	0.686723	1.55642	0.68888	0.138815	0.151512	0.280777	0.196536	1.6884	5.82835	4.03394	1.69612	0.169312	0.931938	0.962942	0.00169175	0.258037	3.19251	35.9623	110.819	83.5493	0.0388665	5.97929	6.11557	1.62931	2.95531	5.318	0.958979	0.144803	0.00062738
T	M	245	2.60025	0.981157	12.3381	670.634	28.4557	1.13446	5.58811	109.415	3.29646	1.16063	10.688	0.918269	0.293429	0.391	0.110539	0.145705	0.0838042	0.241109	1.58645	3.46418	1.64073	0.206025	1.0473	0.652211	0.418744	3.95445	16.1888	12.2001	3.06442	0.816608	3.32766	4.86594	0.120697	0.483417	7.27145	47.4778	120.99	84.6174	0.0388665	6.60196	6.30338	1.70097	7.22788	12.462	3.64185	0.144803	0.00062738
T	M	246	2.49453	0.920868	9.35513	713.112	29.5347	1.4395	6.26079	150.941	1.93017	1.05958	12.9677	0.413647	0.232911	0.548951	0.110539	0.145705	0.0838042	0.41071	2.2735	4.49019	2.90475	0.138815	0.984386	0.701134	0.376356	4.44163	18.5728	16.703	7.72271	0.751397	3.56004	4.10082	0.197035	0.655556	7.43123	49.1484	124.803	105.392	0.342523	7.0353	7.68747	1.46499	6.84148	10.9146	3.78422	0.144803	0.00062738
T	M	252	2.3489	0.834813	24.7781	741.061	42.0706	0.858253	13.8353	103.209	6.20768	0.613739	15.7288	0.509178	0.403193	0.468715	0.172302	0.145705	0.0838042	0.344527	1.80511	4.2284	1.97017	0.138815	0.500087	0.485217	0.88797	4.52692	15.6583	11.2064	5.21193	0.579644	2.02381	2.74437	0.0320011	1.29528	9.12385	50.6101	114.818	85.9351	0.456284	6.73025	7.05312	1.98298	5.45429	8.56529	1.65392	0.144803	0.00062738
T	M	253	9.70377	1.6688	76.8195	892.562	67.3393	0.00484217	23.8114	213.046	16.8001	1.6586	14.4617	1.1086	0.497154	1.76272	1.8364	0.552067	0.183325	1.74472	12.9262	59.6523	54.601	0.746242	3.73702	3.45657	3.69206	23.8039	125.228	147.048	113.19	2.18076	9.15575	19.6731	1.12751	5.76824	37.505	162.617	578.798	723.561	50.8802	12.8872	17.0773	4.32661	11.1579	25.5275	13.3554	1.09508	0.00062738
T	M	254	2.87982	1.06006	32.5504	816.745	39.7389	1.163	14.9424	158.999	7.8972	1.64773	11.783	0.378355	0.236732	0.138502	0.110539	0.145705	0.0838042	0.145554	1.03689	3.45542	1.72839	0.138815	0.579257	0.346038	0.386809	5.46377	27.3117	21.4293	6.19024	0.94948	4.0028	4.93988	0.00169175	1.48648	15.4403	102.973	276.977	245.781	0.0388665	11.8837	13.6464	3.19963	9.36737	15.2893	3.07259	0.144803	0.00437007
T	M	256	6.42677	1.89619	48.412	910.7	58.4818	0.632839	18.771	166.66	13.1961	1.74839	13.3288	0.729472	0.434148	0.251598	0.201917	0.145705	0.0838042	0.359248	2.55883	9.51754	6.79915	0.262927	1.03686	0.769306	1.22932	9.4187	45.7249	45.0531	18.9772	1.36099	4.25358	7.13274	0.209044	2.11378	18.4612	107.019	324.692	316.031	3.78853	11.9202	13.6813	2.75848	8.73069	15.4397	5.91826	0.32388	0.00062738
T	M	257	1.69921	0.878437	8.00777	607.944	41.5264	0.485543	13.6851	126.726	7.21493	0.627149	19.4381	0.162868	0.146546	0.138502	0.110539	0.145705	0.0838042	0.145554	0.572386	1.55187	1.05259	0.138815	0.347513	0.19392	0.196536	1.1377	4.94276	6.03666	3.45558	0.238526	1.11742	2.29189	0.0645388	0.218283	2.33678	24.2893	107.232	128.494	0.0388665	5.57474	8.76657	0.672421	4.78107	8.31557	3.10957	0.144803	0.00062738
T	M	263	4.35678	1.12172	21.5714	802.953	49.9472	0.638282	25.8469	160.685	8.16531	1.84545	24.7735	0.612348	0.325384	0.138502	0.110539	0.145705	0.0838042	0.145554	0.782947	2.24297	1.13135	0.138815	0.402529	0.329321	0.196536	1.56485	6.41887	7.42939	2.68781	0.169312	1.07207	1.43574	0.0458551	0.244884	2.58555	19.7951	65.508	55.1963	0.0388665	4.05189	4.18301	0.714242	2.45472	5.00879	1.41212	0.144803	0.0236337
T	M	265	6.41464	2.60218	13.7621	1245.24	98.6589	0.166462	29.0258	312.302	11.3997	1.78503	65.5138	1.06744	0.421224	0.138502	0.110539	0.145705	0.0838042	0.145554	0.676882	1.97601	0.931378	0.138815	0.465046	0.105944	0.245678	3.44218	16.3686	13.2234	4.62947	0.854438	3.50171	4.63516	0.00169175	1.2986	10.4521	85.4623	260.25	222.59	0.0388665	11.5385	15.8751	2.78181	11.8221	17.2361	4.26864	0.144803	0.00062738
T	M	266	3.41455	1.54186	20.6114	1025.44	61.5037	0.80899	11.6458	143.237	18.4824	1.03282	17.6964	1.52978	0.64286	0.138502	0.110539	0.145705	0.0838042	0.145554	0.188546	0.353231	0.392405	0.138815	0.151512	0.105944	0.196536	0.604297	2.63289	2.51249	2.27441	0.169312	0.639221	0.866142	0.00169175	0.181207	2.38128	22.7635	79.8058	95.7139	0.0388665	5.27991	6.94091	1.00568	2.42321	3.38688	1.02789	0.144803	0.00062738
T	M	268	1.44322	0.877216	5.42206	697.044	37.3331	0.885549	15.6486	199.656	2.97765	1.02534	26.0331	0.294661	0.324969	0.138502	0.110539	0.145705	0.0838042	0.145554	0.188546	0.282585	0.180236	0.138815	0.151512	0.105944	0.196536	0.292537	1.49565	2.1123	2.05901	0.169312	0.551086	0.735698	0.00169175	0.181207	1.74127	17.0689	73.6551	93.3986	0.0388665	4.10137	7.40836	1.18551	3.01982	4.23513	1.32198	0.144803	0.00062738
T	M	269	5.50468	1.75784	14.2047	697.617	66.4332	0.00484217	13.4421	225.193	11.9617	0.549568	24.2994	5.02429	0.494231	0.355851	0.110539	0.145705	0.0838042	0.145554	2.2831	7.73542	1.38675	0.138815	0.228991	0.105944	0.654879	3.41846	13.1065	11.7431	3.95114	0.375538	1.11222	1.32039	0.0418796	0.333767	3.08729	31.8949	147.391	120.668	0.0388665	7.20736	6.30267	0.276104	3.17694	6.70504	1.8345	0.144803	0.00062738
T	M	270	7.80752	2.04327	54.4059	837.88	95.3951	0.00484217	12.9144	227.388	20.8181	0.881373	19.9803	3.33812	0.349559	0.635333	0.176466	0.145705	0.0838042	0.214754	3.64877	12.6233	1.14327	0.138815	0.509211	0.163984	1.13923	5.51969	17.1365	13.502	3.41186	0.169312	1.06894	1.19713	0.0489592	0.771922	3.03742	21.7313	109.294	107.724	0.0388665	5.73644	5.45966	0.142087	2.26701	5.09988	1.67463	0.144803	0.00062738
T	M	273	3.55817	1.19747	23.6731	930.782	62.8121	0.299587	8.2205	126.939	4.35334	0.931688	14.8573	1.31775	0.29332	0.138502	0.110539	0.145705	0.0838042	0.145554	0.922791	2.94397	2.00026	0.138815	0.651157	0.410156	0.196536	2.45548	13.431	18.8508	11.136	0.723576	3.08697	5.39921	0.0314184	0.648294	5.68092	52.8619	214.441	261.83	0.0388665	8.51047	13.7223	1.35202	7.5394	16.6256	6.22322	0.144803	0.00062738
T	M	274	5.03103	1.74929	18.6591	1015.36	79.9419	0.00484217	11.2455	227.95	6.23473	1.37911	21.8752	3.35044	0.146546	0.138502	0.110539	0.145705	0.0838042	0.145554	0.932863	2.70573	2.17791	0.138815	0.596387	0.560501	0.196536	1.86746	10.9632	16.554	12.2775	0.487431	2.3394	4.38087	0.0269225	0.567784	4.37591	47.6361	216.791	314.506	0.0388665	9.08576	14.9071	1.63816	5.68289	13.2553	5.2275	0.144803	0.00062738
T	M	276	2.34135	0.966671	11.3517	776.944	34.9629	1.08442	7.72733	136.285	3.00404	0.871494	10.3824	0.0334276	0.146546	0.138502	0.110539	0.145705	0.0838042	0.145554	0.641823	1.78412	1.17274	0.138815	0.402306	0.105944	0.196536	1.89113	8.51746	9.4628	5.85546	0.474846	1.76511	3.03841	0.0119632	0.802076	4.51595	45.9707	181.671	225.776	0.0388665	7.97898	12.8483	1.76477	6.24279	12.2156	4.42469	0.144803	0.00062738
T	M	278	10.9762	1.7322	30.666	867.336	88.0699	0.00484217	13.7626	224.96	14.1879	1.84902	30.0468	1.81025	0.146546	0.138502	0.110539	0.145705	0.0838042	0.145554	1.9315	5.79539	2.54721	0.219539	1.19414	0.66838	0.575449	6.43913	37.649	45.8295	23.0901	1.60003	6.73892	10.4385	0.0410876	1.26341	12.7725	115.228	488.342	548.615	2.02088	13.0528	16.7807	2.99617	12.5049	32.0416	11.3156	0.144803	0.00062738
T	M	304	2.14845	0.717179	1.81671	674.363	36.1735	0.784084	4.72435	114.307	7.59939	0.198411	7.1837	0.0471499	0.146546	0.138502	0.110539	0.145705	0.0838042	0.145554	0.366622	1.20923	0.466823	0.138815	0.151512	0.105944	0.196536	2.11931	10.803	8.86143	3.36596	0.262808	2.00476	2.61945	0.0117605	0.516499	7.78385	69.8372	222.105	185.378	0.0388665	7.90407	7.79675	2.17255	7.29085	12.9955	2.36048	0.144803	0.00062738
T	M	306	5.97533	0.178125	63.0706	686.222	45.6915	0.323996	16.1017	136.824	8.70729	0.247226	9.451	0.581801	0.146546	2.07227	0.815344	0.776814	0.0838042	1.33588	8.8134	33.0032	23.0688	0.762109	3.5403	3.32973	2.5373	13.6207	65.0794	83.6266	54.0739	1.487	6.84727	12.5678	1.29148	4.67901	27.8779	128.929	448.238	454.704	22.5974	10.6819	11.5881	2.3778	9.34189	25.9919	11.4326	0.70175	0.17177
T	M	308	12.527	1.27887	34.0982	779.796	78.6427	0.00484217	27.6398	232.804	15.3406	1.04015	24.8849	6.14677	0.146546	0.138502	0.110539	0.145705	0.0838042	0.145554	1.57504	6.40631	4.17844	0.138815	0.715237	0.485812	0.196536	2.59585	18.2099	17.9124	9.91984	0.169312	2.078	3.59247	0.0251504	0.181207	3.7687	39.0684	188.058	160.853	0.309801	5.47795	3.68048	0.0884281	2.48476	8.87495	3.29387	0.144803	0.0694247
T	M	309	4.60589	2.06472	21.3788	959.152	89.1047	0.00484217	49.9621	281.966	7.1184	2.53225	49.2926	0.330715	0.309698	0.138502	0.110539	0.145705	0.0838042	0.145554	0.188546	0.68042	0.454661	0.138815	0.151512	0.105944	0.196536	0.635216	2.70776	2.85502	1.23939	0.169312	0.697185	1.28086	0.00169175	0.181207	1.73797	16.445	57.5236	57.5814	0.0388665	2.19474	2.24844	0.554153	2.61614	4.65566	1.10165	0.144803	0.00062738
T	M	311	2.39394	0.156946	15.1731	691.134	27.3165	0.282676	7.9382	160.18	2.9965	0.697158	11.1406	0.116325	0.146546	0.586083	0.236755	0.247647	0.0838042	0.540871	2.15908	6.06065	3.37518	0.23844	1.25583	0.804999	0.896154	5.35225	22.946	19.447	6.95744	0.855367	3.74632	5.88541	0.0619815	1.20489	12.3313	84.4407	252.295	193.076	0.0388665	7.28201	6.45207	2.18642	9.11306	19.6615	4.28566	0.144803	0.00062738
T	M	312	5.45204	1.61188	40.5802	1001.75	61.8016	0.315258	9.26135	145.157	11.3432	1.35909	22.1425	0.00149747	0.146546	0.894652	0.541752	0.145705	0.0838042	0.80353	3.67276	9.96063	4.79169	0.240074	1.08606	0.837152	0.754934	8.7219	33.4701	25.4298	11.4151	0.892433	3.80259	6.08332	0.194204	1.38218	13.5353	86.663	223.11	195.413	1.02188	6.34429	7.35451	1.79541	7.06484	12.2819	4.81811	0.144803	0.00062738
T	M	318	8.75329	2.21173	41.1184	1013.97	69.6686	0.113836	11.0901	282.136	43.4037	0.324143	32.3919	1.83159	0.146546	3.16447	2.43759	1.16293	0.457436	2.51765	16.9841	57.129	28.2205	1.33261	5.88417	4.07745	3.34103	30.1173	135.213	125.752	56.9276	3.19989	15.4676	29.6193	0.366884	3.47392	37.537	234.954	707.701	673.667	13.9688	14.6819	15.4017	4.58534	21.0681	44.594	18.6795	0.144803	0.00062738
T	M	319	14.8442	1.42202	36.2431	829.534	54.6438	0.110753	4.89705	134.662	19.7073	0.655377	14.0611	0.72777	0.146546	28.418	23.4634	11.6975	4.26755	11.8998	73.7373	255.896	194.898	5.46449	33.3226	33.3501	7.0092	55.5808	286.9	340.832	243.599	5.51265	29.3182	77.0215	9.16422	6.25017	55.3604	308.216	1013.87	1119.21	94.8712	13.1544	14.7083	5.78342	23.4057	64.8661	41.3963	0.54304	1.81747
T	M	320	5.24203	0.87869	30.2463	967.513	58.3286	0.912099	22.9929	227.145	16.3118	0.628466	26.7228	0.0716934	0.146546	0.524801	0.110539	0.145705	0.0838042	0.145554	2.43953	5.80457	3.95159	0.138815	0.503916	0.516171	0.751621	5.6738	26.9278	22.3629	11.2987	0.38843	2.56325	3.58263	0.019156	0.633558	10.8932	86.9476	264.66	242.687	3.4226	7.88224	8.93473	2.12547	5.76516	10.6944	3.30398	0.144803	0.00062738
T	M	321	1.72855	0.947929	12.8142	818.021	39.0713	1.45395	4.67386	171.126	4.88085	0.601505	14.6774	1.50941	0.275882	0.138502	0.110539	0.145705	0.0838042	0.145554	0.7183	1.78666	1.21258	0.138815	0.151512	0.105944	0.196536	1.01173	6.00524	14.8622	10.8611	0.169312	1.07359	2.45139	0.33872	0.181207	2.54884	26.5569	144.172	238.738	0.465086	3.56784	6.90928	0.180879	3.04743	8.12294	5.14859	0.144803	0.00062738
T	M	323	2.52033	1.19222	9.39076	760.467	50.0783	0.270174	5.87203	171.717	5.09921	0.910937	17.0024	1.84004	0.146546	0.138502	0.110539	0.145705	0.0838042	0.145554	0.629614	2.20838	0.907408	0.138815	0.251175	0.105944	0.196536	1.53433	7.72081	14.2402	8.6854	0.169312	1.67933	2.6725	0.163052	0.296468	3.46836	43.7546	198.809	262.361	0.0388665	5.5431	7.43716	1.03494	4.84824	12.6898	5.22458	0.144803	0.00062738
T	M	324	7.58513	1.46946	31.4273	801.97	64.4136	0.00484217	12.9273	277.857	21.0924	1.84137	32.6849	4.70764	0.146546	0.138502	0.110539	0.145705	0.0838042	0.145554	0.61778	1.38166	0.855936	0.138815	0.289577	0.105944	0.196536	1.69139	7.82267	10.3766	5.32497	0.169312	1.45323	1.72746	0.013301	0.513837	5.81265	47.4142	186.62	181.636	0.0388665	5.09137	5.40046	0.642637	3.52198	8.76201	2.55011	0.144803	0.00062738
T	M	346	2.37464	1.28271	28.1551	905.221	55.8117	0.198388	12.585	201.354	14.1328	1.07303	13.9876	0.851952	0.146546	0.959067	0.153245	0.254393	0.0838042	0.7203	4.36571	9.77769	6.74032	0.579299	1.94029	1.61651	1.13289	8.27641	31.4086	32.2542	16.2117	1.24789	6.30106	7.73372	0.444544	1.7019	14.2865	88.4684	232.349	202.233	3.43434	6.41221	6.87355	3.15679	12.2918	21.6898	7.17817	0.144803	0.158578
T	M	348	1.80672	1.03543	27.2577	756.752	43.9825	0.297061	12.6134	165.746	6.98624	0.947092	8.50311	0.400578	0.146546	2.38153	1.46749	0.682938	0.444901	1.02402	4.52082	12.8682	16.0364	0.429608	1.77208	2.55045	1.08942	5.37296	24.0536	23.2834	20.6407	0.529187	3.29698	6.47579	0.814866	1.10124	9.50616	56.3415	174.84	184.764	12.0727	5.14034	6.08252	1.83291	6.07981	12.1549	5.42902	0.144803	0.444095
T	M	349	1.7238	0.156946	16.5592	677.241	33.3556	0.774742	7.73721	130.536	4.54134	0.739067	7.65017	0.370397	0.245302	2.01372	0.571374	0.433977	0.0838042	1.20144	6.78142	17.2007	16.5781	0.332823	1.5682	2.24521	1.32125	7.51693	30.0142	37.3273	58.8183	0.555223	3.22225	7.03276	0.76917	0.956541	7.75201	54.2981	215.124	341.394	25.4152	5.40061	9.03675	1.2252	5.00201	12.2249	6.93191	0.144803	0.275507
T	M	350	3.30639	1.20887	36.5647	821.635	52.2676	0.129092	18.498	208.686	14.6815	0.903244	16.0525	1.91089	0.228412	1.32742	0.637285	0.712845	0.145966	0.941938	6.6754	21.122	12.1281	0.615541	3.17178	2.49661	1.52057	10.2416	41.7833	46.995	22.7342	1.18311	6.37345	11.8613	0.535757	1.72986	11.3655	66.2005	195.772	195.794	7.15966	5.36051	6.01862	1.82251	7.75138	17.6769	7.73669	0.144803	0.174469
T	M	352	1.64315	0.156946	11.8461	472.779	28.0658	0.364291	4.02802	99.7025	1.85863	0.0222464	6.50599	0.137927	0.146546	0.359082	0.2747	0.145705	0.0838042	0.145554	1.55635	5.52187	3.77443	0.138815	0.893792	0.770862	0.196536	2.68666	14.7867	17.2655	9.84897	0.250474	2.44935	5.1609	0.204666	0.778267	4.63144	47.4664	221.528	246.546	0.0388665	6.43103	6.88401	0.772852	5.2506	15.5316	4.20295	0.144803	0.00062738
T	M	353	1.7182	0.144457	4.42128	478.118	30.4351	0.32724	1.51027	60.2853	2.07656	0.0293348	4.62352	0.000309145	0.145875	0.144907	0.114147	0.14896	0.0784931	0.150665	1.18697	2.91245	1.95074	0.139182	0.654481	0.651155	0.225229	2.24051	11.3061	16.7258	10.1068	0.427107	2.45699	3.99015	0.327287	0.204209	4.65296	50.4251	206.322	239.813	0.0465662	5.76681	7.26754	1.07084	6.01258	14.7235	4.84973	0.144721	0.00049586
T	M	354	3.20865	0.967768	5.54874	564.754	35.6506	0.385576	6.61343	134.417	8.01399	1.03881	13.0543	0.617116	0.146546	1.13392	0.611334	0.370112	0.0838042	0.741342	3.2383	9.57582	8.61285	0.221943	1.33237	1.50058	0.486317	6.10593	24.9697	20.6515	13.1451	0.885858	3.58148	5.93082	0.290375	0.959676	11.7454	85.9738	225.928	171.489	2.2116	7.00812	6.23729	1.85309	7.91045	13.4572	4.2559	0.144803	0.0287039
T	M	356	1.67617	1.03589	30.1091	764.003	32.9073	1.04903	7.22147	174.313	7.93932	2.25803	18.7074	0.103558	0.146546	0.508308	0.110539	0.145705	0.0838042	0.55085	2.72933	5.17558	1.46497	0.293235	0.702894	0.322926	2.22068	8.84033	18.5321	11.4766	4.37579	0.916883	2.80456	2.43758	0.0306393	2.76334	24.4552	88.1123	151.13	102.748	0.10109	5.5726	8.61088	4.15891	9.0206	8.74029	2.23666	0.144803	0.00062738
T	M	357	2.31644	0.700942	13.3667	568.524	28.6752	0.523305	14.3588	121.412	9.44282	0.466163	23.908	0.00149747	0.215587	0.138502	0.110539	0.145705	0.0838042	0.145554	0.308609	1.15033	0.597619	0.138815	0.208011	0.105944	0.196536	1.98693	10.6534	9.7417	4.58711	0.4676	1.9449	2.69196	0.060021	0.563171	6.33195	59.0963	192.018	165.459	0.0388665	5.48849	5.61095	1.44991	5.64103	11.2551	2.29865	0.144803	0.00062738
T	M	358	2.15448	0.156946	11.7422	641.848	26.8747	0.815747	25.2543	110.283	9.58501	0.149651	30.6024	0.00149747	0.291436	0.138502	0.110539	0.145705	0.0838042	0.145554	0.627834	1.59661	0.856202	0.138815	0.837194	0.374346	0.196536	1.44502	6.1563	8.24804	4.2299	0.169312	1.90896	2.23254	0.00169175	0.181207	4.14924	38.561	146.216	151.908	0.0388665	4.90633	5.28895	0.565718	4.40126	8.90311	2.42818	0.144803	0.00062738
X	F	17	8.60509	1.16579	28.1159	639.877	44.5826	1.48631	8.99	98.226	16.4219	0.818496	19.9351	1.72914	0.646664	0.138502	0.110539	0.145705	0.0838042	0.145554	1.05732	2.12507	1.01499	0.164846	0.720572	0.380178	0.409396	3.03053	12.1159	7.96313	3.91289	0.573564	2.10431	2.02397	0.0937058	0.9247	7.76486	49.275	125.628	71.9548	0.634162	5.81273	3.85474	1.25831	4.2372	7.61839	2.10529	0.144803	0.00062738
X	F	25	10.1312	0.668664	24.8439	435.14	41.2555	0.692715	5.94613	41.3616	7.69837	0.194715	8.90837	1.16935	0.464765	1.55917	0.877241	0.669746	0.166709	1.18682	8.56347	20.6307	7.23102	1.03598	2.9958	1.49742	2.2721	12.1754	50.2494	32.6675	13.4918	1.46479	6.03974	6.54719	0.596419	2.68085	14.2854	75.5844	216.361	126.332	5.23175	8.9154	4.55257	1.06226	5.63234	13.3165	5.02709	0.949153	0.0979659
X	F	34	3.39684	1.58572	15.9102	714.255	43.5897	1.41507	5.12379	108.158	11.7161	1.10619	22.0438	1.07419	0.560844	0.730731	0.292211	0.337281	0.133781	0.2721	2.13776	6.11562	4.80602	0.228856	1.21361	1.24485	0.505728	3.18834	13.1121	13.8174	9.36411	0.647327	3.26253	5.13933	0.4988	0.536997	5.83501	44.1569	126.239	115.894	2.75958	5.25161	6.01724	2.65068	7.70883	13.0665	5.22295	0.144721	0.163109
X	F	55	4.8541	0.742079	30.905	644.041	32.4858	1.22484	15.9933	109.306	10.3554	1.29581	15.5235	1.31825	0.278079	0.426914	0.36988	0.638614	0.236291	0.469251	3.0174	7.92657	2.29027	0.67501	2.30389	0.885506	1.15954	5.98713	21.0108	15.6909	5.18917	0.659711	2.81254	3.26948	0.248798	2.05503	11.7402	57.3129	133.844	84.1582	0.0388665	4.97234	3.85262	1.51961	4.10619	7.2752	2.3928	0.502437	0.00062738
X	F	68	9.06161	1.89884	37.9145	756.508	73.7993	0.12143	22.2376	226.679	28.5544	1.50117	36.9053	2.11765	0.282194	0.138502	0.294335	0.350059	0.131375	0.215767	1.66982	5.57634	2.73071	0.428688	1.49257	0.713033	0.48253	6.12235	29.0811	27.7125	9.65552	1.22702	4.15537	5.8909	0.118479	1.7323	15.8967	105.469	346.047	272.667	3.16345	11.1495	11.0134	3.97136	10.4338	20.6379	5.86141	0.199394	0.00062738
X	F	73	7.57078	2.08272	44.7906	836.828	60.6977	0.514869	19.1777	151.701	20.2095	1.2701	33.603	0.974024	0.257989	0.548843	0.30285	0.406276	0.20628	0.561973	3.05442	7.90186	3.10625	0.518702	2.05533	0.802242	1.16405	6.8161	24.5192	19.512	6.01358	1.0977	4.3434	5.86523	0.122426	1.63056	12.5417	60.8422	148.776	98.587	0.492992	5.56178	4.00172	2.41797	7.33843	12.5751	3.77225	0.201768	0.020153
X	F	78	14.4932	2.12256	51.5284	797.148	80.5205	0.00484217	65.4365	229.849	26.0533	1.14593	48.5654	0.859371	0.185699	0.470047	0.436029	0.287608	0.143891	0.625453	3.35618	9.81668	3.06695	0.388206	1.23144	0.548484	0.946741	7.84472	23.6104	17.6482	6.37597	0.86576	3.10207	4.15329	0.120383	1.77225	10.7441	57.5723	149.354	116.881	1.0216	5.71753	5.43485	2.21127	6.31635	10.5493	3.48765	0.590137	0.00062738
X	F	83	8.27074	1.42925	36.4336	654.185	51.408	0.371374	12.6738	163.746	28.7082	0.376008	11.0263	1.83808	0.146546	2.18611	1.57419	1.20783	0.457207	1.99744	8.28513	19.7053	8.98135	1.7654	4.68624	2.23997	2.60381	19.7819	72.6648	50.534	18.1608	3.48527	12.5284	14.629	0.432204	3.23264	26.8429	155.837	418.42	262.528	6.92927	10.5158	8.88855	4.91171	16.9987	33.3329	11.3605	0.341372	0.00062738
X	F	93	8.59197	1.93137	37.7923	814.23	87.2457	0.0492568	10.6136	157.717	24.3557	0.341916	23.2215	0.986119	0.387154	2.11459	0.794208	0.437051	0.127353	1.96181	9.37849	21.7465	8.0828	0.604156	1.83039	0.967378	3.98662	18.046	49.3094	40.8722	19.9859	1.626	5.37217	7.33586	0.566612	2.78108	17.8454	96.3537	289.771	289.923	16.7325	7.49591	9.13863	3.82201	9.64759	18.5453	10.3045	0.231288	0.00062738
X	F	98	4.95786	1.76838	12.2787	763.204	68.4564	0.224651	9.57397	206.097	15.8349	1.38991	15.2498	1.30979	0.270037	0.297597	0.178601	0.188501	0.0838042	0.305054	2.00262	6.12636	2.91959	0.369518	1.4059	0.804952	0.715653	5.33062	23.2626	21.8758	9.86472	1.33264	4.98762	7.93614	0.251321	1.17725	10.1078	68.8966	227.985	209.047	3.33709	6.70555	7.53283	2.90468	10.8081	24.0602	9.91903	0.144803	0.00062738
X	F	104	9.39805	1.57227	51.3408	713.407	68.2188	0.134003	25.4206	125.214	12.6927	1.61893	11.0686	1.07663	0.333495	0.235772	0.136149	0.255787	0.0838042	0.173496	1.74276	5.53827	2.3561	0.327654	1.0938	0.552695	0.196536	4.24709	16.9455	14.6867	5.60632	0.67284	2.63705	3.57048	0.0675706	1.05532	8.45799	51.3304	148.529	122.09	2.21419	5.17591	4.85026	2.0846	5.7085	10.5908	3.27323	0.144803	0.00062738
X	F	125	8.69383	1.32003	14.2275	685.975	49.0201	1.13766	20.729	193.232	8.17791	0.575603	12.4729	1.25505	0.577911	0.419582	0.438945	0.402202	0.0838042	0.433075	2.38809	6.51993	4.86272	0.281416	1.29101	1.01294	0.505753	5.35971	23.9862	21.437	11.603	1.11268	3.87658	6.28734	0.17708	0.654862	10.3499	82.4361	286.441	249.773	0.0388665	9.75801	8.56929	1.99668	7.79263	16.5878	5.1956	0.144803	0.00062738
X	F	130	5.83177	1.15426	42.897	735.957	43.1286	1.15532	19.2952	142.677	18.2101	0.531548	13.623	1.71013	0.325362	0.572637	0.560633	0.3671	0.0838042	0.697853	4.84742	15.7661	8.3599	0.521602	2.52798	1.29303	1.85846	14.387	60.0478	50.7856	18.6161	2.34745	8.68175	12.3266	0.368923	2.88923	23.5153	130.099	342.658	286.318	6.80709	10.0525	10.5618	4.37869	14.0177	26.2022	9.9687	0.328936	0.00062738
X	F	157	2.41778	0.618769	4.13575	498.001	30.9963	0.0775847	10.1129	66.8624	0.30271	0.0222464	4.37286	0.00149747	0.258492	0.138502	0.110539	0.145705	0.0838042	0.145554	0.541759	1.55168	1.10537	0.138815	0.455352	0.382427	0.196536	0.887633	3.70425	3.48688	2.42449	0.169312	0.805639	1.11794	0.0424382	0.181207	2.12238	18.8771	63.8977	63.0998	0.0388665	2.41439	2.83646	0.523625	1.81813	3.13854	1.03453	0.144803	0.00062738
X	F	161	3.99521	1.35882	29.6679	1035.31	44.6299	1.97105	11.1061	193.557	14.7991	1.39669	14.9546	1.45626	0.236099	0.138502	0.110539	0.145705	0.0838042	0.145554	0.377378	1.0587	0.552973	0.138815	0.151512	0.218972	0.196536	1.46447	4.51877	4.83297	1.53683	0.169312	0.98629	1.12418	0.00169175	0.250862	4.56381	31.8571	83.2081	58.7036	0.0388665	2.82836	3.77768	1.71271	3.71953	5.20284	1.16374	0.144803	0.00062738
X	F	181	2.57003	1.3731	32.824	800.937	34.8142	1.46648	10.0909	183.932	13.0754	1.34324	33.5641	0.300272	0.274224	1.89125	0.134712	0.250401	0.0838042	2.18843	14.2268	19.585	4.73747	0.830611	1.68338	1.2362	5.13512	21.9168	38.3463	45.792	16.9719	1.30662	4.65053	3.26722	0.817463	3.41	25.605	88.0676	177.404	127.15	3.67486	6.89495	8.7138	3.1734	8.2869	9.06311	3.65989	0.468277	0.168557
X	F	190	2.45818	1.16793	19.5012	546.694	35.2403	0.602104	7.74859	148.928	4.71533	0.764154	10.8835	0.215484	0.41706	0.138502	0.110539	0.145705	0.0838042	0.145554	1.19758	2.81528	0.9725	0.181063	0.634884	0.303868	0.480095	2.6663	9.1068	14.1596	5.70203	0.382884	1.35858	1.5429	0.147432	0.623288	5.89805	42.1521	128.23	126.581	0.0388665	5.75785	7.65219	1.91841	3.88218	7.1551	2.19365	0.144803	0.00062738
X	F	199	10.9024	2.13565	47.9596	1000.76	73.7578	0.314705	24.023	267.732	24.1282	1.11776	22.7724	2.43894	0.329937	0.138502	0.110539	0.145705	0.0838042	0.145554	1.24598	3.39387	1.70769	0.230591	0.961194	0.580027	0.196536	2.79239	13.8229	19.4339	7.58384	0.649901	2.80593	3.19844	0.145203	0.181207	5.4611	55.194	171.52	158.192	0.0388665	8.04093	9.45732	1.13913	6.46712	12.0278	4.06199	0.144803	0.00062738
X	F	208	3.72738	0.801945	9.04418	598.663	40.5359	0.00484217	4.38034	63.6377	4.20048	0.14394	8.7381	0.505215	0.653565	2.01772	0.581453	0.663574	0.129035	1.04974	9.072	28.048	17.3073	0.870734	4.51431	3.83615	0.93539	8.97965	42.0146	70.6167	32.4963	1.44897	8.93753	12.8853	1.49237	0.920635	7.91879	72.8555	279.604	268.801	7.52365	9.77441	10.3927	1.16826	10.4549	29.3508	11.5681	0.144803	0.137056
X	F	218	5.40741	1.11104	21.3833	713.215	37.5864	0.865559	14.418	130.471	10.1852	0.695729	20.2449	1.10602	0.146546	0.138502	0.110539	0.145705	0.0838042	0.145554	1.37041	3.85179	2.01528	0.138815	0.697779	0.406916	0.226449	2.32411	11.135	11.3487	5.16852	0.419224	1.95457	2.65681	0.186476	0.632485	3.85994	31.0079	98.7347	81.6172	0.0388665	4.9891	5.55605	0.417452	3.40532	7.25153	2.56154	0.144803	0.00062738
X	F	226	6.41517	1.59985	36.3245	862.234	55.9528	0.452804	15.605	137.579	12.5491	2.58757	21.1979	1.11539	0.228527	0.138502	0.110539	0.145705	0.0838042	0.295513	1.84086	3.92028	1.23949	0.138815	0.568653	0.301164	0.615349	5.6568	16.6732	15.4027	7.77598	0.74719	2.27258	2.23719	0.0170055	1.42361	11.8222	68.2289	179.056	161.815	0.333802	7.47303	9.39957	2.25966	5.85536	8.00477	2.08026	0.28211	0.00062738
X	F	230	7.89669	1.81384	59.2358	966.887	77.3413	0.230067	99.2235	205.513	24.8161	0.502829	32.3113	5.40033	0.573818	1.16098	0.581515	0.413802	0.0838042	0.622366	6.10936	23.6341	11.5927	0.322628	1.57345	1.218	1.20142	5.59234	25.9702	31.1627	20.8511	0.459062	2.66199	5.22196	0.20563	1.36108	5.03311	31.6569	118.261	151.684	13.2287	5.88703	7.71469	0.763912	2.97782	7.45101	4.13996	0.193235	0.0925507
X	F	235	8.97136	2.19193	39.087	1244.99	84.8991	0.00484217	7.3208	144.023	38.9118	0.742774	19.8223	3.78127	0.583523	0.138502	0.110539	0.145705	0.0838042	0.145554	0.841998	1.81689	0.507041	0.138815	0.50596	0.105944	0.196536	3.02519	13.197	8.17559	1.4611	0.679346	2.66109	2.61479	0.00169175	0.539005	5.94244	52.7766	135.846	76.3586	0.0388665	7.82465	4.45083	1.63229	5.21936	9.91905	1.47375	0.144803	0.00062738
X	F	239	5.947	1.89771	52.0638	881.893	67.3247	0.239358	28.6921	254.915	19.0174	1.82118	52.7066	0.600702	0.207419	0.55142	0.334372	0.145705	0.0838042	0.605476	4.26479	11.2008	1.412	0.138815	0.436394	0.138163	2.07006	10.9069	30.177	13.8829	2.15724	0.62226	1.50606	1.15684	0.00652667	2.00307	12.3032	62.9029	152.007	68.5512	0.0388665	8.08678	4.36802	1.4196	3.92412	5.85445	0.799936	0.356357	0.00062738
X	F	280	12.0861	2.03005	58.085	1126.48	77.4412	0.364301	17.0047	227.748	39.9164	1.13245	14.9548	2.0553	0.245543	0.372629	0.110539	0.145705	0.0838042	0.415018	2.99692	8.17648	3.47508	0.138815	1.00497	0.509328	0.869042	7.19993	33.177	27.2056	8.80409	0.979018	3.22682	4.82859	0.0559897	1.29989	11.1709	74.8231	239.454	188.633	0.0388665	10.575	8.74305	1.11309	6.21209	12.3264	4.00685	0.144803	0.00062738
X	F	283	3.9862	1.3308	46.2258	1140.94	66.4561	0.70969	80.723	305.495	11.0541	2.13939	42.95	0.349065	0.146546	0.138502	0.110539	0.145705	0.0838042	0.145554	1.65366	3.18474	0.773559	0.138815	0.675098	0.105944	0.926112	5.91153	18.8668	16.8355	2.24209	0.821537	2.73071	2.14443	0.00169175	1.98933	15.5943	79.9959	149.092	83.9723	0.0388665	7.61068	6.73055	3.82603	8.30067	10.5004	1.67544	0.444444	0.00062738
X	F	288	11.0199	2.02487	73.6587	1244.03	92.185	0.0588684	32.8624	317.017	25.5158	2.18425	25.1705	3.46772	0.146546	2.73267	1.14223	0.732591	0.0838042	2.2531	18.2298	58.1236	32.8056	1.03278	4.71014	3.20339	3.41089	29.6397	142.248	149.793	80.3468	2.75319	12.8142	22.9567	0.649238	4.16926	34.8073	207.096	675.774	719.848	46.4606	15.8789	18.8141	4.02251	15.2473	35.7732	18.5849	0.144803	0.00062738
X	F	292	6.36903	1.62269	37.7749	1064.95	70.299	0.047902	11.2383	242.607	16.3315	2.41952	16.1223	0.917331	0.146546	0.138502	0.110539	0.145705	0.0838042	0.145554	0.70612	2.1273	0.953575	0.138815	0.436133	0.105944	0.196536	2.81634	13.5549	10.1146	3.09463	0.425779	2.22251	3.36281	0.00169175	0.532719	6.73053	55.5417	154.466	117.941	0.0388665	5.70056	5.09104	1.66845	5.95168	10.8134	2.20953	0.144803	0.00062738
X	F	293	11.1579	2.4004	86.5069	1216.09	112.189	0.00484217	56.6748	417.078	42.9049	1.57659	60.4608	0.439355	0.335843	0.7234	0.228247	0.145705	0.0838042	0.747727	4.50489	12.8117	4.44639	0.455409	1.63694	0.927193	1.81649	11.6025	45.5332	33.9355	12.3867	1.70941	7.02746	10.9725	0.00169175	2.0139	19.885	128.376	361.197	313.437	0.340206	10.8549	11.8223	3.9763	14.775	26.0156	7.08433	0.144803	0.00062738
X	F	296	5.26633	1.11704	51.6322	1101.64	55.5984	1.17918	28.9441	303.018	14.8369	2.27214	33.9614	0.772136	0.617498	0.138502	0.110539	0.145705	0.0838042	0.145554	0.58026	1.26299	0.646147	0.138815	0.151512	0.105944	0.347806	3.78807	12.3142	6.45994	2.17303	0.541135	1.46781	1.60708	0.00169175	1.3261	14.5795	83.6474	153.954	84.486	0.0388665	5.9972	5.63659	2.52075	6.21549	6.98945	1.02936	0.144803	0.00062738
X	F	327	11.6939	1.25355	81.1543	999.882	67.1291	0.392094	22.2666	216.079	18.0474	1.37758	29.6913	1.36058	0.146546	0.138502	0.110539	0.145705	0.0838042	0.145554	2.17564	5.96456	2.0306	0.138815	0.997762	0.338305	1.15283	7.55065	31.8852	22.9749	5.16474	0.971608	4.32301	4.03169	0.0491147	1.96104	18.6976	104.366	277.297	153.65	0.0388665	8.21756	5.62446	2.7932	9.10102	19.8298	3.81531	0.144803	0.00526602
X	F	331	1.11176	0.426656	21.7312	676.624	24.2277	1.18198	8.99586	84.3514	3.11902	1.10085	11.5685	1.26757	0.293023	0.138502	0.110539	0.145705	0.0838042	0.145554	0.463084	1.67563	1.47433	0.138815	0.151512	0.105944	0.196536	1.63641	7.22459	10.0761	11.5082	0.169312	1.20372	1.99167	0.089318	0.282734	3.12456	21.553	90.8172	141.094	0.442614	2.96612	3.90725	0.0521474	2.17742	4.30185	1.74336	0.144803	0.00062738
X	F	335	0.985575	0.481488	11.2346	750.912	16.0243	1.76427	5.48705	108.596	7.12701	1.06316	12.0697	0.0470205	0.146546	0.138502	0.110539	0.145705	0.0838042	0.145554	0.496221	0.962171	0.37753	0.138815	0.151512	0.105944	0.196536	1.62327	5.09521	2.98444	0.990137	0.169312	0.736628	0.860456	0.00169175	0.447159	5.53825	25.4486	41.1499	22.7179	0.0388665	1.47733	1.46923	1.0943	3.20424	3.26333	0.753614	0.144803	0.00062738
X	F	344	1.94346	0.40629	0.526336	465.181	24.3517	0.694292	4.78827	135.029	0.406696	0.737906	6.62395	0.130181	0.146546	0.138502	0.110539	0.145705	0.0838042	0.145554	0.863062	2.93516	2.22488	0.138815	0.592248	0.513269	0.196536	2.49261	12.5899	12.188	5.80435	0.300466	2.1343	3.6221	0.0632728	0.414663	6.15027	54.0485	173.599	173.996	0.0388665	4.99999	5.8998	1.18638	5.23958	10.867	3.36485	0.144803	0.00062738
X	F	359	2.99133	0.66255	14.3678	591.392	34.8335	0.743813	6.10225	114.335	9.25622	0.574594	11.3839	0.107353	0.146546	0.138502	0.110539	0.145705	0.0838042	0.145554	1.15	3.55566	2.0636	0.204171	0.695589	0.493356	0.26603	2.76888	15.4251	14.5566	6.28119	0.31768	2.23521	3.05949	0.0266542	0.420832	6.184	60.202	201.554	179.247	0.0388665	5.847	5.87335	1.30529	4.59776	9.9366	3.05259	0.144803	0.00062738
X	M	21	34.9481	1.09506	44.6839	545.684	92.0696	0.00484217	18.566	100.522	16.4445	0.16844	12.1186	3.32217	0.245369	6.45923	13.641	0.72759	0.452678	4.45507	40.7232	107.309	61.229	1.5654	3.26595	1.6551	3.43542	38.5227	306.236	408.441	154.507	2.31243	6.88991	8.75928	1.1811	4.53592	28.639	223.732	1026.4	866.979	44.9604	20.8393	15.6737	0.368242	5.2831	12.2654	4.44427	0.781465	0.391015
X	M	29	6.516	3.10249	37.6465	822.084	95.9029	0.461932	11.889	241.893	24.7548	1.35247	36.1217	4.36521	0.375414	0.27654	0.143932	0.145705	0.0838042	0.268083	1.23639	3.98408	2.12696	0.138815	0.737832	0.563285	0.747601	3.80226	15.1942	15.418	7.78891	0.667599	2.91183	4.99468	0.210154	0.909865	7.28166	51.1461	180.971	195.074	1.6873	7.29051	8.34583	1.78973	6.59485	13.8356	4.86916	0.144803	0.0180413
X	M	40	1.75296	0.978343	17.7258	624.797	28.8425	1.52683	9.23033	58.6314	8.74023	1.35503	17.1806	0.603603	0.365616	0.583047	0.221202	0.145705	0.0838042	0.423625	2.25293	4.77424	1.16645	0.138815	0.490851	0.303533	1.64444	6.09268	10.5064	5.54103	1.98174	0.35833	1.10059	1.32203	0.0214555	0.973448	6.61586	23.812	38.1508	27.9418	0.496773	1.83665	1.8273	0.938699	2.55577	3.04253	0.988012	0.175417	0.00062738
X	M	44	3.56677	0.899012	19.0864	647.474	32.6057	1.53261	8.27971	119.765	8.69602	0.875187	15.266	1.16165	0.32219	0.286225	0.154629	0.174783	0.0838042	0.265901	2.17668	6.55832	3.41833	0.345279	1.29843	0.605796	0.944934	7.17589	32.8485	26.0878	8.15198	1.25042	5.48671	7.08452	0.201458	1.85549	16.2028	94.2844	257.012	188.136	1.14431	10.2259	8.57059	3.69897	11.7087	21.9251	6.0259	0.312135	0.0225795
X	M	46	4.42652	1.20539	34.6228	749.312	42.006	1.25091	18.072	135.778	20.5356	0.991341	17.4459	1.03798	0.282929	0.603149	0.362479	0.253087	0.158621	0.406998	3.05732	10.5252	7.3461	0.433584	1.74322	1.47119	1.06623	7.59806	35.5846	35.0429	17.0438	1.2108	5.53872	9.27064	0.413187	1.5451	12.5609	76.4859	218.597	208.911	5.98569	8.20776	8.42346	2.1525	8.31823	16.5522	7.3525	0.144803	0.0196279
X	M	50	3.86718	1.60019	22.3956	833.107	52.6904	1.53989	17.2209	171.638	16.4973	0.899748	22.7347	1.15921	0.235208	0.800821	0.487595	0.465798	0.26416	0.940094	3.89576	9.07083	4.54413	0.772003	2.20636	1.34305	1.20199	13.2209	41.225	27.4441	9.34311	2.31134	7.96803	10.1726	0.381096	2.78016	27.0471	129.118	242.138	169.685	6.45986	9.75212	10.0183	7.35773	19.1252	25.4985	8.10728	0.434732	0.105458
X	M	64	12.9253	1.52231	36.0209	749.012	75.9265	0.0119473	5.53881	95.9919	20.8679	0.793306	18.8067	3.77896	0.146546	0.566345	0.51582	0.475358	0.342435	0.379148	2.9482	11.5332	7.0342	0.592815	2.66541	1.82535	0.361577	4.34099	25.5843	30.6493	14.7124	0.791455	4.34935	9.12816	0.530865	0.668793	5.51054	38.792	152.653	167.422	4.58657	4.87558	5.40274	0.496693	4.95593	14.0724	7.95367	0.144803	0.0255254
X	M	89	3.11112	0.750999	20.6199	568.66	32.2369	0.870043	29.576	124.203	8.28216	1.2275	22.962	0.552472	0.146546	0.352528	0.398028	0.297826	0.134978	0.298658	1.60808	5.34408	3.10383	0.311817	1.35058	0.789125	0.836489	3.94014	16.1235	15.701	5.90253	0.936845	3.0738	4.52802	0.263333	2.17121	10.9969	52.877	133.543	110.669	0.941831	5.02484	5.3542	2.5626	6.66683	11.087	3.51776	0.821214	0.0147794
X	M	106	16.6219	1.64618	19.3885	704.86	84.2207	0.00484217	14.0506	294.715	14.6411	1.48863	30.5862	1.32722	0.348785	0.138502	0.110539	0.145705	0.0838042	0.242213	1.89428	4.823	2.12436	0.163756	0.860575	0.400337	0.841199	7.96753	43.0424	38.3215	18.8861	1.91466	5.77491	7.75007	0.00169175	1.39897	16.3837	145.407	607.354	568.577	0.0388665	12.4429	13.8859	4.28408	11.4192	27.0023	7.03686	0.3037	0.00062738
X	M	110	2.83285	0.850727	24.925	593.133	28.7466	1.04044	11.1989	137.691	14.1268	1.1586	12.0727	0.790415	0.254377	0.299755	0.110539	0.17192	0.0838042	0.517424	2.18137	4.19551	1.50784	0.324016	1.01543	0.457576	1.95056	9.91174	25.8379	16.3569	5.79725	1.52914	4.05817	3.93935	0.12939	3.53524	28.136	126.626	245.095	153.43	1.44886	8.94093	11.8481	6.65554	13.5278	16.0944	4.04615	0.707174	0.0135298
X	M	115	6.81658	1.67316	50.8731	683.428	58.3787	0.220636	20.9903	178.561	29.6917	0.544898	26.9339	1.25186	0.253098	0.707373	0.383598	0.37546	0.101325	0.644155	4.01603	12.3961	7.07626	0.455954	2.02091	1.24895	1.65165	9.29657	36.1112	32.0007	12.3855	1.22798	4.52238	6.87056	0.17548	2.3933	12.7192	55.481	149.735	128.386	3.1341	5.15826	4.97428	1.3317	4.82887	9.79787	4.46975	0.398978	0.00062738
X	M	118	11.4044	1.69316	53.4795	829.332	59.0026	0.407844	18.4455	129.723	23.9324	1.27641	19.621	1.26053	0.2973	3.91304	2.33524	0.83279	0.221851	4.02097	19.125	47.2365	22.7292	1.08371	3.37819	1.99251	5.79139	35.2092	128.044	91.7482	37.6351	2.69164	8.03315	10.7982	0.475294	6.30143	39.6609	174.02	464.077	341.489	15.2158	11.2299	9.50518	3.58626	9.17011	17.1481	7.00304	0.85237	0.0890338
X	M	120	6.28094	1.52658	27.5204	786.358	60.2478	0.34522	3.45077	88.6567	15.432	0.814092	10.4156	0.77315	0.299822	1.60961	0.990948	0.759501	0.245072	1.09833	6.10673	17.3019	11.8137	0.786477	3.05074	2.34076	1.29605	10.9535	43.9464	35.5933	21.233	1.33086	5.78168	10.3855	0.772699	1.00399	10.4763	70.4439	212.362	176.143	11.2795	6.62889	5.90285	2.42405	7.91218	17.5967	7.02374	0.144803	0.172845
X	M	133	1.41971	0.530216	0.942479	573.994	28.9877	0.749213	12.9813	61.3888	3.02683	1.35187	9.90542	0.805881	0.438855	0.138502	0.110539	0.145705	0.0838042	0.145554	0.235917	0.691222	0.572791	0.138815	0.301081	0.25312	0.196536	0.769609	3.43724	4.17801	3.0454	0.169312	1.04618	1.45998	0.101944	0.181207	2.86903	24.8735	86.6718	107.786	0.0388665	3.47911	5.37072	1.57166	3.72642	6.17379	2.02751	0.144803	0.0118059
X	M	142	3.50031	1.05189	15.2163	632.355	47.9183	0.621592	12.5224	161.736	7.76529	1.07426	24.7552	3.3067	0.290338	0.422337	0.225197	0.281786	0.0838042	0.145554	1.29389	4.16356	3.81354	0.138815	0.919209	1.0993	0.250125	1.65716	6.74608	7.98253	6.27685	0.242191	1.52577	2.58142	0.336348	0.598092	4.25014	27.9773	82.7414	80.4518	0.804851	2.99882	3.8623	1.60281	3.48635	6.19287	2.39163	0.144803	0.090551
X	M	149	2.13363	0.915135	18.0211	527.901	31.8112	0.771244	20.6915	182.43	3.41088	1.20635	20.7307	0.165663	0.361805	0.138502	0.110539	0.145705	0.0838042	0.145554	0.290847	0.814519	0.469244	0.138815	0.399232	0.25156	0.196536	1.45356	5.18971	4.88021	1.61706	0.291894	1.34146	1.22642	0.0553393	0.626967	5.39734	34.4791	90.0749	62.77	0.0388665	3.30018	3.15913	1.62062	4.04207	6.57081	1.3356	0.144803	0.00062738
X	M	166	3.48356	0.826501	36.1742	860.803	36.898	1.75872	8.00362	138.123	9.7101	1.33008	9.58908	0.708792	0.224495	1.45659	0.595907	0.41644	0.0838042	1.6631	11.3938	32.2614	8.94948	0.417842	1.70308	0.920163	3.72121	17.3405	49.1406	40.0104	23.1229	1.10084	4.08038	5.63994	0.192471	2.32217	14.6934	84.4302	250.22	253.593	7.03144	6.57489	7.5399	2.04869	6.6108	13.3037	4.76362	0.144803	0.00062738
X	M	168	6.8297	1.4364	44.9977	746.137	49.7639	0.594854	26.3192	134.073	15.6472	0.848578	19.2551	1.43715	0.613766	0.96305	0.414173	0.145705	0.0838042	0.867779	5.57877	19.6572	15.0717	0.240256	1.17726	0.667715	1.76981	14.9812	83.3685	92.5173	54.7984	1.46647	4.53154	6.41913	0.362375	3.1661	28.5151	187.1	674.091	688.523	36.0488	13.2285	17.5342	4.64761	8.96574	18.8825	6.49712	0.613818	0.0932714
X	M	173	5.47616	1.58192	56.5662	809.284	56.3397	0.425791	37.1512	170.154	19.7421	1.03945	34.3373	0.568329	0.146546	0.961018	0.364132	0.362271	0.0838042	1.13183	9.33045	29.5321	8.56611	0.563638	2.27851	1.07495	2.967	21.4939	74.8652	72.2433	23.4011	2.28307	7.94482	10.9157	0.00169175	4.04248	29.9851	163.381	519.934	430.519	1.91222	13.951	14.7684	5.60135	15.9243	34.2346	9.19703	0.889821	0.00062738
X	M	177	3.80068	0.609878	22.9962	672.53	29.3027	1.19449	8.94191	86.6953	9.52079	0.415619	12.7654	0.441327	0.329749	2.44601	0.591229	0.71856	0.132442	1.92138	12.9298	33.169	21.3185	1.08337	4.31308	3.82699	3.2293	24.8065	87.849	97.5734	43.6078	2.99326	10.6474	13.4069	1.31892	4.2032	34.0069	183.003	476.114	361.973	11.5033	12.7223	12.1607	5.41053	15.7299	29.3864	11.147	0.585326	0.0620972
X	M	184	4.56559	0.832449	28.4156	614.13	40.4887	0.643988	29.5311	107.021	11.7625	0.493583	18.1234	0.4186	0.417902	0.138502	0.110539	0.145705	0.0838042	0.145554	1.28059	2.67606	0.383268	0.138815	0.591006	0.214615	0.42097	4.22773	10.8672	10.68	2.11645	0.685738	1.78511	1.18482	0.0590567	1.45708	10.1713	52.3036	115.044	52.9657	0.0388665	6.97304	3.45575	1.5298	4.69689	6.92108	1.41549	0.345475	0.00062738
X	M	194	8.46827	1.59347	26.9179	800.649	63.7244	0.131431	9.43782	115.581	15.5839	1.13935	16.4645	1.62115	0.701029	0.138502	0.110539	0.145705	0.0838042	0.145554	2.58104	7.03786	2.41626	0.138815	0.656108	0.493936	0.653412	5.24601	24.1395	31.1314	16.7355	0.700924	2.77346	3.07539	0.242433	0.663061	9.38644	70.491	249.182	219.224	2.36713	10.9353	10.0477	1.66339	6.159	13.1586	3.06225	0.144803	0.00062738
X	M	203	4.00846	0.787277	20.8725	766.802	39.794	1.18295	11.6619	125.705	9.11248	0.481143	14.8311	2.12922	0.283321	0.138502	0.110539	0.145705	0.0838042	0.145554	1.20605	3.1091	1.61257	0.138815	0.659414	0.436621	0.196536	2.44146	9.53749	13.5895	5.28601	0.423027	1.6385	1.9073	0.243583	0.297011	4.74358	42.2627	159.406	127.66	0.0388665	7.45386	8.20651	0.817526	4.1131	9.07864	2.37523	0.144803	0.0220514
X	M	247	3.25938	1.3883	12.8295	786.415	37.8692	0.978593	5.24237	147.237	3.66687	1.20533	11.7916	0.533069	0.486385	0.138502	0.110539	0.145705	0.0838042	0.145554	0.831066	1.74294	0.525524	0.138815	0.405814	0.105944	0.420771	3.2674	10.7526	10.4846	1.88089	0.756588	2.35253	2.03105	0.0805052	0.784565	8.70983	54.3233	128.456	82.3991	0.0388665	7.78335	7.20383	1.60796	6.90543	10.767	2.55605	0.144803	0.00062738
X	M	251	2.44437	1.04849	23.6954	850.845	50.4256	0.574817	36.1425	132.03	4.30142	0.620224	27.215	1.58699	0.146546	0.138502	0.110539	0.145705	0.0838042	0.145554	0.188546	0.642853	0.239313	0.138815	0.151512	0.105944	0.196536	0.794261	2.03582	1.34268	0.889055	0.169312	0.40356	0.48211	0.00169175	0.335927	2.68326	16.1131	37.5376	27.0826	0.0388665	2.9398	2.81568	1.18289	1.85917	2.06063	0.325212	0.144803	0.00062738
X	M	255	5.92033	1.43089	42.2804	794.991	57.4273	0.698486	12.4593	141.838	7.78479	2.02972	12.5115	1.20888	0.26604	0.403221	0.29041	0.194238	0.0838042	0.594701	4.04433	15.6146	9.07306	0.343011	1.53457	1.02546	1.48318	10.7233	57.0668	57.8098	28.882	1.38536	5.54056	10.3343	0.13036	2.57496	22.4546	124.764	368.283	380.063	7.65825	11.7938	13.6246	4.05987	10.5112	19.8362	6.91908	0.316553	0.00062738
X	M	258	5.6872	2.11367	29.0908	896.337	72.4276	0.305453	21.4585	236.279	16.795	1.34233	37.8537	1.17327	0.378486	0.548228	0.228603	0.184701	0.0838042	0.53443	3.01006	7.86548	2.9019	0.294093	0.903626	0.560702	1.07352	7.44706	26.674	26.4189	9.48648	0.895772	3.85924	5.22724	0.134039	0.806586	9.60566	76.69	239.502	237.391	0.564698	9.42133	12.2991	1.38652	8.43759	16.975	4.98304	0.144803	0.00062738
X	M	264	8.65891	3.84972	51.9538	1264.29	113.426	0.00484217	40.8166	438.913	32.0234	2.23409	61.6767	3.18651	0.18611	0.138502	0.110539	0.145705	0.0838042	0.183131	1.38848	3.72843	1.56239	0.138815	0.669116	0.379598	0.606404	5.46928	24.0135	20.014	6.1679	1.26456	4.56042	5.34654	0.00169175	1.40224	13.1447	93.033	269.046	220.664	0.0388665	11.9325	12.5726	3.82332	11.0554	16.9018	3.78769	0.19257	0.00062738
X	M	267	8.23824	1.8078	28.0455	814.558	80.5698	0.00484217	17.8248	247.993	13.2721	1.54617	33.3888	2.59203	0.736503	0.138502	0.110539	0.145705	0.0838042	0.145554	0.822626	3.09505	1.63944	0.138815	0.326934	0.297776	0.196536	2.91111	18.4346	19.701	13.6897	0.84254	2.67634	4.24249	0.0510718	0.469222	6.71789	69.5471	349.131	359.09	0.0388665	12.425	14.7483	0.955301	4.94045	15.5988	4.57503	0.144803	0.00062738
X	M	271	13.9481	1.16418	54.8178	633.118	98.2239	0.00484217	11.6947	154.011	19.4411	0.460123	13.084	1.89421	0.146546	0.831459	0.554784	0.211641	0.0838042	0.505952	3.92855	14.442	3.57692	0.22138	1.01666	0.426161	0.83421	5.68515	38.9084	34.2246	10.9256	0.854368	3.44911	5.21421	0.0440566	0.866473	6.17973	54.5074	296.763	267.7	3.45618	9.88068	9.63332	0.261133	4.33292	15.9244	4.92905	0.144803	0.00062738
X	M	275	3.90634	1.18216	16.7828	871.041	52.0595	0.271056	8.03822	184.346	4.15206	1.33633	13.6447	0.485318	0.199439	0.294968	0.110539	0.145705	0.0838042	0.145554	1.2634	3.49229	2.42999	0.138815	0.663047	0.477388	0.279872	2.78523	13.8539	16.0686	9.76902	0.555329	2.44053	3.96674	0.0981676	0.382575	5.95535	58.4561	221.943	273.182	0.145092	8.81736	11.7221	1.75654	6.54058	13.8148	4.94464	0.144803	0.00062738
X	M	305	4.5802	1.24398	8.25225	827.313	64.6739	0.00484217	12.5216	235.365	7.67415	0.755718	38.4947	3.63765	0.146546	0.138502	0.110539	0.145705	0.0838042	0.145554	0.686328	1.99028	1.30498	0.138815	0.655221	0.376724	0.196536	2.48209	13.7995	13.3219	6.49728	0.380863	2.71446	4.38146	0.0635533	0.255431	6.1655	68.463	258.543	233.675	0.0388665	7.29561	7.25178	1.83752	7.05598	17.2994	5.36831	0.144803	0.00062738
X	M	310	3.06856	0.740124	12.8279	786.216	52.0636	0.12936	3.93742	176.106	0.743672	1.2977	14.1798	1.0446	0.146546	0.138502	0.110539	0.145705	0.0838042	0.145554	0.188546	0.918436	0.538557	0.138815	0.151512	0.105944	0.196536	0.860396	4.58733	4.63876	2.15629	0.169312	0.975701	1.53698	0.00169175	0.181207	2.79219	29.4385	105.534	101.89	0.0388665	3.56783	3.73002	0.468585	2.77147	5.90599	1.7041	0.144803	0.00062738
X	M	317	2.91399	1.64291	12.1352	983.045	66.7917	0.00484217	18.5955	264.775	4.91305	2.2886	27.5927	0.422818	0.306387	0.138502	0.110539	0.145705	0.0838042	0.145554	1.27427	2.7535	2.0437	0.138815	0.669136	0.534984	0.565477	5.56782	31.4692	30.8538	25.8226	1.281	6.37327	10.0791	0.0272175	1.26462	19.9267	163.91	628.575	687.934	3.47898	12.9095	23.3292	6.0958	20.9325	35.126	12.777	0.144803	0.00062738
X	M	322	3.91869	1.50092	23.034	846.867	63.3536	0.00484217	8.48078	207.109	9.64485	1.04247	28.4369	4.81332	0.298186	0.138502	0.110539	0.145705	0.0838042	0.145554	1.23185	2.96387	1.73344	0.4564	1.3308	0.943319	0.196536	2.24138	10.6386	16.8939	8.22935	0.169312	2.48461	3.30314	0.196928	0.507943	6.01288	56.5165	209.707	224.285	0.0388665	5.90642	6.54626	1.41983	5.26569	12.7916	3.98221	0.144803	0.00062738
X	M	347	1.67462	0.774719	12.3534	693.496	30.7264	0.657421	4.87987	148.787	6.00625	0.740229	9.12615	0.413316	0.146546	1.39492	0.888077	0.54849	0.223183	0.799498	3.69286	11.7127	11.7568	0.445428	1.67989	2.08116	0.772243	4.93063	21.9883	21.4799	17.0294	0.621792	3.4122	7.11998	0.598802	0.695532	6.8544	44.2205	131.452	142.305	6.39556	3.66224	3.95109	1.27973	5.44751	11.2506	5.12839	0.144803	0.209662
X	M	351	2.72281	1.52286	35.5044	922.182	59.7805	0.2039	12.8431	242.41	13.2815	1.70798	16.3004	1.25844	0.146546	1.38874	0.808998	0.522772	0.0838042	0.676174	5.8814	26.9182	13.8151	0.312473	1.92946	1.73358	0.947216	9.64802	39.3065	36.2422	28.5408	0.610248	4.0962	9.48157	0.257003	0.677458	9.06339	61.2187	197.191	249.201	3.42463	5.47174	6.87605	1.31972	6.06578	12.8181	5.47895	0.144803	0.00062738
Q		QC 1	16.292	2.80275	56.8809	1476.55	94.9658	3.12351	35.5362	150.699	29.1948	1.77341	34.4643	4.15544	0.147217	3.23295	12.4269	1.10839	1.5013	3.68508	17.2719	34.0747	19.3777	1.76292	4.50504	2.34165	4.28382	25.0111	113.384	181.169	58.3016	2.88137	10.793	17.6145	2.69273	4.80063	32.1908	191.106	637.879	547.566	19.8077	22.2305	22.8068	4.80945	16.1247	33.0113	13.4201	0.661462	0.542965
Q		QC 2	15.3588	2.56655	51.9868	1444.66	86.0704	2.91487	32.9256	149.286	28.3091	1.2053	34.6958	4.00121	0.147217	3.54258	14.2825	1.13023	1.51104	3.48903	17.6362	35.5622	21.3763	2.0417	4.60093	2.79708	4.17847	25.2223	119.991	197.88	61.6307	3.02566	11.1141	17.8484	2.75999	4.71208	33.4095	200.589	665.29	582.24	21.1457	22.5968	24.9604	4.54463	17.1893	34.0271	13.924	0.485143	0.428251
Q		QC 3	13.6474	2.58604	48.7143	1357.7	83.895	2.42858	28.9245	132.506	25.7469	1.1067	30.6406	3.72044	0.147217	3.25411	12.9786	1.15736	1.52215	3.40622	16.9947	35.1566	20.6101	1.55979	4.2002	2.31148	3.94373	24.3068	118.123	191.819	59.461	2.48015	10.2222	17.0445	3.02325	4.59818	31.9287	196.754	673.791	583.415	18.613	19.8553	20.6676	3.8494	15.1477	33.494	12.8429	0.577854	0.331635
Q		QC 4	13.6828	2.96878	53.0163	1388.75	81.4709	2.33556	29.7833	137.212	27.8668	1.79898	31.6665	3.48988	0.147217	3.28216	13.0879	1.19601	1.44139	3.30123	17.5922	36.2124	20.5001	1.61211	4.44865	2.48292	3.6522	24.0473	118.021	191.399	59.212	2.55146	10.4826	17.8001	2.2495	4.35538	31.1132	192.385	658.209	577.09	19.8939	18.9326	20.3826	3.97411	14.7555	32.8466	14.1339	0.733624	0.151588
Q		QC 5	13.4884	2.68523	53.5116	1488.64	74.8125	2.52061	26.6601	143.368	24.9965	1.60112	29.7205	3.40297	0.147217	3.43735	13.5283	1.07251	1.44512	3.5793	17.5554	37.3942	21.3673	1.75733	4.58086	2.20965	4.1474	26.334	127.242	205.605	61.3327	2.61986	10.8717	17.5582	2.33643	4.71454	34.8104	214.322	733.903	634.132	19.9168	22.57	21.6387	4.69333	16.4594	35.5438	14.6354	0.764433	0.1775
Q		QC 6	13.7137	1.95599	47.5157	1376.23	77.4108	3.47184	26.5196	134.193	25.0777	1.12091	28.4834	3.82252	0.147217	3.29729	13.5973	1.14481	1.72963	3.1469	17.5252	35.9752	21.2134	1.81125	4.09586	2.18769	4.19156	24.5925	121.053	199.015	60.3089	2.67817	10.8403	18.0746	2.30096	4.78792	32.8979	206.622	693.801	602.475	20.6963	21.2139	22.4038	3.84275	15.7108	33.8992	14.5159	0.793318	0.334957
Q		QC 7	13.9455	2.45391	56.3832	1442.37	84.2408	2.18224	28.1947	145.809	26.4292	0.849698	30.4445	3.69246	0.147217	3.51776	14.5571	1.66803	1.82339	3.33201	19.1377	40.9083	23.3724	2.1242	6.44939	2.69125	4.08439	27.5271	136.947	224.588	67.2631	3.13503	11.7472	19.9286	2.46604	4.72449	35.6267	231.003	781.922	674.632	21.3389	19.6859	21.8312	5.24629	17.7648	38.7223	14.6871	0.559353	0.0587385
Q		QC 8	12.7416	2.38834	48.7615	1419.02	72.89	2.75676	28.2264	140.174	25.2517	0.639701	29.3251	3.10917	0.147217	3.40619	14.1195	1.45453	2.01912	3.30196	19.3866	40.3127	22.1894	2.1574	6.48952	2.51277	4.31873	26.191	130.292	214.464	64.3973	2.98253	11.8095	20.1096	2.34063	4.54668	35.1087	224.317	751.877	643.996	20.3685	18.4985	20.4028	4.26832	16.7525	36.9091	13.6973	0.653306	0.000758901
Q		QC 9	13.0945	1.72982	48.6859	1460.9	70.9091	1.93281	27.1529	137.532	25.3833	0.694534	27.7534	3.36929	0.147217	3.38778	13.1632	1.58471	1.74774	3.55701	18.1901	38.904	20.4799	2.11552	5.85239	2.80961	4.08536	27.4575	133.961	214.602	62.993	3.10968	12.0488	18.0651	2.06379	5.15689	37.0133	234.031	784.194	661.065	19.3778	19.0881	20.8489	5.70709	19.0216	36.6215	14.0305	0.556319	0.063519
Q		QC 10	13.4766	1.77764	54.5076	1487.77	75.4594	1.61388	26.3342	142.007	24.2428	1.17788	29.0987	2.64488	0.147217	3.82714	13.8911	1.53508	1.76643	3.66552	20.3595	42.7791	22.4189	1.94468	6.73102	2.70797	4.03	29.0577	140.733	227.928	66.924	3.43426	11.9507	19.5733	2.37496	4.95048	37.5988	246.633	825.527	689.285	20.5996	19.0569	21.5723	5.67827	19.176	39.1723	14.5895	0.801892	0.000758901
Q		QC 11	13.2729	1.75132	48.1505	1411.85	70.9537	2.0906	26.0656	138.565	25.4519	1.20148	28.8268	2.69936	0.147217	3.40789	14.144	1.12519	1.3809	3.73693	18.6694	39.47	21.9907	1.77575	4.91383	2.20964	4.18188	29.0774	144.461	232.258	66.1939	2.96262	11.466	18.5453	2.15078	5.21531	39.1371	246.713	838.645	713.125	20.0429	18.1931	19.5712	6.45219	19.8058	38.3077	14.1506	0.473409	0.000758901
Q		QC 12	13.7477	2.8286	49.937	1401.13	76.586	1.84342	25.8424	129.419	24.4195	1.05802	27.5007	2.82147	0.147217	3.02196	13.2691	1.36843	1.38645	3.51915	18.0811	38.1841	22.1038	1.67885	4.32598	2.55818	4.08226	29.5016	141.363	226.679	63.7958	3.27655	12.0327	18.4466	2.46538	5.07946	37.3389	239.084	832.37	697.893	19.2639	18.6238	20.5664	5.73433	18.5772	37.0339	14.47	0.501153	0.000758901
Q		QC 13	14.9791	2.77067	52.2031	1666.24	82.7862	2.80491	26.5757	150.41	24.8617	1.46155	27.744	2.74818	0.147217	3.35988	14.1093	1.23643	1.41245	3.75923	19.3054	40.5498	21.3617	2.14244	4.74593	2.12758	0.167843	30.6154	149.307	234.485	67.5899	3.43789	12.7635	18.707	2.16398	5.00495	38.6997	263.53	898.291	745.073	21.5333	19.6897	22.4537	6.28981	19.3822	39.2526	14.1237	0.569555	0.000758901
Q		QC 14	13.7417	2.30922	54.5764	1649.15	79.3279	2.31606	26.1491	148.12	26.3517	1.25072	28.9169	2.77114	0.147217	3.45193	14.0089	0.933337	1.62701	4.03281	19.4362	38.1307	21.9159	2.14079	4.70664	2.52032	4.03446	28.9406	147.419	232.542	63.7843	2.97693	12.6941	18.6817	1.93854	4.72286	37.8721	242.179	833.7	717.096	20.8467	19.8101	22.0698	4.92521	17.3179	37.6748	14.1817	0.549162	0.000758901
Q		QC 15	13.9778	2.80672	52.8353	1535.53	76.7694	1.62989	27.1376	144.003	25.025	1.0047	28.8675	3.16475	0.147217	3.27846	13.6177	1.09889	1.44417	3.66606	19.8228	39.7898	20.6537	1.90666	4.27774	2.41331	3.90958	27.8125	144.433	233.708	66.0947	3.17015	11.6051	18.7958	1.73663	4.70133	35.7063	241.325	820.691	702.853	19.37	19.2407	20.2495	5.57953	17.0504	37.3433	13.1242	0.48731	0.000758901
Q		QC 16	13.2531	2.59914	56.989	1579.07	79.1914	1.8644	28.9613	152.209	25.6026	1.74932	28.7275	3.36585	0.147217	3.46891	13.6669	1.00457	1.19186	3.68765	19.3108	40.1557	21.343	1.79024	4.30177	2.16465	3.92669	28.0609	149.841	235.995	66.3378	2.80564	12.3372	18.2015	2.06671	4.46751	35.8174	236.874	842.177	726.206	22.1834	18.5069	21.1171	4.56633	17.1412	36.9281	14.2394	0.144885	0.000758901
Q		QC 17	12.1683	1.73693	48.4715	1579.02	69.2803	2.5585	24.4984	135.937	22.6116	1.45588	25.7995	2.50705	0.147217	3.33843	13.1194	1.00957	1.25755	3.21453	16.9298	37.0689	21.2882	1.43083	4.07985	2.2545	3.50601	24.7499	143.073	235.122	63.7244	2.70252	10.2446	18.4107	1.87456	3.84519	34.8793	242.745	840.855	730.078	17.0016	18.6923	19.3338	4.32231	16.182	35.4768	12.9507	0.144885	0.0480715
Q		QC 18	12.8032	1.27014	50.9983	1546.66	64.9667	3.35096	25.2298	143.611	22.6929	1.67745	27.2852	2.15258	0.147217	3.17357	13.071	1.23856	1.44616	2.7249	17.4752	37.5548	22.2047	1.71815	3.8314	2.05877	3.83205	26.0662	139.381	229.17	63.9973	2.67885	11.1848	18.0845	2.36639	4.68078	34.2569	246.439	850.077	721.772	18.6641	19.6941	20.5133	5.0682	16.6893	37.0463	13.6707	0.144885	0.000758901
Q		QC 19	12.4005	1.77112	50.2081	1456.08	61.0163	2.49976	24.2164	126.209	20.275	0.5658	27.0417	2.68926	0.147217	3.31812	11.6903	0.957604	1.23302	3.15695	14.618	42.0955	23.5151	1.66257	3.14773	1.77207	3.5644	24.9723	141.683	239.013	54.9239	2.30985	11.0427	18.0631	1.79019	4.57583	33.4428	237.4	837.116	723.672	16.8098	22.5008	22.8959	4.22615	15.3657	35.1859	12.791	0.144885	0.000758901
Q		QC 20	11.7826	2.78376	46.9103	1472.29	65.6631	2.03881	25.1114	135.676	23.4279	1.06649	28.6936	2.27977	0.147217	3.40367	13.965	1.23353	1.4492	3.54359	16.9115	41.3823	25.3149	1.63153	3.89603	1.98505	3.84155	27.0833	149.641	251.586	62.8093	2.50773	10.7459	17.9817	2.17213	4.0102	36.77	259.703	892.587	767.445	18.9716	21.7676	23.8212	4.56571	17.3817	37.2669	13.7073	0.144885	0.000758901
Q		QC 21	12.8628	2.61069	55.5869	1556.53	75.006	2.85953	26.125	157.565	22.7586	0.976404	28.0169	2.61681	0.147217	3.43683	13.2811	1.13589	1.22159	2.79712	16.6074	40.5616	24.9384	1.45622	3.57065	1.84543	0.167843	27.2601	149.504	234.149	61.1353	3.11752	11.5067	18.2262	1.62985	3.69609	32.2672	234.048	884.455	802.827	20.92	24.5412	27.3882	3.71908	16.4427	36.3619	14.2256	0.144885	0.000758901
Q		QC 22	13.3598	2.06146	49.9028	1598.79	76.1902	2.59514	24.849	141.043	20.9854	1.63068	26.9613	2.44287	0.147217	3.36017	12.4805	0.976823	1.15706	2.9421	15.6402	36.6892	21.7663	1.54267	3.78001	1.84309	3.05194	22.3917	139.478	235.522	60.3674	1.68823	9.5623	17.0613	1.56423	3.21347	28.7069	211.706	770.051	695.066	18.4389	20.0543	26.2929	3.29755	13.3539	30.7339	11.9381	0.144885	0.0430029
Q		QC 23	12.2965	2.37278	49.6664	1506.94	73.0206	1.42088	22.0996	145.824	20.773	0.941055	24.0415	1.332	0.147217	2.63785	12.1508	0.889989	1.1666	3.09932	17.1735	41.4903	21.4842	1.69261	3.57729	2.02367	3.45125	24.4127	142.893	248.916	68.8897	2.14078	9.7298	17.5954	2.13261	3.95628	31.9663	234.192	832.825	725.002	18.2552	21.9913	25.4074	4.20035	15.3082	35.7957	12.2702	0.144885	0.000758901
Q		QC 24	12.4281	1.91815	53.4101	1634.85	66.2731	1.6708	26.4505	150.086	23.5858	1.68586	26.8868	2.35296	0.147217	2.85392	11.7709	0.885388	1.25469	2.97432	16.5806	37.949	20.9132	1.49954	3.54446	1.71715	3.23446	22.4896	141.833	237.934	63.2288	2.2635	10.2716	16.9385	1.73344	3.43123	27.8455	212.772	786.616	723.412	18.6954	21.9925	25.8309	2.35766	14.0002	32.5598	11.9537	0.144885	0.000758901
Q		QC 25	13.3177	2.62657	49.0266	1615.98	74.4129	3.78934	27.6352	157.09	21.4923	1.02513	27.0115	2.70129	0.147217	3.20133	12.1679	0.889985	1.16184	2.9911	16.0602	39.1153	22.9129	1.47431	3.27737	1.83614	3.0373	24.1421	136.2	235.305	63.3892	2.49829	10.6779	17.6265	1.89368	3.9219	31.3534	221.569	819.221	718.295	19.4788	26.6426	29.3652	4.05621	16.2783	33.4393	13.128	0.144885	0.000758901
Q		QC 26	12.1695	1.50706	53.7093	1672.64	82.0554	3.45035	26.6425	166.318	20.0174	1.8145	28.4718	2.72551	0.147217	3.33953	12.3353	0.88564	0.961216	2.55681	16.1541	37.9045	21.29	1.51325	3.1925	1.97873	3.01187	21.5848	131.23	229.002	62.1996	2.20262	9.06235	16.2611	1.95111	3.94532	30.4534	221.686	790.478	678.486	14.3773	22.0837	24.4272	3.8836	16.5956	33.9474	11.3768	0.144885	0.100622
Q		QC 27	14.9653	2.02709	61.3549	2062.11	87.4635	3.4792	26.957	194.333	25.4523	1.5799	24.4777	2.75539	0.147217	2.48346	11.6984	0.871903	0.864873	2.88489	18.3707	37.9693	19.5381	1.48803	4.12393	1.79015	3.20605	22.5705	137.487	231.864	66.1461	2.53663	10.2561	16.6779	1.86648	3.04534	31.5571	237.692	856.314	729.144	16.9969	26.784	28.8409	3.83107	18.1591	36.6344	13.0855	0.144885	0.000758901
Q		QC 28	14.7188	2.08241	59.3408	1965.82	85.7738	2.55321	27.9011	164.898	20.9956	1.39238	28.3418	3.12389	0.147217	3.13929	11.425	0.825298	1.20582	2.35722	15.0634	33.4248	17.5628	1.20944	3.63086	2.00228	3.08853	21.3274	117.958	202.878	56.7715	2.20714	9.11217	15.0884	1.27855	3.43082	28.5425	206.072	763.178	657.596	15.5574	22.6869	26.4287	3.29047	13.5263	32.0124	11.8998	0.144885	0.000758901
Q		QC 29	14.3705	1.61666	50.0538	1730.7	69.618	3.28679	26.3453	159.453	19.6843	0.438511	24.392	2.83238	0.147217	2.58561	12.0603	0.14245	1.36588	2.18958	15.2357	35.5248	19.2451	1.30383	3.23467	1.76004	2.81902	21.7239	137.444	238.502	58.8874	1.88893	8.54868	16.1913	1.77224	3.672	28.0675	225.873	827.64	711.047	14.8738	24.3061	28.5192	1.26371	15.2702	33.0463	11.4598	0.144885	0.000758901
Q		QC 30	12.8732	1.30991	56.2689	1914.64	70.1398	2.79721	27.5727	149.269	19.8328	1.15271	25.1454	2.27353	0.147217	2.83554	12.1538	0.82831	1.35469	2.54214	15.4526	35.5723	19.4718	1.71342	3.58374	1.65353	3.54712	22.7561	143.854	243.497	61.3321	2.72128	9.6423	17.7502	1.09997	3.44809	32.5883	248.962	867.793	760.038	15.1564	22.7887	28.6891	4.46083	17.0923	37.1634	11.7229	0.144885	0.163885
Q		QC 31	12.0192	1.66506	50.0379	1716.11	64.1604	1.9479	24.7082	148.943	20.424	1.13133	25.5281	2.03931	0.147217	3.27253	13.936	1.00123	1.32198	3.36033	19.6193	44.6168	22.6515	1.57212	4.15819	2.04104	3.68977	27.2018	163.726	285.145	76.7744	1.99068	10.5667	19.8476	1.61849	4.82737	34.6052	269.866	974.721	855.367	17.8136	19.9583	22.0464	2.67306	15.3393	37.7722	13.0972	0.144885	0.000758901
Q		QC 32	11.72	1.53734	52.1173	1763.71	59.7034	3.34982	24.3055	145.417	22.5815	0.838088	23.5427	2.15291	0.147217	2.79206	12.0732	0.14245	0.790233	3.34228	18.8566	45.392	19.3292	1.26757	4.36962	1.23831	0.167843	26.6079	157.612	264.905	71.4854	1.81683	10.1515	18.3288	1.31885	3.93953	32.7133	264.917	955.962	838.027	14.2889	21.3949	19.981	2.28164	14.9957	36.6335	13.2264	0.144885	0.000758901
Q		QC 33	12.6528	1.79298	48.4795	1719.2	62.5571	2.46185	23.9684	142.508	21.9992	1.0645	21.8898	1.92717	0.147217	2.70491	13.1263	0.14245	1.47783	2.95276	18.5096	43.7942	22.8387	1.55387	4.04826	2.13291	3.59862	25.7501	159.88	274.033	73.7844	2.12789	11.3732	18.6928	1.62258	4.07276	34.9626	269.049	985.057	858.927	15.812	20.799	20.8395	2.86723	15.2336	37.144	14.2067	0.144885	0.000758901
Q		QC 34	11.4439	0.896422	53.8486	1865.17	60.7989	3.52679	25.0692	152.984	21.1038	0.946134	24.708	1.94243	0.147217	2.95982	12.0808	0.14245	1.00813	2.84872	17.034	39.866	19.5753	1.20303	3.93192	1.69982	3.45911	24.0787	145.957	253.492	66.0358	2.22889	10.8821	16.8123	1.90123	3.69422	33.2873	260.362	922.706	792.431	14.3969	19.8686	18.873	2.78334	15.7922	37.1102	12.3443	0.144885	0.0127091
Q		QC 35	11.6085	2.06462	55.6824	1596.24	61.3949	3.32533	24.5092	131.048	20.8998	1.1303	24.8653	1.25005	0.147217	3.08899	12.5655	0.14245	1.17159	3.04448	18.2063	42.2293	20.8885	1.21857	4.14633	2.16135	3.36122	24.4471	147.325	257.969	70.3766	1.66593	10.0871	17.7703	1.87172	3.76315	32.6402	246.722	893.147	781.536	15.6068	20.2457	19.312	2.11906	14.9389	34.9565	12.7159	0.144885	0.152914
Q		QC 36	12.1625	2.09297	47.4107	1641.39	61.3277	2.82652	23.2924	133.798	20.9169	0.52659	24.4682	1.39853	0.147217	3.04427	13.7721	1.05094	1.47091	2.52281	19.0018	42.2563	20.9736	1.46916	4.06019	1.98938	3.43387	25.6827	161.401	278.779	72.4767	1.88429	10.0637	18.8977	2.21593	3.86424	35.5891	269.249	954.217	845.758	17.5606	19.359	19.4895	2.2786	15.531	38.4929	12.6368	0.144885	0.000758901
Q		QC 37	11.6873	1.72176	48.9433	1409.67	65.3691	1.20561	25.6169	118.519	22.8499	0.865778	25.3732	2.11247	0.147217	3.21637	14.3539	1.13983	1.38474	3.25175	17.6774	42.1623	23.3599	1.74739	3.52042	1.90257	3.20334	24.8272	150.266	256.227	70.7298	2.0217	10.1047	18.1719	1.44448	3.81197	33.2025	238.781	853.244	754.82	19.4866	16.8607	16.7737	2.68167	14.362	35.3264	12.8375	0.144885	0.000758901
Q		QC 38	11.5248	2.2823	50.2832	1378.19	68.8745	1.16811	23.1084	114.488	21.2803	0.400262	25.2019	2.2724	0.147217	3.53494	13.8275	0.814072	1.41497	2.73932	17.5517	42.7884	24.432	1.43284	3.65885	1.7451	3.65888	26.1845	154.193	264.465	67.7065	2.09261	10.3677	19.1895	1.22595	3.84994	34.3958	243.584	871.44	777.689	22.0177	18.4462	18.7102	3.19168	14.9971	36.2738	12.1555	0.144885	0.000758901
		Genders	CE 16:1	CE 16:0	CE 18:3	CE 18:2	CE 18:1	CE 18:0	CE 20:5	CE 20:4	CE 20:3	CE 20:2	CE 22:6	CE 22:5	TG 42:4	TG 44:2	TG 44:1	TG 45:1	TG 45:0	TG 46:3	TG 46:2	TG 46:1	TG 46:0	TG 47:2	TG 47:1	TG 47:0	TG 48:4	TG 48:3	TG 48:2	TG 48:1	TG 48:0	TG 49:3	TG 49:2	TG 49:1	TG 49:0	TG 50:5	TG 50:4	TG 50:3	TG 50:2	TG 50:1	TG 50:0	TG 51:6	TG 51:5	TG 51:4	TG 51:3	TG 51:2	TG 51:1	TG 52:7	TG 51:0
Number of healthy samples		Both	79	79	79	79	79	79	79	79	79	79	79	79	79	79	79	79	79	79	79	79	79	79	79	79	79	79	79	79	79	79	79	79	79	79	79	79	79	79	79	79	79	79	79	79	79	79	79
		Females	49	49	49	49	49	49	49	49	49	49	49	49	49	49	49	49	49	49	49	49	49	49	49	49	49	49	49	49	49	49	49	49	49	49	49	49	49	49	49	49	49	49	49	49	49	49	49
		Males	30	30	30	30	30	30	30	30	30	30	30	30	30	30	30	30	30	30	30	30	30	30	30	30	30	30	30	30	30	30	30	30	30	30	30	30	30	30	30	30	30	30	30	30	30	30	30
Number of cancerous samples		Both	213	213	213	213	213	213	213	213	213	213	213	213	213	213	213	213	213	213	213	213	213	213	213	213	213	213	213	213	213	213	213	213	213	213	213	213	213	213	213	213	213	213	213	213	213	213	213
		Females	109	109	109	109	109	109	109	109	109	109	109	109	109	109	109	109	109	109	109	109	109	109	109	109	109	109	109	109	109	109	109	109	109	109	109	109	109	109	109	109	109	109	109	109	109	109	109
		Males	104	104	104	104	104	104	104	104	104	104	104	104	104	104	104	104	104	104	104	104	104	104	104	104	104	104	104	104	104	104	104	104	104	104	104	104	104	104	104	104	104	104	104	104	104	104	104
Average concentration for healthy [nmol/mL]		Both	6.0762	1.36131	43.39	866.769	53.0045	0.884447	25.607	178.71	17.1582	1.22427	22.8257	1.44279	0.289678	0.89247	0.68151	0.340183	0.170026	0.835846	4.64884	11.831	5.83375	0.451104	1.53428	0.955635	1.59274	9.84158	33.9285	29.653	13.0393	1.08856	4.16623	5.65959	0.301994	2.22748	15.6677	80.3484	202.593	161.342	4.66061	6.93027	6.80659	2.53544	7.24393	12.5763	4.36039	0.407848	0.0715525
		Females	7.13373	1.44662	48.5058	933.39	58.1547	0.748669	26.6259	192.62	18.8446	1.24641	23.7511	1.66015	0.260688	0.645129	0.576079	0.264921	0.146544	0.618354	3.8866	10.0777	4.57173	0.363276	1.27121	0.747887	1.18927	8.30572	30.598	27.7671	10.976	0.91322	3.74666	4.93296	0.212569	1.57867	12.951	74.0604	196.295	151.629	2.92876	6.94061	6.33397	1.97751	6.47063	11.8223	3.80539	0.244263	0.0284727
		Males	4.3489	1.22198	35.0342	757.954	44.5924	1.10622	23.9428	155.99	14.4039	1.1881	21.3143	1.08778	0.337028	1.29646	0.853716	0.463109	0.208379	1.19108	5.89383	14.6946	7.89505	0.594556	1.96397	1.29496	2.25176	12.3501	39.3683	32.7333	16.4093	1.37494	4.85153	6.84642	0.448055	3.2872	20.1051	90.6189	212.88	177.205	7.48929	6.91338	7.57853	3.44673	8.50698	13.8078	5.26691	0.675038	0.141916
Average concentration for cancerous samples [nmol/mL]		Both	6.26956	1.38309	29.8282	749.829	54.4603	0.602239	16.4922	167.84	14.6656	0.979094	22.7394	1.5175	0.321872	1.15221	0.916908	0.433433	0.177439	0.828513	5.00037	14.6816	7.87572	0.446121	1.73296	1.17589	1.34987	8.50183	35.6179	34.7275	17.3032	1.04468	4.28206	6.46926	0.366999	1.7563	13.0097	78.2631	249.966	226.903	5.47406	7.95091	8.75249	2.4092	7.54836	15.0422	5.47214	0.309937	0.0661529
		Females	5.96367	1.50762	32.2023	791.701	55.6443	0.647479	18.4539	183.546	15.3749	1.04509	25.958	1.46303	0.332922	0.896016	0.794458	0.349391	0.151959	0.803879	4.46683	11.9884	5.79122	0.414165	1.54142	0.96487	1.38028	8.34228	30.8417	30.3624	13.6005	1.03921	4.18555	6.05119	0.315217	1.79481	12.835	75.5706	227.314	203.795	4.26482	7.61254	8.5904	2.56144	7.64882	14.9267	5.43305	0.313317	0.0424213
		Males	6.59016	1.25258	27.34	705.944	53.2194	0.554824	14.4361	151.378	13.9222	0.909921	19.3661	1.5746	0.310292	1.42073	1.04524	0.521516	0.204144	0.854331	5.55956	17.5043	10.0604	0.479613	1.93372	1.39706	1.31799	8.66905	40.6237	39.3025	21.1838	1.05041	4.3832	6.90744	0.42127	1.71593	13.1927	81.085	273.707	251.122	6.74144	8.30554	8.92237	2.24963	7.44308	15.1633	5.5131	0.306395	0.0910254
Fold change		Both	1.03182	1.016	0.687445	0.865086	1.02747	0.680922	0.64405	0.939176	0.854725	0.799737	0.996219	1.05178	1.11114	1.29104	1.34541	1.27412	1.0436	0.991227	1.07562	1.24095	1.35003	0.988955	1.12949	1.23048	0.84751	0.863868	1.04979	1.17113	1.32701	0.959689	1.0278	1.14306	1.21525	0.788467	0.83035	0.974046	1.23383	1.40635	1.17454	1.14727	1.28588	0.950208	1.04203	1.19608	1.25496	0.759933	0.924536
		Females	0.835983	1.04217	0.663886	0.8482	0.956833	0.864841	0.693082	0.952895	0.815878	0.838481	1.09292	0.881268	1.27709	1.38889	1.37908	1.31885	1.03695	1.30003	1.14929	1.18959	1.26675	1.14008	1.21256	1.29013	1.16062	1.0044	1.00796	1.09347	1.23912	1.13796	1.11714	1.22668	1.48289	1.13691	0.991049	1.02039	1.15802	1.34404	1.45619	1.09681	1.35624	1.29529	1.18208	1.26259	1.42773	1.2827	1.48989
		Males	1.51536	1.02504	0.78038	0.931381	1.19346	0.50155	0.602942	0.970436	0.966557	0.765861	0.9086	1.44753	0.920671	1.09585	1.22435	1.12612	0.979676	0.717273	0.943284	1.19121	1.27427	0.806675	0.984596	1.07885	0.585314	0.701939	1.03189	1.20069	1.29097	0.763967	0.903469	1.00891	0.940218	0.522004	0.656189	0.894791	1.28573	1.41713	0.900143	1.20137	1.17732	0.652685	0.874938	1.09817	1.04674	0.453893	0.641403
p-value		Both	0.734501	0.819571	7.66367e-06	0.000121704	0.651424	0.00309622	0.00190339	0.29303	0.11592	0.00389404	0.960833	0.633476	0.155691	0.406085	0.447461	0.295101	0.882627	0.972203	0.732612	0.329317	0.226371	0.951847	0.511569	0.356618	0.345229	0.320156	0.734022	0.317787	0.126976	0.752217	0.825189	0.390569	0.454823	0.128248	0.0989506	0.75887	0.0185979	0.000731628	0.531989	0.0333158	0.00035595	0.620563	0.63606	0.0609045	0.0904614	0.182919	0.820049
		Females	0.0982688	0.662468	0.000201711	0.0012692	0.589054	0.426222	0.0209164	0.560188	0.132409	0.101458	0.401539	0.382021	0.0115463	0.243958	0.566328	0.108877	0.918119	0.317749	0.510726	0.408011	0.344285	0.504251	0.258302	0.202536	0.406226	0.977407	0.958609	0.642766	0.353397	0.362692	0.414258	0.21789	0.19366	0.402825	0.941543	0.83992	0.167667	0.0235977	0.29255	0.259926	0.00180075	0.0298817	0.0945093	0.036392	0.0224588	0.186434	0.415049
		Males	0.00516638	0.777003	0.0165197	0.0650382	0.0158655	0.000165504	0.0695316	0.651286	0.787528	0.00780931	0.344727	0.00370259	0.475116	0.854363	0.702301	0.758327	0.964535	0.465054	0.878653	0.643953	0.527997	0.503602	0.96205	0.83641	0.0987912	0.19576	0.89897	0.469033	0.349733	0.258358	0.655976	0.974386	0.875643	0.0234813	0.0381391	0.458198	0.0892891	0.0232173	0.762875	0.0784617	0.107496	0.0180689	0.397246	0.583733	0.843323	0.0339195	0.311864
Standard Deviation for all samples		Both	5.02325	0.713476	21.0622	212.08	22.9767	0.621379	16.948	78.1923	11.3231	0.659923	13.8287	1.22704	0.175614	2.96576	2.86431	0.912988	0.369193	1.59602	8.77259	27.8496	16.7692	0.626341	2.75134	2.3838	1.8076	10.0182	43.6442	44.3803	25.2883	1.04738	4.12993	7.7436	0.774454	2.11289	11.6669	54.1395	180.343	169.69	11.2564	3.94417	4.3476	1.8684	4.72387	10.4147	5.24551	0.460292	0.212037
		Females	3.92864	0.762982	23.3926	238.442	24.4385	0.672304	16.8949	89.6836	11.967	0.696603	15.8474	1.19549	0.173283	1.53288	2.39389	0.369929	0.245273	1.27936	5.91913	15.2637	8.16398	0.449101	1.52606	1.10557	1.56167	8.36824	28.8236	32.1023	15.6503	0.910716	3.39154	5.49007	0.453822	1.82229	10.1812	46.2604	136.662	137.424	7.53077	3.4839	4.42226	1.82228	4.44271	9.22507	4.32825	0.400235	0.123896
		Males	6.06269	0.625234	16.8855	153.076	20.783	0.555365	16.6962	56.7074	10.3615	0.605739	10.2176	1.2625	0.178274	4.0271	3.32861	1.27924	0.473772	1.89808	11.1985	37.4054	22.9089	0.781577	3.691	3.28917	2.05462	11.6363	55.8711	55.1344	32.7975	1.18506	4.84776	9.714	1.02613	2.39795	13.134	61.8723	218.811	198.207	14.2891	4.40449	4.22381	1.91871	5.02676	11.644	6.14149	0.517408	0.278628
Standard Deviation for healthy samples		Both	3.81391	0.723241	22.8352	231.552	25.0074	0.754716	24.0195	77.6052	12.2386	0.619497	12.8966	1.15308	0.167568	1.91505	1.96385	0.477417	0.383699	1.58045	7.09872	17.779	9.61031	0.619354	1.95716	1.35096	2.00823	10.2191	33.3808	34.2199	18.1128	1.04761	3.84616	6.70521	0.575142	2.44203	12.3434	49.4216	131.439	128.945	8.86136	3.38593	3.88013	1.95171	4.91819	9.56179	4.74794	0.599194	0.156532
		Females	4.14661	0.833584	25.5136	255.962	28.3661	0.77311	22.2614	89.3569	14.0963	0.709865	14.5042	1.36785	0.155112	0.937283	2.01065	0.235677	0.341445	0.861431	4.27633	11.439	6.74737	0.428737	1.23787	0.862997	1.09375	6.56954	25.4466	32.2033	16.6876	0.689878	2.82545	4.97564	0.452353	1.14695	8.11506	40.1854	122.596	127.097	7.09058	3.37527	3.8617	1.27755	3.69356	7.87384	3.87001	0.185109	0.0717547
		Males	2.32593	0.459562	14.0489	122.84	14.7812	0.666633	26.5588	44.5597	7.59269	0.430641	9.52316	0.492014	0.17615	2.82127	1.87218	0.696509	0.441474	2.27204	10.0165	24.6056	12.7279	0.822638	2.69934	1.84499	2.82243	13.9413	42.7659	37.0739	19.768	1.40729	5.01581	8.69982	0.708846	3.42706	16.1835	60.2015	144.134	130.36	10.5717	3.40321	3.78519	2.45482	6.23234	11.7069	5.79446	0.879994	0.219388
Standard Deviation for cancerous samples		Both	5.40247	0.709729	19.1047	195.126	22.1633	0.544529	12.5423	78.2048	10.8872	0.662132	14.1588	1.25276	0.177719	3.26796	3.13077	1.02753	0.363645	1.60176	9.31548	30.7218	18.7116	0.628908	2.99101	2.6646	1.72265	9.9182	46.8749	47.5272	27.3877	1.04705	4.22992	8.08398	0.835704	1.96168	11.3217	55.7775	193.834	179.29	12.0166	4.09784	4.39361	1.83537	4.64704	10.6368	5.3875	0.393309	0.229214
		Females	3.77073	0.728228	20.4487	216.182	22.4065	0.619126	13.0485	89.6879	10.7017	0.681396	16.3694	1.10386	0.176327	1.72962	2.54456	0.413744	0.186504	1.42418	6.51622	16.6661	8.69973	0.457083	1.63226	1.19263	1.72803	9.06122	30.2186	32.0242	15.0903	0.991656	3.609	5.67216	0.450872	2.05126	10.9839	48.7381	141.483	138.814	7.68455	3.51177	4.47939	1.9935	4.69545	9.61766	4.4273	0.464022	0.140982
		Males	6.68384	0.665245	17.2389	158.85	21.8367	0.448487	11.6391	59.7145	11.0295	0.633989	10.3684	1.38953	0.178434	4.31233	3.64094	1.40279	0.482683	1.76847	11.5159	40.3281	25.0684	0.767401	3.93081	3.59933	1.71641	10.7407	59.111	59.2496	35.6109	1.10209	4.79307	9.98739	1.10071	1.86231	11.6625	62.1825	234.239	210.934	15.1892	4.60659	4.2953	1.63838	4.59341	11.608	6.23692	0.301876	0.292513
T-value		Both	-0.341213	-0.229754	4.70335	3.99355	-0.455351	3.04275	3.21424	1.06105	1.59169	2.9481	0.0494422	-0.480284	-1.43448	-0.835873	-0.764387	-1.05302	-0.148721	0.0350923	-0.343829	-0.981671	-1.21752	0.0608139	-0.660477	-0.927154	0.952773	1.00314	-0.341863	-1.00633	-1.53917	0.31802	-0.222396	-0.86512	-0.752307	1.54049	1.67096	0.309073	-2.38334	-3.4488	-0.62911	-2.1567	-3.66953	0.498901	-0.476866	-1.89774	-1.71216	1.34861	0.228826
		Females	1.68646	-0.441997	3.9402	3.37179	0.54746	0.807206	2.39157	0.589694	1.53552	1.66936	-0.849327	0.887187	-2.59262	-1.1778	-0.579711	-1.6244	-0.104229	-1.00984	-0.664365	-0.836368	-0.957094	-0.675943	-1.14475	-1.291	-0.839208	-0.0285956	-0.0524435	-0.469378	-0.941405	-0.920441	-0.825873	-1.24989	-1.32067	-0.844847	0.0740528	-0.204108	-1.40074	-2.31804	-1.06704	-1.14292	-3.22866	-2.21072	-1.69936	-2.13523	-2.33604	-1.33522	-0.822752
		Males	-2.86991	-0.287929	2.50471	1.90472	-2.50424	4.26077	1.90842	0.460077	0.27398	2.77536	0.967232	-2.98291	0.730251	-0.186467	-0.387498	-0.311787	0.0453096	0.748995	0.155528	-0.469464	-0.640136	0.684226	0.0483546	-0.209277	1.72253	1.33633	-0.129099	-0.736431	-0.950751	1.1643	0.454983	-0.0327042	0.158948	2.41068	2.18173	0.758513	-1.74142	-2.34418	0.306752	-1.81227	-1.66046	2.51433	0.869361	-0.559757	-0.201474	2.25651	1.03299
Comment: The measurement of sample No. 355 failed, and the remeasurement was not possible due to insufficient volume of serum, therefore this sample was excluded from the data set.
[truncated: 121 more columns]

## Sheet: SData 3
Supplementary Data 3. Molar concentrations [nmol/mL] of individual lipids measured in Phase I (discovery) together with the statistical evaluation using MALDI-MS.
State	Gender	Sample no.	SM 32:1	SM 33:1	SM 34:2	SM 34:1	SM 34:0	SM 35:1	SM 36:2	SM 36:1	SM 36:0	SM 37:1	SM 38:1	SM 39:1	SM 40:3	SM 40:2	SM 40:1	SM 41:3	SM 41:2	SM 41:1	SM 42:3	SM 42:2	SM 42:1	SM 43:2	SHexCer 34:2	SHexCer 34:1	SHexCer 34:2 (OH)	SHexCer 34:1 (OH)	SHexCer 34:0 (OH)	SHexCer 38:1 (OH)	SHexCer 40:2	SHexCer 40:1	SHexCer 40:2 (OH)	SHexCer 41:1	SHexCer 40:1 (OH)	SHexCer 42:3	SHexCer 42:2	SHexCer 41:2 (OH)	SHexCer 42:1	SHexCer 41:1 (OH)	SHexCer 42:3 (OH)	SHexCer 42:2 (OH)	SHexCer 42:1 (OH)	SHexCer 42:1 (2OH)
N	F	99	15.4776	10.4562	15.9543	204.148	6.90718	8.80702	9.37282	30.9078	0.458426	3.33058	18.5084	7.27281	0.465703	22.9626	35.0814	1.1612	10.0791	15.452	19.369	55.8839	20.3885	1.91589	0.00750879	0.18757	0.0173176	0.329801	0.0119367	0.00946724	0.007	0.024014	0.00838699	0.0120033	0.0697861	0.0146548	0.0618806	0.00537607	0.0241861	0.0545609	0.00498629	0.0987379	0.0891034	0.00910255
N	F	224	14.9617	8.6908	16.571	190.22	5.40485	4.86002	8.41747	26.4914	0.458426	1.2187	16.2896	5.1761	0.465703	20.0907	26.7542	0.462479	10.0221	12.6263	22.3557	50.8377	15.9582	0.424764	0.0103199	0.362869	0.0499843	0.768937	0.0380993	0.0130073	0.0116169	0.03505	0.0244603	0.00725828	0.110564	0.0158251	0.092417	0.0127559	0.0278132	0.0882263	0.0135833	0.189661	0.136629	0.0270868
N	F	223	11.5609	5.7568	13.6166	125.542	2.33506	3.31884	10.2262	27.5444	0.458426	1.1632	13.3974	3.10188	0.465703	15.1661	23.7376	0.462479	6.35021	10.3284	13.1053	34.3192	12.5018	0.424764	0.00750879	0.138314	0.00732532	0.271044	0.00742315	0.00946724	0.0056	0.00574444	0.00547178	0.00725828	0.0520816	0.00649394	0.00824991	0.00537607	0.00561924	0.0275158	0.00498629	0.0910049	0.0517343	0.00634031
N	F	284	21.2392	13.4981	27.6726	314.37	10.4935	11.6404	20.2783	61.4205	0.458426	5.76382	36.5369	10.9224	0.465703	37.4621	61.0182	1.58944	18.2843	26.5387	41.5588	110.242	36.4873	2.25138	0.00750879	0.43952	0.0884273	0.928278	0.0304164	0.0182468	0.0141259	0.0723862	0.0471665	0.0265589	0.179352	0.0266819	0.151372	0.0157946	0.0577852	0.118218	0.0178253	0.285238	0.202181	0.0175685
N	F	290	13.3697	9.60141	14.0106	152.317	4.64014	6.00512	9.49501	26.7987	0.458426	2.23166	15.0883	5.04645	0.465703	14.9468	20.7656	0.462479	7.59056	10.1331	13.8815	32.0913	11.5782	0.67025	0.00750879	0.240825	0.0249015	0.35974	0.0134758	0.00946724	0.0136979	0.0195216	0.00547178	0.00725828	0.0504806	0.00649394	0.0594544	0.00537607	0.00561924	0.05722	0.00498629	0.0898277	0.0704656	0.00634031
N	F	286	37.9527	20.8398	40.5582	431.831	17.4961	14.5218	28.8842	81.6847	2.79129	9.42896	54.1584	20.2574	2.2746	60.4241	92.9434	2.11521	30.478	47.0383	52.4052	142.251	56.0627	7.32068	0.00750879	0.519266	0.0760834	1.09832	0.0862156	0.0285385	0.0056	0.101251	0.0456539	0.0504543	0.287118	0.0241121	0.143547	0.0203709	0.0796854	0.240753	0.0155293	0.38851	0.345933	0.102792
N	F	337	23.9984	15.5418	22.3327	284.771	11.3707	10.2443	16.0955	51.9931	1.16962	6.00275	27.6801	10.2524	0.966352	29.6219	44.1338	0.843599	15.1774	21.8146	25.4446	73.6038	24.1526	3.43703	0.0128151	0.504021	0.0460833	0.721308	0.0514394	0.0173479	0.0125254	0.0604651	0.0248696	0.025194	0.127999	0.0245747	0.0963701	0.0110686	0.0322115	0.108775	0.0125353	0.19168	0.138065	0.0187153
N	F	300	7.014	4.01114	10.1046	98.1336	3.29963	2.33143	5.79352	13.3622	0.458426	0.565575	7.87383	1.91506	0.465703	10.2062	14.8302	0.462479	4.01938	6.23406	11.0233	25.7607	8.66406	0.424764	0.00750879	0.182952	0.0129394	0.2833	0.0120505	0.00946724	0.0056	0.0125405	0.00547178	0.00725828	0.0329197	0.00649394	0.0203841	0.00537607	0.01047	0.0125419	0.00498629	0.0639865	0.0392812	0.00634031
N	F	330	18.2316	10.5388	23.2781	272.112	11.4483	8.77457	16.9781	48.0413	1.76773	4.69835	25.9525	7.5428	0.465703	29.8186	52.0794	1.19409	13.6434	22.5735	32.241	95.3397	34.2813	3.71115	0.0119933	0.515631	0.0651295	1.11533	0.0768396	0.0153355	0.012399	0.0486881	0.0356944	0.0154805	0.224851	0.0219737	0.116743	0.0241356	0.0331279	0.169786	0.0286343	0.318945	0.221463	0.0826681
N	F	339	18.5568	9.46225	21.766	218.962	8.24206	6.20875	12.1791	34.6895	0.458426	2.38468	22.9963	6.42787	0.465703	25.8723	39.9791	0.462479	11.1071	15.4031	23.3375	62.5429	22.8931	1.08261	0.0101972	0.331827	0.0267668	0.518594	0.0224306	0.011834	0.0148437	0.0487175	0.0156608	0.0190976	0.0953474	0.0109944	0.0694823	0.00537607	0.0227109	0.0549995	0.012677	0.14063	0.105209	0.0227024
N	F	338	9.59306	5.5395	10.7904	125.682	3.86161	2.73092	5.84217	16.5336	0.458426	0.816377	11.5405	2.71152	0.465703	12.651	19.2909	0.462479	5.24535	8.80528	10.0532	29.8181	10.2215	0.424764	0.00750879	0.153959	0.00732532	0.271318	0.0112128	0.00946724	0.0056	0.0137966	0.00547178	0.00725828	0.0399668	0.00649394	0.0253824	0.00537607	0.00998725	0.0310201	0.00498629	0.056783	0.0429065	0.00634031
N	F	340	14.4206	7.91449	16.113	204.121	5.48148	6.49582	9.21961	27.2596	0.458426	1.36686	16.374	3.03845	0.465703	19.5222	28.1959	0.462479	8.69066	11.7037	20.8092	53.1253	16.5106	0.715601	0.00750879	0.359236	0.0385072	0.603547	0.0197991	0.00946724	0.0141353	0.0424336	0.00547178	0.00725828	0.0804931	0.0385332	0.110299	0.00537607	0.0230305	0.0574865	0.00498629	0.147103	0.106422	0.00634031
N	F	334	7.64192	2.78057	16.5772	110.747	3.72143	1.51091	7.0579	16.6476	0.458426	0.45246	6.42691	0.507927	0.465703	8.83006	12.7754	0.462479	1.83616	3.89506	13.0361	31.8874	6.9132	0.424764	0.00750879	0.136729	0.0114504	0.257127	0.0116723	0.00946724	0.0056	0.00574444	0.00547178	0.00725828	0.0177281	0.00649394	0.014973	0.00537607	0.00561924	0.00693681	0.00498629	0.0892118	0.0454146	0.00634031
N	F	229	12.1763	6.39398	18.3993	173.47	6.35426	5.31319	12.2925	34.7459	1.2502	2.13526	17.3329	4.9704	0.465703	21.164	34.1471	0.462479	9.31099	14.862	22.728	65.4066	20.4109	2.08468	0.00750879	0.148146	0.00732532	0.323061	0.00742315	0.00946724	0.0056	0.0149334	0.00547178	0.00725828	0.0452578	0.00649394	0.0333151	0.00537607	0.0122207	0.0299409	0.00498629	0.117488	0.0597886	0.00634031
N	F	294	32.6006	21.2308	38.9507	374.238	11.4309	13.616	23.9134	57.9256	0.458426	7.35741	40.3365	15.9696	1.99847	55.541	66.9302	2.34058	26.6034	32.0988	49.8763	114.683	39.8804	4.93179	0.0715877	0.838031	0.142793	1.17243	0.0783824	0.0182225	0.0605555	0.107761	0.0674809	0.0417023	0.190388	0.0797915	0.197075	0.0441594	0.0776219	0.164078	0.0593228	0.333926	0.217312	0.048288
N	F	156	10.3843	4.79	10.8991	103.04	3.27176	3.42935	6.06423	17.6582	0.458426	1.45635	13.0318	4.13612	0.465703	14.0859	20.443	0.462479	6.15185	7.67565	12.0794	32.0302	11.1059	1.05923	0.00750879	0.0981479	0.0108248	0.224664	0.00742315	0.00946724	0.0056	0.00574444	0.00547178	0.00725828	0.0272545	0.00649394	0.0121322	0.00537607	0.00561924	0.0151523	0.00498629	0.0552009	0.0299394	0.00634031
N	F	240	21.9668	12.9832	35.536	360.683	11.9623	10.1552	22.6454	56.3649	0.458426	4.41001	30.3201	9.52393	2.06458	39.7212	50.9231	0.973116	19.0053	21.6291	51.3976	118.203	32.367	2.91056	0.0476186	0.585543	0.120608	1.09319	0.0543728	0.0131508	0.0430477	0.0787807	0.0516021	0.0233005	0.162847	0.0828999	0.185422	0.0331465	0.0671675	0.119082	0.0423349	0.258011	0.18567	0.0240296
N	F	328	23.1434	12.506	35.1201	293.004	9.25988	7.06236	21.1669	51.3256	0.458426	2.63574	31.6417	9.50639	2.21215	41.9954	52.4385	2.67649	19.7067	21.9191	50.943	122.661	32.639	4.35843	0.00750879	0.259862	0.0267682	0.563262	0.0142501	0.00946724	0.0056	0.0118809	0.00547178	0.00725828	0.100595	0.014123	0.0813718	0.0113837	0.00561924	0.0656426	0.0102441	0.159126	0.0955297	0.0224392
N	F	295	12.7071	5.1345	20.6549	178.255	6.54208	4.09935	12.0085	33.312	0.573032	2.54031	20.4054	5.72079	1.95752	33.3707	37.1303	1.64942	11.0904	13.5826	38.6226	104.533	26.1404	4.01251	0.00944355	0.230181	0.0307784	0.456571	0.0114413	0.00946724	0.0056	0.0171803	0.0092004	0.00725828	0.0504722	0.0116624	0.0570605	0.00537607	0.0159575	0.029876	0.00687549	0.109348	0.0533795	0.0122449
N	M	172	10.1154	5.71563	10.5164	134.672	4.68089	5.71528	7.16356	23.101	0.458426	1.37392	14.287	3.37312	0.465703	14.2981	24.3044	0.462479	5.78129	8.03532	13.1171	40.3196	13.6175	1.09413	0.00750879	0.112356	0.0145765	0.276059	0.00742315	0.00946724	0.0056	0.00940003	0.0144331	0.00725828	0.0776987	0.00649394	0.027996	0.00537607	0.00702405	0.0452241	0.00498629	0.112928	0.0794961	0.0181593
N	M	113	13.5589	8.97073	16.0794	187.99	6.39959	10.7276	10.9658	33.6604	0.458426	4.01899	21.2112	7.15376	0.900103	25.4771	41.6345	1.84144	12.1171	16.4879	25.2657	64.7739	25.5053	2.33319	0.00938599	0.371805	0.0595133	0.602004	0.0527943	0.00946724	0.0236886	0.0804879	0.0222163	0.0246047	0.145163	0.011567	0.0724762	0.016217	0.0394928	0.0969329	0.0196869	0.171882	0.158588	0.0267335
N	M	121	15.4876	9.08381	14.3833	188.419	5.80778	7.52278	9.24087	29.5396	0.458426	3.01327	19.7646	5.37959	0.465703	21.5788	36.1835	0.876797	10.5074	15.2686	21.7687	58.2496	21.7341	2.27054	0.00750879	0.316445	0.0307328	0.559631	0.0358518	0.00946724	0.0168435	0.0545087	0.0167451	0.0199839	0.071112	0.017115	0.0805545	0.00672008	0.0411785	0.0538239	0.0127129	0.151563	0.0925194	0.0224718
N	M	114	7.61373	3.79557	9.54795	131.385	3.21869	7.74495	3.21314	14.9681	0.458426	0.45246	12.1034	2.12011	0.465703	12.6782	24.1538	0.462479	4.88543	6.69381	10.1528	36.6507	13.1271	0.424764	0.00750879	0.204876	0.0160338	0.392994	0.017653	0.00946724	0.0056	0.0118431	0.00547178	0.00725828	0.0644354	0.00649394	0.0295893	0.00537607	0.00561924	0.0242672	0.00498629	0.0911532	0.0566133	0.0200986
N	M	162	14.2262	8.16	16.4423	198.934	5.35799	5.18371	9.05179	29.7166	0.458426	1.21772	20.2048	6.04498	0.465703	21.4179	34.5473	0.462479	10.3074	16.0549	19.7834	55.0939	20.2595	1.25233	0.00750879	0.263381	0.0169796	0.456106	0.0119842	0.00946724	0.0056	0.0417015	0.0116304	0.0200245	0.115416	0.00649394	0.0577766	0.00537607	0.0268234	0.0805015	0.00498629	0.138865	0.122872	0.0174844
N	M	165	15.522	9.17267	15.6564	198.104	7.72357	9.04521	11.2707	35.2705	0.458426	3.65125	22.9098	6.82992	0.923785	22.8526	33.2285	0.462479	10.6247	14.6844	21.8457	54.8635	19.0074	2.23844	0.0116514	0.317976	0.0658514	0.586935	0.0347855	0.00946724	0.0056	0.0349387	0.010963	0.00725828	0.0800973	0.0172455	0.0782441	0.00537607	0.0241114	0.0431542	0.00498629	0.11917	0.0888934	0.0103139
N	M	174	13.4797	8.21035	13.3843	191.628	5.02188	4.65688	6.02777	21.4148	0.458426	1.16095	15.0234	4.09645	0.465703	16.922	29.3208	0.462479	6.23725	11.2133	13.4595	45.0468	18.7726	0.749328	0.00750879	0.164956	0.00970213	0.340077	0.00927893	0.00946724	0.0056	0.00574444	0.00547178	0.00725828	0.0501886	0.00811743	0.0487709	0.00537607	0.00905721	0.0224184	0.00498629	0.0799394	0.0671645	0.00634031
N	M	175	9.7562	4.09471	17.0845	150.619	4.98266	3.3799	10.5511	26.2704	0.458426	1.15449	15.1732	2.33843	0.465703	19.1884	29.5371	0.462479	6.10313	9.92789	20.7571	51.3166	18.5468	0.424764	0.00750879	0.144862	0.0178529	0.317269	0.00742315	0.00946724	0.0056	0.00574444	0.00547178	0.00725828	0.0339843	0.00649394	0.0171227	0.00537607	0.00561924	0.00693681	0.00498629	0.0506598	0.0420009	0.00634031
N	M	178	9.0642	2.88652	14.0426	166.064	6.6471	3.01335	8.84729	30.6373	0.458426	1.54854	20.4669	2.70439	0.465703	19.0522	41.3403	0.462479	5.46431	11.936	19.4268	74.3333	25.8291	0.424764	0.00750879	0.163549	0.00732532	0.31431	0.00742315	0.00946724	0.0056	0.0174996	0.00547178	0.00725828	0.088198	0.00649394	0.0208697	0.00537607	0.00561924	0.034623	0.00498629	0.180233	0.120881	0.0141135
N	M	176	9.09068	4.69365	11.8004	123.565	3.85379	3.37686	7.95605	23.5831	0.458426	1.00129	15.4711	3.98501	0.465703	15.4187	24.8924	0.462479	6.79899	9.67887	15.5219	43.7095	14.628	0.691881	0.00750879	0.231686	0.0109486	0.401711	0.012561	0.00946724	0.0056	0.0275469	0.00547178	0.00725828	0.0960994	0.00649394	0.0315483	0.00537607	0.0102309	0.0295837	0.00498629	0.151393	0.0967117	0.00634031
N	M	170	2.78187	0.702538	6.44506	49.7466	0.544256	0.629342	3.22477	9.05727	0.458426	0.45246	4.79292	0.507927	0.465703	5.97892	9.30836	0.462479	1.3932	1.99142	7.41617	19.5923	4.55993	0.424764	0.00750879	0.0426835	0.00732532	0.138048	0.00742315	0.00946724	0.0056	0.00574444	0.00547178	0.00725828	0.00887683	0.00649394	0.00824991	0.00537607	0.00561924	0.00693681	0.00498629	0.0315417	0.0112144	0.00634031
N	M	164	9.71898	6.15913	24.8848	216.652	7.08388	6.03027	19.0129	42.8511	0.720579	2.44036	15.2527	2.63783	0.700592	22.9646	26.6509	1.13821	9.7356	9.58753	34.7782	75.1904	15.7672	1.14417	0.00750879	0.189232	0.0174052	0.348473	0.0122409	0.00946724	0.0056	0.0129956	0.00547178	0.00725828	0.0469362	0.00649394	0.0450073	0.00537607	0.00561924	0.0330721	0.00498629	0.110273	0.0564538	0.0200919
N	M	117	7.99965	3.8722	12.781	128.74	4.29832	2.49896	9.23716	23.0839	0.458426	0.892523	13.5415	2.0061	0.465703	14.9916	22.6964	0.462479	5.77633	7.80166	15.496	41.0846	13.3256	0.424764	0.00750879	0.216007	0.011422	0.392741	0.0122267	0.00946724	0.0056	0.00574444	0.00547178	0.00725828	0.0488285	0.00649394	0.0279244	0.00537607	0.00561924	0.0297488	0.00498629	0.0912823	0.052722	0.0125505
T	F	362	11.7475	8.76939	16.3575	185.788	5.07145	9.21997	10.4193	36.6663	0.458426	3.01673	16.0838	3.26264	1.13882	22.9065	28.4179	1.74617	9.40194	10.7101	25.9312	68.7006	14.3751	2.50318	0.00750879	0.110349	0.0117857	0.15721	0.00742315	0.00946724	0.0056	0.0186665	0.00547178	0.00725828	0.0446024	0.0116469	0.0532094	0.00537607	0.0145593	0.0270835	0.00623286	0.0862818	0.0565249	0.00792539
T	F	325	27.1316	14.8748	33.5927	338.636	10.3674	14.5327	26.1014	64.7352	1.03742	6.93845	36.2002	10.1833	3.54281	51.0831	63.5842	3.94621	22.6123	23.6264	64.4984	147.673	35.5044	8.24403	0.0264056	0.376195	0.0557837	0.697748	0.0285566	0.00946724	0.0263337	0.0595905	0.0224963	0.0286132	0.11223	0.0697719	0.155627	0.0162205	0.06052	0.0843062	0.0237202	0.196824	0.151163	0.0372286
T	F	242	43.0059	31.7269	45.3648	512.042	15.7258	20.4951	33.4005	101.558	2.82668	11.331	56.5291	20.6754	3.53016	63.9074	85.441	4.14074	31.8981	39.0686	62.9708	162.781	46.8138	9.18633	0.0185547	0.498254	0.0831932	1.01588	0.0515325	0.0540342	0.0288888	0.0665136	0.085872	0.0321108	0.246669	0.045141	0.140733	0.0669892	0.0415972	0.182162	0.0473092	0.319376	0.215573	0.0786693
T	F	146	5.43806	4.80589	11.3576	130.546	4.05852	3.50964	9.08042	26.0659	0.458426	1.20757	8.25166	0.507927	0.465703	8.54953	14.3388	0.462479	2.67482	2.4088	12.8815	36.5517	8.07506	0.424764	0.00750879	0.119379	0.00732532	0.210007	0.00742315	0.00946724	0.0056	0.00574444	0.00547178	0.00725828	0.00887683	0.0105308	0.0340642	0.00537607	0.00561924	0.00693681	0.00498629	0.0406278	0.0147312	0.00634031
T	F	343	19.9212	18.1494	36.3322	433.759	10.8201	15.1022	27.4198	87.1256	2.08303	7.41141	31.343	6.70078	3.09497	37.1261	51.9894	2.23905	17.3547	17.0433	51.6615	139.608	26.0177	5.73967	0.121286	0.778665	0.2032	0.997068	0.0503254	0.0271806	0.0246166	0.0322053	0.0475497	0.00725828	0.0946374	0.0403686	0.103438	0.0292473	0.0118912	0.0489271	0.0634777	0.192264	0.0874527	0.0199719
T	F	361	18.6668	13.7188	26.022	371.413	14.949	11.687	22.0713	79.4804	5.78099	6.95724	31.5644	8.32467	2.04911	34.7337	54.7447	2.8578	16.509	21.4708	45.0116	140.669	31.2683	6.57473	0.00750879	0.20102	0.00732532	0.403513	0.00742315	0.00946724	0.0056	0.0200805	0.00547178	0.00725828	0.0478063	0.0119737	0.061812	0.00537607	0.0119009	0.0277046	0.00498629	0.105751	0.0638106	0.011544
T	F	85	8.8973	4.60686	10.2015	85.2796	2.52997	2.55773	7.55386	18.7328	0.458426	1.00058	8.52269	1.56709	0.465703	10.0806	11.2367	0.462479	4.53122	4.71225	11.2694	23.4579	5.49325	0.530954	0.00750879	0.118094	0.00732532	0.198175	0.00742315	0.00946724	0.0056	0.00574444	0.00547178	0.00725828	0.0154848	0.00649394	0.0127902	0.00537607	0.00561924	0.0105953	0.00498629	0.0508766	0.0232159	0.00634031
T	F	102	10.93	4.53601	12.5442	126.272	4.50927	1.95355	6.21143	19.9762	0.458426	0.45246	10.3237	0.82607	0.465703	11.7671	14.6634	0.462479	2.49171	4.77517	13.7327	34.6453	8.29742	0.424764	0.00750879	0.139559	0.0156767	0.351706	0.00742315	0.00946724	0.0056	0.00574444	0.00547178	0.00725828	0.0318332	0.00649394	0.0113804	0.00537607	0.00561924	0.0127572	0.00498629	0.0736034	0.0366923	0.00634031
T	F	147	9.35231	7.36638	17.6326	170.203	5.86681	5.46145	14.5975	36.8184	1.57892	1.07838	8.6877	0.507927	0.465703	11.9881	13.0485	0.462479	3.50367	2.85868	17.0604	37.6333	6.2349	0.424764	0.00750879	0.16861	0.0118116	0.26141	0.00742315	0.00946724	0.0056	0.00574444	0.00547178	0.00725828	0.0112981	0.00966215	0.0453485	0.00537607	0.00561924	0.00693681	0.00498629	0.0445096	0.0194368	0.00634031
T	F	148	15.2911	11.5447	27.261	278.083	10.1092	8.7645	21.9962	52.7161	2.36497	4.26504	22.0715	6.18936	1.59066	31.5872	40.2257	1.48863	14.43	16.4389	43.5846	98.6676	27.7856	4.34412	0.00750879	0.294603	0.0246298	0.54489	0.00742315	0.00946724	0.0122533	0.0188091	0.00547178	0.0107858	0.0514584	0.0381823	0.112155	0.00537607	0.0302026	0.0463015	0.0102703	0.136792	0.0902489	0.00634031
T	F	126	22.5945	15.2767	26.546	313.03	13.8697	9.64021	17.0099	58.2332	2.39533	5.80167	29.2528	6.84377	2.12638	36.0045	44.7057	2.52506	16.0595	17.2189	45.7995	130.088	29.8643	6.1433	0.00750879	0.226064	0.0321877	0.629581	0.0382845	0.0147715	0.0056	0.0214308	0.0178471	0.00725828	0.0816337	0.0511137	0.155699	0.00537607	0.0382492	0.0799395	0.0165234	0.201039	0.117204	0.0694862
T	F	186	4.87082	2.02069	12.7825	99.3998	1.42261	1.07736	8.67692	20.8635	0.458426	0.45246	6.74149	0.507927	0.465703	11.0853	11.2358	0.462479	1.89054	1.82846	13.8171	31.2249	3.96938	0.424764	0.00750879	0.111643	0.00732532	0.188042	0.00742315	0.00946724	0.0056	0.00574444	0.00547178	0.00725828	0.00887683	0.00649394	0.00824991	0.00537607	0.00561924	0.00693681	0.00498629	0.0350918	0.00897155	0.00634031
T	F	100	13.0205	7.40471	17.7215	173.058	7.03637	5.14327	11.778	30.1603	0.785609	1.27762	14.2026	2.28103	1.03664	18.0513	22.1132	0.462479	7.23548	7.71078	23.2394	53.2326	13.0687	0.721411	0.00750879	0.120328	0.0190254	0.346701	0.00742315	0.00946724	0.0056	0.00574444	0.00547178	0.00725828	0.017349	0.00649394	0.0184021	0.00537607	0.00561924	0.00693681	0.00498629	0.0799011	0.0230244	0.00634031
T	F	127	12.9001	6.89453	13.0854	148.745	5.60112	4.11689	8.52369	25.0314	0.458426	1.29829	11.9406	2.00655	0.600008	15.6659	17.1753	0.462479	6.06213	6.01098	19.7849	50.66	11.3943	1.46724	0.00750879	0.0823974	0.00732532	0.300383	0.00742315	0.00946724	0.0056	0.00574444	0.00547178	0.00725828	0.0190611	0.0114485	0.0386292	0.00537607	0.00561924	0.0114617	0.00498629	0.0694221	0.0242215	0.0173795
T	F	92	11.1006	5.05488	20.4912	227.472	7.45714	4.97469	10.8371	33.0133	0.458426	1.54805	17.6606	2.93787	0.465703	21.2785	31.0747	0.462479	7.56967	9.95817	30.5597	76.1022	23.5927	0.808252	0.0131027	0.334606	0.0412039	0.540027	0.0181856	0.00946724	0.0056	0.00574444	0.00547178	0.00725828	0.0581422	0.0220806	0.0842452	0.00537607	0.0198259	0.0199232	0.0121035	0.148521	0.0811109	0.016019
T	F	180	5.97607	4.46685	18.1104	149.835	4.374	3.61316	11.973	24.765	0.458426	1.21602	11.0388	1.19874	0.582129	18.7683	22.9158	0.578099	6.58312	6.65557	27.2435	62.4371	13.4669	1.13603	0.00750879	0.180154	0.00732532	0.258086	0.00742315	0.00946724	0.0056	0.0126481	0.00547178	0.00725828	0.0266849	0.00649394	0.0507651	0.00537607	0.00561924	0.00693681	0.00498629	0.116161	0.0520558	0.00634031
T	F	35	1.96275	0.848138	2.27798	31.8645	0.68032	0.503473	0.655197	4.6527	0.458426	0.45246	1.36519	0.507927	0.465703	2.04107	1.73237	0.462479	0.469695	1.46277	2.81789	9.6317	0.597703	0.424764	0.00750879	0.0138329	0.00732532	0.0538344	0.00742315	0.00946724	0.0056	0.00574444	0.00547178	0.00725828	0.00887683	0.00649394	0.00824991	0.00537607	0.00561924	0.00693681	0.00498629	0.0252334	0.00897155	0.00634031
T	M	253	17.9931	11.7424	20.3152	236.539	4.99462	12.5631	8.77755	32.4568	0.458426	2.56711	19.3014	4.26559	0.465703	21.184	34.6321	1.66949	9.36798	13.3845	19.2015	58.6806	19.8979	1.28441	0.00750879	0.369676	0.0228692	0.465823	0.0259048	0.00946724	0.0056	0.0606959	0.00912333	0.021894	0.123927	0.00649394	0.0694468	0.00537607	0.0333936	0.104558	0.00498629	0.176613	0.159574	0.0447433
T	M	137	9.9762	5.27678	7.58738	139.098	6.68131	4.08391	3.07721	13.2662	0.458426	0.45246	7.21683	1.11788	0.465703	9.85126	14.2228	0.462479	4.14565	5.22278	11.9479	41.9046	8.11049	0.424764	0.00750879	0.135569	0.00915665	0.334186	0.015368	0.00946724	0.0056	0.00718055	0.00683973	0.00725828	0.0334331	0.00649394	0.0392108	0.00537607	0.00561924	0.0174674	0.00498629	0.131232	0.0567842	0.0251631
T	M	356	16.0193	10.6817	21.8898	289.007	8.72378	8.90719	12.5258	43.781	0.458426	4.04321	27.1974	6.80171	0.845993	29.7544	54.8683	0.462479	10.2354	14.9563	31.0288	86.7361	26.967	2.04823	0.00750879	0.215928	0.0211904	0.443862	0.0168424	0.00946724	0.0056	0.0209585	0.00960119	0.00725828	0.0845658	0.00649394	0.0363098	0.00537607	0.0103904	0.0312824	0.00498629	0.101663	0.0920185	0.0230492
T	M	324	16.0762	10.6918	28.4912	398.668	13.3354	13.1585	17.1846	65.2545	1.92121	4.60161	28.0115	4.10486	0.465703	31.9197	45.729	3.54433	13.4906	15.544	46.1658	153.269	28.3941	4.20531	0.00750879	0.215532	0.0266548	0.344777	0.00742315	0.00946724	0.0056	0.00574444	0.00547178	0.00725828	0.0216322	0.030729	0.0757223	0.00537607	0.0143103	0.0129947	0.0158235	0.0999067	0.0462568	0.00634031
T	M	357	9.75312	6.57182	13.6482	203.932	4.99882	5.45105	9.18879	37.7924	0.682876	1.90355	13.956	1.63571	0.465703	12.6957	24.4696	0.462479	5.52079	8.24328	15.7102	54.8321	11.7368	1.22943	0.00750879	0.132432	0.00732532	0.303188	0.00742315	0.00946724	0.0056	0.00574444	0.00547178	0.00725828	0.0141481	0.00649394	0.0134371	0.00537607	0.00561924	0.00867102	0.00498629	0.0528084	0.0275785	0.00634031
T	M	134	12.9001	13.3273	27.2468	365.636	13.7946	13.6049	17.6779	52.1952	1.20696	4.4256	22.4801	2.0227	0.465703	24.5499	35.5648	1.52528	9.47884	10.3253	34.755	101.053	20.9468	4.32131	0.00750879	0.2254	0.0277902	0.448683	0.0131553	0.00946724	0.0056	0.0114331	0.00547178	0.00725828	0.035303	0.0144767	0.046534	0.00537607	0.00561924	0.0155973	0.00498629	0.0964187	0.0697914	0.00912288
T	M	265	17.7012	13.1242	26.7915	363.066	13.0265	10.3245	23.5283	77.1196	4.83736	5.06142	30.3053	5.99443	2.88231	32.8344	45.7466	1.21453	13.2272	13.9953	46.9784	122.015	22.896	4.70041	0.0136878	0.334512	0.0600997	0.599148	0.0186475	0.00946724	0.0103212	0.018174	0.0160595	0.00725828	0.0463799	0.0284143	0.0835917	0.0102331	0.0120419	0.0305859	0.0144528	0.138184	0.0612184	0.00634031
T	M	320	15.374	7.26655	18.6738	297.661	8.23474	7.68852	14.3321	64.9613	1.95355	2.97544	27.8996	3.62017	0.465703	25.8975	49.8727	0.462479	8.97609	14.5722	30.9441	103.193	30.8574	1.17745	0.00750879	0.233798	0.00732532	0.488168	0.00742315	0.00946724	0.0056	0.00574444	0.00547178	0.00725828	0.033613	0.00649394	0.0264602	0.00537607	0.00561924	0.015027	0.00498629	0.0960961	0.0575285	0.00634031
T	M	135	5.18628	5.07188	13.5145	154.559	4.71625	4.29277	9.50883	26.5176	0.458426	1.28714	10.2824	0.634909	0.465703	11.4879	18.4925	0.462479	4.35615	4.71058	17.5554	50.7422	10.1701	1.01358	0.00750879	0.0890076	0.00732532	0.223933	0.00742315	0.00946724	0.0056	0.00574444	0.00547178	0.00725828	0.00887683	0.00649394	0.0103124	0.00537607	0.00561924	0.00693681	0.00498629	0.0345786	0.0162777	0.00634031
T	M	350	20.2644	15.9613	25.9378	354.068	11.8728	12.9617	15.0889	48.2875	1.10881	5.88131	28.4931	9.16086	1.10469	31.8437	47.2599	1.36714	14.4306	18.0087	30.2002	87.126	26.1576	4.57239	0.0321021	0.624964	0.091317	0.929901	0.0825646	0.0172614	0.0254466	0.0913121	0.039431	0.0333718	0.158403	0.0433312	0.131942	0.0148356	0.0508912	0.101261	0.0208191	0.223605	0.15526	0.0754321
T	M	358	13.7056	10.7908	21.5879	303.881	9.4079	10.0942	16.5397	61.6113	1.61474	4.78749	22.309	4.27038	1.07284	24.6613	36.6196	1.41651	11.1663	12.9226	30.9071	106.339	18.2426	4.41817	0.00750879	0.191224	0.00732532	0.44162	0.0105164	0.00946724	0.0056	0.00574444	0.00547178	0.00725828	0.0283999	0.00649394	0.0301104	0.00537607	0.00561924	0.0148253	0.00498629	0.101484	0.0476789	0.00634031
T	M	254	17.0144	9.86716	21.7344	257.57	5.11236	6.66927	9.71411	32.6522	0.458426	1.49803	16.9124	2.72385	0.465703	20.5051	29.1182	0.462479	8.26508	9.50397	23.3035	64.0331	17.446	0.424764	0.00750879	0.260481	0.0194446	0.338289	0.0123848	0.00946724	0.0056	0.0154455	0.00547178	0.00725828	0.0611535	0.00649394	0.0439437	0.00537607	0.00561924	0.0363171	0.00498629	0.123241	0.0943991	0.0174927
T	M	109	7.67797	4.81281	13.3825	155.186	4.37809	4.12114	9.20602	22.7279	0.458426	0.994251	12.4968	2.64016	0.465703	14.3701	18.2122	0.462479	6.46342	7.35464	16.9255	37.4618	10.28	0.424764	0.0174091	0.381645	0.0433427	0.575691	0.0178347	0.00946724	0.0056	0.0215689	0.0177491	0.00725828	0.0858632	0.00649394	0.0314404	0.00894702	0.0112883	0.0473963	0.0093449	0.127908	0.0833443	0.00909852
T	M	352	3.59339	2.78096	11.7589	131.644	3.81667	2.32542	8.89679	28.729	0.458426	0.862576	8.69348	0.507927	0.465703	8.52505	12.4667	0.462479	3.3495	2.31721	14.6063	48.1673	6.3198	0.424764	0.00750879	0.0507571	0.00732532	0.176141	0.00742315	0.00946724	0.0056	0.00574444	0.00547178	0.00725828	0.011096	0.00649394	0.0140254	0.00537607	0.00561924	0.00693681	0.00498629	0.0654968	0.0158704	0.00634031
T	M	348	13.202	12.5362	22.1681	265.655	9.40301	8.52633	14.4645	43.6488	0.931597	4.39048	21.5177	4.55578	0.465703	24.5979	30.8469	0.462479	10.0804	11.9805	27.13	67.6855	15.9277	1.67799	0.020191	0.41812	0.0423677	0.65455	0.0516078	0.00946724	0.0140803	0.045203	0.0272837	0.00725828	0.11454	0.0199083	0.0830474	0.00537607	0.0210744	0.0613278	0.0176999	0.196163	0.121783	0.0437096
		Genders	SM 32:1	SM 33:1	SM 34:2	SM 34:1	SM 34:0	SM 35:1	SM 36:2	SM 36:1	SM 36:0	SM 37:1	SM 38:1	SM 39:1	SM 40:3	SM 40:2	SM 40:1	SM 41:3	SM 41:2	SM 41:1	SM 42:3	SM 42:2	SM 42:1	SM 43:2	SHexCer 34:2	SHexCer 34:1	SHexCer 34:2 (OH)	SHexCer 34:1 (OH)	SHexCer 34:0 (OH)	SHexCer 38:1 (OH)	SHexCer 40:2	SHexCer 40:1	SHexCer 40:2 (OH)	SHexCer 41:1	SHexCer 40:1 (OH)	SHexCer 42:3	SHexCer 42:2	SHexCer 41:2 (OH)	SHexCer 42:1	SHexCer 41:1 (OH)	SHexCer 42:3 (OH)	SHexCer 42:2 (OH)	SHexCer 42:1 (OH)	SHexCer 42:1 (2OH)
Number of healthy samples		Both	32	32	32	32	32	32	32	32	32	32	32	32	32	32	32	32	32	32	32	32	32	32	32	32	32	32	32	32	32	32	32	32	32	32	32	32	32	32	32	32	32	32
		Females	19	19	19	19	19	19	19	19	19	19	19	19	19	19	19	19	19	19	19	19	19	19	19	19	19	19	19	19	19	19	19	19	19	19	19	19	19	19	19	19	19	19
		Males	13	13	13	13	13	13	13	13	13	13	13	13	13	13	13	13	13	13	13	13	13	13	13	13	13	13	13	13	13	13	13	13	13	13	13	13	13	13	13	13	13	13
Number of cancerous samples		Both	32	32	32	32	32	32	32	32	32	32	32	32	32	32	32	32	32	32	32	32	32	32	32	32	32	32	32	32	32	32	32	32	32	32	32	32	32	32	32	32	32	32
		Females	17	17	17	17	17	17	17	17	17	17	17	17	17	17	17	17	17	17	17	17	17	17	17	17	17	17	17	17	17	17	17	17	17	17	17	17	17	17	17	17	17	17
		Males	15	15	15	15	15	15	15	15	15	15	15	15	15	15	15	15	15	15	15	15	15	15	15	15	15	15	15	15	15	15	15	15	15	15	15	15	15	15	15	15	15	15
Average concentration for healthy [nmol/mL]		Both	14.5441	8.22462	18.4986	196.318	6.53574	6.27033	11.6779	33.0581	0.630985	2.57304	19.8779	5.72431	0.772166	23.321	34.7311	0.864037	10.3164	14.4898	23.8455	62.9826	20.7449	1.76511	0.0114911	0.280389	0.0342815	0.515193	0.0248554	0.0113405	0.01114	0.0325167	0.0155995	0.0134634	0.0897668	0.016368	0.0650957	0.00981331	0.0223033	0.0612199	0.0109902	0.145791	0.10258	0.0195543
		Females	17.2103	9.87738	21.5213	221.876	7.55385	6.90133	13.5753	37.6161	0.735254	3.15574	22.4153	7.05265	0.922516	27.0238	38.6104	1.00884	12.3364	17.0691	27.593	71.3273	23.1135	2.24135	0.013899	0.328033	0.0427021	0.597885	0.0298055	0.0126223	0.0133867	0.0382439	0.0199696	0.0154543	0.102395	0.0216465	0.0808911	0.012208	0.0274775	0.0764112	0.0139178	0.167601	0.117707	0.0230716
		Males	10.6473	5.80904	14.0806	158.963	5.04772	5.34809	8.90484	26.3965	0.478591	1.7214	16.1694	3.78289	0.552424	17.9092	29.0614	0.652403	7.36401	10.7201	18.3684	50.7865	17.2831	1.06906	0.00797185	0.210755	0.0219745	0.394335	0.0176207	0.00946724	0.00785632	0.0241461	0.00921247	0.0105535	0.0713103	0.00865311	0.04201	0.00631337	0.0147411	0.0390172	0.00671146	0.113914	0.0804715	0.0144138
Average concentration for cancerous samples [nmol/mL]		Both	13.7264	9.45529	20.0753	240.362	7.71705	7.72267	13.688	42.8624	1.2639	3.16991	19.3392	4.03393	1.04938	22.8532	32.0864	1.20574	9.49474	11.1563	28.4132	77.7188	18.1303	2.55846	0.0138422	0.242275	0.0297073	0.435069	0.0180595	0.0118228	0.00881064	0.0196276	0.0129613	0.0100859	0.0545892	0.0175838	0.0571979	0.00894532	0.014927	0.034499	0.011172	0.11524	0.0681179	0.0189838
		Females	14.2828	9.53327	20.4518	222.084	7.32051	7.19722	14.6062	42.3879	1.35169	3.27679	18.9282	4.41347	1.32657	23.9191	31.0966	1.39318	10.0752	11.4093	30.1096	76.692	17.9894	2.91312	0.016292	0.227868	0.0323397	0.420839	0.0162331	0.0134428	0.00969955	0.0177438	0.0144058	0.0101839	0.0520895	0.0212285	0.0643999	0.0110425	0.0164306	0.0348696	0.0135	0.113075	0.0632005	0.0185463
		Males	13.0958	9.36691	19.6485	261.078	8.16646	8.31817	12.6474	43.4001	1.16441	3.04878	19.8049	3.60379	0.735238	21.6452	33.2081	0.993306	8.83693	10.8695	26.4907	78.8826	18.29	2.15652	0.0110658	0.258603	0.026724	0.451197	0.0201295	0.00998685	0.00780321	0.0217625	0.0113241	0.0099749	0.0574223	0.0134533	0.0490356	0.00656857	0.0132229	0.034079	0.00853354	0.117693	0.0736909	0.0194796
Fold change		Both	0.943776	1.14963	1.08524	1.22435	1.18075	1.23162	1.17213	1.29658	2.00306	1.23197	0.972895	0.704702	1.35901	0.979941	0.923852	1.39547	0.920355	0.769937	1.19156	1.23397	0.873965	1.44947	1.2046	0.864067	0.86657	0.844478	0.726583	1.04253	0.790903	0.603616	0.830876	0.749136	0.608123	1.07428	0.878674	0.91155	0.669273	0.563526	1.01654	0.790447	0.664047	0.970822
		Females	0.829894	0.965162	0.950305	1.00094	0.96911	1.04287	1.07594	1.12685	1.8384	1.03836	0.844431	0.625789	1.43799	0.885111	0.805396	1.38097	0.816699	0.668419	1.09121	1.07521	0.778306	1.29972	1.17217	0.694649	0.757333	0.703879	0.544634	1.06501	0.724566	0.463964	0.721387	0.658965	0.508712	0.980686	0.79613	0.904526	0.597965	0.456341	0.96998	0.674668	0.536932	0.803859
		Males	1.22996	1.61247	1.39543	1.64238	1.61785	1.55535	1.42029	1.64416	2.43298	1.7711	1.22484	0.952655	1.33093	1.20861	1.14269	1.52254	1.20002	1.01393	1.44219	1.55322	1.05826	2.0172	1.38811	1.22703	1.21613	1.1442	1.14238	1.05489	0.99324	0.901285	1.22922	0.945172	0.805245	1.55473	1.16724	1.04042	0.897015	0.873436	1.27149	1.03318	0.915739	1.35146
p-value		Both	0.670309	0.369643	0.476871	0.0874731	0.219663	0.171685	0.239087	0.0538006	0.0127873	0.325775	0.842495	0.111346	0.174022	0.88477	0.557787	0.137663	0.619902	0.116341	0.209395	0.121429	0.336852	0.1455	0.587127	0.370561	0.61736	0.230741	0.192778	0.773184	0.342397	0.0513489	0.52848	0.151683	0.018775	0.785576	0.508408	0.740967	0.117997	0.0272185	0.953881	0.119223	0.0291139	0.915173
		Females	0.345125	0.876619	0.758366	0.995828	0.872834	0.856434	0.700273	0.548393	0.111687	0.902114	0.433067	0.128307	0.220791	0.556878	0.305564	0.290522	0.410153	0.104866	0.664502	0.720927	0.245669	0.448839	0.758464	0.126293	0.492418	0.095179	0.0690973	0.785975	0.346218	0.0260362	0.426285	0.140342	0.0316955	0.953523	0.373954	0.800602	0.123505	0.0289582	0.937641	0.0799533	0.0274189	0.587197
		Males	0.144471	0.00862087	0.0120024	0.000809903	0.00722058	0.025483	0.0376644	0.00415894	0.0375575	0.0276246	0.14684	0.833055	0.300973	0.167184	0.341252	0.183992	0.243881	0.928668	0.0260712	0.00829949	0.69819	0.0403813	0.119293	0.305943	0.565662	0.358913	0.709224	0.334282	0.980139	0.795863	0.491421	0.826715	0.377813	0.156204	0.526242	0.816917	0.764294	0.656435	0.349801	0.837375	0.672621	0.378956
Standard Deviation for all samples		Both	7.53713	5.39467	8.70931	102.155	3.79605	4.19381	6.73163	20.1945	1.0068	2.39037	10.6335	4.20595	0.803853	12.6579	17.717	0.907741	6.50228	8.40596	14.3571	37.6375	10.715	2.15143	0.0169824	0.16745	0.0359348	0.2636	0.0205895	0.00655317	0.00963881	0.0262962	0.0164386	0.00930117	0.0599731	0.0175287	0.0469069	0.0102977	0.0186531	0.0482857	0.0123221	0.0775743	0.0629961	0.0210051
		Females	8.91113	6.26962	9.98293	112.845	4.17718	4.621	7.63726	22.5123	1.08465	2.7997	12.7984	5.08222	0.938665	15.2084	21.2317	1.02368	7.91604	10.2987	16.58	42.7339	12.8701	2.5047	0.0218593	0.193133	0.043215	0.315934	0.0225718	0.00836997	0.011683	0.0281198	0.0202126	0.0107337	0.070793	0.0208961	0.0542629	0.0130669	0.0214976	0.0577365	0.0153063	0.0932534	0.0751967	0.0243906
		Males	4.3968	3.70556	6.03774	86.2669	3.19485	3.56943	4.79521	16.4268	0.886561	1.62478	6.62538	2.1677	0.472852	7.13498	11.3954	0.68196	3.25755	4.22695	9.85082	29.2187	6.69509	1.43219	0.005334	0.122582	0.0212389	0.161201	0.0174034	0.00144642	0.00535434	0.0233594	0.0080519	0.00674114	0.0406811	0.00906061	0.028693	0.00275719	0.0127295	0.0284361	0.00503512	0.0468652	0.0408904	0.0153449
Standard Deviation for healthy samples		Both	7.27212	4.73027	8.57001	85.3394	3.43669	3.4422	6.1761	15.8855	0.481476	2.12773	10.0369	4.20642	0.590349	12.3547	16.9411	0.628461	6.47287	8.74096	13.0434	31.6248	10.6799	1.64163	0.0128638	0.167666	0.0334547	0.28367	0.022582	0.00408273	0.0116228	0.0290324	0.0161789	0.0106475	0.0623101	0.0184705	0.0497743	0.00896678	0.0213602	0.053123	0.011893	0.0856025	0.0695366	0.0211586
		Females	7.94176	5.12061	9.42024	96.7086	3.88891	3.71877	6.72935	18.03	0.600276	2.43156	11.7964	4.77855	0.715954	14.3431	19.9635	0.710719	7.39449	10.0599	14.8369	36.886	12.5527	1.90376	0.0162322	0.191185	0.0384722	0.328209	0.0258611	0.00490201	0.0139535	0.0316343	0.0193433	0.0124769	0.0730832	0.0222637	0.0565295	0.0107527	0.0242697	0.0612937	0.0143053	0.0994791	0.08132	0.0263194
		Males	3.52404	2.63212	4.26819	43.6773	1.79997	2.74257	3.84151	8.44435	0.0698559	1.13188	4.6291	1.9578	0.165471	5.07187	8.3571	0.398157	2.92207	4.0285	6.82085	14.9265	5.5031	0.721588	0.00117335	0.0872376	0.0183484	0.126637	0.0137705	1.73472e-18	0.00545916	0.0222301	0.00536331	0.00610582	0.0343078	0.00388457	0.0230294	0.00288111	0.0128806	0.0250092	0.00427082	0.0431597	0.0376046	0.00671291
Standard Deviation for cancerous samples		Both	7.77166	5.92218	8.77587	112.332	4.03874	4.7194	7.10388	22.6986	1.263	2.59276	11.1919	4.03203	0.951537	12.9499	18.3654	1.093	6.50566	7.70453	15.2214	41.5265	10.5898	2.49953	0.0202129	0.165048	0.0381174	0.235141	0.0177432	0.00831283	0.00692906	0.0213783	0.0165896	0.00734504	0.0518871	0.016511	0.0434953	0.0114589	0.0145745	0.0385223	0.0127361	0.0651236	0.0500786	0.0208466
		Females	9.65108	7.33981	10.5479	128.503	4.47425	5.45132	8.50559	26.4175	1.37407	3.15959	13.5986	5.0497	1.09854	15.962	21.8946	1.25564	8.29997	9.72577	18.2418	48.2844	12.6807	2.99937	0.0267277	0.181225	0.0473695	0.272825	0.0153041	0.0110065	0.00801632	0.0182815	0.0207518	0.00743845	0.0575131	0.0192505	0.0502021	0.0152195	0.0159983	0.0441532	0.0163499	0.0760659	0.0549126	0.0217893
		Males	4.74759	3.70812	6.15354	86.0058	3.42482	3.62884	4.86102	17.5404	1.11561	1.73189	7.56511	2.3312	0.614915	8.13963	13.1865	0.822667	3.37655	4.39051	10.4971	32.1565	7.54684	1.68183	0.00689	0.142796	0.0232334	0.181954	0.0199526	0.00194421	0.00526169	0.0242414	0.00969649	0.00723611	0.0444928	0.0113784	0.0324691	0.00263937	0.0125546	0.0309197	0.00547496	0.0497878	0.0432921	0.0197122
T-value		Both	0.434613	-0.918507	-0.727142	-1.76615	-1.26013	-1.40647	-1.20796	-2.00184	-2.64883	-1.00667	0.202741	1.64108	-1.4004	0.147853	0.598772	-1.53313	0.506467	1.61842	-1.28902	-1.59702	0.983394	-1.50076	-0.555107	0.91641	0.5102	1.23013	1.33862	-0.294588	0.973785	2.02227	0.644042	1.47705	2.45414	-0.277628	0.675885	0.337457	1.61364	2.3035	-0.0589981	1.60676	2.27495	0.108663
		Females	0.986965	0.161337	0.319361	-0.00542949	0.166097	-0.188046	-0.4001	-0.625694	-1.70951	-0.127712	0.817357	1.60562	-1.29091	0.61107	1.07149	-1.11262	0.858983	1.71504	-0.450837	-0.371305	1.21618	-0.791727	-0.320093	1.61312	0.715255	1.76623	1.93937	-0.283271	0.984465	2.41045	0.829175	1.5577	2.3065	0.0604147	0.927061	0.262529	1.62778	2.35029	0.0811704	1.85802	2.37788	0.56396
		Males	-1.56176	-2.95506	-2.81015	-4.03683	-3.07122	-2.46102	-2.27325	-3.33494	-2.37553	-2.42948	-1.5553	0.220935	-1.10615	-1.4773	-1.00678	-1.42398	-1.23741	-0.0938253	-2.45739	-3.02837	-0.406818	-2.27431	-1.71076	-1.08499	-0.603749	-0.969383	-0.391201	-1.0351	0.0261069	0.271301	-0.72511	0.22947	0.931027	-1.53399	-0.666603	-0.242999	0.314705	0.466932	-0.987957	-0.215149	0.443523	-0.934739

## Sheet: SData 4
Supplementary Data 4. Molar concentrations [nmol/mL] of individual lipids measured in Phase II (qualification) together with the statistical evaluation using RP-UHPLC/MS
State	Gender	Sample no.	AcylCarnitine 10:0	AcylCarnitine 10:1	AcylCarnitine 12:0	AcylCarnitine 12:1	AcylCarnitine 13:0	AcylCarnitine 14:0	AcylCarnitine 14:1	AcylCarnitine 14:2	AcylCarnitine 15:0	AcylCarnitine 16:0	AcylCarnitine 16:1	AcylCarnitine 17:0	AcylCarnitine 18:0	AcylCarnitine 18:1	AcylCarnitine 18:2	CE 16:0	CE 16:1	CE 18:0	CE 18:1	CE 18:2	CE 20:1	CE 20:2	CE 20:3	CE 22:4	CE 22:5 (a\b)	CE 22:6	Cer d16:1/20:0	Cer d16:1/24:0	Cer d17:1/23:0	Cer d17:1/24:1	Cer d18:0/22:0	Cer d18:0/24:0	Cer d18:0/24:1	Cer d18:1/18:0	Cer d18:1/20:0	Cer d18:1/22:0	Cer d18:1/23:0	Cer d18:1/24:0	Cer d18:1/24:1	Cer d18:2/18:0	Cer d18:2/20:0	Cer d18:2/22:0	Cer d18:2/23:0	Cer d18:2/24:1	Cer d19:1/23:0	Cer d19:1/24:1	Cer m18:1/22:0
N	F	223	0.00354675	0.00143091	0.0576115	0.0363593	0.0156217	0.0280347	0.0387309	0.0137224	0.00366947	0.0991277	0.0166614	0.00411217	0.0307256	0.118137	0.0291688	730.954	820.07	126.573	14648.3	92291.2	16.878	98.8199	4358.54	92.5407	423.352	6708.24	0.0533257	0.560889	0.138871	0.187429	0.160108	0.214672	0.169845	0.227558	0.313934	3.44997	3.76312	8.89196	4.30532	0.0271505	0.0446207	0.593049	0.460655	0.697942	0.199023	0.237239	0.425389
N	F	224	0.00107357	0.000628137	0.0145895	0.00967699	0.00587347	0.00985261	0.0117746	0.00582744	0.001701	0.0606672	0.00829325	0.00188795	0.0183817	0.0734658	0.0270864	559.292	347.953	63.595	9611.2	83733.2	9.76168	97.6376	3217.52	120.187	472.888	4967.09	0.0310684	0.664805	0.124378	0.235375	0.0855076	0.168889	0.113077	0.0907438	0.299243	2.2546	2.9668	8.80417	4.32167	0.0125149	0.0349793	0.491462	0.615475	0.844874	0.115148	0.213036	0.11104
N	F	225	0.00369912	0.00199497	0.0696837	0.0612305	0.0139937	0.0233009	0.0736722	0.0288859	0.00234366	0.107259	0.0344761	0.00313305	0.0268939	0.186218	0.0479713	739.161	604.882	120.573	12469.6	107593	18.0714	110.267	5058.94	145.106	900.381	11133.2	0.0550863	0.588576	0.171936	0.259329	0.104794	0.246127	0.196681	0.217298	0.398478	2.78216	2.83843	9.11926	5.42887	0.0262791	0.0440146	0.62887	0.453693	0.934625	0.187286	0.468849	0.0904646
N	F	226	0.00678028	0.00239092	0.0690108	0.0750557	0.032508	0.0205833	0.121787	0.0495833	0.00271347	0.117497	0.0335741	0.00306793	0.0406885	0.329992	0.102207	1047.54	687.664	146.62	19518.7	141271	48.4475	198.583	4221.66	221.79	1061.51	11171.7	0.0402276	0.489764	0.115926	0.220324	0.194968	0.253413	0.205753	0.103647	0.336341	3.26324	2.43025	8.83436	4.82346	0.0112091	0.0380085	0.600921	0.519875	0.868802	0.0888876	0.171915	0.250559
N	F	227	0.00216567	0.00129412	0.0929735	0.0429535	0.0157778	0.0327326	0.047842	0.0179716	0.00579877	0.120408	0.0235747	0.0061677	0.036719	0.14193	0.038018	724.24	1210.55	106.181	14723.7	114211	18.7684	136.976	4507.1	228.019	954.806	3503.31	0.0476747	0.482723	0.143717	0.195877	0.083818	0.189222	0.0908661	0.103287	0.292024	2.47913	3.19766	8.33693	4.08536	0.0164887	0.0407314	0.40874	0.412662	0.694618	0.0741404	0.35216	0.0941093
N	F	229	0.00504534	0.0014589	0.0563696	0.0435044	0.0115787	0.0238797	0.0379665	0.0168665	0.00333868	0.113641	0.0175299	0.00365285	0.0321346	0.143246	0.0344838	659.958	841.056	88.4644	13775	120840	14.6231	125.634	4506.77	167.166	735.357	8032.97	0.036065	0.427317	0.0836625	0.148663	0.148706	0.201678	0.110764	0.173813	0.307147	2.12246	2.25595	5.72064	4.15598	0.0139321	0.026245	0.427259	0.223286	0.501637	0.202388	0.427422	0.234829
N	F	230	0.0122768	0.00255113	0.256852	0.0559201	0.0952218	0.0570514	0.07044	0.0285462	0.00515883	0.109644	0.0190233	0.00446058	0.0384923	0.0899392	0.0194953	967.014	735.429	148.14	16882.7	120151	31.7199	104.868	6869.09	190.982	1060.21	9074.17	0.033174	0.581266	0.142215	0.14118	0.116928	0.219227	0.158706	0.12294	0.165555	1.95511	2.73293	7.54018	2.86905	0.0131647	0.0107258	0.30604	0.413875	0.473418	0.168781	0.223	0.0489608
N	F	231	0.00360415	0.00138935	0.0521452	0.0318938	0.0187645	0.0335311	0.0320775	0.0141853	0.00629743	0.141197	0.0203278	0.0049678	0.0519434	0.158153	0.0438757	1109.39	1314.76	165.761	16889.4	142617	42.8063	141.798	5747.45	321.479	959.768	5561.85	0.0343171	0.725546	0.110221	0.176283	0.137123	0.219809	0.161883	0.146555	0.293178	2.79661	3.9886	9.93657	5.40647	0.0122377	0.0367809	0.486653	0.492731	0.690661	0.155205	0.144714	0.127616
N	F	232	0.0033443	0.00119251	0.0497607	0.038832	0.0221014	0.019718	0.0380045	0.0189524	0.00840113	0.0786215	0.0180253	0.00436292	0.0224871	0.101599	0.0274046	993.791	452.181	100.243	14246.3	144577	21.8549	199.604	5892.11	137.102	835.825	11207.8	0.0530667	0.610386	0.132973	0.201316	0.108393	0.190417	0.153547	0.115097	0.210842	1.66542	2.82394	9.19993	3.15565	0.012426	0.0322526	0.414083	0.334302	0.573608	0.18869	0.345978	0.108168
N	F	233	0.00161206	0.000642143	0.0530594	0.0394815	0.00977862	0.0265136	0.0418599	0.0181059	0.00368853	0.159339	0.0265029	0.00341345	0.041809	0.193063	0.0509919	774.696	886.621	112.019	16324.1	102921	21.9722	83.6488	3947.56	149.04	660.881	5113.46	0.0257447	0.356664	0.075043	0.134055	0.0761949	0.0800857	0.0798987	0.125266	0.261074	2.26578	2.39942	7.08326	4.0473	0.0184169	0.0306867	0.45996	0.466277	0.657603	0.0595719	0.131815	0.173995
N	F	235	0.00301764	0.000994932	0.0580519	0.0289741	0.0142497	0.0247452	0.0472615	0.0174342	0.00409242	0.124263	0.0235029	0.00614089	0.048053	0.18096	0.0482796	671.554	585.825	122.913	18279.3	141116	24.3626	150.091	7296.98	171.576	688.999	4978.72	0.0300692	0.52836	0.113006	0.181617	0.182033	0.262366	0.132903	0.102175	0.275579	2.67663	2.70612	12.2967	2.93369	0.0115992	0.0378381	0.472517	0.385414	0.594795	0.141322	0.270071	0.137157
N	F	236	0.00120446	0.000374538	0.0832617	0.0306535	0.0132972	0.0378514	0.0393681	0.0136599	0.00522648	0.167476	0.0253766	0.00756345	0.041599	0.208509	0.0537192	1135.96	1378.88	194.949	21916.9	146635	33.3599	185.2	9198.65	356.674	1928.05	12318.4	0.0637034	0.787229	0.197326	0.295522	0.223388	0.37814	0.256548	0.231832	0.465221	3.17823	4.89683	14.4266	5.72351	0.031962	0.0518166	0.520035	0.570528	0.91579	0.586723	0.856979	0.120914
N	F	237	0.00645681	0.00221865	0.0855652	0.0478013	0.0102982	0.0307893	0.0899572	0.0326714	0.00517528	0.125645	0.0266894	0.00445057	0.0367651	0.181781	0.0499434	897.046	516.686	119.822	14110.6	147202	23.9507	149.624	5197.46	237.338	1014.09	7329.97	0.0495262	0.915803	0.166119	0.276132	0.105502	0.246057	0.14776	0.119321	0.318938	2.90628	2.86261	10.4968	4.65552	0.0188868	0.0475655	0.709572	0.615646	1.05218	0.211913	0.403261	0.0763265
N	F	238	0.00610357	0.00096004	0.0684426	0.0451339	0.00713597	0.0192933	0.048277	0.0323736	0.00247809	0.0823592	0.0212125	0.00320978	0.0229927	0.120812	0.0340645	783.717	694.727	102.435	12882.3	95060.1	25.2022	132.439	4212.68	240.211	1034.25	7418.14	0.0390606	0.678377	0.137435	0.272363	0.0449664	0.13782	0.0766531	0.170529	0.31363	2.3754	2.42003	7.07883	4.62831	0.0259319	0.0668612	0.573926	0.587247	1.57869	0.0747577	0.189335	0.106543
N	F	239	0.00190312	0.00152683	0.0570954	0.0459447	0.0171548	0.0245483	0.0546104	0.020335	0.00274063	0.113999	0.0303851	0.0031752	0.0480318	0.193714	0.0449058	913.797	537.902	180.494	18264.9	145653	42.1434	166.445	4473.71	253.215	1589.99	20207.1	0.0346431	0.507811	0.094379	0.107006	0.111714	0.191371	0.108517	0.0883004	0.213122	2.56192	2.14008	10.7349	3.05629	0.0172351	0.0385349	0.452547	0.417435	0.579197	0.106549	0.128664	0.141327
N	F	282	0.00476168	0.000661568	0.0808622	0.0529489	0.0193081	0.0248588	0.074562	0.024954	0.00259383	0.0859603	0.0269339	0.00289557	0.0250242	0.133942	0.0266128	724.596	842.72	165.305	17207.8	135192	24.5602	180.128	5915.49	150.4	1071.42	14490.1	0.0625896	0.418332	0.11023	0.201831	0.153543	0.198788	0.200194	0.245141	0.496148	3.10477	2.64991	7.75878	4.87146	0.0305996	0.0452705	0.452003	0.24146	0.595018	0.15468	0.419418	0.139865
N	F	283	0.0141661	0.00488537	0.114263	0.0870023	0.0408834	0.0299777	0.0911895	0.0466636	0.0047266	0.122562	0.0306834	0.0042032	0.0334569	0.195161	0.0631976	1631.13	686.682	228.771	22432.2	164107	37.4975	182.28	6271.84	221.928	2282.55	31033.6	0.074101	0.8816	0.204791	0.298562	0.137579	0.185229	0.164323	0.183984	0.427813	2.94171	3.43292	11.2621	6.31927	0.0254894	0.0773705	1.03191	0.659467	1.09296	0.226749	0.51392	0.240912
N	F	284	0.00578223	0.00118393	0.076849	0.0404444	0.0245357	0.0310175	0.0627266	0.0188262	0.00529796	0.190348	0.03084	0.00662969	0.0598856	0.202353	0.0419091	1010.29	1387.77	217.725	20995.7	149392	31.0355	186.092	8303.22	215.158	1529.88	18748.8	0.088896	1.04715	0.237815	0.387751	0.159526	0.302907	0.169214	0.314201	0.846273	6.35242	7.57832	16.7206	10.2376	0.0435561	0.110039	1.12847	0.921436	1.79642	0.231582	0.431158	0.20395
N	F	285	0.00723979	0.00257621	0.129713	0.0624558	0.0098935	0.033552	0.0923433	0.0459715	0.00342359	0.128534	0.02888	0.00502723	0.0505593	0.188698	0.0449487	1100.89	575.393	209	16128.8	151627	37.4065	181.561	6495.06	225.954	963.167	12850	0.0911765	0.740417	0.219085	0.401344	0.256579	0.368272	0.343707	0.293478	0.837466	4.76599	4.71128	11.085	8.45989	0.0376209	0.0819902	0.774711	0.568274	1.15305	0.337282	0.808628	0.184667
N	F	286	0.00485729	0.00205128	0.10793	0.0547158	0.0369094	0.0372927	0.0723256	0.049218	0.00740054	0.178689	0.0279006	0.00652531	0.0506414	0.178387	0.0805969	1243.57	1586.98	261.649	23023.8	202663	40.9047	224.034	8926.92	294.448	1517.59	17649.8	0.0796811	0.902538	0.283065	0.352216	0.256416	0.446064	0.265008	0.258026	0.4884	4.2945	6.02932	12.6528	5.84023	0.0380174	0.0786739	0.7681	0.877601	1.07501	0.465031	0.576508	0.415588
N	F	288	0.00899309	0.00242377	0.101178	0.0756953	0.00988647	0.0312312	0.0766287	0.0345605	0.00368279	0.126849	0.0231679	0.00452904	0.0492217	0.170001	0.0452611	1047.57	1055.32	196.339	18162	157877	19.9037	161.031	6535.23	320.232	1725.16	12801.3	0.0652745	0.585412	0.141957	0.302408	0.168399	0.304273	0.146126	0.351907	0.522276	4.52091	3.70312	12.6831	4.79224	0.0291057	0.0688118	0.85454	0.574869	1.2837	0.236849	0.452918	0.215711
N	F	289	0.0172918	0.00286243	0.167386	0.0649635	0.0421695	0.0476045	0.134013	0.0504624	0.00527505	0.177532	0.0417506	0.00677623	0.0509758	0.23872	0.0564971	1080.35	1002.99	151.841	20058.2	150605	24.4277	188.193	8557.04	257.818	1616.72	14213.7	0.058538	0.649194	0.159894	0.266233	0.251482	0.503502	0.424716	0.258072	0.518882	3.09305	3.77125	6.97877	6.08665	0.0369285	0.0614095	0.706677	0.512111	0.594502	0.41392	0.585127	0.230649
N	F	290	0.00668074	0.00226266	0.0743259	0.0442792	0.0139469	0.0260786	0.0563986	0.0356294	0.00375968	0.105674	0.0239382	0.00610497	0.0377286	0.16711	0.0551117	837.382	428.261	130.566	14351.2	131541	16.2929	145.62	4524.49	186.768	1353.27	12281.8	0.0501498	0.929791	0.200011	0.259668	0.0798915	0.177863	0.120832	0.145483	0.305277	2.604	3.179	7.77219	3.18044	0.0395169	0.053177	0.63531	0.574502	0.69583	0.330258	0.394043	0.0741003
N	F	292	0.00626927	0.00185426	0.130936	0.04848	0.0174038	0.0372685	0.0942348	0.0463933	0.00548746	0.129041	0.0281823	0.00526151	0.039248	0.168813	0.039713	1165.51	786.247	304.788	23183.2	157954	32.2762	199.595	6151.52	313.689	1338.88	9456.08	0.047837	0.534804	0.124376	0.19343	0.159174	0.160748	0.151886	0.174014	0.408499	2.57316	2.61253	7.57688	4.13165	0.026569	0.0409265	0.426395	0.414273	0.816104	0.280814	0.35918	0.106452
N	F	293	0.00186403	0.000693149	0.0365634	0.0204352	0.0544656	0.0178497	0.0230091	0.00885848	0.00313923	0.0978019	0.0125458	0.00418852	0.0412729	0.114158	0.0243775	880.227	597.354	210.909	18736.9	142286	35.6058	198.783	6006.5	147.714	671.554	13761.9	0.0671432	0.550071	0.161856	0.281678	0.131315	0.18045	0.141347	0.171095	0.443006	3.30853	3.76511	10.3825	5.62795	0.0204105	0.0638052	0.616315	0.61899	0.932879	0.201935	0.40241	0.186029
N	F	295	0.00437698	0.000849751	0.0714595	0.0388842	0.00941245	0.0218407	0.0409713	0.0166553	0.00213705	0.0996367	0.018454	0.00176253	0.0233352	0.0995773	0.0226999	1076.8	1493.6	85.4103	16023.3	146212	24.4672	174.95	7207.1	237.463	888.181	14392.9	0.039149	0.64792	0.0547278	0.120585	0.110338	0.189678	0.172402	0.131874	0.301879	2.00934	1.95266	6.54884	4.60632	0.00634916	0.0315987	0.466651	0.257509	0.557549	0.0782491	0.376218	0.184532
N	F	296	0.0122251	0.00182411	0.133042	0.0571356	0.0136397	0.0264945	0.120953	0.0504899	0.00287982	0.0838811	0.0255639	0.00326289	0.0261069	0.126048	0.0478205	589.482	348.126	64.4945	8880.38	79785.3	13.2068	92.7646	3047.02	122.365	822.697	8271.84	0.0257851	0.372841	0.0924551	0.133025	0.0845046	0.117061	0.0704715	0.0964939	0.216917	2.26279	2.33373	7.27714	4.2063	0.0106973	0.0318493	0.424593	0.361779	0.536041	0.0908299	0.202157	0.154992
N	F	297	0.00503165	0.00122227	0.0632366	0.0459314	0.0384113	0.025028	0.0335369	0.0175464	0.00599112	0.101055	0.0167742	0.00357433	0.0288667	0.11248	0.0368815	905.165	580.663	96.7127	13741.1	145759	21.5047	151.553	6360.39	173.115	1288.58	14427.4	0.0449759	0.982767	0.137639	0.233074	0.0889937	0.146627	0.097298	0.0858902	0.306385	2.51624	2.70474	8.39727	3.16635	0.0066538	0.029076	0.644606	0.470198	0.839741	0.139336	0.236192	0.142922
N	F	298	0.0089274	0.00223361	0.114926	0.0801905	0.013348	0.0287185	0.0761251	0.0367724	0.00344399	0.113575	0.0236306	0.00355486	0.0427487	0.14875	0.0461397	1068.16	445.571	161.925	15253.1	159473	21.241	162.125	6940.69	240.492	973.785	8938.57	0.0480381	0.536644	0.0988342	0.175997	0.107369	0.145393	0.112569	0.263149	0.575182	2.70272	3.89508	6.06725	4.93671	0.0528431	0.0643409	0.703153	0.661734	0.716563	0.208038	0.267685	0.0764078
N	F	299	0.00714051	0.00322762	0.0706706	0.0528128	0.0143934	0.0251296	0.0465425	0.0337133	0.00406239	0.0937029	0.0171232	0.00375821	0.0284756	0.183394	0.0674974	959.367	436.642	94.8908	13103	155665	16.523	137.175	4103.37	189.231	1559.05	10750.1	0.0401809	0.471611	0.104369	0.168919	0.0960241	0.142325	0.131423	0.0857435	0.309059	2.2367	2.26471	7.43772	3.54705	0.013998	0.0356551	0.511922	0.360004	0.570917	0.117105	0.225666	0.0712328
N	F	301	0.00539237	0.00152749	0.0794131	0.0381929	0.0169076	0.0341295	0.0389193	0.0144828	0.00507894	0.106713	0.0163893	0.00502062	0.0327762	0.111387	0.0293649	993.067	941.239	153.479	19709.9	157412	42.7856	187.08	6981.16	270.905	1258.27	7728.38	0.0297604	0.36449	0.119198	0.167342	0.0543028	0.139937	0.0798859	0.153281	0.335732	2.40999	2.45378	6.51432	4.6204	0.0133482	0.0485236	0.382785	0.406651	0.710896	0.154128	0.334518	0.0604719
N	F	327	0.00682392	0.00221593	0.0785058	0.0576538	0.0181712	0.0219197	0.0626578	0.0311862	0.00309316	0.0983243	0.0223628	0.00367615	0.0322273	0.16532	0.0372647	1069.45	1579.48	115.903	22577.2	166376	40.5901	175.343	7199.46	287.605	893.188	17550.9	0.0714553	0.471314	0.0782037	0.138999	0.109022	0.244117	0.307088	0.17059	0.471432	2.16019	2.19891	7.80898	4.56671	0.0265091	0.0506309	0.419454	0.311893	0.764676	0.131352	0.402353	0.235401
N	F	328	0.00443766	0.00236518	0.114706	0.0638707	0.0197682	0.0340607	0.074547	0.0400083	0.00601445	0.116784	0.0336209	0.00450111	0.0337672	0.152916	0.0466082	1169.33	1671.91	161.606	20064.2	150724	32.6072	191.476	9523.85	405.633	1803.53	23267.8	0.0546748	0.628753	0.0985483	0.192325	0.0939118	0.188898	0.148243	0.170985	0.401691	2.42842	2.90706	9.38486	4.38705	0.023241	0.0430084	0.573777	0.424237	0.634115	0.169766	0.342363	0.152767
N	F	329	0.00692642	0.00233757	0.115422	0.0788309	0.0244147	0.0251045	0.0797849	0.0370115	0.00622319	0.0992319	0.0263208	0.00477628	0.0369171	0.177938	0.0479462	1010.22	1287.25	111.719	18125.8	129068	23.1723	218.027	9727.03	312.048	1086.36	17313.4	0.0444909	0.446045	0.0934277	0.20201	0.150387	0.2716	0.237661	0.171073	0.376945	2.60797	2.53296	9.07463	7.70372	0.0192653	0.0440258	0.444087	0.366301	1.02321	0.221589	0.666845	0.160375
N	F	330	0.0181073	0.00421804	0.240188	0.129394	0.0203605	0.0569997	0.1438	0.0708281	0.00646069	0.15495	0.0418377	0.00660424	0.0554715	0.210492	0.0463494	1069.07	1291.12	158.045	22348.8	150040	19.7875	203.544	6842.26	231.773	1253.99	18350	0.0447335	0.864901	0.122945	0.192984	0.21747	0.42472	0.229281	0.267179	0.511964	4.12347	5.08155	11.1784	6.14519	0.0228185	0.0582312	0.795468	0.454998	0.944304	0.263544	0.637705	0.287337
N	F	332	0.00308068	0.00151623	0.045001	0.0307467	0.0224912	0.0201079	0.0471827	0.0196487	0.00460062	0.111763	0.0169256	0.00398938	0.0421563	0.157825	0.063606	777.312	332.045	130.321	13903.6	140194	25.359	131.481	3121.69	108.341	634.486	7393.19	0.0458848	0.604118	0.141587	0.237147	0.125902	0.205566	0.162468	0.202072	0.510609	3.7741	2.95539	5.3564	5.27118	0.0222035	0.0574812	0.789779	0.55492	0.835235	0.0939268	0.209104	0.111149
N	F	333	0.0114197	0.00339445	0.144508	0.0699492	0.0100286	0.0298698	0.0996047	0.0423591	0.00305432	0.0985053	0.027528	0.00288001	0.029698	0.16379	0.036594	913.162	1106.19	124.373	19433	133178	24.9987	158.971	7185.31	184.851	1007.62	8945.88	0.0629394	0.495987	0.107395	0.187215	0.146181	0.1926	0.21499	0.162689	0.516875	2.53629	2.90124	8.7146	4.26695	0.0204149	0.063675	0.504618	0.407497	0.814586	0.126155	0.250956	0.14301
N	F	335	0.00301406	0.00251691	0.049017	0.0346652	0.0148576	0.0219544	0.0347949	0.0327777	0.00342303	0.0983617	0.0176754	0.00421588	0.0333752	0.141169	0.0774785	673.241	193.949	102.297	9816.59	112635	14.5522	116.226	3475.69	117.674	873.711	6581.84	0.0407232	0.513209	0.139423	0.160654	0.104934	0.204053	0.116106	0.110812	0.231421	1.1981	2.11725	6.07838	3.2769	0.026667	0.0398407	0.548816	0.38045	0.673928	0.227418	0.326438	0.0653965
N	F	336	0.0178025	0.00348372	0.176056	0.102085	0.0226072	0.040823	0.117319	0.0519673	0.00751667	0.165685	0.0395513	0.00858094	0.0542596	0.238033	0.0605777	1088.5	993.651	216.161	18843.6	164245	28.3491	197.88	5528.95	267.064	1576.07	18679.2	0.073762	0.691621	0.209397	0.316627	0.234117	0.368198	0.368786	0.300942	0.493322	3.71925	4.60363	10.6288	6.36478	0.0382698	0.0719145	0.819425	0.661646	1.08235	0.386418	0.958315	0.23208
N	F	337	0.00978378	0.00323026	0.135569	0.105339	0.0287666	0.0456474	0.102288	0.0532548	0.00590084	0.166204	0.0412274	0.00892567	0.0542641	0.234461	0.0463324	922.236	825.261	200.104	21139.4	127332	30.5863	138.639	6072.64	204.08	1105.61	13104	0.0915173	1.53334	0.409975	0.552007	0.204561	0.385168	0.223331	0.305472	0.686108	4.37758	7.94958	18.4756	7.39286	0.0331106	0.0695257	1.03024	1.03569	1.52277	0.779452	1.29981	0.243947
N	F	339	0.00446068	0.00133995	0.0773719	0.05518	0.0104578	0.0301216	0.059885	0.0257648	0.00423913	0.15716	0.0269052	0.0051997	0.0669087	0.225146	0.0672987	1322.01	1420.61	280.945	23771.9	154458	37.5373	234.473	7847.97	300.921	1184.98	7803.73	0.0832563	0.826867	0.156212	0.271767	0.219922	0.412783	0.272955	0.30376	0.518435	4.10769	4.50738	16.6728	6.76736	0.0333904	0.0737143	0.854934	0.671227	1.2324	0.274655	0.468995	0.304671
N	F	340	0.011256	0.00228679	0.123523	0.0607601	0.0175348	0.0352385	0.0703467	0.0313914	0.00605317	0.106598	0.0211205	0.00655126	0.0360869	0.128247	0.0314858	708.788	551.354	107.55	13098.8	119294	18.3498	124.537	4550.11	226.324	954.207	5013.75	0.0328492	0.494704	0.106177	0.15216	0.0889332	0.12358	0.0717783	0.102401	0.267473	2.25772	2.94477	7.62763	3.14983	0.0104079	0.0323511	0.387413	0.318517	0.593933	0.128211	0.211383	0.0791607
N	F	555	0.0133156	0.00437112	0.139926	0.101529	0.0200636	0.0469025	0.144216	0.0682818	0.00420402	0.151538	0.0611785	0.00508637	0.0333222	0.259482	0.0630814	626.142	814.621	88.0048	12890.7	91007.5	16.2962	129.907	4341.01	66.9523	501.11	5673.27	0.0425686	0.454338	0.105217	0.164356	0.157832	0.282756	0.223504	0.155514	0.249089	1.96256	3.04934	7.27444	4.34646	0.0200798	0.0317828	0.389232	0.36371	0.809525	0.200932	0.377223	0.200151
N	F	556	0.00203623	0.00154445	0.0545891	0.0427989	0.018	0.0261378	0.0306045	0.0229727	0.00405473	0.108249	0.0192564	0.00473259	0.0295935	0.115154	0.0349508	976.154	1065.61	212.532	19804.4	167897	25.0896	155.612	6682.58	204.588	1012.95	11161.2	0.095398	1.0152	0.299322	0.424382	0.195336	0.245098	0.24919	0.18248	0.501034	3.73143	6.41584	7.14082	5.85685	0.0316788	0.0484778	0.711883	0.607001	0.803847	0.729711	0.811551	0.224725
N	F	557	0.0124783	0.00383365	0.0930702	0.0686246	0.0273569	0.0336451	0.111221	0.0333397	0.00477512	0.150137	0.0330017	0.00686852	0.0490355	0.230073	0.0493256	888.872	517.152	139.386	18993.9	124730	23.3997	134.111	3994	179.182	988.812	10948.6	0.0429852	0.609271	0.160485	0.32182	0.0668604	0.123698	0.12346	0.169439	0.360728	2.88789	3.13673	7.5428	5.45375	0.0355562	0.051202	0.644002	0.585971	1.19591	0.232423	0.409754	0.218257
N	F	559	0.00730365	0.00242384	0.0976277	0.0614285	0.013389	0.026274	0.10103	0.0608064	0.00250099	0.0839406	0.0304088	0.00234508	0.0179417	0.135142	0.0456904	888.567	568.464	96.9495	14072.7	141034	26.0085	213.717	8075.18	211.162	1040.37	11598.1	0.0480426	0.590261	0.0574987	0.198172	0.0999979	0.156673	0.208982	0.0920268	0.250995	1.76954	1.85544	7.4536	4.478	0.00760433	0.0366164	0.404198	0.260018	0.714505	0.107551	0.332135	0.103085
N	M	38	0.00115136	0.000866005	0.0355446	0.0258673	0.0138596	0.0183132	0.0358072	0.0112787	0.00330928	0.121655	0.0135445	0.00342214	0.0412133	0.123023	0.0326051	1187.78	507.158	238.255	14737.8	106275	30.7121	154.13	6715.68	156.245	863.19	7960.51	0.053191	0.365207	0.103288	0.189379	0.127673	0.152068	0.15164	0.253309	0.472934	3.30527	2.43289	7.79163	4.77314	0.0358602	0.0428806	0.671584	0.376716	0.741751	0.188095	0.381473	0.161757
N	M	39	0.0152644	0.00422991	0.103909	0.0224369	0.0288737	0.054437	0.0882763	0.0220691	0.0156323	0.142346	0.0437703	0.026299	0.0459772	0.19053	0.0627129	1142.93	299.071	110.732	4104.54	26047.5	2.36607	31.3504	828.834	9.46427	136.167	985.704	0.321112	2.67355	0.313976	0.963335	0.90841	0.681308	0.00820853	0.906248	1.40813	9.48349	5.94413	24.6804	13.2536	0.023786	0.128445	0.530429	1.28207	0.235482	0.459071	1.5675	1.82888
N	M	40	0.00271223	0.00106402	0.0441206	0.0199686	0.0177424	0.0143314	0.0282666	0.0123694	0.00220836	0.0557026	0.00729233	0.0020237	0.0196226	0.0645862	0.0253848	642.592	185.73	95.9018	9524.82	89956.2	15.6574	98.6767	2225.16	87.341	732.065	7670.42	0.0255957	0.512352	0.0545082	0.160051	0.139346	0.179877	0.124849	0.0856424	0.207999	1.75137	2.42536	6.56693	2.65504	0.00713426	0.0182737	0.355826	0.27445	0.419409	0.162847	0.341328	0.071188
N	M	41	0.00329314	0.00205159	0.030895	0.0354188	0.0145127	0.0108961	0.0299494	0.022532	0.00221259	0.0626639	0.0121145	0.00246496	0.0244168	0.103281	0.0445404	530.811	164.971	77.2559	8845.8	90679.6	15.018	89.1984	2834.79	113.606	741.715	5388.15	0.0135771	0.222672	0.0569401	0.105939	0.046474	0.0921266	0.063191	0.0855382	0.210934	1.50591	1.59025	4.40773	2.38962	0.0147532	0.0229158	0.337786	0.2415	0.475956	0.0667911	0.12018	0.0996769
N	M	43	0.000859554	0.000551988	0.0268234	0.0144393	0.0127351	0.0163566	0.0203292	0.00753637	0.00344636	0.0816074	0.0136327	0.0034708	0.0273855	0.119797	0.0465687	552.745	393.898	120.535	11774.7	100745	25.48	158.085	3313.75	129.988	423.182	4891.44	0.0352186	0.64128	0.102876	0.202456	0.0880959	0.117096	0.0877239	0.130125	0.352845	2.29214	2.48753	7.48043	4.78601	0.0151348	0.0390771	0.536451	0.443989	0.812052	0.153624	0.433635	0.0913406
N	M	44	0.0108197	0.00297439	0.113088	0.0757006	0.0149531	0.0250956	0.0784538	0.0371447	0.00360633	0.105386	0.025892	0.00329826	0.0318681	0.164703	0.0434526	737.156	516.007	82.3042	9675.59	102213	16.4085	99.2808	3446.76	130.253	507.847	7620.54	0.0323884	0.423688	0.0852279	0.167894	0.0792876	0.131552	0.105392	0.111929	0.259339	1.77441	2.06115	5.71336	3.30727	0.0140353	0.026856	0.420927	0.300584	0.735027	0.140651	0.418763	0.167036
N	M	45	0.00408458	0.00121554	0.0802594	0.055493	0.0270592	0.0340313	0.0581592	0.0251437	0.00556828	0.139502	0.0255163	0.00784108	0.0524234	0.21948	0.0616498	970.86	673.229	164.545	14102.2	121975	17.4929	110.424	3730.04	139.753	800.889	9237.91	0.0606559	1.25693	0.147946	0.226546	0.0990912	0.20182	0.166647	0.167267	0.299711	2.77244	3.61188	8.73405	4.59579	0.0236037	0.0443775	0.683744	0.684821	0.922211	0.323778	0.578974	0.303755
N	M	47	0.00439675	0.00190829	0.0737653	0.0445858	0.0252638	0.0232613	0.0463624	0.0200838	0.00455549	0.10744	0.0165979	0.00516825	0.0420578	0.140198	0.0351026	831.209	458.631	144.1	16768.4	113095	22.8028	107.227	4495.77	157.697	903	8631.91	0.0392617	0.725685	0.147582	0.199699	0.0725505	0.151487	0.0957358	0.147492	0.226364	1.94599	2.74686	8.85386	3.64113	0.0285172	0.0384197	0.445834	0.401228	0.646331	0.200328	0.423256	0.0812101
N	M	48	0.0061207	0.0025146	0.0951658	0.0497725	0.0175746	0.02835	0.0593963	0.049443	0.00417189	0.122853	0.0176885	0.00445029	0.039522	0.149887	0.0692254	840.142	459.072	83.727	9867.19	109026	7.95865	93.5646	3811.25	191.351	467.826	7233.08	0.0411084	0.693804	0.14217	0.199178	0.0724597	0.118993	0.0872155	0.145465	0.296445	2.76147	3.10535	4.66504	3.63229	0.020826	0.0449928	0.819779	0.568576	0.693793	0.148319	0.252562	0.133937
N	M	50	0.000796431	0.00125271	0.0277028	0.036014	0.0195811	0.0179013	0.0299714	0.0149396	0.00417096	0.110839	0.0174084	0.00514271	0.0443102	0.242934	0.0818444	931.526	411.015	153.662	16134.8	167443	30.3978	170.014	7291.45	156.463	979.37	11499.8	0.0492942	0.583945	0.144686	0.306333	0.128502	0.168632	0.136042	0.210857	0.463006	3.91277	3.49764	8.00902	5.24945	0.0256907	0.0510714	0.706161	0.488064	1.07565	0.213076	0.521412	0.197513
N	M	111	0.00486693	0.0016923	0.0882228	0.0867389	0.00669555	0.0185346	0.109982	0.0361901	0.00159201	0.0949309	0.0276667	0.00233161	0.0328517	0.268022	0.0539177	849.42	668.09	200.475	15407.4	141487	33.3667	151.152	5361.24	223.488	822.645	9878.6	0.0672848	0.750798	0.119846	0.1908	0.414689	0.474988	0.280531	0.166794	0.380892	2.80631	3.09624	9.25049	4.79374	0.0200391	0.050675	0.449377	0.342574	0.474068	0.236308	0.354851	0.343036
N	M	112	0.00616445	0.00185709	0.0755902	0.0424293	0.0377444	0.0282808	0.0444517	0.0199158	0.00521929	0.174395	0.0231425	0.00579627	0.0672388	0.198179	0.0630064	849.065	563.131	135.359	15572.5	142076	28.6049	143.227	2650.72	157.63	890.548	9687.15	0.0346499	0.589659	0.131181	0.183864	0.141499	0.253137	0.157197	0.190126	0.36791	3.20516	3.02326	11.0973	4.34731	0.0231129	0.0343251	0.61033	0.367092	0.936133	0.135378	0.366624	0.14081
N	M	113	0.00332356	0.000433096	0.0354862	0.0295022	0.00730949	0.0154655	0.0197026	0.0132083	0.002247	0.105812	0.0115422	0.00338761	0.0356725	0.130812	0.0603612	1160.93	499.764	234.123	18937.8	191841	39.3808	221.408	7453.82	326.534	1351.95	11829.1	0.0385978	0.682536	0.125077	0.222608	0.141181	0.185218	0.118651	0.141655	0.380878	3.3264	2.72872	11.2709	4.35812	0.0246055	0.0525535	0.780836	0.587188	1.095	0.201735	0.347172	0.112453
N	M	114	0.0107335	0.00225061	0.122065	0.0553689	0.0110004	0.0506436	0.146534	0.0590287	0.00459146	0.145563	0.0505068	0.00588257	0.0485261	0.208466	0.0697592	918.428	264.269	147.43	14562	126840	34.7283	123.424	5047.17	249.411	877.71	12289.2	0.0376509	0.638578	0.0861187	0.159897	0.0939455	0.118326	0.116888	0.101862	0.264473	2.75303	2.15223	8.8429	3.10469	0.0157553	0.0353542	0.398012	0.282179	0.53104	0.107467	0.239602	0.156517
N	M	116	0.0144983	0.00395568	0.314319	0.177431	0.0540719	0.0678532	0.382274	0.118302	0.00542463	0.239003	0.074711	0.00338839	0.0476944	0.349812	0.0909345	1219.43	1486.78	185.586	19582.2	151061	42.7479	185.694	10366.7	346.467	1611.11	10640.2	0.0401351	0.916942	0.0607849	0.175761	0.137254	0.218822	0.227309	0.156786	0.355406	2.61572	2.22025	10.3745	5.41159	0.0195567	0.0408599	0.426397	0.210906	0.775839	0.074294	0.337941	0.343989
N	M	117	0.0103753	0.00358965	0.155118	0.102313	0.0437934	0.0326237	0.132103	0.0588633	0.00338371	0.118255	0.0306229	0.0031651	0.0299924	0.197938	0.0537014	791.66	462.069	94.8764	12334.8	130151	20.1093	106.999	4721.54	190.629	723.547	10120.1	0.0350406	0.401334	0.0672802	0.145356	0.092735	0.159174	0.107146	0.106573	0.252281	2.01397	1.85437	5.94934	3.70098	0.0163183	0.0369117	0.413445	0.242846	0.482903	0.107877	0.302324	0.0821069
N	M	118	0.00323993	0.00084744	0.0443943	0.0308701	0.00889376	0.0187269	0.0306545	0.0159064	0.00274843	0.097825	0.015357	0.00240993	0.0348449	0.109071	0.0430776	803.679	1036.79	138.373	13160.6	109943	18.9718	124.019	4480.43	167.658	732.223	9365.78	0.0369217	0.609449	0.0779612	0.11575	0.119392	0.230708	0.122217	0.114057	0.242091	2.28557	2.22329	7.82483	3.20851	0.0161679	0.031179	0.444328	0.293694	0.617451	0.0678115	0.114621	0.18095
[truncated: 548 more rows]
[truncated: 384 more columns]

## Sheet: SData 5
Supplementary Data 5. Molar concentrations [nmol/mL] of individual lipids measured in Phase II (qualification) together with the statistical evaluation and normalized concentrations (located below the summary table of the statistical evaluation) using RP-UHPLC/MS - lipid fatty acyl level were transformed to lipid species level.
[truncated: 1,166 more rows]
[truncated: 329 more columns]

[truncated: 15 more sheets: SData 6, SData 7, SData 8, SData 9, SData 10, SData 11, SData 12, SData 13, SData 14, SData 15, SData 16, SData 17, SData 18, SData 19, SData 20]
