# Supplementary material for: Lipidomic profiling of human serum enables detection of pancreatic cancer
Source: Nat Commun. 2022 Jan 10;13:124. doi: 10.1038/s41467-021-27765-9 (PMC8748654; doi:10.1038/s41467-021-27765-9)
Supplement: Supplementary file 6 — Source Data [file 41467_2021_27765_MOESM6_ESM.zip]

Archive with 2 entries (2 files):
- SourceData.xlsx
- Supplementary_SourceData.xlsx
