# Supplementary material for: Lipidomic profiling of human serum enables detection of pancreatic cancer
Source: Nat Commun. 2022 Jan 10;13:124. doi: 10.1038/s41467-021-27765-9 (PMC8748654; doi:10.1038/s41467-021-27765-9)
Supplement: Supplementary file 6 — Source Data [file 41467_2021_27765_MOESM6_ESM.zip › SourceData.xlsx]

## Sheet: Figure 2 a
Figure 2 a data
Observation	Classifier	Variable 1	Variable 2	Variable 3	Variable 4	Variable 5	Variable 6	Variable 7	Variable 8	Variable 9	Variable 10	Variable 11	Variable 12	Variable 13	Variable 14	Variable 15	Variable 16	Variable 17	Variable 18	Variable 19	Variable 20	Variable 21	Variable 22	Variable 23	Variable 24	Variable 25	Variable 26	Variable 27	Variable 28	Variable 29	Variable 30	Variable 31	Variable 32	Variable 33	Variable 34	Variable 35	Variable 36	Variable 37	Variable 38	Variable 39	Variable 40	Variable 41	Variable 42	Variable 43	Variable 44	Variable 45	Variable 46	Variable 47	Variable 48
Sample no.	State	CE 16:1	CE 16:0	CE 18:3	CE 18:2	CE 18:1	CE 18:0	CE 20:5	CE 20:4	CE 20:3	CE 20:2	CE 22:6	CE 22:5	TG 42:4	TG 44:2	TG 44:1	TG 45:1	TG 45:0	TG 46:3	TG 46:2	TG 46:1	TG 46:0	TG 47:2	TG 47:1	TG 47:0	TG 48:4	TG 48:3	TG 48:2	TG 48:1	TG 48:0	TG 49:3	TG 49:2	TG 49:1	TG 49:0	TG 50:5	TG 50:4	TG 50:3	TG 50:2	TG 50:1	TG 50:0	TG 51:6	TG 51:5	TG 51:4	TG 51:3	TG 51:2	TG 51:1	TG 52:7	TG 51:0	TG 52:6
8	N	6.61139	2.42579	44.6969	873.654	67.2946	1.32045	17.85	173.52	17.2587	2.24468	22.6254	2.33987	0.588327	0.138502	0.110539	0.145705	0.0838042	0.145554	1.32098	3.48157	1.81584	0.222846	0.709431	0.53332	0.505372	3.38514	12.8732	10.4916	5.37788	0.587533	2.4554	3.25391	0.0691986	1.09662	7.09939	36.7405	92.1546	71.313	1.71566	4.51031	3.78931	1.07424	4.28049	7.50898	2.70356	0.198498	0.00062738	1.99197
12	N	8.17589	2.01906	26.318	731.732	65.578	0.822424	11.4885	121.085	20.7962	1.28607	21.3144	1.65508	0.544855	0.469973	0.28349	0.436351	0.116036	0.385423	2.61926	7.4854	4.12957	0.501122	1.83892	1.29731	0.730553	5.03418	20.6107	17.5792	8.86932	0.802365	3.58779	5.68602	0.456419	0.840475	6.90833	41.4916	110.538	96.4474	2.19583	5.01845	4.30172	0.994859	4.99003	9.43803	3.63945	0.250438	0.0953381	1.35997
62	N	4.39734	1.15092	49.2055	735.875	39.6766	1.37377	24.484	143.427	10.3655	1.19578	16.155	0.597053	0.439275	0.673784	0.545655	0.437561	0.128204	0.598544	2.93399	7.50559	1.94769	0.356584	1.33184	0.63148	1.28976	5.8548	16.8611	10.6147	2.84891	0.53838	1.96972	2.47496	0.00344499	1.82478	8.29007	32.864	65.7421	33.5178	0.0907881	2.56858	1.63761	0.914032	2.82946	4.53751	1.36582	0.353815	0.00062738	2.57848
99	N	7.15237	1.80786	33.8002	797.896	63.1608	0.265897	13.717	139.569	16.195	1.35	15.4766	0.775688	0.320608	0.138502	0.110539	0.178876	0.0838042	0.145554	1.54434	4.0932	1.36122	0.194004	0.889772	0.39931	0.324929	3.8605	16.4859	11.0255	2.61607	0.712714	2.45967	2.81548	0.0393961	0.695838	7.24705	51.793	137.07	74.9721	0.0388665	5.23649	3.25836	1.88785	5.2232	9.02008	1.98052	0.144803	0.00062738	0.980226
155	N	5.03834	1.03117	41.0148	820.529	45.2093	1.14544	10.272	126.268	9.73347	1.006	13.7072	2.1518	0.36502	0.45419	0.106931	0.14245	0.0891153	0.500642	3.4205	8.59247	1.973	0.138447	0.460277	0.280116	1.62031	6.54784	18.1019	10.8631	3.77533	0.321534	1.3239	1.6012	0.0810816	1.03241	6.23848	34.8153	83.5991	61.2414	0.0311668	2.95419	2.11043	0.507747	2.07089	3.7096	1.25591	0.144885	0.000758901	1.28569
156	N	2.92879	0.694677	30.2709	700.629	28.4915	1.06513	7.52123	77.9535	11.4294	1.74972	9.67473	0.575999	0.42782	0.205536	0.110539	0.145705	0.0838042	0.232376	1.70805	4.03009	1.84255	0.138815	0.790799	0.412944	0.422058	4.35825	16.9215	13.6704	4.58034	0.611356	2.49744	3.01332	0.114443	0.856585	8.15823	51.5554	115.845	83.8516	1.10625	4.01677	3.73797	1.65256	4.61709	7.70542	2.11163	0.144803	0.0453356	1.30702
213	N	4.92747	1.53244	34.9003	940.396	59.3579	0.280717	18.8623	129.514	15.5893	0.809565	26.2965	0.00149747	0.504822	0.138502	0.110539	0.145705	0.0838042	0.145554	1.17036	2.87643	1.14611	0.138815	0.575021	0.243318	0.498355	4.71906	17.721	11.8377	2.61622	0.87491	3.04874	3.40853	0.00169175	1.28799	12.1264	64.8818	135.935	91.1127	0.0388665	7.31896	6.99132	2.60211	7.19586	10.1835	2.38929	0.222442	0.00062738	2.55004
222	N	7.01637	1.78175	67.4947	999.518	76.4937	0.0468879	23.9733	219.699	27.5537	2.11941	26.6339	1.08947	0.256755	0.138502	0.110539	0.145705	0.0838042	0.25079	2.04586	4.1687	0.985804	0.194965	0.652464	0.322638	0.64211	8.00791	21.7424	16.4213	3.27047	0.785566	2.56552	2.17678	0.0324031	1.67826	15.633	84.3651	201.455	145.049	0.0388665	9.33554	9.40325	3.15304	6.99777	9.57702	1.79127	0.144803	0.00062738	3.62169
223	N	8.47575	1.53181	59.6202	807.903	61.3695	0.0751081	32.3121	192.014	22.1706	0.490284	23.5759	1.42022	0.213594	2.78638	0.911897	0.812297	0.13595	2.4028	15.9033	51.9865	36.5318	1.27502	6.52662	4.80423	3.29546	24.5626	118.795	160.918	98.3657	3.16193	15.011	29.8361	1.72543	5.02918	36.2943	196.632	659.914	739.745	43.2222	11.6074	18.1225	4.94516	20.6411	46.0167	24.111	0.725928	0.00062738	9.31741
224	N	5.65606	0.945143	38.1376	770.167	33.2156	1.31553	14.0413	132.42	10.0871	1.38021	18.8022	4.25568	0.364226	0.345456	0.110539	0.145705	0.0838042	0.655222	3.18956	6.48747	2.35146	0.138815	0.656437	0.346295	2.4238	9.03521	28.0961	19.0112	7.05512	0.834632	2.54361	2.42385	0.0950672	2.04192	14.3922	84.8218	211.151	132.428	1.42452	9.81009	7.37768	1.54616	5.35363	9.33719	2.26151	0.218553	0.00062738	4.31948
225	N	8.98565	1.99366	61.7207	1057.84	93.6111	0.00484217	25.9079	224.871	31.3529	0.85878	35.4326	1.29311	0.227415	0.138502	0.110539	0.145705	0.0838042	0.145554	0.614115	1.27678	0.677585	0.138815	0.360622	0.105944	0.334845	2.45707	9.77804	6.56066	2.55267	0.610476	1.78493	2.03295	0.0045051	0.920825	8.51974	63.4133	181.465	115.697	0.0388665	8.83709	8.58772	2.06884	5.113	8.70321	1.6655	0.144803	0.00062738	2.35915
227	N	7.1716	0.669238	26.8168	604.85	37.3206	0.869134	6.70757	59.329	9.10125	0.489738	7.97715	1.97539	0.259569	0.794337	0.251432	0.261174	0.0838042	0.537451	4.48002	11.8874	4.91781	0.361883	1.45434	1.00184	0.584581	7.18463	29.4368	24.0049	9.08081	0.903568	3.57203	4.55854	0.197825	0.649056	7.22393	55.9915	153.303	97.146	1.68646	7.743	4.38057	0.703978	4.25545	9.87433	3.081	0.144803	0.136331	0.85961
228	N	8.3302	3.05516	78.4458	1178.55	109.728	0.00484217	34.586	261.235	43.2212	1.68468	50.4306	3.54679	0.33322	0.320952	0.110539	0.145705	0.0838042	0.502191	2.86362	5.41788	1.39543	0.138815	0.509703	0.353842	3.09141	15.0095	34.7171	15.6029	3.38348	1.05558	2.44721	2.03892	0.00169175	2.53165	29.1128	131.785	225.172	132.658	0.0388665	11.5682	13.0771	4.4439	9.87648	9.67856	1.69406	0.243343	0.00062738	5.9491
229	N	6.62341	0.804829	48.1084	682.759	46.9051	0.123928	12.7129	113.467	8.78941	0.66037	13.6689	2.02675	0.289867	3.07994	1.08439	0.657267	0.169693	1.97948	12.2611	27.7944	15.9059	0.872277	3.07457	1.97455	2.0878	19.802	84.144	71.0736	30.3642	2.09812	8.77405	12.3157	0.378624	2.36164	21.9218	130.619	423.388	333.004	10.908	12.1261	11.3165	3.00679	11.2555	22.5211	9.31461	0.339456	0.00062738	3.88281
231	N	7.24289	1.54842	55.5834	833.601	59.9682	0.0535437	20.1804	174.596	12.6325	1.5061	21.6217	5.72834	0.251977	1.3082	0.357023	0.444935	0.0838042	1.13555	6.95382	18.0362	9.65633	0.622919	2.28244	1.7609	1.63625	11.5873	46.5481	44.7173	19.5952	1.24871	4.84755	7.04303	0.513626	1.82649	15.4743	86.2833	242.103	194.008	6.78733	10.2256	8.47211	1.89706	5.93652	14.1936	4.99797	0.144803	0.15753	2.66706
232	N	7.96807	2.42985	43.9463	1070.42	69.8018	0.100071	43.9066	233.568	37.4543	1.81663	39.872	1.39993	0.146546	0.655417	0.278832	0.461406	0.0838042	0.811901	6.60035	18.6803	7.16685	1.00438	3.58893	1.6741	1.41045	15.8278	65.8869	59.4138	16.5089	2.4189	10.8668	14.0167	0.119226	2.19872	20.9449	118.563	306.684	231.263	3.95844	9.59159	10.0006	3.88391	13.5559	25.4815	10.0142	0.582437	0.00062738	4.29311
233	N	10.4449	2.13382	61.5998	878.381	81.9376	0.00484217	15.1383	179.922	17.7854	0.884893	14.6927	2.11177	0.178982	1.3094	0.698344	0.446799	0.0838042	1.14365	7.32371	23.694	15.0021	0.562484	2.00737	1.66468	1.57468	13.0768	67.9691	63.5056	49.9729	1.21747	5.12122	8.75643	0.32935	1.87122	17.5142	112.915	394.285	405.128	16.4614	12.0454	14.2963	1.63892	6.24798	14.2786	5.84181	0.144803	0.069076	2.98774
234	N	12.0936	2.8065	81.2835	1132.48	97.3239	0.00484217	82.1966	266.079	26.1934	2.12675	79.0508	1.56189	0.292888	0.312002	0.110539	0.145705	0.0838042	0.287349	1.31146	2.18623	1.073	0.138815	0.509428	0.323665	0.766945	3.67157	11.5568	7.63534	3.19155	0.699381	2.65768	3.01454	0.0177259	1.3149	9.93988	46.7439	115.563	86.2151	0.0388665	5.89607	7.9043	3.16963	7.08951	8.39836	2.38657	0.199385	0.00062738	2.383
236	N	19.4152	2.35326	67.8394	958.593	108.879	0.00484217	40.1232	319.596	59.8723	0.0222464	31.1562	3.43342	0.261674	3.2828	1.16548	0.617303	0.0838042	2.73044	16.4604	47.6795	13.528	0.83359	2.5951	1.18633	4.14933	23.6714	72.9284	48.4317	21.5159	1.56019	6.92201	9.08329	0.00169175	2.03822	16.0941	95.9245	264.059	202.577	5.78601	10.2616	9.29195	2.37481	8.47627	17.4845	5.58276	0.259209	0.00062738	2.42224
237	N	6.42079	2.35137	65.7501	1024.93	69.2856	0.590016	24.8827	219.381	25.7882	3.20246	35.2836	3.25086	0.20332	0.138502	0.110539	0.145705	0.0838042	0.314068	2.05705	5.17897	0.996845	0.227391	0.734767	0.268432	1.18532	7.14055	21.8099	17.4251	3.19206	1.11839	3.34511	2.90735	0.00169175	1.95485	12.9698	72.1024	172.2	106.511	0.0388665	8.08608	6.53771	2.74427	6.82484	9.89966	2.04874	0.227917	0.00062738	3.40052
238	N	8.02636	1.65061	47.9272	820.09	64.5399	0.00484217	24.9052	171.79	19.6144	1.54777	21.8842	3.61545	0.317363	0.322746	0.110539	0.145705	0.0838042	0.602441	4.14173	6.23086	0.897355	0.410187	0.999931	0.249906	2.04854	15.5199	44.9427	20.2977	2.21301	1.96249	5.72141	3.40525	0.00827987	3.33579	27.1252	124.499	256.654	92.4764	0.0388665	11.0732	6.24287	4.25221	10.1139	15.8107	2.19542	0.601288	0.00062738	5.26627
240	N	9.15035	2.26888	41.3284	980.262	74.4139	0.256386	17.5351	200.11	25.7723	1.56551	16.9214	2.21314	0.280154	0.138502	0.110539	0.145705	0.0838042	0.145554	0.866453	1.66649	0.450235	0.138815	0.301624	0.105944	0.314415	3.61316	14.1223	8.07423	2.10096	0.692279	2.06784	1.85015	0.00169175	0.857742	9.46517	62.3416	164.226	88.1774	0.0388665	8.63033	5.19039	1.90714	5.19178	8.33524	1.40759	0.144803	0.00062738	1.95429
243	N	1.76394	0.79746	18.6818	799.996	40.1071	0.909027	3.77535	67.1211	6.69238	2.14401	8.59943	1.51716	0.506234	0.138502	0.110539	0.145705	0.0838042	0.145554	0.188546	0.881365	0.624771	0.138815	0.151512	0.105944	0.196536	0.818693	2.98671	2.45013	2.32417	0.169312	0.461734	0.744754	0.00169175	0.181207	1.66271	12.3869	38.3648	42.6611	0.0388665	2.96236	3.90103	0.436186	1.5223	1.69768	0.480403	0.144803	0.00062738	0.276681
282	N	14.2818	3.12983	110.812	1487.37	123.287	0.00484217	76.1545	347.146	52.538	1.19789	48.583	1.39491	0.146546	0.138502	0.110539	0.145705	0.0838042	0.145554	0.586268	2.14567	1.21469	0.138815	0.305147	0.105944	0.196536	2.20667	11.9526	11.7048	3.72999	0.309982	1.99754	2.46334	0.00169175	0.587928	5.96321	52.2058	182.043	147.981	0.0388665	8.99577	8.87349	1.11618	4.61997	9.57042	2.43484	0.144803	0.00062738	1.49051
284	N	11.661	1.66032	56.8014	1185.57	80.7543	0.00484217	54.6177	257.64	24.4483	1.1582	34.2123	0.278168	0.146546	0.138502	0.110539	0.145705	0.0838042	0.145554	2.67484	6.26254	2.29069	0.138815	0.997546	0.549796	1.04488	8.92486	36.7314	37.8707	13.3214	1.64957	5.518	5.22002	0.288892	1.95689	19.7899	124.734	370.687	266.564	2.3412	13.8269	11.8425	4.11311	10.8663	23.4244	7.61248	0.336109	0.00062738	4.17601
285	N	4.4635	1.64278	38.538	1114.84	72.445	0.230389	23.2073	318.281	7.3094	1.6221	27.2658	1.33781	0.146546	0.707038	0.110539	0.367747	0.0838042	0.990659	8.97204	23.5408	3.10553	1.59579	3.30397	1.23483	2.64362	18.365	52.4664	61.2973	11.6144	1.6722	7.12917	6.7026	0.408927	2.74811	23.816	136.309	345.656	268.194	0.721023	10.5919	11.6425	4.10012	11.9832	20.8847	5.50384	0.23364	0.0191072	5.03309
286	N	20.8893	2.35894	125.288	1528	93.7236	0.503087	78.374	315.355	42.2087	1.12614	40.2811	0.379642	0.146546	0.138502	0.110539	0.145705	0.0838042	0.589179	3.32946	7.66757	2.28623	0.398717	1.10695	0.610973	2.01557	11.6641	32.755	42.0588	10.0066	1.37487	4.67979	3.30043	0.209043	4.66002	29.745	112.739	241.209	169.567	0.0388665	11.761	11.5053	4.3328	9.4374	12.6739	4.19085	1.03226	0.00062738	10.6355
287	N	12.4553	3.00338	82.4829	1998.73	72.098	3.25384	48.9614	382.021	21.5498	2.78121	31.4477	1.78285	0.146546	4.6836	14.1739	1.44639	2.46326	4.99412	18.8304	31.144	26.9708	2.37216	4.91507	3.21865	4.97742	28.9623	106.329	154.069	46.6995	2.76632	10.7107	17.8302	2.679	5.53371	32.0579	146.861	354.49	288.853	14.6037	8.04421	7.24537	2.60279	10.1116	21.6026	10.0419	0.61457	0.414109	5.69285
289	N	12.0677	2.52641	112.776	1328.41	116.528	0.00484217	82.8725	427.401	63.5861	0.180023	55.4082	3.72458	0.845838	0.332569	0.110539	0.145705	0.0838042	0.503506	3.47285	10.4545	4.67141	0.138815	1.5188	1.07769	1.77971	11.0796	45.0189	33.2814	12.4183	1.56171	5.63283	7.34523	0.275104	2.89482	22.8082	132.359	358.915	259.157	0.566035	11.304	9.54718	3.32967	11.6442	23.1127	5.82941	0.596004	0.00062738	6.92228
290	N	3.81968	0.910809	29.7351	1039.52	38.1689	1.55217	13.4383	233.734	7.4727	2.33611	19.5836	0.834474	0.146546	0.138502	0.110539	0.145705	0.0838042	0.145554	1.53008	2.81861	0.723502	0.138815	0.706459	0.105944	0.999357	5.00708	10.737	4.99947	0.943555	0.506339	1.87744	1.66974	0.00169175	0.973566	9.10314	47.8284	86.5794	43.9819	0.0388665	3.23024	2.73956	1.6069	5.13408	6.89899	1.06029	0.144803	0.00062738	1.82244
291	N	4.40873	1.6277	41.4272	1030.06	37.3265	1.79345	26.208	221.349	9.11117	1.75086	18.8011	0.93396	0.146546	0.637396	0.215085	0.145705	0.0838042	0.145554	3.34219	8.7297	3.83772	0.138815	1.10031	0.713055	0.736868	6.82941	23.1465	14.4468	6.34257	0.754563	3.39024	4.09513	0.0894634	1.0634	10.1992	63.2903	136.433	94.4131	0.0388665	5.37154	4.24841	1.9809	6.35896	9.0445	2.55029	0.144803	0.0571351	1.58213
294	N	9.91363	1.93206	83.9893	1149.41	98.2931	0.00484217	89.9067	361.764	36.0614	0.946388	43.15	0.110296	0.146546	0.419722	0.110539	0.400772	0.0838042	0.438379	3.0252	8.20911	3.28461	0.306628	1.71325	0.802982	0.650428	9.93442	36.9611	22.3619	6.87371	1.50522	5.60225	6.58289	0.050549	2.24154	19.1563	110.476	255.338	143.85	0.0388665	8.92496	5.99551	3.25754	11.1487	19.6242	4.28351	0.274058	0.000722243	4.2506
295	N	8.20673	0.627903	32.7697	804.555	43.2127	1.02578	9.8305	169.297	12.6284	0.940481	19.5421	2.32043	0.146546	1.07176	0.579566	0.145705	0.0838042	1.10886	9.52745	30.674	6.60475	0.138815	1.13762	0.461105	3.06414	17.9691	59.9802	46.4627	14.7162	0.502803	2.62323	3.78935	0.00169175	2.07996	16.0211	94.2967	296.781	251.657	0.0980603	9.74437	7.18411	0.68545	3.88621	8.84235	2.60398	0.144803	0.00062738	2.71722
297	N	2.28384	0.156946	11.1636	735.673	21.2691	1.74601	10.7544	103.242	8.59969	0.47953	14.8559	0.631557	0.480054	0.55586	0.110539	0.145705	0.0838042	0.145554	1.81542	4.46412	2.86134	0.138815	0.664456	0.597108	0.196536	3.65955	13.1103	8.70324	4.16885	0.169312	1.6221	2.15559	0.00169175	0.686362	5.0745	32.3451	76.8262	61.5992	0.0388665	2.84332	2.48181	0.370858	2.54889	4.17046	1.30868	0.144803	0.00062738	0.97625
298	N	3.99921	1.26457	42.8977	1046.95	49.062	1.52991	25.5013	280.998	16.7874	2.04596	16.5246	1.18107	0.146546	0.138502	0.110539	0.145705	0.0838042	0.145554	0.310877	1.2287	0.478958	0.138815	0.151512	0.105944	0.196536	1.42991	5.48549	4.30748	1.76508	0.169312	1.13051	1.48589	0.00169175	0.618507	4.97057	30.0167	80.4771	72.0316	0.0388665	3.07247	3.22717	0.797072	3.33524	5.48951	1.23422	0.144803	0.00062738	1.62954
299	N	1.04753	0.156946	19.7091	638.021	7.72659	1.91719	5.36229	95.6986	2.49884	0.864767	6.35826	0.00149747	0.146546	0.138502	0.110539	0.145705	0.0838042	0.145554	0.65218	1.84641	1.07351	0.138815	0.151512	0.105944	0.294312	1.61219	3.80682	2.68968	1.29169	0.169312	0.415246	0.687143	0.00169175	0.505582	2.70097	8.81357	17.8386	14.8152	0.173499	0.950835	0.690953	0.0435003	0.663646	0.902796	0.427439	0.144803	0.00062738	0.881665
300	N	1.53722	0.156946	11.6905	686.609	5.30101	2.19188	6.93631	118.061	4.34777	0.255545	7.20457	0.00149747	0.146546	0.138502	0.110539	0.145705	0.0838042	0.145554	0.788607	1.26938	0.560209	0.138815	0.498802	0.105944	0.196536	2.35405	7.00332	3.16811	0.77038	0.169312	1.13126	1.0548	0.00169175	0.706466	7.48644	36.0227	53.6125	22.7183	0.0388665	2.31515	1.94261	1.05755	3.11465	2.67376	0.627254	0.144803	0.00062738	1.33019
301	N	4.50016	0.448356	26.1703	936.419	27.6998	1.93567	8.36153	117.186	8.75	0.928836	8.28905	0.938345	0.147217	1.46029	2.76642	0.525955	0.563947	1.30758	4.59112	10.1253	5.87116	0.571039	1.73357	1.24641	1.20441	7.51147	28.9004	34.0089	8.23579	0.697233	3.39411	5.31664	0.635718	1.23792	8.92191	53.5048	134.896	102.008	0.79942	3.93759	3.54192	1.12475	4.20929	8.25065	3.21999	0.144885	0.0583155	1.37971
328	N	10.4767	1.38884	68.154	854.105	62.9263	0.00484217	33.3629	258.314	10.9373	1.40659	35.857	3.05995	0.146546	0.138502	0.110539	0.145705	0.0838042	0.145554	2.06155	5.00922	1.30581	0.138815	0.523441	0.105944	0.682938	4.29068	18.6419	12.7595	3.2967	0.384092	2.04566	1.9506	0.00169175	1.50075	8.39162	49.5718	146.153	75.4259	0.0388665	4.16197	2.01236	0.444227	3.36953	7.09584	1.98737	0.26018	0.00062738	2.86827
329	N	7.92784	0.65576	46.4422	738.889	41.7267	0.583272	21.32	233.285	12.8598	0.856214	20.6882	0.827202	0.502742	0.138502	0.110539	0.145705	0.0838042	0.145554	1.16483	3.26304	1.07773	0.138815	0.554333	0.105944	0.514202	3.57138	16.3418	13.6055	2.82032	0.528359	2.48657	2.93365	0.00169175	1.12638	9.17837	57.2661	161.673	99.5421	0.0388665	4.39355	3.06642	1.46037	5.32632	11.7406	2.5637	0.144803	0.00062738	2.35501
330	N	8.30679	1.28791	60.2452	864.594	59.3809	0.00592856	29.9163	206.714	12.5805	1.99118	26.4025	4.47319	0.146546	0.138502	0.110539	0.145705	0.0838042	0.145554	1.55452	4.72037	2.43576	0.138815	0.65633	0.466064	0.531912	3.45036	16.9735	15.5536	5.48902	0.459118	2.02952	2.78057	0.137877	0.86062	5.33506	33.405	110.864	87.7537	0.449788	3.05861	2.17837	0.235089	2.41665	6.89477	2.90541	0.144803	0.00062738	1.23796
332	N	0.678677	0.156946	12.5356	629.834	6.49393	2.07957	8.29681	66.1029	1.30871	0.0222464	11.7492	0.811202	0.146546	0.138502	0.110539	0.145705	0.0838042	0.145554	1.3804	3.44615	2.96898	0.138815	0.589171	0.48099	0.196536	2.81949	9.87049	9.48216	9.4015	0.169312	1.54345	2.26449	0.30038	0.65178	6.3301	43.0716	110.489	105.257	5.96045	3.57979	4.72706	1.66724	4.21915	7.18638	2.80978	0.144803	0.206404	1.25626
333	N	4.47955	0.38259	35.9953	705.355	27.9277	1.32608	12.5437	109.821	13.2403	0.31958	11.1241	0.305439	0.146546	0.138502	0.110539	0.145705	0.0838042	0.145554	0.718884	2.21748	1.05055	0.138815	0.151512	0.105944	0.196536	3.03747	14.4768	13.2662	4.20397	0.409892	2.08869	2.93577	0.0129201	1.09202	10.7469	71.7051	208.021	186.564	0.0388665	6.68156	7.1398	2.29638	6.52576	11.7732	2.4149	0.144803	0.00062738	2.47956
334	N	2.79434	0.270927	17.2942	752.405	30.176	0.995062	6.87198	62.8319	6.87521	0.0278081	21.2892	4.57136	0.146546	1.37043	0.442331	0.347781	0.0838042	1.38395	8.74347	25.5496	10.0271	0.545372	2.28078	1.85988	1.86832	13.62	55.8079	63.8558	38.725	1.37735	5.90126	10.6498	0.521309	1.75679	18.3494	126.901	425.048	465.926	15.4671	9.87463	12.061	2.958	10.8056	25.1057	11.5876	0.144803	0.00062738	2.6091
336	N	7.25629	1.66143	52.7401	867.988	59.5062	0.153355	50.8057	226.301	16.7446	1.13447	30.0884	1.24276	0.146546	0.138502	0.110539	0.145705	0.0838042	0.145554	1.29229	3.76293	1.32294	0.138815	0.775488	0.203709	0.481093	4.34438	19.6146	14.4852	3.33528	0.710915	3.77395	4.62081	0.0135087	0.882205	9.09198	66.2965	171.334	117.598	0.0388665	5.03634	3.41888	1.51852	6.92292	13.2872	3.58935	0.144803	0.00062738	1.81427
337	N	6.42076	1.69603	39.9562	1040.73	72.6691	0.403229	23.6591	223.392	16.5672	1.73812	21.4065	0.24378	0.145875	0.144907	0.114147	0.14896	0.0784931	0.150665	1.4896	4.38086	1.57651	0.139182	0.836115	0.349407	0.418481	4.84129	21.7668	16.2655	2.52071	0.613837	3.4899	4.41481	0.0747641	0.734827	9.87885	72.0055	181.062	117.777	0.0465662	5.577	3.20098	1.59073	7.67738	14.0328	3.18477	0.144721	0.00049586	1.77312
338	N	2.1712	0.427922	17.0636	794.245	21.5802	1.56988	12.6384	87.6269	5.45004	1.16896	8.78816	0.333315	0.146546	0.721118	0.480288	0.330285	0.0838042	0.44683	3.78955	8.93016	3.21701	0.484348	1.37442	0.652694	1.29747	7.75026	21.9148	13.0075	4.0977	0.665297	2.8282	3.48167	0.100529	0.876886	7.91884	50.2485	106.798	69.9785	0.0388665	3.39534	2.4242	0.766623	4.51102	6.65196	2.24069	0.144803	0.00062738	1.11551
339	N	5.85645	0.841074	41.4136	803.43	40.935	0.820379	9.69593	147.076	14.2412	0.924526	4.96925	0.383786	0.146546	0.138502	0.218661	0.145705	0.0838042	0.145554	1.0893	3.88827	2.53897	0.138815	0.5115	0.466555	0.287815	3.13876	16.371	16.5661	6.28215	0.169312	2.09861	2.82618	0.139207	0.291066	6.19425	53.5439	158.037	139.767	1.72586	4.85924	4.45842	1.07918	3.84541	7.77809	2.63662	0.144803	0.00580809	0.838394
340	N	3.63194	0.727342	34.2036	773.349	45.6961	0.40191	7.99191	121.196	9.23297	0.728816	9.08271	0.707742	0.146546	0.138502	0.237849	0.145705	0.0838042	0.258686	1.7314	6.74352	4.28113	0.138815	1.02929	0.759968	0.468041	3.86072	18.101	18.6831	9.38176	0.296474	2.39364	4.70026	0.267294	0.66042	5.01156	29.6134	96.3296	99.6519	4.28851	3.13414	3.03947	0.557076	2.71974	7.18864	3.29414	0.144803	0.107362	0.705659
38	N	3.63232	1.60788	20.317	558.034	38.5117	1.27531	10.5747	120.839	18.3475	0.640788	14.15	1.37323	0.430549	1.08024	0.310568	0.366388	0.103244	0.891321	4.63257	11.2121	7.2158	0.573063	1.86159	1.46547	1.229	8.62234	31.952	33.6769	21.9955	1.31099	5.35088	8.24219	1.03807	1.73444	13.2054	76.8082	222.817	242.902	21.0515	7.85886	9.59122	3.31605	9.12702	17.8819	9.18412	0.202272	0.599894	2.50857
39	N	7.38202	1.45343	29.2934	622.805	43.4492	1.08168	12.2353	122.143	15.7115	0.90746	21.3242	1.46496	0.633327	0.758111	0.425615	0.192637	0.0838042	1.1045	6.5091	16.3006	8.30108	0.347358	1.24546	0.862911	2.53765	14.8564	48.912	38.53	24.9317	1.48325	4.83625	5.37348	0.461207	2.85	23.6902	139.886	351.747	272.717	12.6035	12.7553	12.5098	4.05573	9.952	15.2046	4.86145	0.51847	0.162017	5.68861
41	N	1.60292	0.649014	18.4772	797.645	20.6848	1.92749	6.29188	93.429	5.9675	1.00339	13.4226	0.597215	0.211493	0.138502	0.110539	0.145705	0.0838042	0.145554	0.598252	0.873939	0.362231	0.138815	0.327393	0.14231	0.392222	2.35925	6.35473	4.99177	1.49161	0.325255	1.25823	1.17275	0.0202388	1.09543	7.5461	32.7713	57.8735	34.0136	0.0388665	2.96866	2.93291	1.22771	3.45	3.81319	0.887085	0.144803	0.00062738	2.38842
42	N	3.90179	0.887112	26.7467	677.265	32.3671	1.61546	11.7874	112.741	13.4634	1.3171	11.7992	1.5622	0.261249	2.72529	1.52313	0.556923	0.305491	1.52652	5.07778	13.2086	8.55517	0.672957	1.76634	1.46252	1.81872	9.6116	32.0162	27.5707	11.0164	1.01466	4.03529	6.23808	0.567307	1.83675	10.5568	46.5027	108.138	100.441	5.46743	4.38438	4.19165	1.02945	4.53943	8.58566	4.67196	0.201567	0.296394	2.1692
43	N	2.52183	0.68729	24.2546	648.723	32.9378	1.85401	9.11342	81.6566	9.45853	0.453372	8.7643	0.59501	0.34215	0.545899	0.239874	0.29477	0.0838042	0.486749	2.33696	6.28723	5.15864	0.414068	1.13368	0.992156	0.784393	4.52886	15.4268	14.2641	23.9225	0.58958	2.31214	3.53107	0.560451	1.00379	6.84247	36.6419	110.731	164.283	8.5474	4.63982	7.03729	1.00221	4.08757	7.10958	3.52462	0.144803	0.128731	1.54646
45	N	4.0312	1.53096	41.926	701.758	38.9494	1.71877	40.072	152.845	13.0529	1.53741	21.1525	1.15719	0.30524	2.14233	1.74453	1.10449	0.311082	2.57302	12.4988	34.6002	14.248	1.86583	5.46203	2.80408	6.14256	32.3467	104.692	74.1502	24.6096	4.19731	14.378	18.9925	0.984377	9.11823	45.2505	176.081	412.095	299.335	13.3158	13.757	12.3145	6.81658	19.2965	35.2563	13.5456	1.76191	0.325881	11.9172
47	N	3.51717	1.06334	22.2928	720.269	43.2167	1.09476	20.4781	132.539	9.76404	1.6085	18.1534	1.26875	0.253207	0.138502	0.110539	0.201865	0.0838042	0.145554	0.767684	1.99666	1.34072	0.214773	0.693069	0.587992	0.196536	1.22738	4.7509	4.21013	2.8907	0.227681	1.27616	1.85458	0.136419	0.313287	2.20247	13.5172	38.1042	33.7751	0.793471	1.63577	1.44909	0.281564	2.08409	3.90645	1.58931	0.144803	0.0485219	0.643742
48	N	2.86934	0.793698	25.9246	650.991	22.115	1.95379	14.96	127.438	8.61643	0.819461	12.844	0.924732	0.195275	0.666806	0.26272	0.381219	0.0838042	0.764238	4.02583	9.04167	3.55743	0.55984	1.50326	0.779968	1.90846	9.78833	28.4238	18.6647	7.75675	1.10251	3.86324	4.40715	0.285012	2.66817	17.0683	71.4472	143.77	105.64	3.0699	6.23464	5.77887	2.5356	6.78475	10.2171	3.50311	0.367085	0.153158	3.66686
49	N	7.29645	1.53789	38.5144	696.878	61.8387	0.802233	37.6199	135.979	15.5447	1.0944	24.8163	1.7607	0.371313	0.138502	0.110539	0.145705	0.0838042	0.296789	1.41682	3.60787	2.27823	0.138815	0.641615	0.337663	0.698509	5.69993	19.2661	13.5147	5.96839	0.95354	2.70234	2.42268	0.0983915	3.997	17.2603	76.4715	161.301	105.413	2.74774	7.9223	6.35409	3.00522	6.34325	9.47382	2.21383	2.06623	0.0626139	10.8735
111	N	5.18092	1.81285	40.0166	770.657	64.4654	0.419496	16.272	222.789	19.4997	1.60989	25.0523	1.63317	0.257033	0.138502	0.110539	0.145705	0.0838042	0.199658	1.07434	3.04465	1.17633	0.159982	0.519977	0.334846	0.567782	3.93527	13.8357	11.3661	3.54523	0.58696	1.78745	2.25803	0.0245508	0.861135	8.1306	52.1475	163.33	156.159	0.0388665	5.39961	6.53422	3.08834	6.03657	10.4917	2.62934	0.144803	0.00062738	1.98659
112	N	5.65027	1.72354	36.1754	814.531	57.6189	0.597583	24.7142	169.184	10.4652	2.5395	18.7061	0.636738	0.224235	0.593236	0.349013	0.197174	0.0838042	0.391182	2.34187	6.46142	4.60706	0.254149	1.01174	0.770218	0.642696	5.01867	20.9549	20.9311	14.3538	0.676974	2.94785	4.94346	0.25577	0.800881	8.12479	51.1496	154.982	186.367	11.1805	4.98886	7.15248	2.16638	5.5826	9.73257	4.68311	0.144803	0.145157	1.13971
113	N	3.03254	1.13849	29.2241	653.497	37.9111	0.840265	10.1427	121.938	16.7654	1.55582	10.4877	0.926768	0.388858	0.401209	0.139379	0.247319	0.0838042	0.339912	2.13832	5.24806	3.57808	0.31586	0.962453	0.689498	0.555572	4.99748	17.253	15.5959	12.5361	0.542042	1.83743	2.77308	0.282438	1.31578	9.32123	43.317	106.149	113.481	5.51426	3.83033	5.22701	1.73208	3.7844	5.93898	2.59193	0.144803	0.0406763	2.02773
114	N	2.6173	1.11309	45.5061	717.891	46.2787	0.733535	14.7425	167.057	11.8757	1.34566	15.7778	0.451631	0.168604	1.09417	0.419533	0.404728	0.0838042	1.39361	7.63966	18.885	5.51653	0.621854	2.10104	0.868314	4.24124	19.5994	47.4195	35.3896	10.0675	1.61676	5.10765	6.32902	0.193998	4.88955	26.8308	97.5305	194.695	149.084	1.59562	6.64784	7.38554	3.64537	8.33104	11.6577	3.6613	0.712049	0.00250426	6.86925
116	N	13.1883	2.13224	68.9209	862.444	77.7572	0.0543849	44.1117	240.483	43.6131	0.792267	20.5201	2.26164	0.146546	0.205577	0.153676	0.185436	0.0838042	0.236238	1.75868	7.72626	6.89128	0.181383	0.738262	0.48869	0.402994	5.61207	33.2017	39.2202	26.5247	0.710874	2.00837	2.93773	0.192642	1.37681	12.0176	83.2954	302.634	314.767	15.5537	9.77265	10.6028	1.43838	4.05791	7.39817	2.48437	0.144803	0.00062738	2.7121
117	N	5.56984	1.89669	64.2382	831.391	71.3933	0.0600317	45.4254	202.179	21.3245	1.3877	32.7206	1.31629	0.630479	0.138502	0.110539	0.145705	0.0838042	0.145554	1.26014	3.0778	1.13407	0.156213	0.75029	0.45993	0.739755	4.49493	13.5776	10.2469	2.97053	0.596983	1.72954	2.14451	0.124066	1.44038	11.677	58.4893	131.522	97.9228	0.0388665	5.3926	5.68536	2.94329	5.26344	7.26738	1.6779	0.337956	0.00062738	3.59322
119	N	8.17073	2.02156	60.4704	766.091	70.5717	0.00484217	149.674	203.176	28.2508	1.4837	46.6037	1.22853	0.237494	1.60642	1.22325	0.729436	0.246608	1.97673	9.45444	29.0832	18.5172	1.13412	3.65552	2.36749	4.99842	24.9154	89.8634	72.1529	32.8822	3.33903	10.9479	15.4545	0.420047	12.5968	40.7868	155.665	389.306	337.516	13.4953	10.5781	11.8797	5.16422	13.2843	24.1567	10.2942	4.06187	0.00062738	26.6965
121	N	4.79384	1.53943	42.3032	1251.84	48.0073	2.89444	19.4689	179.194	17.429	1.57289	19.4569	1.76305	0.146546	4.2031	8.29631	2.2923	2.46179	4.77147	19.5424	40.9106	31.6734	3.53044	9.06383	6.83922	7.6826	41.7879	117.204	121.977	53.3824	5.38369	18.3887	28.2002	3.55948	10.2226	61.3207	224.018	399.329	313.444	24.2957	10.619	14.4673	10.5841	26.6012	39.4763	17.8724	1.14582	0.849768	12.0952
162	N	2.6257	0.997734	32.2842	829.33	33.6021	1.84753	14.7094	147.736	14.9468	0.935464	19.4205	0.504587	0.146546	1.48475	0.522528	0.252954	0.0838042	1.76606	11.1747	25.2003	7.55036	0.5994	1.90481	0.936605	6.99673	28.1517	64.1292	41.6931	13.9846	1.6544	5.26477	6.36445	0.0776715	6.23563	39.6641	145.352	277.157	210.125	2.20997	8.70106	10.3347	5.13929	10.806	13.5314	4.27118	0.867479	0.103711	8.43288
163	N	2.61304	0.725069	17.5202	726.518	34.721	1.1924	5.48591	127.867	10.8001	1.16321	10.6487	1.23141	0.446946	1.29974	0.678692	0.539086	0.0838042	0.864823	5.33703	14.6683	11.9704	0.522556	2.16091	2.16026	1.90248	12.1609	41.8431	32.782	23.3817	1.43468	5.31328	8.22604	0.860775	2.03167	21.1277	110.773	245.833	195.354	16.1119	6.55125	7.05243	4.32849	10.7451	16.6478	6.49554	0.144803	0.687736	3.04096
164	N	2.5797	0.933461	16.7311	754.808	45.0489	0.909433	8.54481	186.383	1.31213	1.47176	26.1363	0.903633	0.238533	0.138502	0.110539	0.145705	0.0838042	0.145554	0.259951	0.741909	0.448057	0.138815	0.233795	0.105944	0.196536	0.677027	2.80524	2.94387	1.55929	0.169312	0.663392	0.973183	0.00169175	0.181207	2.75195	19.6923	61.661	57.4747	0.0388665	2.1611	2.6463	0.879958	2.32013	3.47622	1.06063	0.144803	0.00062738	0.871597
165	N	2.68666	0.787223	28.9777	806.54	29.4786	1.60592	9.68853	129.73	11.0044	0.847052	19.607	0.345552	0.316999	0.781075	0.201935	0.145705	0.0838042	0.609097	2.65328	6.21234	3.18333	0.138815	0.874761	0.781766	1.39023	5.47157	13.711	11.0004	6.20608	0.453601	1.75238	2.0412	0.178617	1.40631	8.62971	38.3448	78.0384	61.0997	1.45816	2.56384	3.00165	1.38361	3.58116	5.27704	2.0733	0.144803	0.00062738	2.23275
167	N	5.15297	1.74419	39.4644	919.597	53.4034	0.980013	27.9944	229.891	17.8718	1.68955	32.8943	0.69938	0.220014	1.06206	0.506894	0.460027	0.0838042	0.761284	4.5428	11.4546	7.37202	0.592188	2.15091	1.51167	1.6099	9.07466	31.4863	22.3758	12.2162	1.30159	5.29496	6.34959	0.461701	3.04467	14.1804	62.0251	124.501	92.2967	3.13769	3.74479	3.6432	2.53896	7.44044	11.4579	4.2144	1.69351	0.211762	7.49447
169	N	3.42999	0.952279	26.3065	810.856	41.2284	1.33203	12.5517	197.651	15.8084	0.947801	28.3032	1.03707	0.365694	0.138502	0.110539	0.145705	0.0838042	0.145554	1.5235	2.97142	0.712143	0.138815	0.72253	0.194691	1.08926	6.99496	20.98	10.03	1.53497	1.10484	3.20545	2.74979	0.00169175	2.69752	23.1397	100.445	166.309	71.1625	0.0388665	6.02651	5.38321	5.03219	11.0273	13.2731	1.85371	0.532356	0.00697252	5.14642
170	N	3.97631	0.578249	27.9185	619.796	29.7985	1.22612	10.733	110.317	8.13631	0.585803	20.3565	1.03781	0.146546	0.566567	0.263373	0.268873	0.0838042	0.690213	4.43304	12.0799	4.89767	0.485139	1.73742	0.859511	2.05549	15.6676	57.3009	43.8537	17.9174	2.35521	8.19405	9.85427	0.232576	3.84542	32.9408	183.222	484.537	331.041	8.5929	12.6496	13.4825	7.23064	19.9285	34.3271	11.0817	0.776379	0.02154	9.62267
171	N	5.90576	1.82637	58.3583	832.724	64.2955	0.354985	53.6926	261.708	17.5144	0.867527	43.7873	1.76018	0.380484	15.6968	7.02399	3.46918	0.811849	12.2831	54.8871	135.795	67.1737	3.19034	13.029	8.53598	12.8775	66.3521	212.339	180.744	103.201	5.57559	21.5325	41.6358	1.97174	12.8451	65.6429	254.492	684.429	680.363	51.0658	13.5977	15.5816	9.15188	24.0335	53.0918	27.9661	2.35225	0.384075	18.4186
172	N	1.33939	1.08618	21.9597	787.4	33.5756	1.62715	12.7421	157.059	7.74567	1.68094	39.2035	0.62979	0.293504	0.138502	0.110539	0.145705	0.0838042	0.208778	1.62618	3.17709	0.992357	0.138815	0.467952	0.105944	1.28026	6.44571	16.7487	10.0009	3.08369	0.589142	1.86476	1.94136	0.00169175	2.27659	17.9582	82.5553	153.45	94.9829	0.0388665	6.49883	7.81611	4.4059	7.40285	7.8703	1.6735	0.400288	0.00754693	5.16634
174	N	3.78298	1.00828	23.3573	656.913	57.0308	0.119741	26.4451	133.377	13.8558	1.01587	17.0398	1.77517	0.603308	0.31148	0.110539	0.145705	0.0838042	0.145554	1.39643	3.75826	2.64342	0.138815	0.599906	0.593298	0.340411	2.96814	13.4726	12.8454	8.48293	0.363993	2.10315	2.68678	0.197343	0.62582	5.94124	43.2846	134.246	122.713	0.265076	5.09135	4.88695	1.18103	4.032	7.56278	2.12926	0.144803	0.0125491	1.34567
175	N	2.72363	0.676394	32.2682	759.866	30.423	1.37089	6.65366	110.749	4.76715	1.01018	12.3454	0.545607	0.218415	0.138502	0.110539	0.145705	0.0838042	0.145554	0.608275	1.33705	0.706589	0.138815	0.333705	0.171998	0.301062	1.97897	7.05889	7.091	2.80857	0.20105	1.08525	1.00375	0.00169175	0.985073	9.31638	54.735	124.787	84.5909	0.0388665	5.45166	5.77652	2.53919	4.21417	5.50218	0.945119	0.144803	0.00062738	2.7342
176	N	4.75918	0.695451	53.4104	695.401	41.1161	0.59	26.6413	168.129	12.9642	0.989218	12.8608	0.6896	0.755696	0.138502	0.110539	0.145705	0.0838042	0.145554	1.8276	4.73751	1.44081	0.138815	0.586378	0.256512	0.196536	3.76094	13.3759	14.5209	4.7541	0.405077	1.5836	1.85269	0.0751586	1.14342	8.4021	46.381	122.327	98.2994	0.0388665	4.62655	4.21625	1.06631	3.30822	6.27687	1.86342	0.144803	0.00062738	2.56765
178	N	3.933	1.05996	37.8674	796.161	35.9747	1.10224	14.7189	133.488	16.2396	0.769409	21.0727	0.551839	0.774551	0.283929	0.110539	0.145705	0.0838042	0.432673	3.47142	7.13928	3.64956	0.195821	0.679512	0.381235	1.77728	11.3982	40.6939	35.6668	12.3018	0.981733	2.92095	2.43857	0.174844	3.17678	31.6258	141.528	280.599	189.392	2.29463	10.3515	12.4407	4.49208	7.76381	8.3704	2.5037	0.371213	0.00062738	6.42645
1	T	1.64435	0.302699	15.6984	498.651	22.4899	1.29132	15.6882	31.1389	8.17085	0.0366013	8.96887	0.495728	0.323833	10.6104	24.4261	1.85156	1.32141	7.18564	39.2246	101.1	39.3655	0.987202	3.03421	2.00342	6.58697	24.2695	58.7069	76.1796	42.6351	0.504701	2.29374	5.10223	1.11409	2.17979	8.05156	31.4278	94.5231	142.658	13.6755	4.46615	6.74099	0.133067	1.91735	4.55081	3.26763	0.229448	0.35528	1.13227
2	T	3.22166	1.98212	40.1987	891.781	68.9924	1.47387	10.9816	145.248	15.175	1.72429	28.7742	1.51648	0.6433	0.982096	0.33206	0.301524	0.0838042	0.747124	3.83964	10.0242	5.00452	0.346559	1.2703	1.0475	1.32762	6.27958	18.4873	18.3834	11.741	0.709655	2.57607	4.73281	0.482593	1.39971	8.34857	39.2814	103.309	114.504	8.34685	5.31383	6.50223	2.17698	5.70129	10.8516	4.5149	0.144803	0.29698	1.84077
3	T	6.52074	4.11852	60.6663	1098.62	102.625	1.34306	19.056	272.595	35.7452	2.50525	51.9851	3.0522	0.47025	0.362186	0.130471	0.20237	0.0838042	0.210166	1.63979	4.31127	3.3149	0.257453	1.08216	0.988465	0.466074	3.49651	13.4487	13.5314	9.40551	0.758342	3.38384	5.02406	0.390811	1.04781	7.71304	48.8178	139.089	134.198	2.79081	7.11053	8.85153	3.44252	8.14018	12.22	4.72717	0.174231	0.0683699	1.09595
7	T	14.5424	3.8608	81.401	1146.31	116.329	1.27485	87.1383	319.788	43.0778	2.24781	87.8843	2.79934	0.497539	0.243367	0.172812	0.184586	0.110554	0.378694	2.07839	4.93254	2.34651	0.402977	1.17623	0.65625	1.25314	7.40712	26.2383	18.534	6.68736	1.88272	5.47481	5.74866	0.220944	3.26684	20.5397	107.021	256.997	154.194	0.787398	11.2775	11.0446	5.97787	13.6255	19.5465	4.48777	1.03887	0.00062738	8.14954
9	T	3.90879	1.37131	36.0297	835.235	43.1897	2.10483	15.2085	131.104	16.1665	1.42761	24.303	2.67285	0.44637	0.138502	0.110539	0.145705	0.0838042	0.189864	1.1285	2.4548	1.03811	0.219144	0.560855	0.409988	0.720143	4.22995	13.1972	8.43385	2.80552	0.778875	2.66028	2.99043	0.0697226	1.87428	10.9619	50.6273	100.654	57.0505	0.364364	5.01226	4.21663	2.38371	6.36754	9.30057	2.32434	0.260194	0.00731651	3.01754
10	T	12.8744	2.80642	54.1986	1030.87	85.2215	1.74579	56.1487	253.038	31.2041	1.11905	73.6654	3.51151	1.13946	0.460315	0.206631	0.316753	0.0838042	0.614331	3.24335	8.59723	3.99826	0.622791	2.02267	1.298	1.91428	11.3567	43.1898	31.2939	11.0579	2.81756	8.1867	8.28599	0.295582	4.76324	30.6836	175.811	446.114	262.537	1.69558	20.3773	16.2473	8.43363	18.8355	29.0819	6.74457	1.55871	0.0233525	11.9447
11	T	2.93941	1.7413	6.82356	730.298	61.1062	0.922914	6.03882	136.296	9.66299	1.69434	26.3002	1.80007	0.52096	0.561962	0.285962	0.376969	0.0838042	0.460268	2.60695	6.7907	3.72644	0.421563	1.52616	1.18616	0.804609	4.42022	16.3991	17.0687	10.5477	0.825312	3.19661	5.82669	0.360078	0.994489	8.02571	53.334	166.512	175.052	1.54027	7.192	8.79204	2.57993	7.66347	14.3187	4.98237	0.162893	0.0671671	1.51618
13	T	3.29511	2.46485	10.3799	671.891	71.7997	0.946852	8.44785	227.442	10.2726	1.87411	38.9941	2.76635	0.572299	0.138502	0.110539	0.145705	0.0838042	0.145554	0.235742	0.462857	0.481609	0.138815	0.172454	0.23637	0.196536	0.767563	2.46409	2.60765	3.57523	0.169312	0.716893	1.0608	0.100863	0.383523	2.105	17.094	63.5862	83.7739	0.0771005	3.19324	5.29961	0.864005	2.4361	4.1607	1.6644	0.144803	0.00062738	0.684934
23	T	4.61876	0.51598	6.1248	368.168	30.2045	0.227515	2.82182	38.0573	4.48376	0.113593	7.30725	0.816295	0.51818	0.26374	0.13071	0.145705	0.0838042	0.307991	2.23074	5.17549	1.97508	0.252578	0.984569	0.564793	0.599571	5.73087	28.2163	19.2441	7.61551	1.01258	4.22837	4.90975	0.187191	0.769326	9.655	81.7798	269.473	182.474	0.433124	10.7951	7.38016	1.88115	7.7586	17.4675	5.06546	0.144803	0.0159866	2.05413
24	T	7.75362	0.756019	16.5681	383.707	31.7151	0.543139	5.60048	37.404	8.16816	0.0995951	8.04614	1.42579	0.513018	0.815166	0.449645	0.366628	0.0838042	0.589506	5.03177	12.8683	4.41849	0.514823	1.67911	0.801829	1.0386	7.00413	35.4573	22.8064	9.00049	0.838862	3.80131	4.26373	0.350885	1.44204	7.83995	47.8544	161.717	93.606	2.62344	6.97984	3.24734	0.357359	3.496	9.15939	3.09471	0.317153	0.0970681	2.03198
26	T	6.04516	0.551428	12.5094	381.419	33.4475	0.748148	3.26668	23.2915	6.80614	0.335433	5.73046	0.652289	0.453282	1.85274	1.20804	0.518521	0.134988	1.12371	6.95824	17.7615	5.5053	0.600122	1.70513	0.909523	1.67269	9.4687	40.2752	26.9129	8.93065	1.00151	4.28182	4.73106	0.29837	1.44993	10.1972	58.3783	175.835	110.172	3.05203	7.04785	3.88492	0.72418	4.49508	10.7044	3.63467	0.190019	0.0653412	1.91989
32	T	3.67628	2.06625	15.3125	769.436	59.3484	1.10052	5.80056	129.72	12.1871	1.60186	25.2909	1.19056	0.393375	2.46577	2.40929	1.44951	0.837861	1.31454	6.76002	26.4096	26.7913	0.829922	4.70384	5.32834	0.775544	6.15717	29.6503	41.4804	36.5744	1.02103	5.5602	15.3575	2.29576	1.47274	5.91882	48.1798	194.358	267.998	22.069	6.29243	9.72864	2.42023	8.68295	21.7558	14.0737	0.144803	1.16672	0.868026
33	T	4.31761	1.89225	19.8471	754.587	56.7978	1.16667	39.5356	131.186	16.7512	1.61898	28.7054	1.79593	0.516075	0.163704	0.110539	0.145705	0.0838042	0.145554	1.07145	2.5533	1.35823	0.138815	0.513836	0.391442	0.306595	2.51661	9.59655	8.64981	5.71642	0.494721	2.22508	3.00032	0.279677	0.521399	5.40303	39.4275	119	113.957	2.00566	5.1082	5.89083	2.22089	5.97578	10.9748	4.07342	0.144803	0.157544	0.91863
35	T	4.87313	0.290239	9.30277	295.178	18.5323	0.73479	2.27495	30.5418	4.98407	0.0222464	5.48762	1.20746	0.48338	0.244387	0.110539	0.2782	0.0838042	0.145554	1.83331	5.29942	2.25908	0.423856	1.28971	0.755695	0.196536	2.04688	12.2841	10.974	5.46598	0.317669	2.21907	2.73906	0.283363	0.20177	1.99275	15.8077	68.8437	54.82	0.776161	3.14646	2.16616	0.0435003	1.46048	4.71843	2.0057	0.144803	0.0228519	0.33789
56	T	3.91699	0.670378	25.688	491.623	24.6718	1.04198	13.3612	83.9555	7.0554	0.734723	11.781	1.51465	0.302055	0.823791	0.861719	0.596859	0.203581	0.715115	4.16597	13.7432	3.80538	0.38233	1.88856	0.764487	1.33656	5.917	22.948	20.2048	6.12986	0.395312	2.20495	3.53986	0.113964	1.81185	7.28023	32.3061	93.7861	79.6495	1.19617	3.38143	2.73554	0.481423	2.58169	5.42614	2.51639	0.412509	0.00062738	2.71328
57	T	5.73693	1.18112	38.0371	665.693	43.0488	0.707429	24.0513	100.792	15.448	1.20132	14.2377	0.479062	0.146546	0.421473	0.493869	0.404402	0.0838042	0.443128	2.18266	7.92053	2.81955	0.326749	1.65912	0.57919	0.850185	4.97553	20.1147	19.2137	6.09964	0.483377	2.15498	3.43664	0.00169175	1.30754	7.66479	40.6599	120.26	103.775	1.1146	4.76946	4.41876	0.588186	3.26253	6.93607	2.69914	0.352721	0.00062738	2.59508
58	T	3.8054	0.18428	24.2581	394.35	20.5139	0.336816	14.8023	49.8437	7.81558	0.241268	6.88969	0.416193	0.34755	0.412977	0.397013	0.384158	0.0838042	0.278682	2.05215	6.63892	3.08886	0.296852	1.65947	0.492449	0.393502	3.09237	13.5828	13.1902	6.70834	0.316801	1.56668	2.50522	0.123796	1.15193	4.00225	20.9072	69.284	64.2659	1.76886	2.62123	2.21208	0.0458158	1.2712	3.33634	1.62746	0.144803	0.012491	1.71764
65	T	8.82431	1.6092	81.4969	840.004	59.6615	0.823728	37.4406	172.769	24.7005	1.78464	23.4843	2.07349	0.26094	1.00803	0.824672	0.560996	0.216704	0.896224	4.09726	15.4164	12.1173	0.532912	2.10521	1.56367	1.9783	10.1818	38.8589	44.053	27.5369	1.14624	4.15456	7.55863	0.967639	3.08675	17.7061	77.9556	226	259.433	18.3201	7.88581	10.4506	2.17848	6.01864	11.4329	7.02271	0.490341	0.236466	5.02284
66	T	7.84901	1.36222	44.3534	762.685	63.8453	0.581243	19.2326	148.246	24.0146	1.5027	21.8094	1.83535	0.256018	0.191518	0.359664	0.249937	0.302421	0.145554	1.96354	7.99796	4.51186	0.214007	1.27403	0.592758	0.416276	3.34297	18.1286	21.3842	12.248	0.406971	1.7931	3.17535	0.37393	0.704937	5.288	33.0198	122.943	142.5	5.70873	4.5488	5.19338	0.303131	2.35224	5.85575	2.87582	0.144803	0.000689363	1.32299
67	T	10.8555	2.18817	59.6112	851.489	89.9854	0.415101	28.0577	247.293	38.3	1.55424	44.4842	1.75002	0.21817	1.42511	1.25238	0.509512	0.181994	1.06212	5.98419	25.7496	12.0099	0.389687	1.98841	1.12399	2.08695	14.3428	57.8498	50.7876	27.9738	1.71709	5.97022	8.09486	0.691304	2.20393	20.5434	134.515	475.829	439.936	20.0402	12.4833	15.3734	5.13349	12.8212	27.683	9.51146	0.380873	0.0202672	5.12237
69	T	2.37122	1.18838	5.68958	606.586	38.3468	0.72655	7.40733	180.475	3.85884	1.59472	15.8672	0.616261	0.34139	0.138502	0.110539	0.183992	0.0838042	0.145554	0.447125	1.83106	0.936591	0.138815	1.03287	0.264215	0.196536	0.973859	4.13346	5.21498	3.36211	0.169312	1.13452	1.66465	0.0516135	0.291835	2.50289	19.3121	64.825	72.1504	0.328625	2.69694	3.66712	1.1723	2.62674	4.7148	1.98197	0.144803	0.00995943	0.365471
74	T	6.89086	1.6779	56.6973	798.971	63.4567	0.50387	11.7673	105.14	24.7973	1.10455	19.4125	0.704691	0.347143	0.533258	0.381694	0.432318	0.199195	0.504334	2.71936	8.35641	4.3374	0.460557	1.83296	0.966101	0.811197	5.09991	20.0369	22.3808	10.6523	0.757593	3.53926	6.48596	0.234535	0.940641	7.41884	42.7007	144.203	158.292	1.9699	5.30212	6.23068	1.48327	5.56112	13.0269	5.75826	0.144803	0.00062738	1.16014
75	T	3.53606	1.0798	10.3812	504.636	31.1965	0.749332	9.27095	101.169	10.3055	0.766308	20.4453	0.952367	0.254529	0.425708	0.267783	0.394479	0.194985	0.242087	1.354	3.43269	1.64637	0.462966	1.47531	0.556923	0.196536	3.1366	11.2848	9.49169	3.58453	0.54219	2.44903	3.10869	0.086082	0.52594	6.66878	45.0355	120.665	89.6581	0.0388665	4.71071	4.01681	1.76721	4.72418	7.9339	1.95484	0.144803	0.00062738	1.13378
84	T	8.95364	0.940038	31.0433	578.235	46.6351	0.268295	8.74455	105.483	20.5861	0.110648	6.95293	1.52753	0.229248	2.50079	1.91777	1.15431	0.410134	1.9699	10.6711	29.9635	17.3853	1.51885	4.72317	3.01831	2.712	21.6976	95.1642	77.0454	36.9372	3.22126	13.8796	19.4773	0.984346	3.1896	23.8327	142.465	462.142	378.355	20.4134	10.7486	10.1581	3.71345	14.1213	35.0633	16.424	0.246668	0.0509036	3.59606
85	T	8.88412	1.11968	33.1947	527.984	46.6723	0.0924783	10.8293	76.3443	17.4946	0.0351738	4.53014	1.15857	0.18752	3.43729	2.58464	1.41705	0.591947	2.95816	12.4514	35.4732	20.9693	1.74255	5.80668	3.97514	3.1828	21.2249	89.9637	75.6747	35.368	3.20776	13.0907	19.5376	1.08484	3.29014	23.1442	124.238	388.585	315.27	16.9966	9.76498	8.73098	3.2328	12.9146	31.1696	14.6286	0.241884	0.244901	3.01201
92	T	14.2076	1.99294	72.6385	897.861	85.6568	0.00484217	20.0206	190.607	22.5816	1.915	24.9873	1.35529	0.404148	0.174631	0.110539	0.145705	0.0838042	0.145554	0.998649	2.88845	1.90573	0.138815	0.406716	0.119621	0.465115	2.32739	11.81	11.7022	6.96654	0.201973	0.73111	0.968634	0.0257631	0.760147	5.10418	30.3442	100.795	94.7727	3.17042	3.70128	3.33499	0.460025	1.36377	2.3938	1.13988	0.144803	0.00062738	1.50647
94	T	7.9402	1.95276	37.979	810.104	81.9524	0.00484217	10.2071	152.073	23.3628	0.74521	22.3305	0.434962	0.400124	2.00829	0.621017	0.330758	0.14614	1.80628	9.29335	21.0512	7.32281	0.600795	1.66878	1.05228	3.93949	17.8135	46.7234	42.1318	20.4591	1.58972	4.95589	6.93457	0.532891	2.71715	18.3062	96.0317	282.778	284.846	15.4283	7.65173	9.73739	3.74638	9.3629	18.8321	10.0508	0.267169	0.0662295	3.2446
95	T	5.77545	2.13114	38.3215	785.206	55.665	0.705238	23.7171	159.178	30.3359	0.321654	28.8186	1.21275	0.343958	1.00113	0.296381	0.395728	0.0838042	1.07484	7.38627	16.9206	4.60677	0.439851	1.65868	0.870382	3.20794	17.1152	45.388	36.6386	11.5708	1.76819	5.39137	5.49273	0.290648	4.25326	24.5218	120.999	283.653	197.119	4.64859	8.03154	8.52505	4.69266	11.2588	17.9347	6.63051	1.05839	0.00062738	8.50183
96	T	5.98741	1.3795	33.1779	712.173	50.9416	0.421603	54.8515	95.3413	16.1121	1.15955	21.9049	0.472148	0.314312	0.649868	0.389032	0.502831	0.0838042	0.62819	3.69876	11.6445	5.33368	0.580884	2.0947	1.1977	1.06861	5.77289	23.7075	24.2605	10.8528	1.08293	4.29226	6.98988	0.492812	2.16496	7.32311	39.5702	120.175	123.528	4.94343	3.95254	4.41834	1.42551	5.77949	13.4808	7.4193	0.836926	0.0853409	3.77797
97	T	5.14526	1.43406	32.5377	796.62	56.9249	1.22902	24.6219	129.667	17.8963	1.19309	17.22	0.261754	0.301552	1.32998	0.765352	0.699606	0.206155	0.963144	6.33991	19.6238	9.4421	0.788566	3.20002	2.15406	1.54042	9.59402	39.5768	38.2394	19.0855	1.57179	6.7981	11.4148	0.770158	1.95159	11.5113	66.2636	210.115	213.693	9.99599	6.77083	7.38169	2.15464	9.16112	21.9505	12.747	0.480538	0.133071	3.26015
100	T	10.0291	1.39566	41.9094	751.015	57.9179	0.595392	20.3133	164.166	29.8551	0.500384	15.2754	2.24166	0.321945	0.156963	0.110539	0.145705	0.0838042	0.164387	1.42085	3.86218	1.25203	0.167168	0.778782	0.377471	0.707029	4.94779	17.589	13.4179	4.11278	0.953916	2.84975	3.21562	0.111783	1.30161	11.9708	73.4931	176.935	119.711	0.0388665	6.68918	5.40348	2.72564	7.5473	11.0673	2.44057	0.144803	0.00062738	2.52702
101	T	10.47	1.5538	66.636	1023.83	55.3708	1.53361	28.6117	163.633	31.8266	0.843209	16.6245	2.19285	0.215063	0.782294	1.80692	0.533646	0.328199	1.13682	6.03257	15.0529	5.87947	0.753918	2.17279	1.14441	2.33344	12.605	45.1212	51.9435	13.0896	1.37922	5.01084	7.31822	0.428509	3.00242	19.3026	90.7435	219.765	166.476	1.70751	6.56404	6.10788	2.7174	7.91045	14.5428	4.99297	0.407942	0.00062738	4.16478
102	T	5.2832	0.917593	31.9782	707.942	32.9135	1.29749	7.75114	108.736	14.4031	0.613466	8.26869	0.891993	0.284437	0.352687	0.163662	0.307292	0.0838042	0.277684	2.66452	7.85598	3.46328	0.457843	1.54217	0.73614	0.689932	4.91415	19.9513	21.8747	9.8424	0.628069	2.80148	3.49679	0.354047	0.835587	7.54941	50.4327	141.654	118.224	1.94026	4.85354	4.39492	1.37816	4.33911	8.94452	3.24286	0.144803	0.00062738	1.2369
103	T	6.76692	1.697	32.1215	764.464	65.0675	0.143962	21.0686	146.626	10.406	1.35295	17.5092	0.649228	0.206328	0.346736	0.333527	0.275804	0.0838042	0.382817	2.79563	9.23172	3.11205	0.300442	1.25713	0.72353	1.03905	7.91998	34.0306	27.2821	10.3657	1.36709	5.59563	7.76388	0.0265899	1.23552	13.4498	96.1159	319.098	260.543	0.0388665	9.13768	9.56365	3.43458	10.6354	21.7122	5.59598	0.144803	0.00062738	2.65307
105	T	8.40977	2.27464	63.3237	932.866	90.9285	0.282097	13.8793	195.836	39.3438	2.24744	26.4409	1.68834	0.259281	0.173127	0.110539	0.145705	0.0838042	0.280721	1.56913	3.07739	1.29882	0.195024	0.558703	0.326793	1.2829	7.14446	20.7545	13.6237	8.12831	1.24873	3.46597	3.24883	0.0754527	2.09434	19.7171	99.8601	217.344	152.669	3.12389	7.31493	9.26413	5.60034	11.2782	14.5034	3.38966	0.162913	0.00062738	4.67772
122	T	1.98387	1.08032	5.43033	733.629	44.3049	1.09773	2.84271	181.639	3.66789	0.544831	22.427	3.63677	0.146546	0.138502	0.110539	0.145705	0.0838042	0.145554	0.188546	0.959637	0.7797	0.138815	0.503409	0.214078	0.196536	0.836737	3.08992	3.38517	2.92181	0.169312	0.931096	1.33043	0.00169175	0.181207	3.2185	28.5133	96.1407	101.908	0.0388665	3.81934	6.98935	2.72356	3.6913	4.94136	1.84963	0.144803	0.00062738	0.325435
123	T	7.01186	2.37105	46.4245	1009.35	81.9136	0.172143	11.8042	306.476	28.2564	1.75539	31.8517	1.76482	0.337629	0.303897	0.110539	0.145705	0.0838042	0.518074	2.11383	4.46081	2.06313	0.138815	0.683644	0.440447	1.28703	7.72654	24.8486	17.3498	9.84274	1.43718	3.98874	4.48597	0.0978346	2.08125	23.4457	152.522	382.701	274.731	0.931808	12.4314	17.7411	8.21162	16.2144	21.2287	4.9727	0.226837	0.00062738	6.20651
124	T	21.8311	2.64563	108.133	1183.43	118.366	0.00484217	45.3587	393.157	63.8645	0.684885	50.3063	3.93368	0.42891	0.138502	0.110539	0.145705	0.0838042	0.145554	1.75194	4.66435	1.75536	0.138815	0.796514	0.342044	0.46882	6.03087	24.8061	18.3178	5.18248	0.905643	3.2261	3.53894	0.0148894	2.12753	17.1843	101.135	260.878	165.314	0.0388665	9.35241	7.31037	3.24612	7.76809	12.7762	2.20502	0.236615	0.00062738	4.84864
126	T	16.6769	2.13447	45.8499	826.664	78.6254	0.076332	13.2138	246.883	21.3874	1.10945	17.1376	1.93282	0.368368	0.463271	0.215116	0.340009	0.0838042	0.317446	3.02352	8.57565	3.8962	0.566912	1.90305	0.991733	0.527282	6.77629	34.8228	28.6881	13.2264	1.3346	5.33177	6.71377	0.240176	1.23689	11.8143	88.6765	317.538	253.115	2.67919	9.65352	8.75891	1.43707	7.98103	19.3107	6.51388	0.144803	0.00062738	2.38078
127	T	10.7074	1.13229	22.1443	537.439	46.5223	0.285203	6.71479	125.436	10.8218	0.606549	8.93747	0.774713	0.239403	0.506876	0.365543	0.352143	0.0838042	0.327216	3.32799	10.6727	3.98498	0.428399	1.48918	0.857061	0.368187	5.30514	27.915	24.5069	9.8483	0.749215	3.44943	5.39949	0.2801	0.91429	7.22519	52.5079	191.719	155.86	0.65865	6.47745	4.81276	0.655233	4.47737	11.5042	4.27276	0.144803	0.00062738	1.3524
128	T	13.111	1.22433	38.8021	686.143	57.0022	0.147347	11.3301	159.469	18.3407	0.172431	11.1181	0.996107	0.146546	0.759183	0.622425	0.205251	0.0838042	0.741384	5.24759	15.3859	4.48125	0.33898	1.23931	0.610458	1.62873	8.97957	37.3042	29.0157	11.877	0.994378	3.83871	4.86252	0.0981701	1.62958	12.0151	75.639	246.263	195.845	1.00491	8.74859	6.83	1.31105	5.59414	12.2875	4.33808	0.335526	0.00062738	2.02104
129	T	9.99063	2.39074	81.9415	851.921	73.3496	0.0723477	30.1141	233.556	26.4738	0.75504	26.759	2.17378	0.206825	4.35005	2.46005	1.52561	0.332799	3.72667	19.7072	53.2635	23.2857	2.17536	6.93452	3.41975	6.75656	42.4585	159.587	124.45	42.767	5.15178	19.7637	29.6633	0.5574	8.6869	49.8054	222.051	645.107	512.109	22.8007	13.8039	14.8254	8.41437	23.1728	50.307	20.577	1.57905	0.00062738	13.5502
131	T	6.78497	1.23676	63.9707	725.901	52.277	0.332999	48.8877	167.668	18.5487	0.502676	16.6274	1.50438	0.46395	12.3041	4.42039	3.05102	0.730935	10.9346	36.6475	82.0123	54.1159	3.08947	11.9742	9.08198	11.1605	52.3807	145.745	137.418	79.7899	5.99619	20.1009	34.7064	2.70584	15.8672	64.5532	214.061	520.681	511.118	40.8063	12.0671	17.5854	10.7147	24.6195	45.6937	24.8256	4.13716	0.739471	27.0799
132	T	6.0703	1.54436	47.8053	741.752	53.7535	0.566091	21.0338	184.96	19.2064	0.558526	23.8988	2.4258	0.320697	2.25192	0.853358	0.660354	0.125697	1.93098	10.87	25.6199	10.5487	1.00403	3.39163	1.88257	4.70852	26.5257	77.0031	54.7281	19.1764	2.98349	9.98914	12.5287	0.280009	6.22383	35.5237	153.482	347.026	230.431	6.28315	10.3711	10.1938	5.83704	15.6482	25.1913	8.55238	0.928986	0.0510109	8.62051
145	T	17.7076	3.09288	27.6224	933.693	118.19	0.00484217	29.2601	346.143	19.2816	2.1966	61.584	1.12169	0.364464	0.138502	0.110539	0.145705	0.0838042	0.145554	1.83331	3.59136	1.31254	0.138815	0.73345	0.254784	0.971955	9.61772	42.5236	28.7145	9.64812	1.86723	5.38078	5.52874	0.00169175	1.95868	24.0714	193.805	614.941	425.445	0.0388665	15.7509	15.5018	5.48581	13.4838	25.2983	5.43026	0.308804	0.00062738	5.76583
146	T	2.53573	0.556255	16.9883	548.189	34.1452	0.369481	5.07056	74.1721	11.5779	0.139756	17.4934	0.828451	0.597527	0.138502	0.110539	0.145705	0.0838042	0.145554	0.883312	1.75914	0.70743	0.357762	0.927087	0.326883	0.196536	1.87444	7.16424	7.98218	3.22839	0.548306	2.09333	2.50936	0.0239804	0.657014	5.88672	43.0415	120.198	109.105	0.0388665	4.11903	5.39786	1.97291	5.32093	8.31271	2.5617	0.144803	0.00062738	1.40463
147	T	3.30416	1.44579	18.3067	723.556	42.149	0.510022	10.0156	142.894	14.8686	0.849259	40.4582	0.853558	0.317008	0.322288	0.110539	0.145705	0.0838042	0.145554	0.995487	2.73009	2.02231	0.138815	0.615918	0.597587	0.196536	2.37192	9.37436	8.23095	5.89809	0.396841	1.84651	2.39734	0.104312	0.646196	7.25868	48.0728	128.471	117.664	0.163187	4.4458	5.88926	2.01721	4.87236	7.28721	2.34208	0.144803	0.0107027	1.18321
148	T	4.96926	1.44564	31.7969	745.772	51.4905	0.676219	14.55	140.173	22.8695	0.75666	37.8899	0.541236	0.390043	0.138502	0.110539	0.145705	0.0838042	0.145554	0.361485	0.806666	0.435886	0.138815	0.219158	0.252202	0.196536	1.40624	5.32682	3.98599	1.88672	0.318658	1.18761	1.25469	0.0336413	0.701447	6.54807	40.4015	89.1355	63.9477	0.0388665	3.50773	4.71824	2.24962	3.99967	4.81361	1.15226	0.144803	0.00062738	1.84409
151	T	11.0885	1.41356	17.5867	713.037	68.7559	0.00484217	13.3113	147.151	10.6624	0.574757	15.1586	1.36829	0.243642	0.138502	0.110539	0.145705	0.0838042	0.145554	1.75098	4.73257	1.99794	0.345691	1.22321	0.734412	0.330862	5.68562	33.1868	32.9733	16.9253	1.93391	7.62464	10.2675	0.0492295	0.327605	10.5418	118.424	518.52	458.272	1.69844	11.8982	13.2217	4.58292	15.474	40.5586	12.8918	0.144803	0.00062738	2.04285
152	T	7.27446	2.07503	7.21436	739.229	70.914	0.00484217	10.4951	198.477	10.2066	1.19982	20.0001	1.70957	0.531223	0.138502	0.110539	0.145705	0.0838042	0.293607	1.96582	3.51757	2.16825	0.138815	0.922561	0.821113	0.684028	4.90934	22.6498	26.6915	19.9436	1.20071	5.47038	8.56929	0.291191	0.181207	7.5819	83.9354	417.989	513.383	3.36626	9.55292	14.5172	4.03909	12.5327	33.246	13.1791	0.144803	0.00062738	1.40381
153	T	2.70146	1.54295	31.7578	814.281	45.8554	1.08297	15.7361	229.71	14.6228	1.16233	31.3094	1.04347	0.370789	0.426615	0.333541	0.303688	0.0838042	0.284175	1.9167	6.05321	5.79244	0.228043	1.30041	1.37937	0.320261	3.10434	15.1839	17.7359	14.8667	0.59745	3.27266	5.85543	0.523381	0.786654	6.95438	52.2409	180.473	218.536	1.01641	5.3717	9.22053	2.66967	7.41693	11.4549	4.71629	0.144803	0.0154152	1.29538
154	T	1.61721	0.995968	22.2693	734.052	28.3608	1.61045	31.8137	136.896	7.54343	1.08526	25.4046	0.198015	0.391313	0.803414	0.227123	0.145705	0.0838042	0.799829	5.46832	11.2241	2.58164	0.322199	1.01212	0.512558	3.51477	14.2267	32.4583	18.9074	7.12121	0.843497	3.27764	3.53555	0.057055	2.74526	20.2957	88.0692	175.001	130.697	0.0388665	6.13746	7.90293	3.62288	8.0203	9.25266	2.48488	0.499429	0.0296393	4.50605
159	T	2.62383	0.924893	31.2263	708.259	48.0806	0.311469	11.5089	144.135	15.4932	1.11143	14.8306	1.36224	0.590708	0.138502	0.110539	0.145705	0.0838042	0.187633	1.09409	2.89325	0.871838	0.138815	0.689758	0.4181	1.07305	3.48781	6.84086	4.40821	1.99887	0.169312	1.12445	1.33686	0.10805	0.589299	5.26904	31.6214	80.8104	64.1116	0.0388665	2.80708	3.84032	1.7471	3.34219	5.21558	1.03386	0.144803	0.00062738	1.55925
160	T	3.88271	1.7466	29.6218	763.976	60.2106	0.0218089	8.43134	183.372	21.6233	0.931603	22.3725	2.10066	0.641129	0.138502	0.110539	0.145705	0.0838042	0.145554	0.565949	1.33349	0.518424	0.138815	0.338898	0.372763	0.374113	1.62006	4.56639	4.25438	2.47382	0.214927	1.04817	1.21293	0.02632	0.452782	4.7683	37.082	112.134	92.2548	0.0388665	3.87437	5.22329	2.7295	4.48419	6.75932	1.42673	0.144803	0.0258428	0.936116
179	T	2.32285	2.14329	15.9264	803.561	67.7697	0.0334922	7.56007	189.155	6.75946	2.54751	27.457	1.14564	0.146546	0.138502	0.110539	0.145705	0.0838042	0.145554	0.279268	0.837417	0.65254	0.138815	0.246171	0.200331	0.196536	0.694272	2.95034	4.06505	3.6444	0.169312	0.909273	1.32181	0.113342	0.181207	1.80816	18.0247	80.6846	115.95	0.0388665	3.04237	5.12408	1.24102	2.61484	4.87103	1.79552	0.144803	0.00062738	0.272007
180	T	2.21948	1.05446	23.7967	783.263	32.5043	1.55229	28.6354	167.383	4.7457	1.58261	43.907	0.00149747	0.36543	0.138502	0.110539	0.145705	0.0838042	0.145554	0.235737	0.677225	0.503143	0.138815	0.151512	0.105944	0.196536	1.35214	4.00433	3.10922	1.20963	0.20019	0.884698	0.82758	0.00169175	0.955919	6.92824	36.127	73.7222	49.1877	0.0388665	3.39896	4.44586	1.93716	3.53674	3.9167	0.995278	0.144803	0.00062738	2.94563
182	T	6.19357	2.49386	47.9179	924.747	75.3974	0.00484217	22.9757	315.299	10.8623	2.16436	82.6814	0.00149747	0.331679	0.138502	0.110539	0.145705	0.0838042	0.145554	0.801055	1.49843	0.40548	0.138815	0.634106	0.261009	0.408132	3.0189	9.6787	13.2258	2.92857	0.832271	2.05691	1.60533	0.0850501	1.20766	12.1998	80.7303	210.324	140.502	0.0388665	10.2013	11.339	3.92876	7.86046	11.6393	2.54233	0.217859	0.00062738	4.11811
185	T	7.83782	1.40784	33.0887	776.989	40.2006	1.16279	12.6022	136.474	12.2738	0.617148	15.5849	0.678213	0.183393	1.58832	0.251682	0.414893	0.0838042	2.10175	11.5507	22.8711	6.80112	1.14533	3.62775	1.55245	3.54914	24.7581	75.3321	69.1063	20.5838	3.16361	11.7564	12.1541	0.291296	4.41528	32.8418	155.884	349.986	249.588	7.5155	10.4889	11.7606	4.55019	17.6963	29.1056	9.97324	0.545359	0.02616	6.1419
186	T	2.41029	1.27451	27.6602	687.148	42.6081	0.627616	10.4417	188.522	7.72715	1.11584	30.4911	2.03465	0.215593	0.377878	0.110539	0.145705	0.0838042	0.361742	2.08824	5.66747	2.00056	0.138815	0.63781	0.326266	1.15046	5.41716	16.9858	18.7197	7.48639	0.680464	2.29616	2.95537	0.047217	1.47779	11.1383	60.0219	167.652	166.469	0.75605	7.52395	9.96121	2.88039	6.35709	10.2605	3.31068	0.144803	0.00062738	2.99688
187	T	3.89482	1.61799	28.8156	806.134	52.1682	0.30013	14.298	274.874	16.8885	1.30301	24.3744	0.754266	0.271891	0.138502	0.110539	0.145705	0.0838042	0.145554	0.919782	2.03527	0.855952	0.341212	0.663166	0.365474	0.196536	2.1467	8.50247	15.6601	6.48768	0.487791	1.77594	1.66168	0.238413	0.558551	5.94861	49.4398	162.088	169.665	0.0388665	7.74544	10.333	1.01368	5.01203	8.23319	2.49656	0.144803	0.0045184	1.75501
188	T	2.84897	1.81466	31.0825	868.013	54.8434	0.58333	11.6037	237.405	16.8013	1.06633	35.6369	0.869177	0.235296	0.632558	0.152811	0.145705	0.0838042	0.651309	3.59423	8.87285	2.67949	0.227328	0.804169	0.488525	1.75772	7.40656	20.8751	21.7139	9.43454	0.701593	2.44725	3.11008	0.136997	1.63274	14.4288	73.4886	178.95	166.884	1.16997	7.0157	11.1229	4.00328	7.73509	10.4942	3.16856	0.280441	0.00062738	3.65033
189	T	3.201	1.6767	14.9444	725.959	48.6362	0.380509	12.3099	221.986	11.5816	0.925499	25.7584	1.14702	0.529991	0.323659	0.110539	0.145705	0.0838042	0.190172	1.70694	4.37379	2.80859	0.138815	0.827498	0.622889	0.34959	3.73859	14.6292	17.8091	10.2314	0.562643	2.67033	3.71827	0.262359	0.995567	8.1542	55.4655	176.741	208.127	0.829209	7.29497	11.3873	1.548	7.26389	11.0038	4.11418	0.144803	0.00951112	2.12251
197	T	11.1522	2.06879	53.4928	1126.57	73.013	0.91248	25.4468	335.618	24.0841	1.58421	30.1283	2.34242	0.61784	0.885688	0.171592	0.442985	0.0838042	1.45519	13.1069	35.4694	13.4712	1.29277	4.8317	2.54959	3.77451	30.5332	104.672	141.296	41.8696	3.58706	15.896	13.5194	1.28542	6.52681	45.669	211.363	543.729	436.28	6.64409	16.4115	18.0702	5.51383	19.0174	34.232	13.9478	1.03633	0.00062738	10.1944
198	T	8.0642	2.14549	46.3765	919.92	47.2972	1.31914	16.259	254.052	16.353	1.22185	20.1564	1.80464	0.34896	2.69058	0.537001	0.546447	0.0838042	2.45273	23.8413	54.1363	18.7292	1.18865	4.36546	2.50269	4.91987	30.8376	99.2588	119.596	43.5529	2.58603	10.3351	11.9937	0.939457	4.52482	30.4955	146.494	397.796	338.439	10.505	11.9489	12.9439	3.28474	11.7478	23.1162	9.99476	0.6565	0.00062738	5.61022
200	T	2.97859	1.03647	5.0831	613.119	48.3153	0.160583	11.5643	143.273	2.75379	0.388957	16.9365	1.03954	0.146546	0.421108	0.110539	0.145705	0.0838042	0.331771	1.96339	5.52013	3.33247	0.226644	1.22722	0.961994	0.196536	1.81248	6.74011	12.8921	6.9532	0.169312	1.53023	2.11534	0.373644	0.181207	2.67385	22.7333	82.1382	80.5364	0.0388665	4.47309	5.11687	1.20972	3.36816	7.29262	2.57056	0.144803	0.0233241	0.529149
201	T	4.37863	0.719648	16.4713	981.713	33.2217	2.34161	7.81917	101.281	7.02852	0.619172	12.192	0.505256	0.146546	0.138502	0.348572	0.145705	0.0838042	0.145554	1.45137	2.4116	1.23135	0.233541	0.745403	0.309007	0.196536	2.6887	10.5472	11.9715	3.77603	0.359617	1.97732	2.51204	0.1631	0.254515	4.45399	33.3721	103.858	67.8353	0.0388665	4.94112	3.78098	1.10404	4.11414	7.89793	1.94115	0.144803	0.00062738	0.478992
205	T	3.68371	1.39088	9.02596	607.518	48.6427	0.0444466	11.0665	189.015	3.90945	0.968055	15.8171	1.02655	0.146546	0.138502	0.110539	0.145705	0.0838042	0.145554	0.935556	1.78163	0.508306	0.138815	0.304532	0.105944	0.196536	1.55241	5.30721	7.89454	2.69025	0.235325	1.14674	1.02754	0.120938	0.181207	2.95519	29.2191	112.356	93.4281	0.0388665	5.91013	5.65658	0.304662	3.13274	7.79672	2.23291	0.144803	0.00062738	0.891984
206	T	3.61846	0.841135	9.58981	559.085	38.0945	0.0941089	11.0563	149.169	2.65688	0.453437	15.4883	2.14695	0.212609	0.138502	0.110539	0.145705	0.0838042	0.145554	1.1039	2.00141	0.756126	0.138815	0.482328	0.22422	0.387378	1.65991	6.40999	5.6684	3.42425	0.169312	1.23961	1.34077	0.033054	0.273084	3.03773	29.3227	103.172	90.8705	0.0388665	6.03693	5.45792	1.03334	3.29813	6.33657	2.00078	0.144803	0.00062738	0.901727
207	T	7.37781	1.58784	11.856	742.899	72.983	0.00484217	24.6403	309.375	3.98394	1.25366	32.2973	3.52729	0.146546	0.475688	0.110539	0.145705	0.0838042	0.442796	2.06693	4.42762	2.48202	0.138815	0.959572	0.624775	0.586516	3.89023	15.9458	13.1952	7.80806	0.729901	2.55104	2.99718	0.151111	0.910247	7.474	61.1548	203.224	146.621	0.28918	9.1924	7.98275	1.22586	5.54301	12.1431	3.51704	0.2045	0.00062738	1.90925
209	T	2.59287	0.156946	10.1156	548.77	21.6549	1.18993	10.7012	52.2441	3.63794	0.0222464	10.0281	1.03986	0.398622	0.515563	0.110539	0.217111	0.0838042	0.237895	3.1215	9.35845	3.38752	0.45122	2.02066	1.07194	0.463964	4.05991	21.5435	26.5087	5.92742	0.711129	4.37264	7.04984	0.0622543	0.255476	4.04972	36.0931	138.314	107.117	0.0388665	7.41719	5.19742	0.309189	5.06118	15.3977	4.38394	0.144803	0.00898956	1.09444
210	T	6.27	0.616698	5.01953	621.06	37.9132	0.653596	3.85503	50.9444	2.81007	0.0222464	7.22618	1.31333	0.230831	0.138502	0.110539	0.145705	0.0838042	0.145554	0.566459	1.23835	0.634747	0.138815	0.510271	0.14189	0.196536	2.25955	12.1191	14.7669	3.19642	0.695338	2.80008	4.06704	0.0871597	0.477378	5.11623	57.5475	217.391	178.153	0.0388665	9.80704	10.0971	1.00378	7.67188	18.0066	4.54312	0.144803	0.00062738	1.24352
215	T	0.848346	1.07423	15.9034	648.229	27.2356	1.11072	8.67992	96.5775	2.4796	0.529288	17.6935	2.57626	0.280975	0.138502	0.110539	0.145705	0.0838042	0.145554	0.281384	0.92433	0.508783	0.138815	0.287772	0.105944	0.196536	0.93438	4.41884	5.56587	3.06853	0.234062	1.24984	1.64847	0.0635083	0.274124	3.33678	28.9406	103.34	112.814	0.0388665	5.67137	8.71145	1.58132	4.9656	7.07923	2.45445	0.144803	0.00062738	0.899508
216	T	2.34584	2.40299	26.4936	955.112	53.4693	0.929704	22.4058	191.409	9.62734	1.61684	28.309	0.317042	0.29935	0.138502	0.110539	0.145705	0.0838042	0.145554	0.825035	2.02636	1.4466	0.170925	0.776088	0.571791	0.305241	1.91809	7.49534	8.52891	5.77434	0.486038	2.13166	3.02519	0.177019	0.688879	6.74003	45.6072	157.302	162.229	0.0388665	7.89309	13.3885	3.1941	7.51585	11.1776	3.9322	0.144803	0.00062738	1.84982
217	T	13.3318	2.34194	73.0727	1050.57	78.0128	0.407178	48.7623	322.535	17.599	1.38212	50.7464	0.827414	0.267214	0.138502	0.110539	0.145705	0.0838042	0.145554	1.08876	2.47573	0.999326	0.138815	0.811792	0.244458	0.322501	4.00474	15.5019	9.04732	2.5715	0.720459	2.50742	2.48251	0.0239088	1.27459	11.2633	68.3991	144.477	86.4362	0.0388665	7.97509	5.57248	1.52722	6.29462	9.28412	2.0457	0.144803	0.00062738	3.09491
219	T	2.13455	0.782794	40.5955	859.451	36.5646	0.72321	9.14687	118.62	11.038	1.04801	37.0681	6.81753	0.242934	0.138502	0.110539	0.229676	0.0838042	0.335646	1.49751	3.16266	1.53522	0.30143	0.967206	0.405466	1.13947	4.56346	12.6574	7.96726	3.22322	0.453974	1.59016	1.48811	0.0583025	2.55626	14.393	52.5324	88.3283	62.3856	0.0388665	6.24293	8.00317	2.00798	4.5087	4.212	1.17302	0.432773	0.00062738	5.47275
220	T	1.34494	0.706581	25.1165	714.524	17.3201	1.691	14.3511	85.5981	8.34413	0.652632	27.2404	3.62137	0.341017	0.138502	0.110539	0.145705	0.0838042	0.145554	0.922146	1.63802	0.393049	0.138815	0.19993	0.105944	0.776822	2.38399	5.12429	4.80061	1.16425	0.169312	0.747296	0.687233	0.00169175	1.31566	7.11828	24.8757	45.6485	33.3465	0.0388665	3.62251	4.19209	1.25086	2.65165	2.80045	0.599785	0.228444	0.00062738	2.89737
221	T	3.57052	1.37509	41.6443	1152.09	33.3892	2.76836	18.9285	144.144	15.7676	1.57773	20.5027	0.434321	0.265626	1.19178	1.82691	0.145705	0.0838042	1.99337	8.20215	14.8763	5.26758	0.439941	1.05191	0.596073	4.84453	20.2979	52.9082	49.2186	15.962	1.22593	3.99263	5.26857	0.271703	4.00499	26.2266	115.055	259.806	226.141	1.76736	9.98788	13.8285	3.15124	8.95251	12.3881	3.8056	0.409946	0.00062738	7.05756
241	T	6.04063	1.62112	40.3104	1427.48	45.5627	3.01355	22.852	252.647	14.4684	2.23789	18.505	1.26437	0.293706	0.457048	1.44406	0.42798	0.378362	0.335699	3.15164	8.98231	6.56147	0.559956	2.3534	1.74536	0.594591	4.82066	24.1959	49.0188	16.1111	0.752674	4.85768	10.5015	1.00897	0.758231	5.33951	35.5576	141.018	172.427	3.52855	6.1224	9.12809	0.321393	5.27835	14.0123	8.31245	0.144803	0.0616458	1.49049
242	T	9.34651	3.03765	75.415	1382.39	105.916	0.0513293	41.6727	386.977	34.3414	2.60826	33.1731	2.59106	0.732589	0.138502	0.110539	0.145705	0.0838042	0.145554	0.795028	2.28505	0.897581	0.138815	0.506133	0.245081	0.287223	3.53251	17.4834	14.3165	5.15024	0.788311	3.50126	4.51337	0.0587281	1.17764	8.75533	68.1988	233.233	206.827	0.557014	8.98725	11.2427	2.88668	8.41286	18.1595	4.82229	0.144803	0.0155853	2.48433
248	T	6.6637	1.91318	36.9774	798.094	51.8523	0.71184	21.6736	173.617	8.42433	1.26993	16.1001	1.062	0.663312	1.03503	0.257551	0.268322	0.0838042	1.60277	11.9215	33.5366	17.1438	0.742252	2.6172	1.6208	2.99802	20.283	84.4879	133.677	61.7727	2.07636	7.73342	9.88609	0.744469	4.93106	35.5915	176.712	505.045	539.326	13.4555	14.3478	18.5798	4.57116	11.7859	21.364	8.50704	1.01623	0.0279881	10.1234
249	T	5.48615	0.936577	39.362	717.424	33.8526	1.03014	16.3824	117.685	6.42366	0.517904	14.3119	2.02991	0.29568	1.82909	0.854227	0.605754	0.0838042	1.69893	11.858	39.3698	22.0546	0.453068	2.84522	1.85706	3.42323	19.8265	83.9785	86.3816	53.5506	2.06514	7.55723	14.1803	0.2632	5.20417	29.4328	131.217	444.524	517.227	18.9632	14.172	17.2438	2.60366	9.4648	22.0412	11.7709	1.05317	0.00062738	8.94858
250	T	4.44311	1.40092	33.2645	790.767	58.0838	0.129158	13.4874	132.278	7.43627	0.779543	12.6327	0.457344	0.25834	2.00629	1.86256	0.680704	0.316452	1.88004	12.1028	44.6671	26.4262	0.878528	3.02064	2.33672	3.0785	21.4342	100.995	101.758	50.3566	2.28846	9.7601	18.0403	0.654026	4.25594	28.8042	162.852	532.555	591.839	20.1566	16.7426	21.3534	4.40549	13.4908	28.2665	12.5244	0.39141	0.00062738	5.90857
259	T	4.04	1.04563	34.1836	806.623	43.0007	1.38835	11.1279	108.726	16.6449	0.528699	13.3542	0.777341	0.354813	1.62045	0.282343	0.30775	0.0838042	1.05851	4.8595	10.1147	2.1009	0.332182	1.054	0.39455	1.5848	7.28418	19.2583	15.0518	2.96846	0.833045	2.46614	2.1747	0.00169175	1.39342	11.4506	61.446	146.437	82.7077	0.0388665	7.85351	6.08625	2.78835	5.97324	9.57767	1.69451	0.144803	0.00062738	1.87207
260	T	10.1148	1.56068	60.2626	927.245	84.4635	0.00484217	36.9015	125.328	29.0549	0.575631	18.5306	1.36407	0.369157	1.5624	0.512332	0.476874	0.0838042	1.35005	8.28111	23.1713	8.23062	0.503959	2.49221	1.05329	1.88747	12.6823	46.8983	47.3235	15.6707	1.39358	5.42614	7.90272	0.223887	1.8714	12.8622	72.294	236.985	200.645	3.38783	9.26814	7.98604	1.77144	6.61544	16.989	6.55933	0.144803	0.00062738	2.26221
261	T	8.70032	1.76391	45.3089	1096.86	82.2381	0.951467	26.6295	136.137	24.7717	0.367578	15.692	1.46609	0.199909	4.96518	9.10545	0.959679	0.706479	4.9108	24.1411	51.6491	22.1785	1.53272	4.17674	2.39084	4.56319	29.4041	102.37	131.714	54.8647	2.03557	8.55657	16.6559	1.30802	2.76143	23.7521	135.919	426.764	452.555	28.3672	11.2461	15.2159	4.52313	12.0705	29.2646	14.6181	0.144803	0.0393265	3.13917
262	T	8.4051	1.89361	5.90098	888.797	60.0443	0.47662	12.1262	249.2	6.19901	1.79362	20.8481	0.294825	0.406411	0.138502	0.110539	0.145705	0.0838042	0.145554	0.652106	1.32055	0.571009	0.138815	0.308837	0.105944	0.269396	3.08007	13.371	10.3426	4.93734	0.928346	3.13309	2.81818	0.00169175	0.459511	7.32615	78.2305	251.474	186.886	0.0388665	10.1283	11.4476	2.76246	7.78489	14.1433	3.77341	0.144803	0.00062738	0.967113
272	T	4.2686	0.977855	11.7736	843.5	54.3531	0.0692308	8.32658	194.958	14.9661	0.258972	29.4587	2.28232	0.312364	0.138502	0.110539	0.145705	0.0838042	0.145554	0.295506	0.954387	0.680783	0.138815	0.151512	0.105944	0.196536	1.37917	7.72938	8.43162	5.01148	0.355295	1.73928	2.59924	0.0591239	0.181207	2.75564	38.5001	179.43	197.335	0.0388665	7.73198	9.27587	0.986168	4.89485	11.4546	3.03088	0.144803	0.00062738	0.413451
277	T	2.96611	0.761508	14.2769	728.945	36.3063	0.721084	14.7743	249.322	0.175819	0.617008	20.0319	0.162653	0.146546	0.138502	0.110539	0.145705	0.0838042	0.145554	0.629043	1.52678	0.62074	0.138815	0.151512	0.105944	0.287942	2.0005	7.45045	6.26433	2.44917	0.349183	1.25223	1.51499	0.00169175	0.671283	4.71312	41.8513	132.235	105.925	0.0388665	7.1016	7.85156	1.247	3.69275	7.12245	1.98209	0.144803	0.00062738	1.56347
279	T	6.50541	1.9417	28.6596	894.436	94.7126	0.00484217	31.2103	334.924	15.5503	1.41814	64.7325	3.8366	0.461663	0.41787	0.163133	0.145705	0.0838042	0.227362	2.0977	6.55084	4.16175	0.138815	0.930789	0.747431	0.464002	5.15092	26.3792	23.1654	13.015	0.743868	3.25088	4.71515	0.125252	1.08913	10.0063	74.4753	238.061	223.209	4.74056	7.88735	10.7828	3.14944	7.00242	15.2846	4.56225	0.144803	0.00328067	2.71515
281	T	3.8549	2.71432	29.2931	1610.46	103.433	0.662828	30.1129	509.724	10.9989	3.39531	55.5954	0.3525	0.146546	1.42299	3.25642	0.328189	0.750508	1.51674	6.23772	15.9758	15.5511	0.44383	2.50702	2.34872	1.36317	10.0487	44.6157	72.7647	46.6294	1.25424	5.69528	11.9522	1.86654	2.1277	13.8316	100.94	404.621	563.89	30.8848	11.5079	24.5517	5.99599	11.1287	24.083	14.2996	0.144803	0.0393221	3.38266
302	T	2.05695	1.22448	38.6546	888.034	61.6572	0.295194	11.3083	214.959	7.37008	1.92858	28.5889	3.39402	0.146546	0.138502	0.110539	0.145705	0.0838042	0.469421	1.61893	4.23883	1.30758	0.138815	0.151512	0.105944	1.27618	5.33891	14.0409	13.0765	5.58308	0.169312	1.53389	1.98766	0.0544013	2.01237	11.607	53.1941	137.738	167.655	0.0388665	4.62343	7.20223	1.42793	4.41485	7.56413	2.53202	0.144803	0.0188446	3.25922
303	T	2.33606	0.835663	30.2492	969.978	32.7569	1.68944	26.485	141.593	9.25134	0.973715	26.2572	1.23441	0.714498	0.138502	0.110539	0.145705	0.0838042	0.145554	1.34205	3.52412	1.40199	0.138815	0.689889	0.437236	0.252693	3.18324	11.7463	9.15356	2.86125	0.245969	1.83439	2.58106	0.0144649	0.481498	3.57794	21.4889	70.1498	72.5564	0.308069	1.94748	1.55266	0.353549	2.00402	4.39328	1.94905	0.144803	0.00062738	0.93041
307	T	4.6855	0.339419	7.02262	464.922	42.1534	0.00484217	9.46367	75.0805	1.5531	0.0222464	7.69356	2.63785	0.575327	0.138502	0.110539	0.145705	0.0838042	0.145554	0.828685	1.96418	0.727476	0.138815	0.151512	0.105944	0.196536	2.53462	14.0635	10.4034	3.53648	0.169312	1.80456	1.964	0.0387786	0.181207	4.23005	54.7959	246.484	194.663	0.0388665	7.4485	5.36472	0.527948	3.34933	9.65175	2.16296	0.144803	0.00062738	0.558023
313	T	5.32662	0.947138	51.8862	969.325	53.0922	0.946117	15.0717	168.054	22.3749	0.152027	21.0605	1.90994	0.146546	4.93105	4.24854	1.3664	0.48196	3.60734	16.9922	61.0281	35.032	1.23563	4.60751	3.79573	4.4784	25.104	91.0605	87.8307	46.1299	1.64761	7.35074	17.7079	0.944183	3.32702	19.4594	95.2907	281.867	328.956	20.8692	7.33559	7.41121	1.32543	6.84461	18.2399	11.2783	0.144803	0.14925	3.60257
314	T	4.86124	1.3595	32.9894	1045.52	59.8656	1.02009	15.3011	288.422	18.8449	1.74121	43.0302	0.902767	0.146546	0.545907	0.110539	0.145705	0.0838042	1.31655	4.22475	8.14487	2.63247	0.138815	1.1406	0.751402	4.34511	19.157	53.5614	28.3579	10.8024	2.13843	7.191	6.88395	0.129034	4.82838	43.0538	214.392	467.758	250.487	2.50503	13.8172	12.5879	7.86482	21.2427	34.3023	7.58991	0.309186	0.00062738	11.2543
315	T	4.39985	2.35112	48.3059	1107.04	81.2532	0.00484217	36.8226	356.915	21.8595	1.81723	81.887	3.97954	0.146546	0.138502	0.110539	0.145705	0.0838042	0.145554	0.472763	1.05765	0.556491	0.138815	0.151512	0.105944	0.713063	2.56218	8.94768	8.44739	4.34221	0.32081	1.66467	2.31592	0.0956499	0.815205	8.15707	74.9847	262.891	280.729	0.0388665	7.55309	12.4148	3.18739	7.48793	12.9155	3.11329	0.144803	0.00062738	2.89448
316	T	3.44997	1.38714	41.2955	1011.19	64.2448	0.16794	16.9386	281.021	16.1434	1.09489	36.7082	2.3053	0.146546	0.839678	0.381986	0.145705	0.0838042	0.637822	4.74106	12.9162	2.51655	0.138815	0.677567	0.350256	2.67311	12.3643	26.0274	15.6584	5.28045	0.367579	1.67569	2.49141	0.0514822	1.75504	13.0953	70.0942	161.251	141.508	0.0388665	4.90763	6.10001	1.6571	4.69856	7.56761	2.09496	0.144803	0.00062738	2.61146
325	T	5.217	1.71401	34.4232	864.56	64.0964	0.00484217	22.1475	314.949	26.4594	1.15169	36.7433	2.8843	0.146546	0.335058	0.110539	0.145705	0.0838042	0.491092	3.48721	8.08147	3.22473	0.138815	1.06783	0.595195	1.53394	8.79801	28.9606	22.0611	8.2426	0.764827	3.39155	4.11066	0.197516	2.17738	15.7463	88.3228	214.922	130.177	0.0388665	6.20666	4.27526	1.98201	7.44407	14.624	4.01467	0.144803	0.00062738	3.28678
326	T	0.899392	0.156946	5.19851	389.479	11.3851	0.795678	9.31269	30.4677	2.08051	0.0222464	9.41091	1.70262	0.146546	0.138502	0.110539	0.145705	0.0838042	0.145554	0.613623	1.92751	1.0238	0.138815	0.336055	0.283387	0.196536	1.51095	7.81941	9.43166	4.92459	0.169312	1.65361	2.34284	0.0682742	0.346614	2.79323	31.7373	127.456	130.017	0.0388665	5.38627	5.57413	0.398669	3.65162	9.14012	3.32508	0.144803	0.00062738	0.851758
341	T	2.99695	0.977091	7.10597	739.777	31.7983	0.84631	6.98667	251.981	3.42275	1.57785	15.3032	0.652691	0.146546	0.138502	0.685977	0.145705	0.0838042	0.145554	2.1172	4.20642	2.72089	0.138815	1.09468	0.722603	0.810501	5.94496	25.9992	29.4647	7.62199	0.876353	4.10396	6.27282	0.252602	1.17209	13.4009	101.554	262.949	191.73	0.0388665	6.68695	6.9952	2.97229	10.7135	18.9858	4.83866	0.144803	0.0777593	2.59552
342	T	1.56545	0.452543	3.19697	535.565	30.4299	0.268023	11.2483	214.662	1.49914	1.38122	12.7939	0.310915	0.146546	0.138502	0.110539	0.145705	0.0838042	0.145554	0.248587	0.73296	0.56399	0.138815	0.151512	0.105944	0.196536	1.26323	5.7824	5.20257	2.92948	0.169312	1.33563	1.99001	0.0793098	0.445679	4.71139	43.5748	143.275	134.031	0.0388665	4.49795	5.76321	1.40619	4.98368	8.1003	2.14888	0.144803	0.00062738	1.25323
343	T	2.37765	1.23945	9.40645	638.687	42.9487	0.070823	17.9325	284.596	5.1027	1.70127	20.7268	0.364045	0.39544	0.138502	0.110539	0.145705	0.0838042	0.145554	0.46445	1.07286	1.0356	0.138815	0.151512	0.263563	0.196536	1.90347	8.74317	7.31216	4.54277	0.413983	1.92984	2.71662	0.091609	0.777174	7.42901	65.0606	208.621	195.431	0.0388665	6.38311	7.8607	2.42713	7.36687	12.0392	3.23284	0.144803	0.00062738	2.05633
345	T	1.93512	0.776656	10.9322	687.362	32.9189	0.681859	13.7691	204.795	1.96622	0.874457	16.9824	0.503931	0.146546	0.138502	0.110539	0.145705	0.0838042	0.145554	0.799261	2.44665	1.44064	0.138815	0.915186	0.558567	0.196536	1.21222	7.53035	8.74478	5.09362	0.169312	2.15706	3.3445	0.114408	0.395861	3.39685	36.581	136.517	157.145	0.0388665	3.86988	5.51789	1.30447	5.22835	10.434	3.36425	0.144803	0.00062738	0.914692
360	T	7.77167	1.85003	34.2241	792.859	67.2534	0.00484217	17.288	229.463	29.751	0.4916	33.3777	0.62711	0.146546	0.138502	0.110539	0.145705	0.0838042	0.145554	1.34581	4.9216	2.26184	0.138815	0.726354	0.42101	0.362052	3.91771	23.3362	24.1272	10.1364	0.665563	3.20125	5.59971	0.0772193	0.70277	8.87619	76.133	287.141	297.842	0.545474	8.00935	8.80733	1.59186	6.55052	15.3659	5.52458	0.144803	0.00062738	1.93501
361	T	5.1863	1.43643	18.042	675.337	51.6789	0.102685	8.81762	200.772	24.8131	0.511551	27.5868	0.370563	0.146546	0.138502	0.110539	0.145705	0.0838042	0.145554	0.832277	2.84028	1.64303	0.138815	0.682397	0.374917	0.196536	2.63663	16.3971	18.7053	6.28522	0.435575	2.40568	4.57419	0.00169175	0.445489	5.45625	56.4256	214.085	217.957	0.0388665	6.11775	6.38568	1.16465	5.06004	11.8406	3.78086	0.144803	0.00062738	0.963861
362	T	7.73568	2.41412	36.3531	927.402	69.6992	0.00484217	17.3962	260.224	36.0853	0.394641	35.9368	1.22785	0.861701	0.138502	0.110539	0.145705	0.0838042	0.145554	2.48104	10.1281	7.5533	0.138815	1.16787	1.05364	0.907024	8.18357	55.4041	75.8856	40.5135	1.4117	6.07339	13.4981	0.346074	1.27077	16.7541	157.276	661.28	783.98	8.96587	15.4727	19.5653	2.64037	12.0956	28.6259	10.801	0.144803	0.00062738	2.77435
363	T	6.70527	1.54513	21.6409	742.408	69.6606	0.00484217	22.1445	266.989	6.37284	0.755624	32.5534	0.0570616	0.146546	0.66248	0.87974	0.51125	0.230684	0.516424	2.6414	10.6357	9.04889	0.461046	1.8942	1.71726	0.196536	7.12555	40.4358	40.1569	15.531	1.45588	7.60799	13.4648	0.429067	1.6744	13.8631	101.122	376.542	302.935	2.021	10.483	7.97801	2.50086	12.4162	35.0575	10.1706	0.144803	0.00062738	3.4894
364	T	5.87927	1.61852	36.0793	834.232	65.0813	0.00484217	20.6362	224.856	11.353	0.586066	30.9488	0.0893048	0.146546	0.138502	0.110539	0.145705	0.0838042	0.145554	1.11175	5.02013	2.08166	0.138815	0.951285	0.501203	0.196536	2.78624	17.9502	17.6749	4.5507	0.521341	3.35862	6.77288	0.014416	0.703251	5.37607	46.2401	181.682	162.896	0.0388665	5.28994	4.51262	0.724069	6.29609	18.1139	5.63467	0.144803	0.00062738	1.31387
365	T	5.45443	1.75557	33.9445	841.532	60.7468	0.00484217	30.5145	223.691	7.7181	1.06551	44.8644	0.00149747	0.146546	0.442182	0.437664	0.230346	0.0838042	0.367563	3.4638	12.731	3.75332	0.248605	1.6527	0.731471	0.965807	6.30992	32.387	27.6714	6.6374	0.865515	4.57705	8.02973	0.00526401	1.53247	8.7568	61.7535	194.606	167.489	0.0388665	5.30802	4.47308	1.18254	6.79544	17.4133	6.01293	0.144803	0.00062738	2.19569
4	T	3.34162	1.28845	6.20037	549.015	43.0295	1.21008	4.03143	81.6898	9.87937	0.651637	11.0365	1.73978	0.56116	0.138502	0.110539	0.145705	0.0838042	0.145554	0.462393	1.21308	0.500835	0.138815	0.249465	0.165742	0.196536	1.26087	4.30861	3.78694	2.75064	0.169312	0.740913	0.979816	0.0196529	0.200983	2.83073	21.5889	68.0988	67.15	0.0388665	3.97395	4.02475	0.708183	2.18766	4.18165	1.48854	0.144803	0.00062738	0.476885
5	T	2.55512	0.91478	10.9756	422.713	33.6647	1.1621	3.22174	61.3342	9.73142	0.206293	6.82558	0.975264	0.545252	0.138502	0.110539	0.145705	0.0838042	0.145554	0.6132	1.57775	0.655544	0.138815	0.168448	0.255048	0.232045	1.7009	6.41559	4.88407	2.42594	0.187969	0.893232	1.05655	0.0483889	0.246194	3.93696	26.7088	77.2006	61.4038	0.263857	4.08631	3.71845	0.831119	2.50878	4.61341	1.23411	0.144803	0.00062738	0.694224
6	T	3.7824	0.874962	18.5412	383.271	34.2747	0.629421	3.80941	49.8147	10.7047	0.0700244	6.16896	1.19554	0.496812	0.408269	0.221354	0.145705	0.0838042	0.4154	2.81619	7.19234	2.0602	0.138815	0.599445	0.387935	1.222	5.94078	20.6073	15.9741	8.37557	0.466835	1.92061	2.56407	0.15332	1.09899	9.13785	56.2062	177.271	156.724	1.91372	8.6004	7.92235	1.35709	4.22728	7.99155	2.89191	0.144803	0.00062738	1.73227
14	T	17.2836	2.78004	52.818	853.703	83.2557	0.959101	24.7726	151.752	39.0902	0.0605289	25.0507	5.17411	0.593091	12.3185	8.4386	3.87817	1.26936	5.57954	34.0776	107.447	60.9447	2.75459	11.5266	8.45111	5.29287	32.7666	150.256	149.628	86.0536	3.55013	16.2238	30.1138	2.76313	5.22962	26.8445	148.624	524.009	535.341	37.2565	14.0137	14.5124	3.28948	13.2106	35.9983	21.0265	0.843371	0.794865	6.26079
15	T	20.8786	2.63738	55.8301	713.409	87.9914	0.503921	17.3125	123.751	32.0485	0.0222464	14.945	2.29163	0.42953	31.3444	27.7997	7.84132	2.43798	11.1541	72.199	270.328	132.373	4.2071	17.757	13.6486	10.1484	53.5742	250.144	254.954	155.65	4.24992	21.2071	43.1914	5.66485	7.13783	33.0309	173.028	689.39	773.021	77.8209	14.4737	15.8757	3.52863	15.1092	46.2012	29.1881	1.01533	2.03402	7.33259
16	T	20.6675	3.68218	65.4221	951.895	117.202	0.722351	29.8572	216.188	64.7836	0.0222464	35.0496	4.72759	1.39335	6.02384	3.23773	2.21832	0.494729	4.53929	29.5819	88.5383	41.0649	2.48809	10.5586	6.12177	6.7753	40.2711	176.778	174.773	83.4854	5.45734	21.9671	35.8507	2.49264	8.22069	45.7971	248.006	840.224	792.649	41.1804	24.8848	25.2376	6.53471	25.5268	65.5578	32.2798	1.34104	0.69236	11.2726
18	T	17.5937	2.05074	30.3608	650.517	76.8155	0.507781	18.2559	197.984	32.9243	0.639403	35.8982	6.62662	0.646966	1.45424	0.706256	0.352476	0.0838042	1.20525	10.8294	26.4455	9.2415	0.526951	1.76956	0.986472	2.64881	20.0199	89.0569	62.465	26.0529	2.16861	6.51227	7.21043	0.28702	3.22888	28.5691	195.038	630.936	409.311	7.59747	19.7884	13.8113	3.33435	10.0677	19.7717	4.7991	0.663117	0.0769646	5.62416
19	T	16.0522	1.79061	25.1445	564.534	61.888	0.630021	19.879	173.604	15.8915	0.660265	25.7614	3.84575	0.36515	1.41862	0.943048	0.306367	0.113561	1.06268	7.30739	23.4198	16.3907	0.422688	1.43195	1.00276	1.51518	12.2678	80.3315	78.6082	51.3107	1.30841	4.29289	5.72581	0.69882	2.1303	14.9048	108.548	473.092	432.214	27.5117	15.7926	13.2959	1.25827	5.25158	12.9919	4.83722	0.286907	0.325043	2.98054
20	T	39.3459	1.9603	71.0297	612.987	105.967	0.00484217	22.1659	186.43	24.818	0.526161	21.813	4.48762	0.290731	8.77673	6.43381	1.40517	0.390688	5.01494	39.7052	121.818	66.1992	1.84177	5.47938	3.07723	5.06298	38.7036	289.666	271.474	136.823	2.64437	9.1213	11.7868	1.35361	6.84341	33.6583	203.136	973.227	818.066	44.5545	20.465	15.2563	1.17651	6.14288	14.5604	5.72333	1.14281	0.582549	8.11213
22	T	33.3035	2.01281	49.1318	581.149	99.5244	0.00484217	20.1511	192.474	29.2014	0.641045	23.6301	3.74229	0.335244	2.9262	2.52906	1.0493	0.367516	2.44075	16.3975	46.402	25.3975	1.51787	4.98747	3.11406	2.84541	30.3286	184.716	146.54	51.5383	3.94185	14.3684	18.6224	1.12339	4.2935	39.0061	275.104	1015.48	657.555	16.6371	20.6348	14.9962	4.88633	15.5777	36.8739	10.1546	0.636881	0.476248	7.04392
27	T	3.96395	1.50644	19.4589	637.215	55.335	1.3073	6.47553	162.515	18.9343	0.637603	28.4437	2.77572	0.376104	0.138502	0.110539	0.165656	0.0838042	0.145554	1.14603	2.91785	1.27266	0.253346	0.707943	0.461803	0.344127	2.34557	8.60175	7.89096	4.67858	0.38093	1.77896	2.69054	0.176353	0.646259	4.65449	32.9928	107.996	110.741	0.445797	5.00874	5.17027	0.840395	3.74642	7.36652	2.51384	0.144803	0.00062738	1.1812
28	T	4.12769	1.83702	22.2723	682.781	62.2056	0.765159	7.69651	172.616	20.4646	1.01423	26.1068	2.70462	0.525237	0.138502	0.110539	0.145705	0.0838042	0.145554	0.853654	2.59652	1.34174	0.138815	0.621979	0.482981	0.394522	2.38058	10.4121	10.4276	6.90331	0.455909	2.10037	3.54316	0.106292	0.680241	5.9076	45.6931	159.907	169.562	0.470143	6.75162	7.78612	1.26126	5.24278	10.7739	3.33825	0.144803	0.0285797	1.38256
30	T	5.54537	2.33611	23.0189	679.724	81.7088	0.347753	7.14798	218.087	20.3362	1.19776	29.2318	3.4731	0.580649	0.138502	0.110539	0.145705	0.0838042	0.145554	0.590378	1.58024	1.25119	0.168765	0.634676	0.64692	0.196536	1.6901	8.5708	9.6073	7.71015	0.396958	1.87112	2.91204	0.309436	0.446999	4.81797	45.4594	184.867	216.748	0.719679	7.30454	9.73271	1.13667	5.20768	10.8757	3.54932	0.144803	0.0111525	0.998585
31	T	6.67813	3.24847	33.6692	779.601	92.7	0.366905	9.85931	248.974	27.3188	0.977722	39.8518	3.60133	0.542418	0.138502	0.110539	0.145705	0.0838042	0.145554	0.854844	2.02788	1.28203	0.211175	0.679204	0.541156	0.196536	2.45876	11.9087	15.8659	14.1905	0.755294	2.71869	3.91336	0.245283	0.651866	7.93657	72.7088	311.876	354.034	0.614488	11.2481	14.9338	2.58339	7.67719	15.8303	4.45317	0.144803	0.00062738	2.06332
36	T	2.53643	0.657272	7.71583	377.375	24.4238	1.08223	1.61035	40.6796	4.75888	0.524417	7.39475	1.15605	0.606344	0.228366	0.134022	0.192705	0.0838042	0.22193	1.67303	3.68946	1.30939	0.327127	0.936468	0.77574	0.34409	3.75937	12.911	13.6409	7.18228	0.628697	3.16578	4.47158	0.281086	0.93601	6.84014	52.8724	173.8	185.228	0.0388665	7.01072	8.87112	2.55174	8.16507	14.3111	4.69048	0.144803	0.00062738	1.51504
37	T	1.61814	1.00156	11.8748	555.047	33.4353	1.20015	4.10401	93.6204	6.64311	0.526879	16.5927	0.730579	0.490824	0.277471	0.125191	0.227625	0.105972	0.145554	1.10785	2.40024	1.75226	0.331627	0.845567	0.676984	0.217517	1.60311	5.96755	6.04057	4.75105	0.292418	1.48797	2.0705	0.251588	0.435326	4.43068	28.7592	83.8802	81.0578	0.372937	3.76775	5.58827	1.80856	4.06681	5.9504	2.1376	0.144803	0.00062738	1.03739
51	T	15.0867	1.06122	51.5549	609.745	59.2528	0.30762	10.4261	112.86	20.0755	0.461268	11.3805	1.76609	0.146546	2.22767	2.5863	0.658374	0.329641	2.42819	20.1484	69.2041	38.0036	1.18686	4.07393	1.84625	4.03314	32.8869	224.89	200.454	99.2784	3.22409	11.0437	13.983	0.8933	7.46225	50.9777	284.75	1130.97	870.374	34.5465	22.273	19.4509	4.83259	12.1511	29.1788	8.20937	1.23543	0.282969	12.5115
52	T	12.8886	0.572803	31.3637	473.352	47.0089	0.00484217	6.51504	68.1361	12.2559	0.257259	7.18445	0.816305	0.146546	1.15615	1.70507	0.755228	0.367669	1.0975	9.63199	39.9954	22.9488	1.1859	4.37524	1.94038	1.89718	19.4682	140.706	143.742	52.6941	2.79854	11.9162	15.1938	0.61793	3.05509	28.5606	200.848	872.85	617.434	14.4974	19.4765	14.8835	3.15304	12.6099	33.6618	8.88853	0.43802	0.0511736	5.01647
53	T	7.70261	0.366161	26.794	432.183	34.7986	0.270919	6.25205	54.4536	10.5362	0.363679	6.78611	0.73922	0.471518	1.15587	0.969308	0.612127	0.217686	0.986206	8.18792	30.5756	15.4541	0.613629	3.03061	1.31019	1.59864	14.5442	97.1548	88.5595	37.3676	1.77839	7.29714	9.42159	0.336314	2.43462	20.5941	136.472	556.111	410.712	10.4131	15.3569	11.7822	1.52	7.90742	20.225	6.07503	0.319147	0.0168922	3.46333
54	T	9.74775	0.260095	24.9809	410.714	32.3784	0.613762	4.72453	48.509	10.5274	0.314605	5.85955	0.691943	0.515857	2.12071	1.66711	0.853575	0.163839	1.40546	15.1886	52.6261	30.8473	0.976314	4.02203	2.05315	2.18192	20.3294	155.75	143.895	75.0629	2.27768	9.52163	12.6926	0.534609	2.89246	22.8224	165.047	762.057	617.263	24.5652	18.6168	13.6343	1.4163	8.06062	23.0038	7.59706	0.479614	0.15319	3.72631
59	T	2.66325	0.590117	13.2351	472.363	29.6657	0.596129	6.55916	64.5471	4.56834	0.745674	12.26	1.81584	0.386672	0.311197	0.150589	0.357094	0.14268	0.145554	1.71846	5.83779	2.50079	0.243826	1.58266	0.777192	0.399293	2.59342	10.7145	12.1372	7.79105	0.268338	1.96679	3.49252	0.137211	0.281065	4.07258	29.9894	109.79	134.744	0.198279	4.35043	5.34368	0.874901	3.4777	8.09066	2.98817	0.144803	0.0144873	0.603297
60	T	2.98296	1.69521	26.1737	654.749	47.7979	0.493768	36.2254	100.943	7.47296	1.28688	16.8448	0.836931	0.265184	0.696743	0.324555	0.238759	0.154177	0.404907	2.21032	5.58727	3.20601	0.382402	1.37345	0.933571	0.196536	4.62796	16.4173	15.0536	8.41535	0.638143	2.91533	4.31001	0.294681	0.992364	7.9394	45.4688	137.898	153.765	1.52037	5.13883	6.64834	1.88429	5.77812	10.0834	3.84045	0.144803	0.00062738	1.39648
61	T	4.76364	0.812162	7.4899	657.245	35.3883	0.938515	5.62141	73.623	10.6073	0.322542	11.4689	1.10396	0.332532	0.138502	0.850735	0.55308	0.512664	0.145554	1.34291	5.01178	5.58703	0.400252	2.13803	1.47432	0.196536	1.67738	11.1782	25.345	17.0293	0.325007	2.44488	5.99712	1.01352	0.206734	2.80572	23.3936	103.181	152.713	3.09997	3.43898	5.32037	0.0746716	2.87338	8.29596	5.3361	0.144803	0.102079	0.387366
63	T	9.19726	0.983222	16.8995	642.255	62.0305	0.180392	3.50919	85.1924	13.8741	0.82037	14.225	1.80938	0.177446	0.871365	0.97997	0.645798	0.31964	0.7104	5.32032	19.6655	10.9268	0.706799	3.21294	1.98712	1.12402	10.8182	54.2695	52.6511	24.7229	1.84414	8.45875	13.0808	0.628434	1.14293	14.2389	110.881	389.999	353.984	7.08163	11.225	11.8152	3.05703	12.6726	29.4736	11.5045	0.144803	0.00062738	2.7359
70	T	10.6469	1.77441	48.1444	713.895	83.1991	0.00484217	34.3025	202.364	27.1556	0.742798	39.5442	2.33627	0.269401	3.44678	1.96391	1.20876	0.389202	2.63676	16.3156	42.4454	16.7028	1.63464	5.44253	2.48739	4.06013	26.6426	104.193	73.5263	26.0239	3.20172	12.1422	15.9399	0.355577	4.10596	27.5319	140.935	417.75	254.012	11.8	11.007	7.78953	4.13801	14.3816	33.5072	10.7936	1.02356	0.0876896	5.66265
71	T	2.31281	0.506171	15.3126	531.666	34.1193	0.705861	20.1051	92.79	9.6914	0.441007	11.2041	0.785809	0.314974	0.63988	0.487968	0.304838	0.223442	0.428561	2.20401	5.80352	3.23647	0.228043	1.31828	0.859612	0.469982	4.04393	13.2411	10.8776	6.37069	0.48093	2.24541	3.88696	0.180027	0.534744	4.98596	31.0599	91.0524	85.4633	1.35703	3.38652	3.92662	1.63673	4.91553	9.43394	3.4091	0.144803	0.0785193	0.796661
72	T	4.97714	0.437218	6.98043	400.119	38.9343	0.0750283	1.7058	62.6813	0.26534	0.0222464	6.25584	0.19268	0.260881	0.413396	0.284972	0.413685	0.23303	0.719506	5.71163	16.2921	10.5761	1.07122	3.32808	2.14487	1.61554	15.8251	80.9188	83.6645	54.0891	3.34645	13.9804	22.6919	0.386349	1.91878	23.777	188.207	740.424	757.426	7.6512	13.5782	17.4949	6.06228	20.6575	48.2111	18.5753	0.330044	0.00062738	4.10538
76	T	3.01806	0.553663	16.7135	652.142	33.4882	1.16408	3.38504	82.1299	6.4884	1.44032	8.49141	0.167267	0.214184	0.138502	0.110539	0.231662	0.0838042	0.145554	0.433542	1.51814	0.614111	0.138815	0.873453	0.408194	0.196536	0.961853	3.85729	5.46685	3.63113	0.256681	1.42884	1.90454	0.00169175	0.181207	3.60823	23.7348	69.4747	70.7122	0.0388665	2.93252	4.03927	1.46162	3.75885	5.14528	1.89677	0.144803	0.00062738	0.328673
77	T	32.3396	1.6987	56.5609	618.3	116.363	0.00484217	29.5954	191.288	49.8457	0.389249	22.0573	2.55805	0.252223	0.138502	0.110539	0.145705	0.0838042	0.145554	1.19315	4.43644	2.96203	0.193389	0.92114	0.349988	0.196536	3.24655	26.7756	31.1956	15.3582	0.75235	2.25144	2.99373	0.117888	0.632473	6.55622	69.9322	363.773	349.965	0.0388665	11.1642	10.0999	0.250244	4.13387	9.46848	2.40833	0.144803	0.00062738	1.19003
79	T	13.0583	1.99668	51.7491	722.572	82.9109	0.00484217	25.6754	251.644	24.6315	1.26729	31.1299	1.16833	0.265436	0.496907	0.600546	0.396389	0.138604	0.434007	3.43466	13.5877	7.52224	0.533646	2.00225	1.0296	1.02309	8.29274	41.4994	41.9612	14.0713	1.28135	5.17432	7.80947	0.21607	1.83744	13.2826	84.4412	274.875	215.558	4.38898	8.72628	7.6415	2.24313	7.7015	16.9989	6.03441	0.30563	0.00062738	3.56969
80	T	4.19874	1.30211	31.4538	689.661	56.6681	0.0850122	23.929	183.172	14.1012	1.28135	24.9799	1.06304	0.146546	0.617596	0.413388	0.347232	0.340388	0.500993	2.65067	8.44399	6.0992	0.535376	2.13115	1.29692	1.11729	6.80959	25.0286	25.5857	17.1719	1.23652	4.85926	8.66307	0.462847	1.87211	13.6922	72.9527	209.623	228.776	2.65621	7.3297	9.56463	3.68526	10.1818	17.0643	5.90509	0.167871	0.00062738	3.40513
81	T	5.10413	1.57794	53.7283	911.551	48.1183	1.66153	26.4312	156.615	15.701	1.22127	17.2706	1.07158	0.257083	0.654872	1.15823	0.346562	0.230164	0.957522	3.05505	6.43813	2.05154	0.331117	1.32716	0.391699	2.92736	9.46563	20.3993	16.9877	3.38424	0.801077	2.02927	2.7869	0.126345	4.45852	21.5197	68.6188	115.608	73.5252	0.0388665	4.73931	5.70255	3.88327	6.83488	8.12289	1.92328	0.85387	0.00769453	8.8363
82	T	3.98874	1.48978	57.0631	809.598	65.6115	0.316026	30.7473	176.8	13.1514	1.91033	18.4715	0.994453	0.146546	0.138502	0.162572	0.264407	0.0838042	0.365832	1.91021	4.66915	0.962632	0.30219	0.981109	0.283652	1.99583	9.04631	20.8765	11.051	2.52963	0.848165	2.07387	2.45079	0.00169175	3.17327	21.1876	88.0072	172.72	99.036	0.0388665	7.08649	6.25188	4.81464	8.25248	9.67523	1.81584	0.526986	0.00062738	6.33155
86	T	9.0618	1.78417	63.5451	673.465	67.7802	0.00484217	19.5847	203.753	35.9569	1.13824	22.8697	2.53142	0.146546	1.42737	0.663476	0.353979	0.0838042	1.08546	4.63995	12.89	8.69339	0.481994	1.63234	1.09517	2.39729	12.9068	49.8937	47.9393	32.3879	1.6156	5.09497	7.12154	0.540001	3.81489	25.1873	119.924	386.988	377.714	24.7723	9.92529	11.9572	4.28104	9.09538	18.6356	7.44339	0.525097	0.0278056	6.96773
87	T	10.4784	1.62253	46.6338	733.654	75.7929	0.00484217	10.6585	225.24	27.4641	3.27214	49.0377	0.857451	0.164781	1.77858	0.985673	0.440582	0.14322	1.85099	7.46575	13.9883	2.86632	0.438521	1.23423	0.503222	6.32202	23.4275	46.7539	27.1049	9.67246	1.70623	4.5977	4.81861	0.139299	4.5363	30.9236	152.241	365.11	259.799	0.16832	9.56219	10.7678	5.62377	12.9244	18.4131	4.35387	1.02057	0.00062738	8.85145
88	T	3.28219	0.554926	12.3024	465.593	33.785	0.239658	11.7683	128.2	7.26036	0.674833	19.845	0.110589	0.400993	0.138502	0.163635	0.145705	0.160004	0.145554	0.752808	2.25328	1.2451	0.138815	0.928865	0.358182	0.292339	2.63155	11.3846	10.4356	3.02012	0.553746	1.96959	2.30321	0.104804	0.743553	7.49318	49.6366	142.364	102.776	0.0388665	5.42899	4.57335	1.93623	5.34377	9.37188	1.83839	0.144803	0.00391644	1.6522
90	T	1.80173	0.757016	8.6295	549.549	23.9508	1.25007	9.81504	101.557	7.14103	0.715137	12.0884	0.00149747	0.226854	0.368939	0.165385	0.351974	0.0838042	0.454036	2.25139	5.7725	1.77282	0.531613	1.70085	0.654454	1.43371	5.50808	14.0992	11.4431	4.85215	0.543219	2.39684	2.94888	0.157014	1.58778	9.49628	42.2696	101.511	87.3572	0.0388665	3.76477	4.39332	1.57496	4.50382	6.85052	2.28647	0.144803	0.00062738	2.70883
91	T	2.62111	0.922552	23.5051	780.966	33.8005	1.64896	13.4765	144.046	11.5441	0.715552	19.2135	0.26272	0.390398	1.79562	0.620952	0.504479	0.153845	1.57182	6.48003	16.2447	9.20378	0.605941	2.16432	1.57852	2.65946	14.0097	43.7691	38.5937	20.4711	1.84903	5.9196	9.07502	0.476241	3.44124	22.822	99.337	243.598	230.184	6.67221	7.48723	9.00882	4.16221	10.9799	17.4311	7.25584	0.418716	0.0558782	4.38288
107	T	4.88782	1.83844	43.3738	857.997	52.7946	1.05355	26.2442	255.539	30.4756	2.052	28.4865	2.14277	0.260725	0.269854	0.110539	0.145705	0.0838042	0.463968	2.52611	5.11055	1.60895	0.233938	0.652123	0.282077	2.38798	13.5197	34.327	18.863	5.76126	1.72713	4.11808	3.64399	0.0064137	4.25386	34.2485	153.257	288.512	166.692	1.80707	10.0114	11.1739	6.91747	13.5039	16.0389	3.32054	0.882175	0.00062738	10.5708
108	T	3.73732	1.06806	47.9787	703.625	37.8172	1.15651	28.2074	181.385	22.4123	0.96756	18.7553	1.47473	0.286222	0.472518	0.141673	0.163882	0.0838042	0.681646	3.057	6.39931	2.568	0.300579	0.95575	0.500965	3.00087	12.6053	28.627	17.4411	7.58134	1.55855	3.90688	3.98795	0.205008	5.72564	31.6795	111.595	200.089	135.241	3.80837	8.17604	9.97671	6.16142	11.6448	13.8948	4.08074	1.10988	0.026696	12.6111
109	T	3.4943	1.38543	33.6517	680.213	41.3737	0.840917	13.3687	175.234	21.6004	1.20718	17.8247	1.16752	0.230898	0.237616	0.110539	0.145705	0.0838042	0.380358	2.18674	4.48913	1.65058	0.276757	1.02838	0.449041	1.47696	8.68697	25.9101	20.1644	6.45211	1.61345	5.01112	5.34751	0.111864	2.81398	23.6995	114.052	252.766	178.852	0.529041	8.54103	10.3945	6.58508	15.0744	19.8835	5.57849	0.395123	0.00062738	6.4901
134	T	4.58558	1.76503	33.5423	854.274	67.9613	0.512747	10.2727	186.725	9.51909	2.91656	29.8846	1.80071	0.260254	0.138502	0.110539	0.145705	0.0838042	0.145554	1.26315	2.9877	1.58293	0.138815	0.637341	0.417181	0.617353	4.15013	15.4837	13.2153	5.38827	0.877089	2.98452	4.47577	0.0656268	1.1895	11.6236	71.0937	187.712	170.459	0.0388665	6.52157	8.31443	4.15297	9.90736	15.3626	4.34351	0.199972	0.00062738	2.79672
135	T	1.70353	1.0414	17.6605	734.822	34.9425	1.20076	7.30396	141.711	5.97541	1.77663	22.9527	1.77576	0.398234	0.138502	0.110539	0.145705	0.0838042	0.145554	0.188546	0.550243	0.498602	0.138815	0.334487	0.326133	0.196536	0.43232	2.34547	2.57269	2.38035	0.169312	0.881341	1.15549	0.0201635	0.181207	2.35427	17.189	61.3089	75.7345	0.0388665	2.31259	4.209	1.28583	2.66202	3.64453	1.62296	0.144803	0.00062738	0.546187
136	T	4.57282	1.47808	28.4876	816.276	43.9514	1.16111	20.1726	102.735	14.1619	1.21851	22.7704	1.2615	0.425118	0.487761	0.15904	0.145705	0.0838042	0.508588	2.62985	4.98007	1.92193	0.395257	0.966006	0.560851	1.45688	6.72205	20.2997	12.0223	4.18848	0.8166	2.93174	2.98906	0.00753337	1.93418	13.6974	64.0124	135.611	75.1533	0.419694	5.2412	4.14344	2.69288	7.27039	11.5034	2.37186	0.357638	0.0329036	2.67249
137	T	4.04835	0.964669	27.1539	826.207	38.0607	1.39385	26.4533	95.6422	10.3817	1.13745	29.7784	1.74402	0.224701	0.995944	0.179343	0.145705	0.0838042	0.790319	3.59587	4.90371	1.98934	0.276623	0.720571	0.546114	2.938	8.29178	17.4635	8.30824	4.11902	0.682249	2.29935	2.20264	0.0164361	2.43504	16.259	53.6738	97.3563	51.7613	0.45966	3.86344	3.94651	2.78913	5.62066	7.29046	1.62132	0.534133	0.00836425	2.63885
138	T	3.53552	1.48432	43.6693	711.698	48.3205	0.464462	85.6896	188.668	17.8109	1.05347	32.7953	2.77067	0.491462	1.03899	0.272239	0.145705	0.0838042	0.923528	5.40219	12.8973	5.3473	0.350658	1.29753	0.97777	2.80938	11.8909	30.7773	27.4326	13.3765	1.11226	3.26019	4.18079	0.379074	4.48993	19.717	76.3792	171.711	156.259	4.02551	6.57495	7.17636	2.94921	6.4497	10.0983	3.90523	1.04075	0.11962	7.47722
139	T	1.85844	0.700267	19.0948	586.363	25.311	0.887198	35.7573	108.963	11.304	0.677387	21.6199	2.36989	0.323029	0.972677	0.166926	0.145705	0.0838042	0.542474	3.90778	5.9978	2.80056	0.196678	0.563787	0.406104	2.3413	7.37898	15.506	8.87887	6.45049	0.44798	1.81945	1.9181	0.277849	1.81802	10.9166	39.8131	82.0217	67.82	2.71465	3.29676	4.58141	1.98502	3.74098	4.41212	1.87021	0.498233	0.00221032	2.80339
140	T	3.99069	0.746847	15.9202	548.247	45.5268	0.00508598	14.1362	86.8376	15.7331	0.0222464	10.1286	0.799292	0.292799	0.454937	0.280216	0.293913	0.0838042	0.316612	2.95166	10.6566	5.20329	0.314735	1.43923	0.987731	0.571487	5.63293	29.5441	29.8485	13.7433	0.953545	4.37911	6.9698	0.201014	0.670416	7.8151	64.3948	248.413	230.916	3.08503	7.54834	7.47534	1.64955	8.27641	20.4349	6.91561	0.144803	0.00062738	1.73779
141	T	4.0817	0.956656	13.3188	640.629	41.2569	0.907434	8.77996	159.72	4.98718	0.899004	15.885	1.46392	0.225425	0.138502	0.110539	0.145705	0.0838042	0.145554	0.352291	0.946591	0.722629	0.138815	0.367434	0.236974	0.196536	1.38195	8.4707	14.2947	7.85711	0.446717	1.9116	2.82836	0.104839	0.181207	5.3671	59.4389	269.962	309.672	0.0388665	7.37271	11.1808	2.35704	6.37648	12.8161	4.12906	0.144803	0.00062738	1.35808
143	T	2.7023	0.95822	14.4094	636.744	33.5394	0.858352	4.72302	127.413	6.38409	0.683427	15.4368	1.64861	0.362614	0.138502	0.110539	0.145705	0.0838042	0.145554	0.415504	1.11959	0.842327	0.138815	0.404447	0.282743	0.196536	0.689022	2.86973	3.19679	3.9268	0.169312	0.670774	0.962451	0.00169175	0.181207	2.24186	15.6713	59.1483	86.2715	0.0388665	2.25756	3.47944	0.464647	1.8722	3.27886	1.06956	0.144803	0.00062738	0.322927
144	T	3.35641	1.71932	33.1967	825.636	49.6286	0.701284	7.03052	165.503	10.773	1.47512	15.9345	1.70165	0.317581	0.138502	0.110539	0.145705	0.0838042	0.145554	0.188546	0.574031	0.344803	0.138815	0.151512	0.176156	0.196536	0.909008	2.50743	1.9835	1.2691	0.169312	0.626681	0.784246	0.00169175	0.311663	2.84183	16.9229	43.7253	34.8256	0.0388665	1.77161	1.92098	0.724973	2.01026	3.01971	0.790988	0.144803	0.00062738	0.715347
150	T	5.71017	2.12716	23.7407	875.118	68.5627	0.371187	12.5728	262.389	19.6878	2.09577	38.5403	2.46513	0.343335	0.615276	0.344755	0.368698	0.14116	0.379911	2.17295	6.62059	7.57061	0.306517	1.34823	1.7609	0.658509	5.20625	23.0491	20.9452	17.7958	1.02665	4.89307	7.9337	0.6143	1.04506	10.4314	78.1213	243.024	243.318	8.91569	6.90471	11.0814	4.93512	12.2219	19.0608	8.08086	0.144803	0.107432	1.68289
158	T	11.1466	2.17608	66.9284	897.679	72.6592	0.112295	17.1039	210.62	44.09	1.00824	17.769	0.758395	0.323563	0.570446	0.316772	0.24851	0.0838042	0.479365	2.92143	10.099	7.88202	0.380923	1.10131	0.856573	0.849594	7.51607	42.4919	40.7503	24.1911	1.10553	3.84545	5.63775	0.258803	1.14726	17.2899	130.481	403.233	375.982	5.23574	10.0613	12.7983	3.57412	8.854	14.4724	4.58322	0.144803	0.0545374	2.47574
183	T	4.97052	1.05597	26.7721	640.391	42.0874	0.447818	16.6604	121.59	12.0987	0.436805	21.8557	2.81611	0.21418	0.138502	0.110539	0.145705	0.0838042	0.145554	1.06749	1.70666	0.272164	0.138815	0.366581	0.174867	0.581153	3.70711	8.43308	8.39718	1.84301	0.636684	1.71143	0.879125	0.00169175	1.26885	9.82741	51.5611	110.503	49.3089	0.0388665	7.16756	3.67872	2.1106	5.43074	7.85285	1.13511	0.144803	0.00062738	3.04011
191	T	9.72287	1.34899	24.1337	701.764	68.1911	0.00484217	8.52448	131.354	11.0412	1.44762	19.8497	1.25021	0.207243	0.138502	0.110539	0.145705	0.0838042	0.145554	1.18216	2.37225	0.428516	0.138815	0.407998	0.149204	0.256122	2.76617	10.7475	14.6959	3.37643	0.439104	1.83278	1.26461	0.0586813	0.426029	6.63578	63.7965	198.762	131.295	0.0388665	7.98134	5.94559	1.3802	5.66524	9.90811	1.60556	0.144803	0.00062738	1.26862
192	T	16.3348	0.965948	31.5125	577.641	59.9376	0.00484217	11.267	109.445	9.92323	0.63644	15.534	1.11336	0.401087	0.653543	0.152297	0.145705	0.0838042	0.745594	9.9663	22.5662	2.32597	0.448579	1.46027	0.401173	1.77849	14.1999	54.5926	52.2159	10.5049	1.31279	5.47274	3.20919	0.0620175	1.92575	17.2426	107.756	396.614	197.497	0.0388665	11.9989	7.29635	1.83543	6.50183	16.3621	2.93472	0.328627	0.00062738	2.73451
193	T	4.92655	0.983401	20.4112	663.971	43.4831	0.522279	11.3031	99.7961	13.0102	0.74635	14.6995	1.97133	0.351636	0.138502	0.110539	0.145705	0.0838042	0.145554	0.728913	1.31976	0.431826	0.138815	0.151512	0.105944	0.196536	2.09219	8.66908	7.69051	2.02412	0.313436	1.33037	0.992711	0.00169175	0.555216	6.78831	43.8779	134.245	76.5733	0.0388665	7.21613	5.64836	1.35213	3.53949	6.42989	1.08892	0.144803	0.00062738	1.4174
195	T	16.8675	0.920358	32.2218	642.901	80.1109	0.00484217	14.4373	95.183	14.2441	0.60158	17.7397	2.83754	0.735705	0.339308	0.110539	0.145705	0.0838042	0.230923	3.95381	10.6242	3.36484	0.29876	1.05235	0.482086	0.751137	6.70086	40.1015	39.1641	12.4082	0.948078	4.1055	4.07604	0.0757287	1.02093	9.76765	72.8096	298.363	186.371	1.65196	11.0702	7.34182	1.14832	5.69032	16.817	3.98327	0.144803	0.00062738	1.57131
196	T	2.71741	0.891315	8.82804	633.249	46.104	0.385726	13.3996	106.992	4.59289	0.515279	13.7181	1.70243	0.281955	0.138502	0.110539	0.145705	0.0838042	0.145554	0.483665	1.19661	0.474558	0.138815	0.258	0.20492	0.196536	1.18791	4.79173	7.404	2.99682	0.278356	1.17039	1.56309	0.025852	0.254685	3.00161	29.9177	127.384	125.661	0.0388665	6.65449	7.95145	1.26214	4.14594	9.79181	2.14487	0.144803	0.00062738	0.83306
202	T	6.03787	0.953834	40.308	729.978	53.4123	0.159611	13.9209	134.634	9.94305	0.431733	12.8349	0.967035	0.146546	0.138502	0.110539	0.145705	0.0838042	0.145554	0.738758	1.63764	0.662962	0.138815	0.151512	0.105944	0.196536	1.86029	7.67156	6.76233	2.09065	0.169312	1.15834	1.41088	0.00169175	0.398804	3.86765	30.413	102.409	76.4203	0.0388665	6.37772	4.37416	0.19636	2.64879	4.94072	1.22702	0.144803	0.00062738	1.00451
204	T	5.24366	1.24758	18.2847	726.57	42.3153	0.637661	6.18916	162.287	9.48011	0.461191	16.2718	1.25274	0.145875	0.144907	0.114147	0.14896	0.0784931	0.150665	1.26037	3.62925	0.887611	0.139182	0.669706	0.242312	0.340172	2.61045	10.7264	13.8568	4.57338	0.306138	1.96163	1.7698	0.127202	0.432915	4.04889	40.1607	151.942	148.099	0.0465662	8.85348	7.51315	0.0797415	4.08978	7.19259	2.29159	0.144721	0.00049586	0.948384
211	T	2.13926	0.752478	11.9346	636.35	30.1854	1.15577	2.38947	106.945	1.56401	0.943549	8.20563	0.54643	0.199947	0.138502	0.110539	0.145705	0.0838042	0.145554	0.5973	1.34996	0.61273	0.274146	0.692361	0.28788	0.196536	0.916845	3.35851	3.67448	3.16864	0.169312	0.97849	1.20039	0.0118056	0.181207	2.58921	23.4766	84.928	105.964	0.0388665	4.82938	6.97893	0.793699	2.79855	4.34442	1.56897	0.144803	0.00227033	0.690502
212	T	3.13732	1.22886	8.4804	706.753	46.3	0.496751	3.48422	136.662	3.28303	1.6643	14.6667	3.0811	0.146546	0.138502	0.110539	0.145705	0.0838042	0.145554	0.493508	0.998231	0.581142	0.138815	0.440671	0.105944	0.196536	1.12024	5.37778	6.61613	5.26162	0.169312	1.19066	1.78461	0.0816548	0.414431	4.33139	40.7547	159.278	198.312	0.0388665	7.24457	12.1568	0.251776	3.87268	6.89236	2.49631	0.144803	0.00062738	0.926049
214	T	1.9557	0.356636	9.08574	619.312	34.3313	0.715428	2.9261	74.5802	2.29452	0.0222464	10.424	2.37471	0.320995	0.426199	0.197973	0.192568	0.0838042	0.145554	1.9623	7.04924	7.11798	0.276189	1.21805	1.5938	0.284961	3.27153	21.6535	27.377	25.8656	0.624692	3.98291	10.1267	0.257002	0.461355	4.45953	50.9193	242.843	351.317	9.44409	7.67803	13.7829	1.64561	8.51956	18.8546	8.54868	0.144803	0.00062738	0.772649
244	T	2.00941	0.448145	5.46209	459.348	25.2197	0.492116	2.80292	76.5073	2.30283	0.0222464	8.36308	0.664901	0.228985	0.138502	0.110539	0.145705	0.0838042	0.145554	0.686723	1.55642	0.68888	0.138815	0.151512	0.280777	0.196536	1.6884	5.82835	4.03394	1.69612	0.169312	0.931938	0.962942	0.00169175	0.258037	3.19251	35.9623	110.819	83.5493	0.0388665	5.97929	6.11557	1.62931	2.95531	5.318	0.958979	0.144803	0.00062738	0.604351
245	T	2.60025	0.981157	12.3381	670.634	28.4557	1.13446	5.58811	109.415	3.29646	1.16063	10.688	0.918269	0.293429	0.391	0.110539	0.145705	0.0838042	0.241109	1.58645	3.46418	1.64073	0.206025	1.0473	0.652211	0.418744	3.95445	16.1888	12.2001	3.06442	0.816608	3.32766	4.86594	0.120697	0.483417	7.27145	47.4778	120.99	84.6174	0.0388665	6.60196	6.30338	1.70097	7.22788	12.462	3.64185	0.144803	0.00062738	0.798303
246	T	2.49453	0.920868	9.35513	713.112	29.5347	1.4395	6.26079	150.941	1.93017	1.05958	12.9677	0.413647	0.232911	0.548951	0.110539	0.145705	0.0838042	0.41071	2.2735	4.49019	2.90475	0.138815	0.984386	0.701134	0.376356	4.44163	18.5728	16.703	7.72271	0.751397	3.56004	4.10082	0.197035	0.655556	7.43123	49.1484	124.803	105.392	0.342523	7.0353	7.68747	1.46499	6.84148	10.9146	3.78422	0.144803	0.00062738	1.07009
252	T	2.3489	0.834813	24.7781	741.061	42.0706	0.858253	13.8353	103.209	6.20768	0.613739	15.7288	0.509178	0.403193	0.468715	0.172302	0.145705	0.0838042	0.344527	1.80511	4.2284	1.97017	0.138815	0.500087	0.485217	0.88797	4.52692	15.6583	11.2064	5.21193	0.579644	2.02381	2.74437	0.0320011	1.29528	9.12385	50.6101	114.818	85.9351	0.456284	6.73025	7.05312	1.98298	5.45429	8.56529	1.65392	0.144803	0.00062738	2.33325
253	T	9.70377	1.6688	76.8195	892.562	67.3393	0.00484217	23.8114	213.046	16.8001	1.6586	14.4617	1.1086	0.497154	1.76272	1.8364	0.552067	0.183325	1.74472	12.9262	59.6523	54.601	0.746242	3.73702	3.45657	3.69206	23.8039	125.228	147.048	113.19	2.18076	9.15575	19.6731	1.12751	5.76824	37.505	162.617	578.798	723.561	50.8802	12.8872	17.0773	4.32661	11.1579	25.5275	13.3554	1.09508	0.00062738	10.9483
254	T	2.87982	1.06006	32.5504	816.745	39.7389	1.163	14.9424	158.999	7.8972	1.64773	11.783	0.378355	0.236732	0.138502	0.110539	0.145705	0.0838042	0.145554	1.03689	3.45542	1.72839	0.138815	0.579257	0.346038	0.386809	5.46377	27.3117	21.4293	6.19024	0.94948	4.0028	4.93988	0.00169175	1.48648	15.4403	102.973	276.977	245.781	0.0388665	11.8837	13.6464	3.19963	9.36737	15.2893	3.07259	0.144803	0.00437007	3.38227
256	T	6.42677	1.89619	48.412	910.7	58.4818	0.632839	18.771	166.66	13.1961	1.74839	13.3288	0.729472	0.434148	0.251598	0.201917	0.145705	0.0838042	0.359248	2.55883	9.51754	6.79915	0.262927	1.03686	0.769306	1.22932	9.4187	45.7249	45.0531	18.9772	1.36099	4.25358	7.13274	0.209044	2.11378	18.4612	107.019	324.692	316.031	3.78853	11.9202	13.6813	2.75848	8.73069	15.4397	5.91826	0.32388	0.00062738	3.95452
257	T	1.69921	0.878437	8.00777	607.944	41.5264	0.485543	13.6851	126.726	7.21493	0.627149	19.4381	0.162868	0.146546	0.138502	0.110539	0.145705	0.0838042	0.145554	0.572386	1.55187	1.05259	0.138815	0.347513	0.19392	0.196536	1.1377	4.94276	6.03666	3.45558	0.238526	1.11742	2.29189	0.0645388	0.218283	2.33678	24.2893	107.232	128.494	0.0388665	5.57474	8.76657	0.672421	4.78107	8.31557	3.10957	0.144803	0.00062738	0.704228
263	T	4.35678	1.12172	21.5714	802.953	49.9472	0.638282	25.8469	160.685	8.16531	1.84545	24.7735	0.612348	0.325384	0.138502	0.110539	0.145705	0.0838042	0.145554	0.782947	2.24297	1.13135	0.138815	0.402529	0.329321	0.196536	1.56485	6.41887	7.42939	2.68781	0.169312	1.07207	1.43574	0.0458551	0.244884	2.58555	19.7951	65.508	55.1963	0.0388665	4.05189	4.18301	0.714242	2.45472	5.00879	1.41212	0.144803	0.0236337	0.605164
265	T	6.41464	2.60218	13.7621	1245.24	98.6589	0.166462	29.0258	312.302	11.3997	1.78503	65.5138	1.06744	0.421224	0.138502	0.110539	0.145705	0.0838042	0.145554	0.676882	1.97601	0.931378	0.138815	0.465046	0.105944	0.245678	3.44218	16.3686	13.2234	4.62947	0.854438	3.50171	4.63516	0.00169175	1.2986	10.4521	85.4623	260.25	222.59	0.0388665	11.5385	15.8751	2.78181	11.8221	17.2361	4.26864	0.144803	0.00062738	2.18718
266	T	3.41455	1.54186	20.6114	1025.44	61.5037	0.80899	11.6458	143.237	18.4824	1.03282	17.6964	1.52978	0.64286	0.138502	0.110539	0.145705	0.0838042	0.145554	0.188546	0.353231	0.392405	0.138815	0.151512	0.105944	0.196536	0.604297	2.63289	2.51249	2.27441	0.169312	0.639221	0.866142	0.00169175	0.181207	2.38128	22.7635	79.8058	95.7139	0.0388665	5.27991	6.94091	1.00568	2.42321	3.38688	1.02789	0.144803	0.00062738	0.324678
268	T	1.44322	0.877216	5.42206	697.044	37.3331	0.885549	15.6486	199.656	2.97765	1.02534	26.0331	0.294661	0.324969	0.138502	0.110539	0.145705	0.0838042	0.145554	0.188546	0.282585	0.180236	0.138815	0.151512	0.105944	0.196536	0.292537	1.49565	2.1123	2.05901	0.169312	0.551086	0.735698	0.00169175	0.181207	1.74127	17.0689	73.6551	93.3986	0.0388665	4.10137	7.40836	1.18551	3.01982	4.23513	1.32198	0.144803	0.00062738	0.664885
269	T	5.50468	1.75784	14.2047	697.617	66.4332	0.00484217	13.4421	225.193	11.9617	0.549568	24.2994	5.02429	0.494231	0.355851	0.110539	0.145705	0.0838042	0.145554	2.2831	7.73542	1.38675	0.138815	0.228991	0.105944	0.654879	3.41846	13.1065	11.7431	3.95114	0.375538	1.11222	1.32039	0.0418796	0.333767	3.08729	31.8949	147.391	120.668	0.0388665	7.20736	6.30267	0.276104	3.17694	6.70504	1.8345	0.144803	0.00062738	0.516448
270	T	7.80752	2.04327	54.4059	837.88	95.3951	0.00484217	12.9144	227.388	20.8181	0.881373	19.9803	3.33812	0.349559	0.635333	0.176466	0.145705	0.0838042	0.214754	3.64877	12.6233	1.14327	0.138815	0.509211	0.163984	1.13923	5.51969	17.1365	13.502	3.41186	0.169312	1.06894	1.19713	0.0489592	0.771922	3.03742	21.7313	109.294	107.724	0.0388665	5.73644	5.45966	0.142087	2.26701	5.09988	1.67463	0.144803	0.00062738	0.60697
273	T	3.55817	1.19747	23.6731	930.782	62.8121	0.299587	8.2205	126.939	4.35334	0.931688	14.8573	1.31775	0.29332	0.138502	0.110539	0.145705	0.0838042	0.145554	0.922791	2.94397	2.00026	0.138815	0.651157	0.410156	0.196536	2.45548	13.431	18.8508	11.136	0.723576	3.08697	5.39921	0.0314184	0.648294	5.68092	52.8619	214.441	261.83	0.0388665	8.51047	13.7223	1.35202	7.5394	16.6256	6.22322	0.144803	0.00062738	0.830794
274	T	5.03103	1.74929	18.6591	1015.36	79.9419	0.00484217	11.2455	227.95	6.23473	1.37911	21.8752	3.35044	0.146546	0.138502	0.110539	0.145705	0.0838042	0.145554	0.932863	2.70573	2.17791	0.138815	0.596387	0.560501	0.196536	1.86746	10.9632	16.554	12.2775	0.487431	2.3394	4.38087	0.0269225	0.567784	4.37591	47.6361	216.791	314.506	0.0388665	9.08576	14.9071	1.63816	5.68289	13.2553	5.2275	0.144803	0.00062738	0.786126
276	T	2.34135	0.966671	11.3517	776.944	34.9629	1.08442	7.72733	136.285	3.00404	0.871494	10.3824	0.0334276	0.146546	0.138502	0.110539	0.145705	0.0838042	0.145554	0.641823	1.78412	1.17274	0.138815	0.402306	0.105944	0.196536	1.89113	8.51746	9.4628	5.85546	0.474846	1.76511	3.03841	0.0119632	0.802076	4.51595	45.9707	181.671	225.776	0.0388665	7.97898	12.8483	1.76477	6.24279	12.2156	4.42469	0.144803	0.00062738	1.40269
278	T	10.9762	1.7322	30.666	867.336	88.0699	0.00484217	13.7626	224.96	14.1879	1.84902	30.0468	1.81025	0.146546	0.138502	0.110539	0.145705	0.0838042	0.145554	1.9315	5.79539	2.54721	0.219539	1.19414	0.66838	0.575449	6.43913	37.649	45.8295	23.0901	1.60003	6.73892	10.4385	0.0410876	1.26341	12.7725	115.228	488.342	548.615	2.02088	13.0528	16.7807	2.99617	12.5049	32.0416	11.3156	0.144803	0.00062738	2.46667
304	T	2.14845	0.717179	1.81671	674.363	36.1735	0.784084	4.72435	114.307	7.59939	0.198411	7.1837	0.0471499	0.146546	0.138502	0.110539	0.145705	0.0838042	0.145554	0.366622	1.20923	0.466823	0.138815	0.151512	0.105944	0.196536	2.11931	10.803	8.86143	3.36596	0.262808	2.00476	2.61945	0.0117605	0.516499	7.78385	69.8372	222.105	185.378	0.0388665	7.90407	7.79675	2.17255	7.29085	12.9955	2.36048	0.144803	0.00062738	1.50683
306	T	5.97533	0.178125	63.0706	686.222	45.6915	0.323996	16.1017	136.824	8.70729	0.247226	9.451	0.581801	0.146546	2.07227	0.815344	0.776814	0.0838042	1.33588	8.8134	33.0032	23.0688	0.762109	3.5403	3.32973	2.5373	13.6207	65.0794	83.6266	54.0739	1.487	6.84727	12.5678	1.29148	4.67901	27.8779	128.929	448.238	454.704	22.5974	10.6819	11.5881	2.3778	9.34189	25.9919	11.4326	0.70175	0.17177	8.86678
308	T	12.527	1.27887	34.0982	779.796	78.6427	0.00484217	27.6398	232.804	15.3406	1.04015	24.8849	6.14677	0.146546	0.138502	0.110539	0.145705	0.0838042	0.145554	1.57504	6.40631	4.17844	0.138815	0.715237	0.485812	0.196536	2.59585	18.2099	17.9124	9.91984	0.169312	2.078	3.59247	0.0251504	0.181207	3.7687	39.0684	188.058	160.853	0.309801	5.47795	3.68048	0.0884281	2.48476	8.87495	3.29387	0.144803	0.0694247	1.28797
309	T	4.60589	2.06472	21.3788	959.152	89.1047	0.00484217	49.9621	281.966	7.1184	2.53225	49.2926	0.330715	0.309698	0.138502	0.110539	0.145705	0.0838042	0.145554	0.188546	0.68042	0.454661	0.138815	0.151512	0.105944	0.196536	0.635216	2.70776	2.85502	1.23939	0.169312	0.697185	1.28086	0.00169175	0.181207	1.73797	16.445	57.5236	57.5814	0.0388665	2.19474	2.24844	0.554153	2.61614	4.65566	1.10165	0.144803	0.00062738	0.723161
311	T	2.39394	0.156946	15.1731	691.134	27.3165	0.282676	7.9382	160.18	2.9965	0.697158	11.1406	0.116325	0.146546	0.586083	0.236755	0.247647	0.0838042	0.540871	2.15908	6.06065	3.37518	0.23844	1.25583	0.804999	0.896154	5.35225	22.946	19.447	6.95744	0.855367	3.74632	5.88541	0.0619815	1.20489	12.3313	84.4407	252.295	193.076	0.0388665	7.28201	6.45207	2.18642	9.11306	19.6615	4.28566	0.144803	0.00062738	2.49892
312	T	5.45204	1.61188	40.5802	1001.75	61.8016	0.315258	9.26135	145.157	11.3432	1.35909	22.1425	0.00149747	0.146546	0.894652	0.541752	0.145705	0.0838042	0.80353	3.67276	9.96063	4.79169	0.240074	1.08606	0.837152	0.754934	8.7219	33.4701	25.4298	11.4151	0.892433	3.80259	6.08332	0.194204	1.38218	13.5353	86.663	223.11	195.413	1.02188	6.34429	7.35451	1.79541	7.06484	12.2819	4.81811	0.144803	0.00062738	1.56429
318	T	8.75329	2.21173	41.1184	1013.97	69.6686	0.113836	11.0901	282.136	43.4037	0.324143	32.3919	1.83159	0.146546	3.16447	2.43759	1.16293	0.457436	2.51765	16.9841	57.129	28.2205	1.33261	5.88417	4.07745	3.34103	30.1173	135.213	125.752	56.9276	3.19989	15.4676	29.6193	0.366884	3.47392	37.537	234.954	707.701	673.667	13.9688	14.6819	15.4017	4.58534	21.0681	44.594	18.6795	0.144803	0.00062738	5.27113
319	T	14.8442	1.42202	36.2431	829.534	54.6438	0.110753	4.89705	134.662	19.7073	0.655377	14.0611	0.72777	0.146546	28.418	23.4634	11.6975	4.26755	11.8998	73.7373	255.896	194.898	5.46449	33.3226	33.3501	7.0092	55.5808	286.9	340.832	243.599	5.51265	29.3182	77.0215	9.16422	6.25017	55.3604	308.216	1013.87	1119.21	94.8712	13.1544	14.7083	5.78342	23.4057	64.8661	41.3963	0.54304	1.81747	7.3945
320	T	5.24203	0.87869	30.2463	967.513	58.3286	0.912099	22.9929	227.145	16.3118	0.628466	26.7228	0.0716934	0.146546	0.524801	0.110539	0.145705	0.0838042	0.145554	2.43953	5.80457	3.95159	0.138815	0.503916	0.516171	0.751621	5.6738	26.9278	22.3629	11.2987	0.38843	2.56325	3.58263	0.019156	0.633558	10.8932	86.9476	264.66	242.687	3.4226	7.88224	8.93473	2.12547	5.76516	10.6944	3.30398	0.144803	0.00062738	1.30591
321	T	1.72855	0.947929	12.8142	818.021	39.0713	1.45395	4.67386	171.126	4.88085	0.601505	14.6774	1.50941	0.275882	0.138502	0.110539	0.145705	0.0838042	0.145554	0.7183	1.78666	1.21258	0.138815	0.151512	0.105944	0.196536	1.01173	6.00524	14.8622	10.8611	0.169312	1.07359	2.45139	0.33872	0.181207	2.54884	26.5569	144.172	238.738	0.465086	3.56784	6.90928	0.180879	3.04743	8.12294	5.14859	0.144803	0.00062738	0.36081
323	T	2.52033	1.19222	9.39076	760.467	50.0783	0.270174	5.87203	171.717	5.09921	0.910937	17.0024	1.84004	0.146546	0.138502	0.110539	0.145705	0.0838042	0.145554	0.629614	2.20838	0.907408	0.138815	0.251175	0.105944	0.196536	1.53433	7.72081	14.2402	8.6854	0.169312	1.67933	2.6725	0.163052	0.296468	3.46836	43.7546	198.809	262.361	0.0388665	5.5431	7.43716	1.03494	4.84824	12.6898	5.22458	0.144803	0.00062738	0.338954
324	T	7.58513	1.46946	31.4273	801.97	64.4136	0.00484217	12.9273	277.857	21.0924	1.84137	32.6849	4.70764	0.146546	0.138502	0.110539	0.145705	0.0838042	0.145554	0.61778	1.38166	0.855936	0.138815	0.289577	0.105944	0.196536	1.69139	7.82267	10.3766	5.32497	0.169312	1.45323	1.72746	0.013301	0.513837	5.81265	47.4142	186.62	181.636	0.0388665	5.09137	5.40046	0.642637	3.52198	8.76201	2.55011	0.144803	0.00062738	1.39982
346	T	2.37464	1.28271	28.1551	905.221	55.8117	0.198388	12.585	201.354	14.1328	1.07303	13.9876	0.851952	0.146546	0.959067	0.153245	0.254393	0.0838042	0.7203	4.36571	9.77769	6.74032	0.579299	1.94029	1.61651	1.13289	8.27641	31.4086	32.2542	16.2117	1.24789	6.30106	7.73372	0.444544	1.7019	14.2865	88.4684	232.349	202.233	3.43434	6.41221	6.87355	3.15679	12.2918	21.6898	7.17817	0.144803	0.158578	1.88949
348	T	1.80672	1.03543	27.2577	756.752	43.9825	0.297061	12.6134	165.746	6.98624	0.947092	8.50311	0.400578	0.146546	2.38153	1.46749	0.682938	0.444901	1.02402	4.52082	12.8682	16.0364	0.429608	1.77208	2.55045	1.08942	5.37296	24.0536	23.2834	20.6407	0.529187	3.29698	6.47579	0.814866	1.10124	9.50616	56.3415	174.84	184.764	12.0727	5.14034	6.08252	1.83291	6.07981	12.1549	5.42902	0.144803	0.444095	1.62321
349	T	1.7238	0.156946	16.5592	677.241	33.3556	0.774742	7.73721	130.536	4.54134	0.739067	7.65017	0.370397	0.245302	2.01372	0.571374	0.433977	0.0838042	1.20144	6.78142	17.2007	16.5781	0.332823	1.5682	2.24521	1.32125	7.51693	30.0142	37.3273	58.8183	0.555223	3.22225	7.03276	0.76917	0.956541	7.75201	54.2981	215.124	341.394	25.4152	5.40061	9.03675	1.2252	5.00201	12.2249	6.93191	0.144803	0.275507	0.947562
350	T	3.30639	1.20887	36.5647	821.635	52.2676	0.129092	18.498	208.686	14.6815	0.903244	16.0525	1.91089	0.228412	1.32742	0.637285	0.712845	0.145966	0.941938	6.6754	21.122	12.1281	0.615541	3.17178	2.49661	1.52057	10.2416	41.7833	46.995	22.7342	1.18311	6.37345	11.8613	0.535757	1.72986	11.3655	66.2005	195.772	195.794	7.15966	5.36051	6.01862	1.82251	7.75138	17.6769	7.73669	0.144803	0.174469	2.33036
352	T	1.64315	0.156946	11.8461	472.779	28.0658	0.364291	4.02802	99.7025	1.85863	0.0222464	6.50599	0.137927	0.146546	0.359082	0.2747	0.145705	0.0838042	0.145554	1.55635	5.52187	3.77443	0.138815	0.893792	0.770862	0.196536	2.68666	14.7867	17.2655	9.84897	0.250474	2.44935	5.1609	0.204666	0.778267	4.63144	47.4664	221.528	246.546	0.0388665	6.43103	6.88401	0.772852	5.2506	15.5316	4.20295	0.144803	0.00062738	0.82714
353	T	1.7182	0.144457	4.42128	478.118	30.4351	0.32724	1.51027	60.2853	2.07656	0.0293348	4.62352	0.000309145	0.145875	0.144907	0.114147	0.14896	0.0784931	0.150665	1.18697	2.91245	1.95074	0.139182	0.654481	0.651155	0.225229	2.24051	11.3061	16.7258	10.1068	0.427107	2.45699	3.99015	0.327287	0.204209	4.65296	50.4251	206.322	239.813	0.0465662	5.76681	7.26754	1.07084	6.01258	14.7235	4.84973	0.144721	0.00049586	0.618833
354	T	3.20865	0.967768	5.54874	564.754	35.6506	0.385576	6.61343	134.417	8.01399	1.03881	13.0543	0.617116	0.146546	1.13392	0.611334	0.370112	0.0838042	0.741342	3.2383	9.57582	8.61285	0.221943	1.33237	1.50058	0.486317	6.10593	24.9697	20.6515	13.1451	0.885858	3.58148	5.93082	0.290375	0.959676	11.7454	85.9738	225.928	171.489	2.2116	7.00812	6.23729	1.85309	7.91045	13.4572	4.2559	0.144803	0.0287039	1.52975
356	T	1.67617	1.03589	30.1091	764.003	32.9073	1.04903	7.22147	174.313	7.93932	2.25803	18.7074	0.103558	0.146546	0.508308	0.110539	0.145705	0.0838042	0.55085	2.72933	5.17558	1.46497	0.293235	0.702894	0.322926	2.22068	8.84033	18.5321	11.4766	4.37579	0.916883	2.80456	2.43758	0.0306393	2.76334	24.4552	88.1123	151.13	102.748	0.10109	5.5726	8.61088	4.15891	9.0206	8.74029	2.23666	0.144803	0.00062738	5.59587
357	T	2.31644	0.700942	13.3667	568.524	28.6752	0.523305	14.3588	121.412	9.44282	0.466163	23.908	0.00149747	0.215587	0.138502	0.110539	0.145705	0.0838042	0.145554	0.308609	1.15033	0.597619	0.138815	0.208011	0.105944	0.196536	1.98693	10.6534	9.7417	4.58711	0.4676	1.9449	2.69196	0.060021	0.563171	6.33195	59.0963	192.018	165.459	0.0388665	5.48849	5.61095	1.44991	5.64103	11.2551	2.29865	0.144803	0.00062738	1.2829
358	T	2.15448	0.156946	11.7422	641.848	26.8747	0.815747	25.2543	110.283	9.58501	0.149651	30.6024	0.00149747	0.291436	0.138502	0.110539	0.145705	0.0838042	0.145554	0.627834	1.59661	0.856202	0.138815	0.837194	0.374346	0.196536	1.44502	6.1563	8.24804	4.2299	0.169312	1.90896	2.23254	0.00169175	0.181207	4.14924	38.561	146.216	151.908	0.0388665	4.90633	5.28895	0.565718	4.40126	8.90311	2.42818	0.144803	0.00062738	0.902014
[truncated: 126 more columns]

## Sheet: Figure 2 b + 3 a
Figure 2 b + 3 a data
Observation	Classifier	Variable 1	Variable 2	Variable 3	Variable 4	Variable 5	Variable 6	Variable 7	Variable 8	Variable 9	Variable 10	Variable 11	Variable 12	Variable 13	Variable 14	Variable 15	Variable 16	Variable 17	Variable 18	Variable 19	Variable 20	Variable 21	Variable 22	Variable 23	Variable 24	Variable 25	Variable 26	Variable 27	Variable 28	Variable 29	Variable 30	Variable 31	Variable 32	Variable 33	Variable 34	Variable 35	Variable 36	Variable 37	Variable 38	Variable 39	Variable 40	Variable 41	Variable 42	Variable 43	Variable 44	Variable 45	Variable 46	Variable 47	Variable 48
Sample no.	State	CE 16:1	CE 16:0	CE 18:3	CE 18:2	CE 18:1	CE 18:0	CE 20:5	CE 20:4	CE 20:3	CE 20:2	CE 22:6	CE 22:5	TG 42:4	TG 44:2	TG 44:1	TG 45:1	TG 45:0	TG 46:3	TG 46:2	TG 46:1	TG 46:0	TG 47:2	TG 47:1	TG 47:0	TG 48:4	TG 48:3	TG 48:2	TG 48:1	TG 48:0	TG 49:3	TG 49:2	TG 49:1	TG 49:0	TG 50:5	TG 50:4	TG 50:3	TG 50:2	TG 50:1	TG 50:0	TG 51:6	TG 51:5	TG 51:4	TG 51:3	TG 51:2	TG 51:1	TG 52:7	TG 51:0	TG 52:6
38	N	3.63232	1.60788	20.317	558.034	38.5117	1.27531	10.5747	120.839	18.3475	0.640788	14.15	1.37323	0.430549	1.08024	0.310568	0.366388	0.103244	0.891321	4.63257	11.2121	7.2158	0.573063	1.86159	1.46547	1.229	8.62234	31.952	33.6769	21.9955	1.31099	5.35088	8.24219	1.03807	1.73444	13.2054	76.8082	222.817	242.902	21.0515	7.85886	9.59122	3.31605	9.12702	17.8819	9.18412	0.202272	0.599894	2.50857
39	N	7.38202	1.45343	29.2934	622.805	43.4492	1.08168	12.2353	122.143	15.7115	0.90746	21.3242	1.46496	0.633327	0.758111	0.425615	0.192637	0.0838042	1.1045	6.5091	16.3006	8.30108	0.347358	1.24546	0.862911	2.53765	14.8564	48.912	38.53	24.9317	1.48325	4.83625	5.37348	0.461207	2.85	23.6902	139.886	351.747	272.717	12.6035	12.7553	12.5098	4.05573	9.952	15.2046	4.86145	0.51847	0.162017	5.68861
41	N	1.60292	0.649014	18.4772	797.645	20.6848	1.92749	6.29188	93.429	5.9675	1.00339	13.4226	0.597215	0.211493	0.138502	0.110539	0.145705	0.0838042	0.145554	0.598252	0.873939	0.362231	0.138815	0.327393	0.14231	0.392222	2.35925	6.35473	4.99177	1.49161	0.325255	1.25823	1.17275	0.0202388	1.09543	7.5461	32.7713	57.8735	34.0136	0.0388665	2.96866	2.93291	1.22771	3.45	3.81319	0.887085	0.144803	0.00062738	2.38842
42	N	3.90179	0.887112	26.7467	677.265	32.3671	1.61546	11.7874	112.741	13.4634	1.3171	11.7992	1.5622	0.261249	2.72529	1.52313	0.556923	0.305491	1.52652	5.07778	13.2086	8.55517	0.672957	1.76634	1.46252	1.81872	9.6116	32.0162	27.5707	11.0164	1.01466	4.03529	6.23808	0.567307	1.83675	10.5568	46.5027	108.138	100.441	5.46743	4.38438	4.19165	1.02945	4.53943	8.58566	4.67196	0.201567	0.296394	2.1692
43	N	2.52183	0.68729	24.2546	648.723	32.9378	1.85401	9.11342	81.6566	9.45853	0.453372	8.7643	0.59501	0.34215	0.545899	0.239874	0.29477	0.0838042	0.486749	2.33696	6.28723	5.15864	0.414068	1.13368	0.992156	0.784393	4.52886	15.4268	14.2641	23.9225	0.58958	2.31214	3.53107	0.560451	1.00379	6.84247	36.6419	110.731	164.283	8.5474	4.63982	7.03729	1.00221	4.08757	7.10958	3.52462	0.144803	0.128731	1.54646
45	N	4.0312	1.53096	41.926	701.758	38.9494	1.71877	40.072	152.845	13.0529	1.53741	21.1525	1.15719	0.30524	2.14233	1.74453	1.10449	0.311082	2.57302	12.4988	34.6002	14.248	1.86583	5.46203	2.80408	6.14256	32.3467	104.692	74.1502	24.6096	4.19731	14.378	18.9925	0.984377	9.11823	45.2505	176.081	412.095	299.335	13.3158	13.757	12.3145	6.81658	19.2965	35.2563	13.5456	1.76191	0.325881	11.9172
47	N	3.51717	1.06334	22.2928	720.269	43.2167	1.09476	20.4781	132.539	9.76404	1.6085	18.1534	1.26875	0.253207	0.138502	0.110539	0.201865	0.0838042	0.145554	0.767684	1.99666	1.34072	0.214773	0.693069	0.587992	0.196536	1.22738	4.7509	4.21013	2.8907	0.227681	1.27616	1.85458	0.136419	0.313287	2.20247	13.5172	38.1042	33.7751	0.793471	1.63577	1.44909	0.281564	2.08409	3.90645	1.58931	0.144803	0.0485219	0.643742
48	N	2.86934	0.793698	25.9246	650.991	22.115	1.95379	14.96	127.438	8.61643	0.819461	12.844	0.924732	0.195275	0.666806	0.26272	0.381219	0.0838042	0.764238	4.02583	9.04167	3.55743	0.55984	1.50326	0.779968	1.90846	9.78833	28.4238	18.6647	7.75675	1.10251	3.86324	4.40715	0.285012	2.66817	17.0683	71.4472	143.77	105.64	3.0699	6.23464	5.77887	2.5356	6.78475	10.2171	3.50311	0.367085	0.153158	3.66686
49	N	7.29645	1.53789	38.5144	696.878	61.8387	0.802233	37.6199	135.979	15.5447	1.0944	24.8163	1.7607	0.371313	0.138502	0.110539	0.145705	0.0838042	0.296789	1.41682	3.60787	2.27823	0.138815	0.641615	0.337663	0.698509	5.69993	19.2661	13.5147	5.96839	0.95354	2.70234	2.42268	0.0983915	3.997	17.2603	76.4715	161.301	105.413	2.74774	7.9223	6.35409	3.00522	6.34325	9.47382	2.21383	2.06623	0.0626139	10.8735
111	N	5.18092	1.81285	40.0166	770.657	64.4654	0.419496	16.272	222.789	19.4997	1.60989	25.0523	1.63317	0.257033	0.138502	0.110539	0.145705	0.0838042	0.199658	1.07434	3.04465	1.17633	0.159982	0.519977	0.334846	0.567782	3.93527	13.8357	11.3661	3.54523	0.58696	1.78745	2.25803	0.0245508	0.861135	8.1306	52.1475	163.33	156.159	0.0388665	5.39961	6.53422	3.08834	6.03657	10.4917	2.62934	0.144803	0.00062738	1.98659
112	N	5.65027	1.72354	36.1754	814.531	57.6189	0.597583	24.7142	169.184	10.4652	2.5395	18.7061	0.636738	0.224235	0.593236	0.349013	0.197174	0.0838042	0.391182	2.34187	6.46142	4.60706	0.254149	1.01174	0.770218	0.642696	5.01867	20.9549	20.9311	14.3538	0.676974	2.94785	4.94346	0.25577	0.800881	8.12479	51.1496	154.982	186.367	11.1805	4.98886	7.15248	2.16638	5.5826	9.73257	4.68311	0.144803	0.145157	1.13971
113	N	3.03254	1.13849	29.2241	653.497	37.9111	0.840265	10.1427	121.938	16.7654	1.55582	10.4877	0.926768	0.388858	0.401209	0.139379	0.247319	0.0838042	0.339912	2.13832	5.24806	3.57808	0.31586	0.962453	0.689498	0.555572	4.99748	17.253	15.5959	12.5361	0.542042	1.83743	2.77308	0.282438	1.31578	9.32123	43.317	106.149	113.481	5.51426	3.83033	5.22701	1.73208	3.7844	5.93898	2.59193	0.144803	0.0406763	2.02773
114	N	2.6173	1.11309	45.5061	717.891	46.2787	0.733535	14.7425	167.057	11.8757	1.34566	15.7778	0.451631	0.168604	1.09417	0.419533	0.404728	0.0838042	1.39361	7.63966	18.885	5.51653	0.621854	2.10104	0.868314	4.24124	19.5994	47.4195	35.3896	10.0675	1.61676	5.10765	6.32902	0.193998	4.88955	26.8308	97.5305	194.695	149.084	1.59562	6.64784	7.38554	3.64537	8.33104	11.6577	3.6613	0.712049	0.00250426	6.86925
116	N	13.1883	2.13224	68.9209	862.444	77.7572	0.0543849	44.1117	240.483	43.6131	0.792267	20.5201	2.26164	0.146546	0.205577	0.153676	0.185436	0.0838042	0.236238	1.75868	7.72626	6.89128	0.181383	0.738262	0.48869	0.402994	5.61207	33.2017	39.2202	26.5247	0.710874	2.00837	2.93773	0.192642	1.37681	12.0176	83.2954	302.634	314.767	15.5537	9.77265	10.6028	1.43838	4.05791	7.39817	2.48437	0.144803	0.00062738	2.7121
117	N	5.56984	1.89669	64.2382	831.391	71.3933	0.0600317	45.4254	202.179	21.3245	1.3877	32.7206	1.31629	0.630479	0.138502	0.110539	0.145705	0.0838042	0.145554	1.26014	3.0778	1.13407	0.156213	0.75029	0.45993	0.739755	4.49493	13.5776	10.2469	2.97053	0.596983	1.72954	2.14451	0.124066	1.44038	11.677	58.4893	131.522	97.9228	0.0388665	5.3926	5.68536	2.94329	5.26344	7.26738	1.6779	0.337956	0.00062738	3.59322
119	N	8.17073	2.02156	60.4704	766.091	70.5717	0.00484217	149.674	203.176	28.2508	1.4837	46.6037	1.22853	0.237494	1.60642	1.22325	0.729436	0.246608	1.97673	9.45444	29.0832	18.5172	1.13412	3.65552	2.36749	4.99842	24.9154	89.8634	72.1529	32.8822	3.33903	10.9479	15.4545	0.420047	12.5968	40.7868	155.665	389.306	337.516	13.4953	10.5781	11.8797	5.16422	13.2843	24.1567	10.2942	4.06187	0.00062738	26.6965
121	N	4.79384	1.53943	42.3032	1251.84	48.0073	2.89444	19.4689	179.194	17.429	1.57289	19.4569	1.76305	0.146546	4.2031	8.29631	2.2923	2.46179	4.77147	19.5424	40.9106	31.6734	3.53044	9.06383	6.83922	7.6826	41.7879	117.204	121.977	53.3824	5.38369	18.3887	28.2002	3.55948	10.2226	61.3207	224.018	399.329	313.444	24.2957	10.619	14.4673	10.5841	26.6012	39.4763	17.8724	1.14582	0.849768	12.0952
162	N	2.6257	0.997734	32.2842	829.33	33.6021	1.84753	14.7094	147.736	14.9468	0.935464	19.4205	0.504587	0.146546	1.48475	0.522528	0.252954	0.0838042	1.76606	11.1747	25.2003	7.55036	0.5994	1.90481	0.936605	6.99673	28.1517	64.1292	41.6931	13.9846	1.6544	5.26477	6.36445	0.0776715	6.23563	39.6641	145.352	277.157	210.125	2.20997	8.70106	10.3347	5.13929	10.806	13.5314	4.27118	0.867479	0.103711	8.43288
163	N	2.61304	0.725069	17.5202	726.518	34.721	1.1924	5.48591	127.867	10.8001	1.16321	10.6487	1.23141	0.446946	1.29974	0.678692	0.539086	0.0838042	0.864823	5.33703	14.6683	11.9704	0.522556	2.16091	2.16026	1.90248	12.1609	41.8431	32.782	23.3817	1.43468	5.31328	8.22604	0.860775	2.03167	21.1277	110.773	245.833	195.354	16.1119	6.55125	7.05243	4.32849	10.7451	16.6478	6.49554	0.144803	0.687736	3.04096
164	N	2.5797	0.933461	16.7311	754.808	45.0489	0.909433	8.54481	186.383	1.31213	1.47176	26.1363	0.903633	0.238533	0.138502	0.110539	0.145705	0.0838042	0.145554	0.259951	0.741909	0.448057	0.138815	0.233795	0.105944	0.196536	0.677027	2.80524	2.94387	1.55929	0.169312	0.663392	0.973183	0.00169175	0.181207	2.75195	19.6923	61.661	57.4747	0.0388665	2.1611	2.6463	0.879958	2.32013	3.47622	1.06063	0.144803	0.00062738	0.871597
165	N	2.68666	0.787223	28.9777	806.54	29.4786	1.60592	9.68853	129.73	11.0044	0.847052	19.607	0.345552	0.316999	0.781075	0.201935	0.145705	0.0838042	0.609097	2.65328	6.21234	3.18333	0.138815	0.874761	0.781766	1.39023	5.47157	13.711	11.0004	6.20608	0.453601	1.75238	2.0412	0.178617	1.40631	8.62971	38.3448	78.0384	61.0997	1.45816	2.56384	3.00165	1.38361	3.58116	5.27704	2.0733	0.144803	0.00062738	2.23275
167	N	5.15297	1.74419	39.4644	919.597	53.4034	0.980013	27.9944	229.891	17.8718	1.68955	32.8943	0.69938	0.220014	1.06206	0.506894	0.460027	0.0838042	0.761284	4.5428	11.4546	7.37202	0.592188	2.15091	1.51167	1.6099	9.07466	31.4863	22.3758	12.2162	1.30159	5.29496	6.34959	0.461701	3.04467	14.1804	62.0251	124.501	92.2967	3.13769	3.74479	3.6432	2.53896	7.44044	11.4579	4.2144	1.69351	0.211762	7.49447
169	N	3.42999	0.952279	26.3065	810.856	41.2284	1.33203	12.5517	197.651	15.8084	0.947801	28.3032	1.03707	0.365694	0.138502	0.110539	0.145705	0.0838042	0.145554	1.5235	2.97142	0.712143	0.138815	0.72253	0.194691	1.08926	6.99496	20.98	10.03	1.53497	1.10484	3.20545	2.74979	0.00169175	2.69752	23.1397	100.445	166.309	71.1625	0.0388665	6.02651	5.38321	5.03219	11.0273	13.2731	1.85371	0.532356	0.00697252	5.14642
170	N	3.97631	0.578249	27.9185	619.796	29.7985	1.22612	10.733	110.317	8.13631	0.585803	20.3565	1.03781	0.146546	0.566567	0.263373	0.268873	0.0838042	0.690213	4.43304	12.0799	4.89767	0.485139	1.73742	0.859511	2.05549	15.6676	57.3009	43.8537	17.9174	2.35521	8.19405	9.85427	0.232576	3.84542	32.9408	183.222	484.537	331.041	8.5929	12.6496	13.4825	7.23064	19.9285	34.3271	11.0817	0.776379	0.02154	9.62267
171	N	5.90576	1.82637	58.3583	832.724	64.2955	0.354985	53.6926	261.708	17.5144	0.867527	43.7873	1.76018	0.380484	15.6968	7.02399	3.46918	0.811849	12.2831	54.8871	135.795	67.1737	3.19034	13.029	8.53598	12.8775	66.3521	212.339	180.744	103.201	5.57559	21.5325	41.6358	1.97174	12.8451	65.6429	254.492	684.429	680.363	51.0658	13.5977	15.5816	9.15188	24.0335	53.0918	27.9661	2.35225	0.384075	18.4186
172	N	1.33939	1.08618	21.9597	787.4	33.5756	1.62715	12.7421	157.059	7.74567	1.68094	39.2035	0.62979	0.293504	0.138502	0.110539	0.145705	0.0838042	0.208778	1.62618	3.17709	0.992357	0.138815	0.467952	0.105944	1.28026	6.44571	16.7487	10.0009	3.08369	0.589142	1.86476	1.94136	0.00169175	2.27659	17.9582	82.5553	153.45	94.9829	0.0388665	6.49883	7.81611	4.4059	7.40285	7.8703	1.6735	0.400288	0.00754693	5.16634
174	N	3.78298	1.00828	23.3573	656.913	57.0308	0.119741	26.4451	133.377	13.8558	1.01587	17.0398	1.77517	0.603308	0.31148	0.110539	0.145705	0.0838042	0.145554	1.39643	3.75826	2.64342	0.138815	0.599906	0.593298	0.340411	2.96814	13.4726	12.8454	8.48293	0.363993	2.10315	2.68678	0.197343	0.62582	5.94124	43.2846	134.246	122.713	0.265076	5.09135	4.88695	1.18103	4.032	7.56278	2.12926	0.144803	0.0125491	1.34567
175	N	2.72363	0.676394	32.2682	759.866	30.423	1.37089	6.65366	110.749	4.76715	1.01018	12.3454	0.545607	0.218415	0.138502	0.110539	0.145705	0.0838042	0.145554	0.608275	1.33705	0.706589	0.138815	0.333705	0.171998	0.301062	1.97897	7.05889	7.091	2.80857	0.20105	1.08525	1.00375	0.00169175	0.985073	9.31638	54.735	124.787	84.5909	0.0388665	5.45166	5.77652	2.53919	4.21417	5.50218	0.945119	0.144803	0.00062738	2.7342
176	N	4.75918	0.695451	53.4104	695.401	41.1161	0.59	26.6413	168.129	12.9642	0.989218	12.8608	0.6896	0.755696	0.138502	0.110539	0.145705	0.0838042	0.145554	1.8276	4.73751	1.44081	0.138815	0.586378	0.256512	0.196536	3.76094	13.3759	14.5209	4.7541	0.405077	1.5836	1.85269	0.0751586	1.14342	8.4021	46.381	122.327	98.2994	0.0388665	4.62655	4.21625	1.06631	3.30822	6.27687	1.86342	0.144803	0.00062738	2.56765
178	N	3.933	1.05996	37.8674	796.161	35.9747	1.10224	14.7189	133.488	16.2396	0.769409	21.0727	0.551839	0.774551	0.283929	0.110539	0.145705	0.0838042	0.432673	3.47142	7.13928	3.64956	0.195821	0.679512	0.381235	1.77728	11.3982	40.6939	35.6668	12.3018	0.981733	2.92095	2.43857	0.174844	3.17678	31.6258	141.528	280.599	189.392	2.29463	10.3515	12.4407	4.49208	7.76381	8.3704	2.5037	0.371213	0.00062738	6.42645
4	T	3.34162	1.28845	6.20037	549.015	43.0295	1.21008	4.03143	81.6898	9.87937	0.651637	11.0365	1.73978	0.56116	0.138502	0.110539	0.145705	0.0838042	0.145554	0.462393	1.21308	0.500835	0.138815	0.249465	0.165742	0.196536	1.26087	4.30861	3.78694	2.75064	0.169312	0.740913	0.979816	0.0196529	0.200983	2.83073	21.5889	68.0988	67.15	0.0388665	3.97395	4.02475	0.708183	2.18766	4.18165	1.48854	0.144803	0.00062738	0.476885
5	T	2.55512	0.91478	10.9756	422.713	33.6647	1.1621	3.22174	61.3342	9.73142	0.206293	6.82558	0.975264	0.545252	0.138502	0.110539	0.145705	0.0838042	0.145554	0.6132	1.57775	0.655544	0.138815	0.168448	0.255048	0.232045	1.7009	6.41559	4.88407	2.42594	0.187969	0.893232	1.05655	0.0483889	0.246194	3.93696	26.7088	77.2006	61.4038	0.263857	4.08631	3.71845	0.831119	2.50878	4.61341	1.23411	0.144803	0.00062738	0.694224
6	T	3.7824	0.874962	18.5412	383.271	34.2747	0.629421	3.80941	49.8147	10.7047	0.0700244	6.16896	1.19554	0.496812	0.408269	0.221354	0.145705	0.0838042	0.4154	2.81619	7.19234	2.0602	0.138815	0.599445	0.387935	1.222	5.94078	20.6073	15.9741	8.37557	0.466835	1.92061	2.56407	0.15332	1.09899	9.13785	56.2062	177.271	156.724	1.91372	8.6004	7.92235	1.35709	4.22728	7.99155	2.89191	0.144803	0.00062738	1.73227
14	T	17.2836	2.78004	52.818	853.703	83.2557	0.959101	24.7726	151.752	39.0902	0.0605289	25.0507	5.17411	0.593091	12.3185	8.4386	3.87817	1.26936	5.57954	34.0776	107.447	60.9447	2.75459	11.5266	8.45111	5.29287	32.7666	150.256	149.628	86.0536	3.55013	16.2238	30.1138	2.76313	5.22962	26.8445	148.624	524.009	535.341	37.2565	14.0137	14.5124	3.28948	13.2106	35.9983	21.0265	0.843371	0.794865	6.26079
15	T	20.8786	2.63738	55.8301	713.409	87.9914	0.503921	17.3125	123.751	32.0485	0.0222464	14.945	2.29163	0.42953	31.3444	27.7997	7.84132	2.43798	11.1541	72.199	270.328	132.373	4.2071	17.757	13.6486	10.1484	53.5742	250.144	254.954	155.65	4.24992	21.2071	43.1914	5.66485	7.13783	33.0309	173.028	689.39	773.021	77.8209	14.4737	15.8757	3.52863	15.1092	46.2012	29.1881	1.01533	2.03402	7.33259
16	T	20.6675	3.68218	65.4221	951.895	117.202	0.722351	29.8572	216.188	64.7836	0.0222464	35.0496	4.72759	1.39335	6.02384	3.23773	2.21832	0.494729	4.53929	29.5819	88.5383	41.0649	2.48809	10.5586	6.12177	6.7753	40.2711	176.778	174.773	83.4854	5.45734	21.9671	35.8507	2.49264	8.22069	45.7971	248.006	840.224	792.649	41.1804	24.8848	25.2376	6.53471	25.5268	65.5578	32.2798	1.34104	0.69236	11.2726
18	T	17.5937	2.05074	30.3608	650.517	76.8155	0.507781	18.2559	197.984	32.9243	0.639403	35.8982	6.62662	0.646966	1.45424	0.706256	0.352476	0.0838042	1.20525	10.8294	26.4455	9.2415	0.526951	1.76956	0.986472	2.64881	20.0199	89.0569	62.465	26.0529	2.16861	6.51227	7.21043	0.28702	3.22888	28.5691	195.038	630.936	409.311	7.59747	19.7884	13.8113	3.33435	10.0677	19.7717	4.7991	0.663117	0.0769646	5.62416
19	T	16.0522	1.79061	25.1445	564.534	61.888	0.630021	19.879	173.604	15.8915	0.660265	25.7614	3.84575	0.36515	1.41862	0.943048	0.306367	0.113561	1.06268	7.30739	23.4198	16.3907	0.422688	1.43195	1.00276	1.51518	12.2678	80.3315	78.6082	51.3107	1.30841	4.29289	5.72581	0.69882	2.1303	14.9048	108.548	473.092	432.214	27.5117	15.7926	13.2959	1.25827	5.25158	12.9919	4.83722	0.286907	0.325043	2.98054
20	T	39.3459	1.9603	71.0297	612.987	105.967	0.00484217	22.1659	186.43	24.818	0.526161	21.813	4.48762	0.290731	8.77673	6.43381	1.40517	0.390688	5.01494	39.7052	121.818	66.1992	1.84177	5.47938	3.07723	5.06298	38.7036	289.666	271.474	136.823	2.64437	9.1213	11.7868	1.35361	6.84341	33.6583	203.136	973.227	818.066	44.5545	20.465	15.2563	1.17651	6.14288	14.5604	5.72333	1.14281	0.582549	8.11213
22	T	33.3035	2.01281	49.1318	581.149	99.5244	0.00484217	20.1511	192.474	29.2014	0.641045	23.6301	3.74229	0.335244	2.9262	2.52906	1.0493	0.367516	2.44075	16.3975	46.402	25.3975	1.51787	4.98747	3.11406	2.84541	30.3286	184.716	146.54	51.5383	3.94185	14.3684	18.6224	1.12339	4.2935	39.0061	275.104	1015.48	657.555	16.6371	20.6348	14.9962	4.88633	15.5777	36.8739	10.1546	0.636881	0.476248	7.04392
27	T	3.96395	1.50644	19.4589	637.215	55.335	1.3073	6.47553	162.515	18.9343	0.637603	28.4437	2.77572	0.376104	0.138502	0.110539	0.165656	0.0838042	0.145554	1.14603	2.91785	1.27266	0.253346	0.707943	0.461803	0.344127	2.34557	8.60175	7.89096	4.67858	0.38093	1.77896	2.69054	0.176353	0.646259	4.65449	32.9928	107.996	110.741	0.445797	5.00874	5.17027	0.840395	3.74642	7.36652	2.51384	0.144803	0.00062738	1.1812
28	T	4.12769	1.83702	22.2723	682.781	62.2056	0.765159	7.69651	172.616	20.4646	1.01423	26.1068	2.70462	0.525237	0.138502	0.110539	0.145705	0.0838042	0.145554	0.853654	2.59652	1.34174	0.138815	0.621979	0.482981	0.394522	2.38058	10.4121	10.4276	6.90331	0.455909	2.10037	3.54316	0.106292	0.680241	5.9076	45.6931	159.907	169.562	0.470143	6.75162	7.78612	1.26126	5.24278	10.7739	3.33825	0.144803	0.0285797	1.38256
30	T	5.54537	2.33611	23.0189	679.724	81.7088	0.347753	7.14798	218.087	20.3362	1.19776	29.2318	3.4731	0.580649	0.138502	0.110539	0.145705	0.0838042	0.145554	0.590378	1.58024	1.25119	0.168765	0.634676	0.64692	0.196536	1.6901	8.5708	9.6073	7.71015	0.396958	1.87112	2.91204	0.309436	0.446999	4.81797	45.4594	184.867	216.748	0.719679	7.30454	9.73271	1.13667	5.20768	10.8757	3.54932	0.144803	0.0111525	0.998585
31	T	6.67813	3.24847	33.6692	779.601	92.7	0.366905	9.85931	248.974	27.3188	0.977722	39.8518	3.60133	0.542418	0.138502	0.110539	0.145705	0.0838042	0.145554	0.854844	2.02788	1.28203	0.211175	0.679204	0.541156	0.196536	2.45876	11.9087	15.8659	14.1905	0.755294	2.71869	3.91336	0.245283	0.651866	7.93657	72.7088	311.876	354.034	0.614488	11.2481	14.9338	2.58339	7.67719	15.8303	4.45317	0.144803	0.00062738	2.06332
36	T	2.53643	0.657272	7.71583	377.375	24.4238	1.08223	1.61035	40.6796	4.75888	0.524417	7.39475	1.15605	0.606344	0.228366	0.134022	0.192705	0.0838042	0.22193	1.67303	3.68946	1.30939	0.327127	0.936468	0.77574	0.34409	3.75937	12.911	13.6409	7.18228	0.628697	3.16578	4.47158	0.281086	0.93601	6.84014	52.8724	173.8	185.228	0.0388665	7.01072	8.87112	2.55174	8.16507	14.3111	4.69048	0.144803	0.00062738	1.51504
37	T	1.61814	1.00156	11.8748	555.047	33.4353	1.20015	4.10401	93.6204	6.64311	0.526879	16.5927	0.730579	0.490824	0.277471	0.125191	0.227625	0.105972	0.145554	1.10785	2.40024	1.75226	0.331627	0.845567	0.676984	0.217517	1.60311	5.96755	6.04057	4.75105	0.292418	1.48797	2.0705	0.251588	0.435326	4.43068	28.7592	83.8802	81.0578	0.372937	3.76775	5.58827	1.80856	4.06681	5.9504	2.1376	0.144803	0.00062738	1.03739
51	T	15.0867	1.06122	51.5549	609.745	59.2528	0.30762	10.4261	112.86	20.0755	0.461268	11.3805	1.76609	0.146546	2.22767	2.5863	0.658374	0.329641	2.42819	20.1484	69.2041	38.0036	1.18686	4.07393	1.84625	4.03314	32.8869	224.89	200.454	99.2784	3.22409	11.0437	13.983	0.8933	7.46225	50.9777	284.75	1130.97	870.374	34.5465	22.273	19.4509	4.83259	12.1511	29.1788	8.20937	1.23543	0.282969	12.5115
52	T	12.8886	0.572803	31.3637	473.352	47.0089	0.00484217	6.51504	68.1361	12.2559	0.257259	7.18445	0.816305	0.146546	1.15615	1.70507	0.755228	0.367669	1.0975	9.63199	39.9954	22.9488	1.1859	4.37524	1.94038	1.89718	19.4682	140.706	143.742	52.6941	2.79854	11.9162	15.1938	0.61793	3.05509	28.5606	200.848	872.85	617.434	14.4974	19.4765	14.8835	3.15304	12.6099	33.6618	8.88853	0.43802	0.0511736	5.01647
53	T	7.70261	0.366161	26.794	432.183	34.7986	0.270919	6.25205	54.4536	10.5362	0.363679	6.78611	0.73922	0.471518	1.15587	0.969308	0.612127	0.217686	0.986206	8.18792	30.5756	15.4541	0.613629	3.03061	1.31019	1.59864	14.5442	97.1548	88.5595	37.3676	1.77839	7.29714	9.42159	0.336314	2.43462	20.5941	136.472	556.111	410.712	10.4131	15.3569	11.7822	1.52	7.90742	20.225	6.07503	0.319147	0.0168922	3.46333
54	T	9.74775	0.260095	24.9809	410.714	32.3784	0.613762	4.72453	48.509	10.5274	0.314605	5.85955	0.691943	0.515857	2.12071	1.66711	0.853575	0.163839	1.40546	15.1886	52.6261	30.8473	0.976314	4.02203	2.05315	2.18192	20.3294	155.75	143.895	75.0629	2.27768	9.52163	12.6926	0.534609	2.89246	22.8224	165.047	762.057	617.263	24.5652	18.6168	13.6343	1.4163	8.06062	23.0038	7.59706	0.479614	0.15319	3.72631
59	T	2.66325	0.590117	13.2351	472.363	29.6657	0.596129	6.55916	64.5471	4.56834	0.745674	12.26	1.81584	0.386672	0.311197	0.150589	0.357094	0.14268	0.145554	1.71846	5.83779	2.50079	0.243826	1.58266	0.777192	0.399293	2.59342	10.7145	12.1372	7.79105	0.268338	1.96679	3.49252	0.137211	0.281065	4.07258	29.9894	109.79	134.744	0.198279	4.35043	5.34368	0.874901	3.4777	8.09066	2.98817	0.144803	0.0144873	0.603297
60	T	2.98296	1.69521	26.1737	654.749	47.7979	0.493768	36.2254	100.943	7.47296	1.28688	16.8448	0.836931	0.265184	0.696743	0.324555	0.238759	0.154177	0.404907	2.21032	5.58727	3.20601	0.382402	1.37345	0.933571	0.196536	4.62796	16.4173	15.0536	8.41535	0.638143	2.91533	4.31001	0.294681	0.992364	7.9394	45.4688	137.898	153.765	1.52037	5.13883	6.64834	1.88429	5.77812	10.0834	3.84045	0.144803	0.00062738	1.39648
61	T	4.76364	0.812162	7.4899	657.245	35.3883	0.938515	5.62141	73.623	10.6073	0.322542	11.4689	1.10396	0.332532	0.138502	0.850735	0.55308	0.512664	0.145554	1.34291	5.01178	5.58703	0.400252	2.13803	1.47432	0.196536	1.67738	11.1782	25.345	17.0293	0.325007	2.44488	5.99712	1.01352	0.206734	2.80572	23.3936	103.181	152.713	3.09997	3.43898	5.32037	0.0746716	2.87338	8.29596	5.3361	0.144803	0.102079	0.387366
63	T	9.19726	0.983222	16.8995	642.255	62.0305	0.180392	3.50919	85.1924	13.8741	0.82037	14.225	1.80938	0.177446	0.871365	0.97997	0.645798	0.31964	0.7104	5.32032	19.6655	10.9268	0.706799	3.21294	1.98712	1.12402	10.8182	54.2695	52.6511	24.7229	1.84414	8.45875	13.0808	0.628434	1.14293	14.2389	110.881	389.999	353.984	7.08163	11.225	11.8152	3.05703	12.6726	29.4736	11.5045	0.144803	0.00062738	2.7359
70	T	10.6469	1.77441	48.1444	713.895	83.1991	0.00484217	34.3025	202.364	27.1556	0.742798	39.5442	2.33627	0.269401	3.44678	1.96391	1.20876	0.389202	2.63676	16.3156	42.4454	16.7028	1.63464	5.44253	2.48739	4.06013	26.6426	104.193	73.5263	26.0239	3.20172	12.1422	15.9399	0.355577	4.10596	27.5319	140.935	417.75	254.012	11.8	11.007	7.78953	4.13801	14.3816	33.5072	10.7936	1.02356	0.0876896	5.66265
71	T	2.31281	0.506171	15.3126	531.666	34.1193	0.705861	20.1051	92.79	9.6914	0.441007	11.2041	0.785809	0.314974	0.63988	0.487968	0.304838	0.223442	0.428561	2.20401	5.80352	3.23647	0.228043	1.31828	0.859612	0.469982	4.04393	13.2411	10.8776	6.37069	0.48093	2.24541	3.88696	0.180027	0.534744	4.98596	31.0599	91.0524	85.4633	1.35703	3.38652	3.92662	1.63673	4.91553	9.43394	3.4091	0.144803	0.0785193	0.796661
72	T	4.97714	0.437218	6.98043	400.119	38.9343	0.0750283	1.7058	62.6813	0.26534	0.0222464	6.25584	0.19268	0.260881	0.413396	0.284972	0.413685	0.23303	0.719506	5.71163	16.2921	10.5761	1.07122	3.32808	2.14487	1.61554	15.8251	80.9188	83.6645	54.0891	3.34645	13.9804	22.6919	0.386349	1.91878	23.777	188.207	740.424	757.426	7.6512	13.5782	17.4949	6.06228	20.6575	48.2111	18.5753	0.330044	0.00062738	4.10538
76	T	3.01806	0.553663	16.7135	652.142	33.4882	1.16408	3.38504	82.1299	6.4884	1.44032	8.49141	0.167267	0.214184	0.138502	0.110539	0.231662	0.0838042	0.145554	0.433542	1.51814	0.614111	0.138815	0.873453	0.408194	0.196536	0.961853	3.85729	5.46685	3.63113	0.256681	1.42884	1.90454	0.00169175	0.181207	3.60823	23.7348	69.4747	70.7122	0.0388665	2.93252	4.03927	1.46162	3.75885	5.14528	1.89677	0.144803	0.00062738	0.328673
77	T	32.3396	1.6987	56.5609	618.3	116.363	0.00484217	29.5954	191.288	49.8457	0.389249	22.0573	2.55805	0.252223	0.138502	0.110539	0.145705	0.0838042	0.145554	1.19315	4.43644	2.96203	0.193389	0.92114	0.349988	0.196536	3.24655	26.7756	31.1956	15.3582	0.75235	2.25144	2.99373	0.117888	0.632473	6.55622	69.9322	363.773	349.965	0.0388665	11.1642	10.0999	0.250244	4.13387	9.46848	2.40833	0.144803	0.00062738	1.19003
79	T	13.0583	1.99668	51.7491	722.572	82.9109	0.00484217	25.6754	251.644	24.6315	1.26729	31.1299	1.16833	0.265436	0.496907	0.600546	0.396389	0.138604	0.434007	3.43466	13.5877	7.52224	0.533646	2.00225	1.0296	1.02309	8.29274	41.4994	41.9612	14.0713	1.28135	5.17432	7.80947	0.21607	1.83744	13.2826	84.4412	274.875	215.558	4.38898	8.72628	7.6415	2.24313	7.7015	16.9989	6.03441	0.30563	0.00062738	3.56969
80	T	4.19874	1.30211	31.4538	689.661	56.6681	0.0850122	23.929	183.172	14.1012	1.28135	24.9799	1.06304	0.146546	0.617596	0.413388	0.347232	0.340388	0.500993	2.65067	8.44399	6.0992	0.535376	2.13115	1.29692	1.11729	6.80959	25.0286	25.5857	17.1719	1.23652	4.85926	8.66307	0.462847	1.87211	13.6922	72.9527	209.623	228.776	2.65621	7.3297	9.56463	3.68526	10.1818	17.0643	5.90509	0.167871	0.00062738	3.40513
81	T	5.10413	1.57794	53.7283	911.551	48.1183	1.66153	26.4312	156.615	15.701	1.22127	17.2706	1.07158	0.257083	0.654872	1.15823	0.346562	0.230164	0.957522	3.05505	6.43813	2.05154	0.331117	1.32716	0.391699	2.92736	9.46563	20.3993	16.9877	3.38424	0.801077	2.02927	2.7869	0.126345	4.45852	21.5197	68.6188	115.608	73.5252	0.0388665	4.73931	5.70255	3.88327	6.83488	8.12289	1.92328	0.85387	0.00769453	8.8363
82	T	3.98874	1.48978	57.0631	809.598	65.6115	0.316026	30.7473	176.8	13.1514	1.91033	18.4715	0.994453	0.146546	0.138502	0.162572	0.264407	0.0838042	0.365832	1.91021	4.66915	0.962632	0.30219	0.981109	0.283652	1.99583	9.04631	20.8765	11.051	2.52963	0.848165	2.07387	2.45079	0.00169175	3.17327	21.1876	88.0072	172.72	99.036	0.0388665	7.08649	6.25188	4.81464	8.25248	9.67523	1.81584	0.526986	0.00062738	6.33155
86	T	9.0618	1.78417	63.5451	673.465	67.7802	0.00484217	19.5847	203.753	35.9569	1.13824	22.8697	2.53142	0.146546	1.42737	0.663476	0.353979	0.0838042	1.08546	4.63995	12.89	8.69339	0.481994	1.63234	1.09517	2.39729	12.9068	49.8937	47.9393	32.3879	1.6156	5.09497	7.12154	0.540001	3.81489	25.1873	119.924	386.988	377.714	24.7723	9.92529	11.9572	4.28104	9.09538	18.6356	7.44339	0.525097	0.0278056	6.96773
87	T	10.4784	1.62253	46.6338	733.654	75.7929	0.00484217	10.6585	225.24	27.4641	3.27214	49.0377	0.857451	0.164781	1.77858	0.985673	0.440582	0.14322	1.85099	7.46575	13.9883	2.86632	0.438521	1.23423	0.503222	6.32202	23.4275	46.7539	27.1049	9.67246	1.70623	4.5977	4.81861	0.139299	4.5363	30.9236	152.241	365.11	259.799	0.16832	9.56219	10.7678	5.62377	12.9244	18.4131	4.35387	1.02057	0.00062738	8.85145
88	T	3.28219	0.554926	12.3024	465.593	33.785	0.239658	11.7683	128.2	7.26036	0.674833	19.845	0.110589	0.400993	0.138502	0.163635	0.145705	0.160004	0.145554	0.752808	2.25328	1.2451	0.138815	0.928865	0.358182	0.292339	2.63155	11.3846	10.4356	3.02012	0.553746	1.96959	2.30321	0.104804	0.743553	7.49318	49.6366	142.364	102.776	0.0388665	5.42899	4.57335	1.93623	5.34377	9.37188	1.83839	0.144803	0.00391644	1.6522
90	T	1.80173	0.757016	8.6295	549.549	23.9508	1.25007	9.81504	101.557	7.14103	0.715137	12.0884	0.00149747	0.226854	0.368939	0.165385	0.351974	0.0838042	0.454036	2.25139	5.7725	1.77282	0.531613	1.70085	0.654454	1.43371	5.50808	14.0992	11.4431	4.85215	0.543219	2.39684	2.94888	0.157014	1.58778	9.49628	42.2696	101.511	87.3572	0.0388665	3.76477	4.39332	1.57496	4.50382	6.85052	2.28647	0.144803	0.00062738	2.70883
91	T	2.62111	0.922552	23.5051	780.966	33.8005	1.64896	13.4765	144.046	11.5441	0.715552	19.2135	0.26272	0.390398	1.79562	0.620952	0.504479	0.153845	1.57182	6.48003	16.2447	9.20378	0.605941	2.16432	1.57852	2.65946	14.0097	43.7691	38.5937	20.4711	1.84903	5.9196	9.07502	0.476241	3.44124	22.822	99.337	243.598	230.184	6.67221	7.48723	9.00882	4.16221	10.9799	17.4311	7.25584	0.418716	0.0558782	4.38288
107	T	4.88782	1.83844	43.3738	857.997	52.7946	1.05355	26.2442	255.539	30.4756	2.052	28.4865	2.14277	0.260725	0.269854	0.110539	0.145705	0.0838042	0.463968	2.52611	5.11055	1.60895	0.233938	0.652123	0.282077	2.38798	13.5197	34.327	18.863	5.76126	1.72713	4.11808	3.64399	0.0064137	4.25386	34.2485	153.257	288.512	166.692	1.80707	10.0114	11.1739	6.91747	13.5039	16.0389	3.32054	0.882175	0.00062738	10.5708
108	T	3.73732	1.06806	47.9787	703.625	37.8172	1.15651	28.2074	181.385	22.4123	0.96756	18.7553	1.47473	0.286222	0.472518	0.141673	0.163882	0.0838042	0.681646	3.057	6.39931	2.568	0.300579	0.95575	0.500965	3.00087	12.6053	28.627	17.4411	7.58134	1.55855	3.90688	3.98795	0.205008	5.72564	31.6795	111.595	200.089	135.241	3.80837	8.17604	9.97671	6.16142	11.6448	13.8948	4.08074	1.10988	0.026696	12.6111
109	T	3.4943	1.38543	33.6517	680.213	41.3737	0.840917	13.3687	175.234	21.6004	1.20718	17.8247	1.16752	0.230898	0.237616	0.110539	0.145705	0.0838042	0.380358	2.18674	4.48913	1.65058	0.276757	1.02838	0.449041	1.47696	8.68697	25.9101	20.1644	6.45211	1.61345	5.01112	5.34751	0.111864	2.81398	23.6995	114.052	252.766	178.852	0.529041	8.54103	10.3945	6.58508	15.0744	19.8835	5.57849	0.395123	0.00062738	6.4901
134	T	4.58558	1.76503	33.5423	854.274	67.9613	0.512747	10.2727	186.725	9.51909	2.91656	29.8846	1.80071	0.260254	0.138502	0.110539	0.145705	0.0838042	0.145554	1.26315	2.9877	1.58293	0.138815	0.637341	0.417181	0.617353	4.15013	15.4837	13.2153	5.38827	0.877089	2.98452	4.47577	0.0656268	1.1895	11.6236	71.0937	187.712	170.459	0.0388665	6.52157	8.31443	4.15297	9.90736	15.3626	4.34351	0.199972	0.00062738	2.79672
135	T	1.70353	1.0414	17.6605	734.822	34.9425	1.20076	7.30396	141.711	5.97541	1.77663	22.9527	1.77576	0.398234	0.138502	0.110539	0.145705	0.0838042	0.145554	0.188546	0.550243	0.498602	0.138815	0.334487	0.326133	0.196536	0.43232	2.34547	2.57269	2.38035	0.169312	0.881341	1.15549	0.0201635	0.181207	2.35427	17.189	61.3089	75.7345	0.0388665	2.31259	4.209	1.28583	2.66202	3.64453	1.62296	0.144803	0.00062738	0.546187
136	T	4.57282	1.47808	28.4876	816.276	43.9514	1.16111	20.1726	102.735	14.1619	1.21851	22.7704	1.2615	0.425118	0.487761	0.15904	0.145705	0.0838042	0.508588	2.62985	4.98007	1.92193	0.395257	0.966006	0.560851	1.45688	6.72205	20.2997	12.0223	4.18848	0.8166	2.93174	2.98906	0.00753337	1.93418	13.6974	64.0124	135.611	75.1533	0.419694	5.2412	4.14344	2.69288	7.27039	11.5034	2.37186	0.357638	0.0329036	2.67249
137	T	4.04835	0.964669	27.1539	826.207	38.0607	1.39385	26.4533	95.6422	10.3817	1.13745	29.7784	1.74402	0.224701	0.995944	0.179343	0.145705	0.0838042	0.790319	3.59587	4.90371	1.98934	0.276623	0.720571	0.546114	2.938	8.29178	17.4635	8.30824	4.11902	0.682249	2.29935	2.20264	0.0164361	2.43504	16.259	53.6738	97.3563	51.7613	0.45966	3.86344	3.94651	2.78913	5.62066	7.29046	1.62132	0.534133	0.00836425	2.63885
138	T	3.53552	1.48432	43.6693	711.698	48.3205	0.464462	85.6896	188.668	17.8109	1.05347	32.7953	2.77067	0.491462	1.03899	0.272239	0.145705	0.0838042	0.923528	5.40219	12.8973	5.3473	0.350658	1.29753	0.97777	2.80938	11.8909	30.7773	27.4326	13.3765	1.11226	3.26019	4.18079	0.379074	4.48993	19.717	76.3792	171.711	156.259	4.02551	6.57495	7.17636	2.94921	6.4497	10.0983	3.90523	1.04075	0.11962	7.47722
139	T	1.85844	0.700267	19.0948	586.363	25.311	0.887198	35.7573	108.963	11.304	0.677387	21.6199	2.36989	0.323029	0.972677	0.166926	0.145705	0.0838042	0.542474	3.90778	5.9978	2.80056	0.196678	0.563787	0.406104	2.3413	7.37898	15.506	8.87887	6.45049	0.44798	1.81945	1.9181	0.277849	1.81802	10.9166	39.8131	82.0217	67.82	2.71465	3.29676	4.58141	1.98502	3.74098	4.41212	1.87021	0.498233	0.00221032	2.80339
140	T	3.99069	0.746847	15.9202	548.247	45.5268	0.00508598	14.1362	86.8376	15.7331	0.0222464	10.1286	0.799292	0.292799	0.454937	0.280216	0.293913	0.0838042	0.316612	2.95166	10.6566	5.20329	0.314735	1.43923	0.987731	0.571487	5.63293	29.5441	29.8485	13.7433	0.953545	4.37911	6.9698	0.201014	0.670416	7.8151	64.3948	248.413	230.916	3.08503	7.54834	7.47534	1.64955	8.27641	20.4349	6.91561	0.144803	0.00062738	1.73779
141	T	4.0817	0.956656	13.3188	640.629	41.2569	0.907434	8.77996	159.72	4.98718	0.899004	15.885	1.46392	0.225425	0.138502	0.110539	0.145705	0.0838042	0.145554	0.352291	0.946591	0.722629	0.138815	0.367434	0.236974	0.196536	1.38195	8.4707	14.2947	7.85711	0.446717	1.9116	2.82836	0.104839	0.181207	5.3671	59.4389	269.962	309.672	0.0388665	7.37271	11.1808	2.35704	6.37648	12.8161	4.12906	0.144803	0.00062738	1.35808
143	T	2.7023	0.95822	14.4094	636.744	33.5394	0.858352	4.72302	127.413	6.38409	0.683427	15.4368	1.64861	0.362614	0.138502	0.110539	0.145705	0.0838042	0.145554	0.415504	1.11959	0.842327	0.138815	0.404447	0.282743	0.196536	0.689022	2.86973	3.19679	3.9268	0.169312	0.670774	0.962451	0.00169175	0.181207	2.24186	15.6713	59.1483	86.2715	0.0388665	2.25756	3.47944	0.464647	1.8722	3.27886	1.06956	0.144803	0.00062738	0.322927
144	T	3.35641	1.71932	33.1967	825.636	49.6286	0.701284	7.03052	165.503	10.773	1.47512	15.9345	1.70165	0.317581	0.138502	0.110539	0.145705	0.0838042	0.145554	0.188546	0.574031	0.344803	0.138815	0.151512	0.176156	0.196536	0.909008	2.50743	1.9835	1.2691	0.169312	0.626681	0.784246	0.00169175	0.311663	2.84183	16.9229	43.7253	34.8256	0.0388665	1.77161	1.92098	0.724973	2.01026	3.01971	0.790988	0.144803	0.00062738	0.715347
150	T	5.71017	2.12716	23.7407	875.118	68.5627	0.371187	12.5728	262.389	19.6878	2.09577	38.5403	2.46513	0.343335	0.615276	0.344755	0.368698	0.14116	0.379911	2.17295	6.62059	7.57061	0.306517	1.34823	1.7609	0.658509	5.20625	23.0491	20.9452	17.7958	1.02665	4.89307	7.9337	0.6143	1.04506	10.4314	78.1213	243.024	243.318	8.91569	6.90471	11.0814	4.93512	12.2219	19.0608	8.08086	0.144803	0.107432	1.68289
158	T	11.1466	2.17608	66.9284	897.679	72.6592	0.112295	17.1039	210.62	44.09	1.00824	17.769	0.758395	0.323563	0.570446	0.316772	0.24851	0.0838042	0.479365	2.92143	10.099	7.88202	0.380923	1.10131	0.856573	0.849594	7.51607	42.4919	40.7503	24.1911	1.10553	3.84545	5.63775	0.258803	1.14726	17.2899	130.481	403.233	375.982	5.23574	10.0613	12.7983	3.57412	8.854	14.4724	4.58322	0.144803	0.0545374	2.47574
183	T	4.97052	1.05597	26.7721	640.391	42.0874	0.447818	16.6604	121.59	12.0987	0.436805	21.8557	2.81611	0.21418	0.138502	0.110539	0.145705	0.0838042	0.145554	1.06749	1.70666	0.272164	0.138815	0.366581	0.174867	0.581153	3.70711	8.43308	8.39718	1.84301	0.636684	1.71143	0.879125	0.00169175	1.26885	9.82741	51.5611	110.503	49.3089	0.0388665	7.16756	3.67872	2.1106	5.43074	7.85285	1.13511	0.144803	0.00062738	3.04011
191	T	9.72287	1.34899	24.1337	701.764	68.1911	0.00484217	8.52448	131.354	11.0412	1.44762	19.8497	1.25021	0.207243	0.138502	0.110539	0.145705	0.0838042	0.145554	1.18216	2.37225	0.428516	0.138815	0.407998	0.149204	0.256122	2.76617	10.7475	14.6959	3.37643	0.439104	1.83278	1.26461	0.0586813	0.426029	6.63578	63.7965	198.762	131.295	0.0388665	7.98134	5.94559	1.3802	5.66524	9.90811	1.60556	0.144803	0.00062738	1.26862
192	T	16.3348	0.965948	31.5125	577.641	59.9376	0.00484217	11.267	109.445	9.92323	0.63644	15.534	1.11336	0.401087	0.653543	0.152297	0.145705	0.0838042	0.745594	9.9663	22.5662	2.32597	0.448579	1.46027	0.401173	1.77849	14.1999	54.5926	52.2159	10.5049	1.31279	5.47274	3.20919	0.0620175	1.92575	17.2426	107.756	396.614	197.497	0.0388665	11.9989	7.29635	1.83543	6.50183	16.3621	2.93472	0.328627	0.00062738	2.73451
193	T	4.92655	0.983401	20.4112	663.971	43.4831	0.522279	11.3031	99.7961	13.0102	0.74635	14.6995	1.97133	0.351636	0.138502	0.110539	0.145705	0.0838042	0.145554	0.728913	1.31976	0.431826	0.138815	0.151512	0.105944	0.196536	2.09219	8.66908	7.69051	2.02412	0.313436	1.33037	0.992711	0.00169175	0.555216	6.78831	43.8779	134.245	76.5733	0.0388665	7.21613	5.64836	1.35213	3.53949	6.42989	1.08892	0.144803	0.00062738	1.4174
195	T	16.8675	0.920358	32.2218	642.901	80.1109	0.00484217	14.4373	95.183	14.2441	0.60158	17.7397	2.83754	0.735705	0.339308	0.110539	0.145705	0.0838042	0.230923	3.95381	10.6242	3.36484	0.29876	1.05235	0.482086	0.751137	6.70086	40.1015	39.1641	12.4082	0.948078	4.1055	4.07604	0.0757287	1.02093	9.76765	72.8096	298.363	186.371	1.65196	11.0702	7.34182	1.14832	5.69032	16.817	3.98327	0.144803	0.00062738	1.57131
196	T	2.71741	0.891315	8.82804	633.249	46.104	0.385726	13.3996	106.992	4.59289	0.515279	13.7181	1.70243	0.281955	0.138502	0.110539	0.145705	0.0838042	0.145554	0.483665	1.19661	0.474558	0.138815	0.258	0.20492	0.196536	1.18791	4.79173	7.404	2.99682	0.278356	1.17039	1.56309	0.025852	0.254685	3.00161	29.9177	127.384	125.661	0.0388665	6.65449	7.95145	1.26214	4.14594	9.79181	2.14487	0.144803	0.00062738	0.83306
202	T	6.03787	0.953834	40.308	729.978	53.4123	0.159611	13.9209	134.634	9.94305	0.431733	12.8349	0.967035	0.146546	0.138502	0.110539	0.145705	0.0838042	0.145554	0.738758	1.63764	0.662962	0.138815	0.151512	0.105944	0.196536	1.86029	7.67156	6.76233	2.09065	0.169312	1.15834	1.41088	0.00169175	0.398804	3.86765	30.413	102.409	76.4203	0.0388665	6.37772	4.37416	0.19636	2.64879	4.94072	1.22702	0.144803	0.00062738	1.00451
204	T	5.24366	1.24758	18.2847	726.57	42.3153	0.637661	6.18916	162.287	9.48011	0.461191	16.2718	1.25274	0.145875	0.144907	0.114147	0.14896	0.0784931	0.150665	1.26037	3.62925	0.887611	0.139182	0.669706	0.242312	0.340172	2.61045	10.7264	13.8568	4.57338	0.306138	1.96163	1.7698	0.127202	0.432915	4.04889	40.1607	151.942	148.099	0.0465662	8.85348	7.51315	0.0797415	4.08978	7.19259	2.29159	0.144721	0.00049586	0.948384
211	T	2.13926	0.752478	11.9346	636.35	30.1854	1.15577	2.38947	106.945	1.56401	0.943549	8.20563	0.54643	0.199947	0.138502	0.110539	0.145705	0.0838042	0.145554	0.5973	1.34996	0.61273	0.274146	0.692361	0.28788	0.196536	0.916845	3.35851	3.67448	3.16864	0.169312	0.97849	1.20039	0.0118056	0.181207	2.58921	23.4766	84.928	105.964	0.0388665	4.82938	6.97893	0.793699	2.79855	4.34442	1.56897	0.144803	0.00227033	0.690502
212	T	3.13732	1.22886	8.4804	706.753	46.3	0.496751	3.48422	136.662	3.28303	1.6643	14.6667	3.0811	0.146546	0.138502	0.110539	0.145705	0.0838042	0.145554	0.493508	0.998231	0.581142	0.138815	0.440671	0.105944	0.196536	1.12024	5.37778	6.61613	5.26162	0.169312	1.19066	1.78461	0.0816548	0.414431	4.33139	40.7547	159.278	198.312	0.0388665	7.24457	12.1568	0.251776	3.87268	6.89236	2.49631	0.144803	0.00062738	0.926049
214	T	1.9557	0.356636	9.08574	619.312	34.3313	0.715428	2.9261	74.5802	2.29452	0.0222464	10.424	2.37471	0.320995	0.426199	0.197973	0.192568	0.0838042	0.145554	1.9623	7.04924	7.11798	0.276189	1.21805	1.5938	0.284961	3.27153	21.6535	27.377	25.8656	0.624692	3.98291	10.1267	0.257002	0.461355	4.45953	50.9193	242.843	351.317	9.44409	7.67803	13.7829	1.64561	8.51956	18.8546	8.54868	0.144803	0.00062738	0.772649
244	T	2.00941	0.448145	5.46209	459.348	25.2197	0.492116	2.80292	76.5073	2.30283	0.0222464	8.36308	0.664901	0.228985	0.138502	0.110539	0.145705	0.0838042	0.145554	0.686723	1.55642	0.68888	0.138815	0.151512	0.280777	0.196536	1.6884	5.82835	4.03394	1.69612	0.169312	0.931938	0.962942	0.00169175	0.258037	3.19251	35.9623	110.819	83.5493	0.0388665	5.97929	6.11557	1.62931	2.95531	5.318	0.958979	0.144803	0.00062738	0.604351
245	T	2.60025	0.981157	12.3381	670.634	28.4557	1.13446	5.58811	109.415	3.29646	1.16063	10.688	0.918269	0.293429	0.391	0.110539	0.145705	0.0838042	0.241109	1.58645	3.46418	1.64073	0.206025	1.0473	0.652211	0.418744	3.95445	16.1888	12.2001	3.06442	0.816608	3.32766	4.86594	0.120697	0.483417	7.27145	47.4778	120.99	84.6174	0.0388665	6.60196	6.30338	1.70097	7.22788	12.462	3.64185	0.144803	0.00062738	0.798303
246	T	2.49453	0.920868	9.35513	713.112	29.5347	1.4395	6.26079	150.941	1.93017	1.05958	12.9677	0.413647	0.232911	0.548951	0.110539	0.145705	0.0838042	0.41071	2.2735	4.49019	2.90475	0.138815	0.984386	0.701134	0.376356	4.44163	18.5728	16.703	7.72271	0.751397	3.56004	4.10082	0.197035	0.655556	7.43123	49.1484	124.803	105.392	0.342523	7.0353	7.68747	1.46499	6.84148	10.9146	3.78422	0.144803	0.00062738	1.07009
252	T	2.3489	0.834813	24.7781	741.061	42.0706	0.858253	13.8353	103.209	6.20768	0.613739	15.7288	0.509178	0.403193	0.468715	0.172302	0.145705	0.0838042	0.344527	1.80511	4.2284	1.97017	0.138815	0.500087	0.485217	0.88797	4.52692	15.6583	11.2064	5.21193	0.579644	2.02381	2.74437	0.0320011	1.29528	9.12385	50.6101	114.818	85.9351	0.456284	6.73025	7.05312	1.98298	5.45429	8.56529	1.65392	0.144803	0.00062738	2.33325
253	T	9.70377	1.6688	76.8195	892.562	67.3393	0.00484217	23.8114	213.046	16.8001	1.6586	14.4617	1.1086	0.497154	1.76272	1.8364	0.552067	0.183325	1.74472	12.9262	59.6523	54.601	0.746242	3.73702	3.45657	3.69206	23.8039	125.228	147.048	113.19	2.18076	9.15575	19.6731	1.12751	5.76824	37.505	162.617	578.798	723.561	50.8802	12.8872	17.0773	4.32661	11.1579	25.5275	13.3554	1.09508	0.00062738	10.9483
254	T	2.87982	1.06006	32.5504	816.745	39.7389	1.163	14.9424	158.999	7.8972	1.64773	11.783	0.378355	0.236732	0.138502	0.110539	0.145705	0.0838042	0.145554	1.03689	3.45542	1.72839	0.138815	0.579257	0.346038	0.386809	5.46377	27.3117	21.4293	6.19024	0.94948	4.0028	4.93988	0.00169175	1.48648	15.4403	102.973	276.977	245.781	0.0388665	11.8837	13.6464	3.19963	9.36737	15.2893	3.07259	0.144803	0.00437007	3.38227
256	T	6.42677	1.89619	48.412	910.7	58.4818	0.632839	18.771	166.66	13.1961	1.74839	13.3288	0.729472	0.434148	0.251598	0.201917	0.145705	0.0838042	0.359248	2.55883	9.51754	6.79915	0.262927	1.03686	0.769306	1.22932	9.4187	45.7249	45.0531	18.9772	1.36099	4.25358	7.13274	0.209044	2.11378	18.4612	107.019	324.692	316.031	3.78853	11.9202	13.6813	2.75848	8.73069	15.4397	5.91826	0.32388	0.00062738	3.95452
257	T	1.69921	0.878437	8.00777	607.944	41.5264	0.485543	13.6851	126.726	7.21493	0.627149	19.4381	0.162868	0.146546	0.138502	0.110539	0.145705	0.0838042	0.145554	0.572386	1.55187	1.05259	0.138815	0.347513	0.19392	0.196536	1.1377	4.94276	6.03666	3.45558	0.238526	1.11742	2.29189	0.0645388	0.218283	2.33678	24.2893	107.232	128.494	0.0388665	5.57474	8.76657	0.672421	4.78107	8.31557	3.10957	0.144803	0.00062738	0.704228
263	T	4.35678	1.12172	21.5714	802.953	49.9472	0.638282	25.8469	160.685	8.16531	1.84545	24.7735	0.612348	0.325384	0.138502	0.110539	0.145705	0.0838042	0.145554	0.782947	2.24297	1.13135	0.138815	0.402529	0.329321	0.196536	1.56485	6.41887	7.42939	2.68781	0.169312	1.07207	1.43574	0.0458551	0.244884	2.58555	19.7951	65.508	55.1963	0.0388665	4.05189	4.18301	0.714242	2.45472	5.00879	1.41212	0.144803	0.0236337	0.605164
265	T	6.41464	2.60218	13.7621	1245.24	98.6589	0.166462	29.0258	312.302	11.3997	1.78503	65.5138	1.06744	0.421224	0.138502	0.110539	0.145705	0.0838042	0.145554	0.676882	1.97601	0.931378	0.138815	0.465046	0.105944	0.245678	3.44218	16.3686	13.2234	4.62947	0.854438	3.50171	4.63516	0.00169175	1.2986	10.4521	85.4623	260.25	222.59	0.0388665	11.5385	15.8751	2.78181	11.8221	17.2361	4.26864	0.144803	0.00062738	2.18718
266	T	3.41455	1.54186	20.6114	1025.44	61.5037	0.80899	11.6458	143.237	18.4824	1.03282	17.6964	1.52978	0.64286	0.138502	0.110539	0.145705	0.0838042	0.145554	0.188546	0.353231	0.392405	0.138815	0.151512	0.105944	0.196536	0.604297	2.63289	2.51249	2.27441	0.169312	0.639221	0.866142	0.00169175	0.181207	2.38128	22.7635	79.8058	95.7139	0.0388665	5.27991	6.94091	1.00568	2.42321	3.38688	1.02789	0.144803	0.00062738	0.324678
268	T	1.44322	0.877216	5.42206	697.044	37.3331	0.885549	15.6486	199.656	2.97765	1.02534	26.0331	0.294661	0.324969	0.138502	0.110539	0.145705	0.0838042	0.145554	0.188546	0.282585	0.180236	0.138815	0.151512	0.105944	0.196536	0.292537	1.49565	2.1123	2.05901	0.169312	0.551086	0.735698	0.00169175	0.181207	1.74127	17.0689	73.6551	93.3986	0.0388665	4.10137	7.40836	1.18551	3.01982	4.23513	1.32198	0.144803	0.00062738	0.664885
269	T	5.50468	1.75784	14.2047	697.617	66.4332	0.00484217	13.4421	225.193	11.9617	0.549568	24.2994	5.02429	0.494231	0.355851	0.110539	0.145705	0.0838042	0.145554	2.2831	7.73542	1.38675	0.138815	0.228991	0.105944	0.654879	3.41846	13.1065	11.7431	3.95114	0.375538	1.11222	1.32039	0.0418796	0.333767	3.08729	31.8949	147.391	120.668	0.0388665	7.20736	6.30267	0.276104	3.17694	6.70504	1.8345	0.144803	0.00062738	0.516448
270	T	7.80752	2.04327	54.4059	837.88	95.3951	0.00484217	12.9144	227.388	20.8181	0.881373	19.9803	3.33812	0.349559	0.635333	0.176466	0.145705	0.0838042	0.214754	3.64877	12.6233	1.14327	0.138815	0.509211	0.163984	1.13923	5.51969	17.1365	13.502	3.41186	0.169312	1.06894	1.19713	0.0489592	0.771922	3.03742	21.7313	109.294	107.724	0.0388665	5.73644	5.45966	0.142087	2.26701	5.09988	1.67463	0.144803	0.00062738	0.60697
273	T	3.55817	1.19747	23.6731	930.782	62.8121	0.299587	8.2205	126.939	4.35334	0.931688	14.8573	1.31775	0.29332	0.138502	0.110539	0.145705	0.0838042	0.145554	0.922791	2.94397	2.00026	0.138815	0.651157	0.410156	0.196536	2.45548	13.431	18.8508	11.136	0.723576	3.08697	5.39921	0.0314184	0.648294	5.68092	52.8619	214.441	261.83	0.0388665	8.51047	13.7223	1.35202	7.5394	16.6256	6.22322	0.144803	0.00062738	0.830794
274	T	5.03103	1.74929	18.6591	1015.36	79.9419	0.00484217	11.2455	227.95	6.23473	1.37911	21.8752	3.35044	0.146546	0.138502	0.110539	0.145705	0.0838042	0.145554	0.932863	2.70573	2.17791	0.138815	0.596387	0.560501	0.196536	1.86746	10.9632	16.554	12.2775	0.487431	2.3394	4.38087	0.0269225	0.567784	4.37591	47.6361	216.791	314.506	0.0388665	9.08576	14.9071	1.63816	5.68289	13.2553	5.2275	0.144803	0.00062738	0.786126
276	T	2.34135	0.966671	11.3517	776.944	34.9629	1.08442	7.72733	136.285	3.00404	0.871494	10.3824	0.0334276	0.146546	0.138502	0.110539	0.145705	0.0838042	0.145554	0.641823	1.78412	1.17274	0.138815	0.402306	0.105944	0.196536	1.89113	8.51746	9.4628	5.85546	0.474846	1.76511	3.03841	0.0119632	0.802076	4.51595	45.9707	181.671	225.776	0.0388665	7.97898	12.8483	1.76477	6.24279	12.2156	4.42469	0.144803	0.00062738	1.40269
278	T	10.9762	1.7322	30.666	867.336	88.0699	0.00484217	13.7626	224.96	14.1879	1.84902	30.0468	1.81025	0.146546	0.138502	0.110539	0.145705	0.0838042	0.145554	1.9315	5.79539	2.54721	0.219539	1.19414	0.66838	0.575449	6.43913	37.649	45.8295	23.0901	1.60003	6.73892	10.4385	0.0410876	1.26341	12.7725	115.228	488.342	548.615	2.02088	13.0528	16.7807	2.99617	12.5049	32.0416	11.3156	0.144803	0.00062738	2.46667
304	T	2.14845	0.717179	1.81671	674.363	36.1735	0.784084	4.72435	114.307	7.59939	0.198411	7.1837	0.0471499	0.146546	0.138502	0.110539	0.145705	0.0838042	0.145554	0.366622	1.20923	0.466823	0.138815	0.151512	0.105944	0.196536	2.11931	10.803	8.86143	3.36596	0.262808	2.00476	2.61945	0.0117605	0.516499	7.78385	69.8372	222.105	185.378	0.0388665	7.90407	7.79675	2.17255	7.29085	12.9955	2.36048	0.144803	0.00062738	1.50683
306	T	5.97533	0.178125	63.0706	686.222	45.6915	0.323996	16.1017	136.824	8.70729	0.247226	9.451	0.581801	0.146546	2.07227	0.815344	0.776814	0.0838042	1.33588	8.8134	33.0032	23.0688	0.762109	3.5403	3.32973	2.5373	13.6207	65.0794	83.6266	54.0739	1.487	6.84727	12.5678	1.29148	4.67901	27.8779	128.929	448.238	454.704	22.5974	10.6819	11.5881	2.3778	9.34189	25.9919	11.4326	0.70175	0.17177	8.86678
308	T	12.527	1.27887	34.0982	779.796	78.6427	0.00484217	27.6398	232.804	15.3406	1.04015	24.8849	6.14677	0.146546	0.138502	0.110539	0.145705	0.0838042	0.145554	1.57504	6.40631	4.17844	0.138815	0.715237	0.485812	0.196536	2.59585	18.2099	17.9124	9.91984	0.169312	2.078	3.59247	0.0251504	0.181207	3.7687	39.0684	188.058	160.853	0.309801	5.47795	3.68048	0.0884281	2.48476	8.87495	3.29387	0.144803	0.0694247	1.28797
309	T	4.60589	2.06472	21.3788	959.152	89.1047	0.00484217	49.9621	281.966	7.1184	2.53225	49.2926	0.330715	0.309698	0.138502	0.110539	0.145705	0.0838042	0.145554	0.188546	0.68042	0.454661	0.138815	0.151512	0.105944	0.196536	0.635216	2.70776	2.85502	1.23939	0.169312	0.697185	1.28086	0.00169175	0.181207	1.73797	16.445	57.5236	57.5814	0.0388665	2.19474	2.24844	0.554153	2.61614	4.65566	1.10165	0.144803	0.00062738	0.723161
311	T	2.39394	0.156946	15.1731	691.134	27.3165	0.282676	7.9382	160.18	2.9965	0.697158	11.1406	0.116325	0.146546	0.586083	0.236755	0.247647	0.0838042	0.540871	2.15908	6.06065	3.37518	0.23844	1.25583	0.804999	0.896154	5.35225	22.946	19.447	6.95744	0.855367	3.74632	5.88541	0.0619815	1.20489	12.3313	84.4407	252.295	193.076	0.0388665	7.28201	6.45207	2.18642	9.11306	19.6615	4.28566	0.144803	0.00062738	2.49892
312	T	5.45204	1.61188	40.5802	1001.75	61.8016	0.315258	9.26135	145.157	11.3432	1.35909	22.1425	0.00149747	0.146546	0.894652	0.541752	0.145705	0.0838042	0.80353	3.67276	9.96063	4.79169	0.240074	1.08606	0.837152	0.754934	8.7219	33.4701	25.4298	11.4151	0.892433	3.80259	6.08332	0.194204	1.38218	13.5353	86.663	223.11	195.413	1.02188	6.34429	7.35451	1.79541	7.06484	12.2819	4.81811	0.144803	0.00062738	1.56429
318	T	8.75329	2.21173	41.1184	1013.97	69.6686	0.113836	11.0901	282.136	43.4037	0.324143	32.3919	1.83159	0.146546	3.16447	2.43759	1.16293	0.457436	2.51765	16.9841	57.129	28.2205	1.33261	5.88417	4.07745	3.34103	30.1173	135.213	125.752	56.9276	3.19989	15.4676	29.6193	0.366884	3.47392	37.537	234.954	707.701	673.667	13.9688	14.6819	15.4017	4.58534	21.0681	44.594	18.6795	0.144803	0.00062738	5.27113
319	T	14.8442	1.42202	36.2431	829.534	54.6438	0.110753	4.89705	134.662	19.7073	0.655377	14.0611	0.72777	0.146546	28.418	23.4634	11.6975	4.26755	11.8998	73.7373	255.896	194.898	5.46449	33.3226	33.3501	7.0092	55.5808	286.9	340.832	243.599	5.51265	29.3182	77.0215	9.16422	6.25017	55.3604	308.216	1013.87	1119.21	94.8712	13.1544	14.7083	5.78342	23.4057	64.8661	41.3963	0.54304	1.81747	7.3945
320	T	5.24203	0.87869	30.2463	967.513	58.3286	0.912099	22.9929	227.145	16.3118	0.628466	26.7228	0.0716934	0.146546	0.524801	0.110539	0.145705	0.0838042	0.145554	2.43953	5.80457	3.95159	0.138815	0.503916	0.516171	0.751621	5.6738	26.9278	22.3629	11.2987	0.38843	2.56325	3.58263	0.019156	0.633558	10.8932	86.9476	264.66	242.687	3.4226	7.88224	8.93473	2.12547	5.76516	10.6944	3.30398	0.144803	0.00062738	1.30591
321	T	1.72855	0.947929	12.8142	818.021	39.0713	1.45395	4.67386	171.126	4.88085	0.601505	14.6774	1.50941	0.275882	0.138502	0.110539	0.145705	0.0838042	0.145554	0.7183	1.78666	1.21258	0.138815	0.151512	0.105944	0.196536	1.01173	6.00524	14.8622	10.8611	0.169312	1.07359	2.45139	0.33872	0.181207	2.54884	26.5569	144.172	238.738	0.465086	3.56784	6.90928	0.180879	3.04743	8.12294	5.14859	0.144803	0.00062738	0.36081
323	T	2.52033	1.19222	9.39076	760.467	50.0783	0.270174	5.87203	171.717	5.09921	0.910937	17.0024	1.84004	0.146546	0.138502	0.110539	0.145705	0.0838042	0.145554	0.629614	2.20838	0.907408	0.138815	0.251175	0.105944	0.196536	1.53433	7.72081	14.2402	8.6854	0.169312	1.67933	2.6725	0.163052	0.296468	3.46836	43.7546	198.809	262.361	0.0388665	5.5431	7.43716	1.03494	4.84824	12.6898	5.22458	0.144803	0.00062738	0.338954
324	T	7.58513	1.46946	31.4273	801.97	64.4136	0.00484217	12.9273	277.857	21.0924	1.84137	32.6849	4.70764	0.146546	0.138502	0.110539	0.145705	0.0838042	0.145554	0.61778	1.38166	0.855936	0.138815	0.289577	0.105944	0.196536	1.69139	7.82267	10.3766	5.32497	0.169312	1.45323	1.72746	0.013301	0.513837	5.81265	47.4142	186.62	181.636	0.0388665	5.09137	5.40046	0.642637	3.52198	8.76201	2.55011	0.144803	0.00062738	1.39982
346	T	2.37464	1.28271	28.1551	905.221	55.8117	0.198388	12.585	201.354	14.1328	1.07303	13.9876	0.851952	0.146546	0.959067	0.153245	0.254393	0.0838042	0.7203	4.36571	9.77769	6.74032	0.579299	1.94029	1.61651	1.13289	8.27641	31.4086	32.2542	16.2117	1.24789	6.30106	7.73372	0.444544	1.7019	14.2865	88.4684	232.349	202.233	3.43434	6.41221	6.87355	3.15679	12.2918	21.6898	7.17817	0.144803	0.158578	1.88949
348	T	1.80672	1.03543	27.2577	756.752	43.9825	0.297061	12.6134	165.746	6.98624	0.947092	8.50311	0.400578	0.146546	2.38153	1.46749	0.682938	0.444901	1.02402	4.52082	12.8682	16.0364	0.429608	1.77208	2.55045	1.08942	5.37296	24.0536	23.2834	20.6407	0.529187	3.29698	6.47579	0.814866	1.10124	9.50616	56.3415	174.84	184.764	12.0727	5.14034	6.08252	1.83291	6.07981	12.1549	5.42902	0.144803	0.444095	1.62321
349	T	1.7238	0.156946	16.5592	677.241	33.3556	0.774742	7.73721	130.536	4.54134	0.739067	7.65017	0.370397	0.245302	2.01372	0.571374	0.433977	0.0838042	1.20144	6.78142	17.2007	16.5781	0.332823	1.5682	2.24521	1.32125	7.51693	30.0142	37.3273	58.8183	0.555223	3.22225	7.03276	0.76917	0.956541	7.75201	54.2981	215.124	341.394	25.4152	5.40061	9.03675	1.2252	5.00201	12.2249	6.93191	0.144803	0.275507	0.947562
350	T	3.30639	1.20887	36.5647	821.635	52.2676	0.129092	18.498	208.686	14.6815	0.903244	16.0525	1.91089	0.228412	1.32742	0.637285	0.712845	0.145966	0.941938	6.6754	21.122	12.1281	0.615541	3.17178	2.49661	1.52057	10.2416	41.7833	46.995	22.7342	1.18311	6.37345	11.8613	0.535757	1.72986	11.3655	66.2005	195.772	195.794	7.15966	5.36051	6.01862	1.82251	7.75138	17.6769	7.73669	0.144803	0.174469	2.33036
352	T	1.64315	0.156946	11.8461	472.779	28.0658	0.364291	4.02802	99.7025	1.85863	0.0222464	6.50599	0.137927	0.146546	0.359082	0.2747	0.145705	0.0838042	0.145554	1.55635	5.52187	3.77443	0.138815	0.893792	0.770862	0.196536	2.68666	14.7867	17.2655	9.84897	0.250474	2.44935	5.1609	0.204666	0.778267	4.63144	47.4664	221.528	246.546	0.0388665	6.43103	6.88401	0.772852	5.2506	15.5316	4.20295	0.144803	0.00062738	0.82714
353	T	1.7182	0.144457	4.42128	478.118	30.4351	0.32724	1.51027	60.2853	2.07656	0.0293348	4.62352	0.000309145	0.145875	0.144907	0.114147	0.14896	0.0784931	0.150665	1.18697	2.91245	1.95074	0.139182	0.654481	0.651155	0.225229	2.24051	11.3061	16.7258	10.1068	0.427107	2.45699	3.99015	0.327287	0.204209	4.65296	50.4251	206.322	239.813	0.0465662	5.76681	7.26754	1.07084	6.01258	14.7235	4.84973	0.144721	0.00049586	0.618833
354	T	3.20865	0.967768	5.54874	564.754	35.6506	0.385576	6.61343	134.417	8.01399	1.03881	13.0543	0.617116	0.146546	1.13392	0.611334	0.370112	0.0838042	0.741342	3.2383	9.57582	8.61285	0.221943	1.33237	1.50058	0.486317	6.10593	24.9697	20.6515	13.1451	0.885858	3.58148	5.93082	0.290375	0.959676	11.7454	85.9738	225.928	171.489	2.2116	7.00812	6.23729	1.85309	7.91045	13.4572	4.2559	0.144803	0.0287039	1.52975
356	T	1.67617	1.03589	30.1091	764.003	32.9073	1.04903	7.22147	174.313	7.93932	2.25803	18.7074	0.103558	0.146546	0.508308	0.110539	0.145705	0.0838042	0.55085	2.72933	5.17558	1.46497	0.293235	0.702894	0.322926	2.22068	8.84033	18.5321	11.4766	4.37579	0.916883	2.80456	2.43758	0.0306393	2.76334	24.4552	88.1123	151.13	102.748	0.10109	5.5726	8.61088	4.15891	9.0206	8.74029	2.23666	0.144803	0.00062738	5.59587
357	T	2.31644	0.700942	13.3667	568.524	28.6752	0.523305	14.3588	121.412	9.44282	0.466163	23.908	0.00149747	0.215587	0.138502	0.110539	0.145705	0.0838042	0.145554	0.308609	1.15033	0.597619	0.138815	0.208011	0.105944	0.196536	1.98693	10.6534	9.7417	4.58711	0.4676	1.9449	2.69196	0.060021	0.563171	6.33195	59.0963	192.018	165.459	0.0388665	5.48849	5.61095	1.44991	5.64103	11.2551	2.29865	0.144803	0.00062738	1.2829
358	T	2.15448	0.156946	11.7422	641.848	26.8747	0.815747	25.2543	110.283	9.58501	0.149651	30.6024	0.00149747	0.291436	0.138502	0.110539	0.145705	0.0838042	0.145554	0.627834	1.59661	0.856202	0.138815	0.837194	0.374346	0.196536	1.44502	6.1563	8.24804	4.2299	0.169312	1.90896	2.23254	0.00169175	0.181207	4.14924	38.561	146.216	151.908	0.0388665	4.90633	5.28895	0.565718	4.40126	8.90311	2.42818	0.144803	0.00062738	0.902014
[truncated: 126 more columns]

## Sheet: Figure 2 c + 3 b
Figure 2 c + 3 b data
Observation	Classifier	Variable 1	Variable 2	Variable 3	Variable 4	Variable 5	Variable 6	Variable 7	Variable 8	Variable 9	Variable 10	Variable 11	Variable 12	Variable 13	Variable 14	Variable 15	Variable 16	Variable 17	Variable 18	Variable 19	Variable 20	Variable 21	Variable 22	Variable 23	Variable 24	Variable 25	Variable 26	Variable 27	Variable 28	Variable 29	Variable 30	Variable 31	Variable 32	Variable 33	Variable 34	Variable 35	Variable 36	Variable 37	Variable 38	Variable 39	Variable 40	Variable 41	Variable 42	Variable 43	Variable 44	Variable 45	Variable 46	Variable 47	Variable 48
Sample no.	State	CE 16:1	CE 16:0	CE 18:3	CE 18:2	CE 18:1	CE 18:0	CE 20:5	CE 20:4	CE 20:3	CE 20:2	CE 22:6	CE 22:5	TG 42:4	TG 44:2	TG 44:1	TG 45:1	TG 45:0	TG 46:3	TG 46:2	TG 46:1	TG 46:0	TG 47:2	TG 47:1	TG 47:0	TG 48:4	TG 48:3	TG 48:2	TG 48:1	TG 48:0	TG 49:3	TG 49:2	TG 49:1	TG 49:0	TG 50:5	TG 50:4	TG 50:3	TG 50:2	TG 50:1	TG 50:0	TG 51:6	TG 51:5	TG 51:4	TG 51:3	TG 51:2	TG 51:1	TG 52:7	TG 51:0	TG 52:6
8	N	6.61139	2.42579	44.6969	873.654	67.2946	1.32045	17.85	173.52	17.2587	2.24468	22.6254	2.33987	0.588327	0.138502	0.110539	0.145705	0.0838042	0.145554	1.32098	3.48157	1.81584	0.222846	0.709431	0.53332	0.505372	3.38514	12.8732	10.4916	5.37788	0.587533	2.4554	3.25391	0.0691986	1.09662	7.09939	36.7405	92.1546	71.313	1.71566	4.51031	3.78931	1.07424	4.28049	7.50898	2.70356	0.198498	0.00062738	1.99197
12	N	8.17589	2.01906	26.318	731.732	65.578	0.822424	11.4885	121.085	20.7962	1.28607	21.3144	1.65508	0.544855	0.469973	0.28349	0.436351	0.116036	0.385423	2.61926	7.4854	4.12957	0.501122	1.83892	1.29731	0.730553	5.03418	20.6107	17.5792	8.86932	0.802365	3.58779	5.68602	0.456419	0.840475	6.90833	41.4916	110.538	96.4474	2.19583	5.01845	4.30172	0.994859	4.99003	9.43803	3.63945	0.250438	0.0953381	1.35997
62	N	4.39734	1.15092	49.2055	735.875	39.6766	1.37377	24.484	143.427	10.3655	1.19578	16.155	0.597053	0.439275	0.673784	0.545655	0.437561	0.128204	0.598544	2.93399	7.50559	1.94769	0.356584	1.33184	0.63148	1.28976	5.8548	16.8611	10.6147	2.84891	0.53838	1.96972	2.47496	0.00344499	1.82478	8.29007	32.864	65.7421	33.5178	0.0907881	2.56858	1.63761	0.914032	2.82946	4.53751	1.36582	0.353815	0.00062738	2.57848
99	N	7.15237	1.80786	33.8002	797.896	63.1608	0.265897	13.717	139.569	16.195	1.35	15.4766	0.775688	0.320608	0.138502	0.110539	0.178876	0.0838042	0.145554	1.54434	4.0932	1.36122	0.194004	0.889772	0.39931	0.324929	3.8605	16.4859	11.0255	2.61607	0.712714	2.45967	2.81548	0.0393961	0.695838	7.24705	51.793	137.07	74.9721	0.0388665	5.23649	3.25836	1.88785	5.2232	9.02008	1.98052	0.144803	0.00062738	0.980226
155	N	5.03834	1.03117	41.0148	820.529	45.2093	1.14544	10.272	126.268	9.73347	1.006	13.7072	2.1518	0.36502	0.45419	0.106931	0.14245	0.0891153	0.500642	3.4205	8.59247	1.973	0.138447	0.460277	0.280116	1.62031	6.54784	18.1019	10.8631	3.77533	0.321534	1.3239	1.6012	0.0810816	1.03241	6.23848	34.8153	83.5991	61.2414	0.0311668	2.95419	2.11043	0.507747	2.07089	3.7096	1.25591	0.144885	0.000758901	1.28569
156	N	2.92879	0.694677	30.2709	700.629	28.4915	1.06513	7.52123	77.9535	11.4294	1.74972	9.67473	0.575999	0.42782	0.205536	0.110539	0.145705	0.0838042	0.232376	1.70805	4.03009	1.84255	0.138815	0.790799	0.412944	0.422058	4.35825	16.9215	13.6704	4.58034	0.611356	2.49744	3.01332	0.114443	0.856585	8.15823	51.5554	115.845	83.8516	1.10625	4.01677	3.73797	1.65256	4.61709	7.70542	2.11163	0.144803	0.0453356	1.30702
213	N	4.92747	1.53244	34.9003	940.396	59.3579	0.280717	18.8623	129.514	15.5893	0.809565	26.2965	0.00149747	0.504822	0.138502	0.110539	0.145705	0.0838042	0.145554	1.17036	2.87643	1.14611	0.138815	0.575021	0.243318	0.498355	4.71906	17.721	11.8377	2.61622	0.87491	3.04874	3.40853	0.00169175	1.28799	12.1264	64.8818	135.935	91.1127	0.0388665	7.31896	6.99132	2.60211	7.19586	10.1835	2.38929	0.222442	0.00062738	2.55004
222	N	7.01637	1.78175	67.4947	999.518	76.4937	0.0468879	23.9733	219.699	27.5537	2.11941	26.6339	1.08947	0.256755	0.138502	0.110539	0.145705	0.0838042	0.25079	2.04586	4.1687	0.985804	0.194965	0.652464	0.322638	0.64211	8.00791	21.7424	16.4213	3.27047	0.785566	2.56552	2.17678	0.0324031	1.67826	15.633	84.3651	201.455	145.049	0.0388665	9.33554	9.40325	3.15304	6.99777	9.57702	1.79127	0.144803	0.00062738	3.62169
223	N	8.47575	1.53181	59.6202	807.903	61.3695	0.0751081	32.3121	192.014	22.1706	0.490284	23.5759	1.42022	0.213594	2.78638	0.911897	0.812297	0.13595	2.4028	15.9033	51.9865	36.5318	1.27502	6.52662	4.80423	3.29546	24.5626	118.795	160.918	98.3657	3.16193	15.011	29.8361	1.72543	5.02918	36.2943	196.632	659.914	739.745	43.2222	11.6074	18.1225	4.94516	20.6411	46.0167	24.111	0.725928	0.00062738	9.31741
224	N	5.65606	0.945143	38.1376	770.167	33.2156	1.31553	14.0413	132.42	10.0871	1.38021	18.8022	4.25568	0.364226	0.345456	0.110539	0.145705	0.0838042	0.655222	3.18956	6.48747	2.35146	0.138815	0.656437	0.346295	2.4238	9.03521	28.0961	19.0112	7.05512	0.834632	2.54361	2.42385	0.0950672	2.04192	14.3922	84.8218	211.151	132.428	1.42452	9.81009	7.37768	1.54616	5.35363	9.33719	2.26151	0.218553	0.00062738	4.31948
225	N	8.98565	1.99366	61.7207	1057.84	93.6111	0.00484217	25.9079	224.871	31.3529	0.85878	35.4326	1.29311	0.227415	0.138502	0.110539	0.145705	0.0838042	0.145554	0.614115	1.27678	0.677585	0.138815	0.360622	0.105944	0.334845	2.45707	9.77804	6.56066	2.55267	0.610476	1.78493	2.03295	0.0045051	0.920825	8.51974	63.4133	181.465	115.697	0.0388665	8.83709	8.58772	2.06884	5.113	8.70321	1.6655	0.144803	0.00062738	2.35915
227	N	7.1716	0.669238	26.8168	604.85	37.3206	0.869134	6.70757	59.329	9.10125	0.489738	7.97715	1.97539	0.259569	0.794337	0.251432	0.261174	0.0838042	0.537451	4.48002	11.8874	4.91781	0.361883	1.45434	1.00184	0.584581	7.18463	29.4368	24.0049	9.08081	0.903568	3.57203	4.55854	0.197825	0.649056	7.22393	55.9915	153.303	97.146	1.68646	7.743	4.38057	0.703978	4.25545	9.87433	3.081	0.144803	0.136331	0.85961
228	N	8.3302	3.05516	78.4458	1178.55	109.728	0.00484217	34.586	261.235	43.2212	1.68468	50.4306	3.54679	0.33322	0.320952	0.110539	0.145705	0.0838042	0.502191	2.86362	5.41788	1.39543	0.138815	0.509703	0.353842	3.09141	15.0095	34.7171	15.6029	3.38348	1.05558	2.44721	2.03892	0.00169175	2.53165	29.1128	131.785	225.172	132.658	0.0388665	11.5682	13.0771	4.4439	9.87648	9.67856	1.69406	0.243343	0.00062738	5.9491
229	N	6.62341	0.804829	48.1084	682.759	46.9051	0.123928	12.7129	113.467	8.78941	0.66037	13.6689	2.02675	0.289867	3.07994	1.08439	0.657267	0.169693	1.97948	12.2611	27.7944	15.9059	0.872277	3.07457	1.97455	2.0878	19.802	84.144	71.0736	30.3642	2.09812	8.77405	12.3157	0.378624	2.36164	21.9218	130.619	423.388	333.004	10.908	12.1261	11.3165	3.00679	11.2555	22.5211	9.31461	0.339456	0.00062738	3.88281
231	N	7.24289	1.54842	55.5834	833.601	59.9682	0.0535437	20.1804	174.596	12.6325	1.5061	21.6217	5.72834	0.251977	1.3082	0.357023	0.444935	0.0838042	1.13555	6.95382	18.0362	9.65633	0.622919	2.28244	1.7609	1.63625	11.5873	46.5481	44.7173	19.5952	1.24871	4.84755	7.04303	0.513626	1.82649	15.4743	86.2833	242.103	194.008	6.78733	10.2256	8.47211	1.89706	5.93652	14.1936	4.99797	0.144803	0.15753	2.66706
232	N	7.96807	2.42985	43.9463	1070.42	69.8018	0.100071	43.9066	233.568	37.4543	1.81663	39.872	1.39993	0.146546	0.655417	0.278832	0.461406	0.0838042	0.811901	6.60035	18.6803	7.16685	1.00438	3.58893	1.6741	1.41045	15.8278	65.8869	59.4138	16.5089	2.4189	10.8668	14.0167	0.119226	2.19872	20.9449	118.563	306.684	231.263	3.95844	9.59159	10.0006	3.88391	13.5559	25.4815	10.0142	0.582437	0.00062738	4.29311
233	N	10.4449	2.13382	61.5998	878.381	81.9376	0.00484217	15.1383	179.922	17.7854	0.884893	14.6927	2.11177	0.178982	1.3094	0.698344	0.446799	0.0838042	1.14365	7.32371	23.694	15.0021	0.562484	2.00737	1.66468	1.57468	13.0768	67.9691	63.5056	49.9729	1.21747	5.12122	8.75643	0.32935	1.87122	17.5142	112.915	394.285	405.128	16.4614	12.0454	14.2963	1.63892	6.24798	14.2786	5.84181	0.144803	0.069076	2.98774
234	N	12.0936	2.8065	81.2835	1132.48	97.3239	0.00484217	82.1966	266.079	26.1934	2.12675	79.0508	1.56189	0.292888	0.312002	0.110539	0.145705	0.0838042	0.287349	1.31146	2.18623	1.073	0.138815	0.509428	0.323665	0.766945	3.67157	11.5568	7.63534	3.19155	0.699381	2.65768	3.01454	0.0177259	1.3149	9.93988	46.7439	115.563	86.2151	0.0388665	5.89607	7.9043	3.16963	7.08951	8.39836	2.38657	0.199385	0.00062738	2.383
236	N	19.4152	2.35326	67.8394	958.593	108.879	0.00484217	40.1232	319.596	59.8723	0.0222464	31.1562	3.43342	0.261674	3.2828	1.16548	0.617303	0.0838042	2.73044	16.4604	47.6795	13.528	0.83359	2.5951	1.18633	4.14933	23.6714	72.9284	48.4317	21.5159	1.56019	6.92201	9.08329	0.00169175	2.03822	16.0941	95.9245	264.059	202.577	5.78601	10.2616	9.29195	2.37481	8.47627	17.4845	5.58276	0.259209	0.00062738	2.42224
237	N	6.42079	2.35137	65.7501	1024.93	69.2856	0.590016	24.8827	219.381	25.7882	3.20246	35.2836	3.25086	0.20332	0.138502	0.110539	0.145705	0.0838042	0.314068	2.05705	5.17897	0.996845	0.227391	0.734767	0.268432	1.18532	7.14055	21.8099	17.4251	3.19206	1.11839	3.34511	2.90735	0.00169175	1.95485	12.9698	72.1024	172.2	106.511	0.0388665	8.08608	6.53771	2.74427	6.82484	9.89966	2.04874	0.227917	0.00062738	3.40052
238	N	8.02636	1.65061	47.9272	820.09	64.5399	0.00484217	24.9052	171.79	19.6144	1.54777	21.8842	3.61545	0.317363	0.322746	0.110539	0.145705	0.0838042	0.602441	4.14173	6.23086	0.897355	0.410187	0.999931	0.249906	2.04854	15.5199	44.9427	20.2977	2.21301	1.96249	5.72141	3.40525	0.00827987	3.33579	27.1252	124.499	256.654	92.4764	0.0388665	11.0732	6.24287	4.25221	10.1139	15.8107	2.19542	0.601288	0.00062738	5.26627
240	N	9.15035	2.26888	41.3284	980.262	74.4139	0.256386	17.5351	200.11	25.7723	1.56551	16.9214	2.21314	0.280154	0.138502	0.110539	0.145705	0.0838042	0.145554	0.866453	1.66649	0.450235	0.138815	0.301624	0.105944	0.314415	3.61316	14.1223	8.07423	2.10096	0.692279	2.06784	1.85015	0.00169175	0.857742	9.46517	62.3416	164.226	88.1774	0.0388665	8.63033	5.19039	1.90714	5.19178	8.33524	1.40759	0.144803	0.00062738	1.95429
243	N	1.76394	0.79746	18.6818	799.996	40.1071	0.909027	3.77535	67.1211	6.69238	2.14401	8.59943	1.51716	0.506234	0.138502	0.110539	0.145705	0.0838042	0.145554	0.188546	0.881365	0.624771	0.138815	0.151512	0.105944	0.196536	0.818693	2.98671	2.45013	2.32417	0.169312	0.461734	0.744754	0.00169175	0.181207	1.66271	12.3869	38.3648	42.6611	0.0388665	2.96236	3.90103	0.436186	1.5223	1.69768	0.480403	0.144803	0.00062738	0.276681
282	N	14.2818	3.12983	110.812	1487.37	123.287	0.00484217	76.1545	347.146	52.538	1.19789	48.583	1.39491	0.146546	0.138502	0.110539	0.145705	0.0838042	0.145554	0.586268	2.14567	1.21469	0.138815	0.305147	0.105944	0.196536	2.20667	11.9526	11.7048	3.72999	0.309982	1.99754	2.46334	0.00169175	0.587928	5.96321	52.2058	182.043	147.981	0.0388665	8.99577	8.87349	1.11618	4.61997	9.57042	2.43484	0.144803	0.00062738	1.49051
284	N	11.661	1.66032	56.8014	1185.57	80.7543	0.00484217	54.6177	257.64	24.4483	1.1582	34.2123	0.278168	0.146546	0.138502	0.110539	0.145705	0.0838042	0.145554	2.67484	6.26254	2.29069	0.138815	0.997546	0.549796	1.04488	8.92486	36.7314	37.8707	13.3214	1.64957	5.518	5.22002	0.288892	1.95689	19.7899	124.734	370.687	266.564	2.3412	13.8269	11.8425	4.11311	10.8663	23.4244	7.61248	0.336109	0.00062738	4.17601
285	N	4.4635	1.64278	38.538	1114.84	72.445	0.230389	23.2073	318.281	7.3094	1.6221	27.2658	1.33781	0.146546	0.707038	0.110539	0.367747	0.0838042	0.990659	8.97204	23.5408	3.10553	1.59579	3.30397	1.23483	2.64362	18.365	52.4664	61.2973	11.6144	1.6722	7.12917	6.7026	0.408927	2.74811	23.816	136.309	345.656	268.194	0.721023	10.5919	11.6425	4.10012	11.9832	20.8847	5.50384	0.23364	0.0191072	5.03309
286	N	20.8893	2.35894	125.288	1528	93.7236	0.503087	78.374	315.355	42.2087	1.12614	40.2811	0.379642	0.146546	0.138502	0.110539	0.145705	0.0838042	0.589179	3.32946	7.66757	2.28623	0.398717	1.10695	0.610973	2.01557	11.6641	32.755	42.0588	10.0066	1.37487	4.67979	3.30043	0.209043	4.66002	29.745	112.739	241.209	169.567	0.0388665	11.761	11.5053	4.3328	9.4374	12.6739	4.19085	1.03226	0.00062738	10.6355
287	N	12.4553	3.00338	82.4829	1998.73	72.098	3.25384	48.9614	382.021	21.5498	2.78121	31.4477	1.78285	0.146546	4.6836	14.1739	1.44639	2.46326	4.99412	18.8304	31.144	26.9708	2.37216	4.91507	3.21865	4.97742	28.9623	106.329	154.069	46.6995	2.76632	10.7107	17.8302	2.679	5.53371	32.0579	146.861	354.49	288.853	14.6037	8.04421	7.24537	2.60279	10.1116	21.6026	10.0419	0.61457	0.414109	5.69285
289	N	12.0677	2.52641	112.776	1328.41	116.528	0.00484217	82.8725	427.401	63.5861	0.180023	55.4082	3.72458	0.845838	0.332569	0.110539	0.145705	0.0838042	0.503506	3.47285	10.4545	4.67141	0.138815	1.5188	1.07769	1.77971	11.0796	45.0189	33.2814	12.4183	1.56171	5.63283	7.34523	0.275104	2.89482	22.8082	132.359	358.915	259.157	0.566035	11.304	9.54718	3.32967	11.6442	23.1127	5.82941	0.596004	0.00062738	6.92228
290	N	3.81968	0.910809	29.7351	1039.52	38.1689	1.55217	13.4383	233.734	7.4727	2.33611	19.5836	0.834474	0.146546	0.138502	0.110539	0.145705	0.0838042	0.145554	1.53008	2.81861	0.723502	0.138815	0.706459	0.105944	0.999357	5.00708	10.737	4.99947	0.943555	0.506339	1.87744	1.66974	0.00169175	0.973566	9.10314	47.8284	86.5794	43.9819	0.0388665	3.23024	2.73956	1.6069	5.13408	6.89899	1.06029	0.144803	0.00062738	1.82244
291	N	4.40873	1.6277	41.4272	1030.06	37.3265	1.79345	26.208	221.349	9.11117	1.75086	18.8011	0.93396	0.146546	0.637396	0.215085	0.145705	0.0838042	0.145554	3.34219	8.7297	3.83772	0.138815	1.10031	0.713055	0.736868	6.82941	23.1465	14.4468	6.34257	0.754563	3.39024	4.09513	0.0894634	1.0634	10.1992	63.2903	136.433	94.4131	0.0388665	5.37154	4.24841	1.9809	6.35896	9.0445	2.55029	0.144803	0.0571351	1.58213
294	N	9.91363	1.93206	83.9893	1149.41	98.2931	0.00484217	89.9067	361.764	36.0614	0.946388	43.15	0.110296	0.146546	0.419722	0.110539	0.400772	0.0838042	0.438379	3.0252	8.20911	3.28461	0.306628	1.71325	0.802982	0.650428	9.93442	36.9611	22.3619	6.87371	1.50522	5.60225	6.58289	0.050549	2.24154	19.1563	110.476	255.338	143.85	0.0388665	8.92496	5.99551	3.25754	11.1487	19.6242	4.28351	0.274058	0.000722243	4.2506
295	N	8.20673	0.627903	32.7697	804.555	43.2127	1.02578	9.8305	169.297	12.6284	0.940481	19.5421	2.32043	0.146546	1.07176	0.579566	0.145705	0.0838042	1.10886	9.52745	30.674	6.60475	0.138815	1.13762	0.461105	3.06414	17.9691	59.9802	46.4627	14.7162	0.502803	2.62323	3.78935	0.00169175	2.07996	16.0211	94.2967	296.781	251.657	0.0980603	9.74437	7.18411	0.68545	3.88621	8.84235	2.60398	0.144803	0.00062738	2.71722
297	N	2.28384	0.156946	11.1636	735.673	21.2691	1.74601	10.7544	103.242	8.59969	0.47953	14.8559	0.631557	0.480054	0.55586	0.110539	0.145705	0.0838042	0.145554	1.81542	4.46412	2.86134	0.138815	0.664456	0.597108	0.196536	3.65955	13.1103	8.70324	4.16885	0.169312	1.6221	2.15559	0.00169175	0.686362	5.0745	32.3451	76.8262	61.5992	0.0388665	2.84332	2.48181	0.370858	2.54889	4.17046	1.30868	0.144803	0.00062738	0.97625
298	N	3.99921	1.26457	42.8977	1046.95	49.062	1.52991	25.5013	280.998	16.7874	2.04596	16.5246	1.18107	0.146546	0.138502	0.110539	0.145705	0.0838042	0.145554	0.310877	1.2287	0.478958	0.138815	0.151512	0.105944	0.196536	1.42991	5.48549	4.30748	1.76508	0.169312	1.13051	1.48589	0.00169175	0.618507	4.97057	30.0167	80.4771	72.0316	0.0388665	3.07247	3.22717	0.797072	3.33524	5.48951	1.23422	0.144803	0.00062738	1.62954
299	N	1.04753	0.156946	19.7091	638.021	7.72659	1.91719	5.36229	95.6986	2.49884	0.864767	6.35826	0.00149747	0.146546	0.138502	0.110539	0.145705	0.0838042	0.145554	0.65218	1.84641	1.07351	0.138815	0.151512	0.105944	0.294312	1.61219	3.80682	2.68968	1.29169	0.169312	0.415246	0.687143	0.00169175	0.505582	2.70097	8.81357	17.8386	14.8152	0.173499	0.950835	0.690953	0.0435003	0.663646	0.902796	0.427439	0.144803	0.00062738	0.881665
300	N	1.53722	0.156946	11.6905	686.609	5.30101	2.19188	6.93631	118.061	4.34777	0.255545	7.20457	0.00149747	0.146546	0.138502	0.110539	0.145705	0.0838042	0.145554	0.788607	1.26938	0.560209	0.138815	0.498802	0.105944	0.196536	2.35405	7.00332	3.16811	0.77038	0.169312	1.13126	1.0548	0.00169175	0.706466	7.48644	36.0227	53.6125	22.7183	0.0388665	2.31515	1.94261	1.05755	3.11465	2.67376	0.627254	0.144803	0.00062738	1.33019
301	N	4.50016	0.448356	26.1703	936.419	27.6998	1.93567	8.36153	117.186	8.75	0.928836	8.28905	0.938345	0.147217	1.46029	2.76642	0.525955	0.563947	1.30758	4.59112	10.1253	5.87116	0.571039	1.73357	1.24641	1.20441	7.51147	28.9004	34.0089	8.23579	0.697233	3.39411	5.31664	0.635718	1.23792	8.92191	53.5048	134.896	102.008	0.79942	3.93759	3.54192	1.12475	4.20929	8.25065	3.21999	0.144885	0.0583155	1.37971
328	N	10.4767	1.38884	68.154	854.105	62.9263	0.00484217	33.3629	258.314	10.9373	1.40659	35.857	3.05995	0.146546	0.138502	0.110539	0.145705	0.0838042	0.145554	2.06155	5.00922	1.30581	0.138815	0.523441	0.105944	0.682938	4.29068	18.6419	12.7595	3.2967	0.384092	2.04566	1.9506	0.00169175	1.50075	8.39162	49.5718	146.153	75.4259	0.0388665	4.16197	2.01236	0.444227	3.36953	7.09584	1.98737	0.26018	0.00062738	2.86827
329	N	7.92784	0.65576	46.4422	738.889	41.7267	0.583272	21.32	233.285	12.8598	0.856214	20.6882	0.827202	0.502742	0.138502	0.110539	0.145705	0.0838042	0.145554	1.16483	3.26304	1.07773	0.138815	0.554333	0.105944	0.514202	3.57138	16.3418	13.6055	2.82032	0.528359	2.48657	2.93365	0.00169175	1.12638	9.17837	57.2661	161.673	99.5421	0.0388665	4.39355	3.06642	1.46037	5.32632	11.7406	2.5637	0.144803	0.00062738	2.35501
330	N	8.30679	1.28791	60.2452	864.594	59.3809	0.00592856	29.9163	206.714	12.5805	1.99118	26.4025	4.47319	0.146546	0.138502	0.110539	0.145705	0.0838042	0.145554	1.55452	4.72037	2.43576	0.138815	0.65633	0.466064	0.531912	3.45036	16.9735	15.5536	5.48902	0.459118	2.02952	2.78057	0.137877	0.86062	5.33506	33.405	110.864	87.7537	0.449788	3.05861	2.17837	0.235089	2.41665	6.89477	2.90541	0.144803	0.00062738	1.23796
332	N	0.678677	0.156946	12.5356	629.834	6.49393	2.07957	8.29681	66.1029	1.30871	0.0222464	11.7492	0.811202	0.146546	0.138502	0.110539	0.145705	0.0838042	0.145554	1.3804	3.44615	2.96898	0.138815	0.589171	0.48099	0.196536	2.81949	9.87049	9.48216	9.4015	0.169312	1.54345	2.26449	0.30038	0.65178	6.3301	43.0716	110.489	105.257	5.96045	3.57979	4.72706	1.66724	4.21915	7.18638	2.80978	0.144803	0.206404	1.25626
333	N	4.47955	0.38259	35.9953	705.355	27.9277	1.32608	12.5437	109.821	13.2403	0.31958	11.1241	0.305439	0.146546	0.138502	0.110539	0.145705	0.0838042	0.145554	0.718884	2.21748	1.05055	0.138815	0.151512	0.105944	0.196536	3.03747	14.4768	13.2662	4.20397	0.409892	2.08869	2.93577	0.0129201	1.09202	10.7469	71.7051	208.021	186.564	0.0388665	6.68156	7.1398	2.29638	6.52576	11.7732	2.4149	0.144803	0.00062738	2.47956
334	N	2.79434	0.270927	17.2942	752.405	30.176	0.995062	6.87198	62.8319	6.87521	0.0278081	21.2892	4.57136	0.146546	1.37043	0.442331	0.347781	0.0838042	1.38395	8.74347	25.5496	10.0271	0.545372	2.28078	1.85988	1.86832	13.62	55.8079	63.8558	38.725	1.37735	5.90126	10.6498	0.521309	1.75679	18.3494	126.901	425.048	465.926	15.4671	9.87463	12.061	2.958	10.8056	25.1057	11.5876	0.144803	0.00062738	2.6091
336	N	7.25629	1.66143	52.7401	867.988	59.5062	0.153355	50.8057	226.301	16.7446	1.13447	30.0884	1.24276	0.146546	0.138502	0.110539	0.145705	0.0838042	0.145554	1.29229	3.76293	1.32294	0.138815	0.775488	0.203709	0.481093	4.34438	19.6146	14.4852	3.33528	0.710915	3.77395	4.62081	0.0135087	0.882205	9.09198	66.2965	171.334	117.598	0.0388665	5.03634	3.41888	1.51852	6.92292	13.2872	3.58935	0.144803	0.00062738	1.81427
337	N	6.42076	1.69603	39.9562	1040.73	72.6691	0.403229	23.6591	223.392	16.5672	1.73812	21.4065	0.24378	0.145875	0.144907	0.114147	0.14896	0.0784931	0.150665	1.4896	4.38086	1.57651	0.139182	0.836115	0.349407	0.418481	4.84129	21.7668	16.2655	2.52071	0.613837	3.4899	4.41481	0.0747641	0.734827	9.87885	72.0055	181.062	117.777	0.0465662	5.577	3.20098	1.59073	7.67738	14.0328	3.18477	0.144721	0.00049586	1.77312
338	N	2.1712	0.427922	17.0636	794.245	21.5802	1.56988	12.6384	87.6269	5.45004	1.16896	8.78816	0.333315	0.146546	0.721118	0.480288	0.330285	0.0838042	0.44683	3.78955	8.93016	3.21701	0.484348	1.37442	0.652694	1.29747	7.75026	21.9148	13.0075	4.0977	0.665297	2.8282	3.48167	0.100529	0.876886	7.91884	50.2485	106.798	69.9785	0.0388665	3.39534	2.4242	0.766623	4.51102	6.65196	2.24069	0.144803	0.00062738	1.11551
339	N	5.85645	0.841074	41.4136	803.43	40.935	0.820379	9.69593	147.076	14.2412	0.924526	4.96925	0.383786	0.146546	0.138502	0.218661	0.145705	0.0838042	0.145554	1.0893	3.88827	2.53897	0.138815	0.5115	0.466555	0.287815	3.13876	16.371	16.5661	6.28215	0.169312	2.09861	2.82618	0.139207	0.291066	6.19425	53.5439	158.037	139.767	1.72586	4.85924	4.45842	1.07918	3.84541	7.77809	2.63662	0.144803	0.00580809	0.838394
340	N	3.63194	0.727342	34.2036	773.349	45.6961	0.40191	7.99191	121.196	9.23297	0.728816	9.08271	0.707742	0.146546	0.138502	0.237849	0.145705	0.0838042	0.258686	1.7314	6.74352	4.28113	0.138815	1.02929	0.759968	0.468041	3.86072	18.101	18.6831	9.38176	0.296474	2.39364	4.70026	0.267294	0.66042	5.01156	29.6134	96.3296	99.6519	4.28851	3.13414	3.03947	0.557076	2.71974	7.18864	3.29414	0.144803	0.107362	0.705659
1	T	1.64435	0.302699	15.6984	498.651	22.4899	1.29132	15.6882	31.1389	8.17085	0.0366013	8.96887	0.495728	0.323833	10.6104	24.4261	1.85156	1.32141	7.18564	39.2246	101.1	39.3655	0.987202	3.03421	2.00342	6.58697	24.2695	58.7069	76.1796	42.6351	0.504701	2.29374	5.10223	1.11409	2.17979	8.05156	31.4278	94.5231	142.658	13.6755	4.46615	6.74099	0.133067	1.91735	4.55081	3.26763	0.229448	0.35528	1.13227
2	T	3.22166	1.98212	40.1987	891.781	68.9924	1.47387	10.9816	145.248	15.175	1.72429	28.7742	1.51648	0.6433	0.982096	0.33206	0.301524	0.0838042	0.747124	3.83964	10.0242	5.00452	0.346559	1.2703	1.0475	1.32762	6.27958	18.4873	18.3834	11.741	0.709655	2.57607	4.73281	0.482593	1.39971	8.34857	39.2814	103.309	114.504	8.34685	5.31383	6.50223	2.17698	5.70129	10.8516	4.5149	0.144803	0.29698	1.84077
3	T	6.52074	4.11852	60.6663	1098.62	102.625	1.34306	19.056	272.595	35.7452	2.50525	51.9851	3.0522	0.47025	0.362186	0.130471	0.20237	0.0838042	0.210166	1.63979	4.31127	3.3149	0.257453	1.08216	0.988465	0.466074	3.49651	13.4487	13.5314	9.40551	0.758342	3.38384	5.02406	0.390811	1.04781	7.71304	48.8178	139.089	134.198	2.79081	7.11053	8.85153	3.44252	8.14018	12.22	4.72717	0.174231	0.0683699	1.09595
7	T	14.5424	3.8608	81.401	1146.31	116.329	1.27485	87.1383	319.788	43.0778	2.24781	87.8843	2.79934	0.497539	0.243367	0.172812	0.184586	0.110554	0.378694	2.07839	4.93254	2.34651	0.402977	1.17623	0.65625	1.25314	7.40712	26.2383	18.534	6.68736	1.88272	5.47481	5.74866	0.220944	3.26684	20.5397	107.021	256.997	154.194	0.787398	11.2775	11.0446	5.97787	13.6255	19.5465	4.48777	1.03887	0.00062738	8.14954
9	T	3.90879	1.37131	36.0297	835.235	43.1897	2.10483	15.2085	131.104	16.1665	1.42761	24.303	2.67285	0.44637	0.138502	0.110539	0.145705	0.0838042	0.189864	1.1285	2.4548	1.03811	0.219144	0.560855	0.409988	0.720143	4.22995	13.1972	8.43385	2.80552	0.778875	2.66028	2.99043	0.0697226	1.87428	10.9619	50.6273	100.654	57.0505	0.364364	5.01226	4.21663	2.38371	6.36754	9.30057	2.32434	0.260194	0.00731651	3.01754
10	T	12.8744	2.80642	54.1986	1030.87	85.2215	1.74579	56.1487	253.038	31.2041	1.11905	73.6654	3.51151	1.13946	0.460315	0.206631	0.316753	0.0838042	0.614331	3.24335	8.59723	3.99826	0.622791	2.02267	1.298	1.91428	11.3567	43.1898	31.2939	11.0579	2.81756	8.1867	8.28599	0.295582	4.76324	30.6836	175.811	446.114	262.537	1.69558	20.3773	16.2473	8.43363	18.8355	29.0819	6.74457	1.55871	0.0233525	11.9447
11	T	2.93941	1.7413	6.82356	730.298	61.1062	0.922914	6.03882	136.296	9.66299	1.69434	26.3002	1.80007	0.52096	0.561962	0.285962	0.376969	0.0838042	0.460268	2.60695	6.7907	3.72644	0.421563	1.52616	1.18616	0.804609	4.42022	16.3991	17.0687	10.5477	0.825312	3.19661	5.82669	0.360078	0.994489	8.02571	53.334	166.512	175.052	1.54027	7.192	8.79204	2.57993	7.66347	14.3187	4.98237	0.162893	0.0671671	1.51618
13	T	3.29511	2.46485	10.3799	671.891	71.7997	0.946852	8.44785	227.442	10.2726	1.87411	38.9941	2.76635	0.572299	0.138502	0.110539	0.145705	0.0838042	0.145554	0.235742	0.462857	0.481609	0.138815	0.172454	0.23637	0.196536	0.767563	2.46409	2.60765	3.57523	0.169312	0.716893	1.0608	0.100863	0.383523	2.105	17.094	63.5862	83.7739	0.0771005	3.19324	5.29961	0.864005	2.4361	4.1607	1.6644	0.144803	0.00062738	0.684934
23	T	4.61876	0.51598	6.1248	368.168	30.2045	0.227515	2.82182	38.0573	4.48376	0.113593	7.30725	0.816295	0.51818	0.26374	0.13071	0.145705	0.0838042	0.307991	2.23074	5.17549	1.97508	0.252578	0.984569	0.564793	0.599571	5.73087	28.2163	19.2441	7.61551	1.01258	4.22837	4.90975	0.187191	0.769326	9.655	81.7798	269.473	182.474	0.433124	10.7951	7.38016	1.88115	7.7586	17.4675	5.06546	0.144803	0.0159866	2.05413
24	T	7.75362	0.756019	16.5681	383.707	31.7151	0.543139	5.60048	37.404	8.16816	0.0995951	8.04614	1.42579	0.513018	0.815166	0.449645	0.366628	0.0838042	0.589506	5.03177	12.8683	4.41849	0.514823	1.67911	0.801829	1.0386	7.00413	35.4573	22.8064	9.00049	0.838862	3.80131	4.26373	0.350885	1.44204	7.83995	47.8544	161.717	93.606	2.62344	6.97984	3.24734	0.357359	3.496	9.15939	3.09471	0.317153	0.0970681	2.03198
26	T	6.04516	0.551428	12.5094	381.419	33.4475	0.748148	3.26668	23.2915	6.80614	0.335433	5.73046	0.652289	0.453282	1.85274	1.20804	0.518521	0.134988	1.12371	6.95824	17.7615	5.5053	0.600122	1.70513	0.909523	1.67269	9.4687	40.2752	26.9129	8.93065	1.00151	4.28182	4.73106	0.29837	1.44993	10.1972	58.3783	175.835	110.172	3.05203	7.04785	3.88492	0.72418	4.49508	10.7044	3.63467	0.190019	0.0653412	1.91989
32	T	3.67628	2.06625	15.3125	769.436	59.3484	1.10052	5.80056	129.72	12.1871	1.60186	25.2909	1.19056	0.393375	2.46577	2.40929	1.44951	0.837861	1.31454	6.76002	26.4096	26.7913	0.829922	4.70384	5.32834	0.775544	6.15717	29.6503	41.4804	36.5744	1.02103	5.5602	15.3575	2.29576	1.47274	5.91882	48.1798	194.358	267.998	22.069	6.29243	9.72864	2.42023	8.68295	21.7558	14.0737	0.144803	1.16672	0.868026
33	T	4.31761	1.89225	19.8471	754.587	56.7978	1.16667	39.5356	131.186	16.7512	1.61898	28.7054	1.79593	0.516075	0.163704	0.110539	0.145705	0.0838042	0.145554	1.07145	2.5533	1.35823	0.138815	0.513836	0.391442	0.306595	2.51661	9.59655	8.64981	5.71642	0.494721	2.22508	3.00032	0.279677	0.521399	5.40303	39.4275	119	113.957	2.00566	5.1082	5.89083	2.22089	5.97578	10.9748	4.07342	0.144803	0.157544	0.91863
35	T	4.87313	0.290239	9.30277	295.178	18.5323	0.73479	2.27495	30.5418	4.98407	0.0222464	5.48762	1.20746	0.48338	0.244387	0.110539	0.2782	0.0838042	0.145554	1.83331	5.29942	2.25908	0.423856	1.28971	0.755695	0.196536	2.04688	12.2841	10.974	5.46598	0.317669	2.21907	2.73906	0.283363	0.20177	1.99275	15.8077	68.8437	54.82	0.776161	3.14646	2.16616	0.0435003	1.46048	4.71843	2.0057	0.144803	0.0228519	0.33789
56	T	3.91699	0.670378	25.688	491.623	24.6718	1.04198	13.3612	83.9555	7.0554	0.734723	11.781	1.51465	0.302055	0.823791	0.861719	0.596859	0.203581	0.715115	4.16597	13.7432	3.80538	0.38233	1.88856	0.764487	1.33656	5.917	22.948	20.2048	6.12986	0.395312	2.20495	3.53986	0.113964	1.81185	7.28023	32.3061	93.7861	79.6495	1.19617	3.38143	2.73554	0.481423	2.58169	5.42614	2.51639	0.412509	0.00062738	2.71328
57	T	5.73693	1.18112	38.0371	665.693	43.0488	0.707429	24.0513	100.792	15.448	1.20132	14.2377	0.479062	0.146546	0.421473	0.493869	0.404402	0.0838042	0.443128	2.18266	7.92053	2.81955	0.326749	1.65912	0.57919	0.850185	4.97553	20.1147	19.2137	6.09964	0.483377	2.15498	3.43664	0.00169175	1.30754	7.66479	40.6599	120.26	103.775	1.1146	4.76946	4.41876	0.588186	3.26253	6.93607	2.69914	0.352721	0.00062738	2.59508
58	T	3.8054	0.18428	24.2581	394.35	20.5139	0.336816	14.8023	49.8437	7.81558	0.241268	6.88969	0.416193	0.34755	0.412977	0.397013	0.384158	0.0838042	0.278682	2.05215	6.63892	3.08886	0.296852	1.65947	0.492449	0.393502	3.09237	13.5828	13.1902	6.70834	0.316801	1.56668	2.50522	0.123796	1.15193	4.00225	20.9072	69.284	64.2659	1.76886	2.62123	2.21208	0.0458158	1.2712	3.33634	1.62746	0.144803	0.012491	1.71764
65	T	8.82431	1.6092	81.4969	840.004	59.6615	0.823728	37.4406	172.769	24.7005	1.78464	23.4843	2.07349	0.26094	1.00803	0.824672	0.560996	0.216704	0.896224	4.09726	15.4164	12.1173	0.532912	2.10521	1.56367	1.9783	10.1818	38.8589	44.053	27.5369	1.14624	4.15456	7.55863	0.967639	3.08675	17.7061	77.9556	226	259.433	18.3201	7.88581	10.4506	2.17848	6.01864	11.4329	7.02271	0.490341	0.236466	5.02284
66	T	7.84901	1.36222	44.3534	762.685	63.8453	0.581243	19.2326	148.246	24.0146	1.5027	21.8094	1.83535	0.256018	0.191518	0.359664	0.249937	0.302421	0.145554	1.96354	7.99796	4.51186	0.214007	1.27403	0.592758	0.416276	3.34297	18.1286	21.3842	12.248	0.406971	1.7931	3.17535	0.37393	0.704937	5.288	33.0198	122.943	142.5	5.70873	4.5488	5.19338	0.303131	2.35224	5.85575	2.87582	0.144803	0.000689363	1.32299
67	T	10.8555	2.18817	59.6112	851.489	89.9854	0.415101	28.0577	247.293	38.3	1.55424	44.4842	1.75002	0.21817	1.42511	1.25238	0.509512	0.181994	1.06212	5.98419	25.7496	12.0099	0.389687	1.98841	1.12399	2.08695	14.3428	57.8498	50.7876	27.9738	1.71709	5.97022	8.09486	0.691304	2.20393	20.5434	134.515	475.829	439.936	20.0402	12.4833	15.3734	5.13349	12.8212	27.683	9.51146	0.380873	0.0202672	5.12237
69	T	2.37122	1.18838	5.68958	606.586	38.3468	0.72655	7.40733	180.475	3.85884	1.59472	15.8672	0.616261	0.34139	0.138502	0.110539	0.183992	0.0838042	0.145554	0.447125	1.83106	0.936591	0.138815	1.03287	0.264215	0.196536	0.973859	4.13346	5.21498	3.36211	0.169312	1.13452	1.66465	0.0516135	0.291835	2.50289	19.3121	64.825	72.1504	0.328625	2.69694	3.66712	1.1723	2.62674	4.7148	1.98197	0.144803	0.00995943	0.365471
74	T	6.89086	1.6779	56.6973	798.971	63.4567	0.50387	11.7673	105.14	24.7973	1.10455	19.4125	0.704691	0.347143	0.533258	0.381694	0.432318	0.199195	0.504334	2.71936	8.35641	4.3374	0.460557	1.83296	0.966101	0.811197	5.09991	20.0369	22.3808	10.6523	0.757593	3.53926	6.48596	0.234535	0.940641	7.41884	42.7007	144.203	158.292	1.9699	5.30212	6.23068	1.48327	5.56112	13.0269	5.75826	0.144803	0.00062738	1.16014
75	T	3.53606	1.0798	10.3812	504.636	31.1965	0.749332	9.27095	101.169	10.3055	0.766308	20.4453	0.952367	0.254529	0.425708	0.267783	0.394479	0.194985	0.242087	1.354	3.43269	1.64637	0.462966	1.47531	0.556923	0.196536	3.1366	11.2848	9.49169	3.58453	0.54219	2.44903	3.10869	0.086082	0.52594	6.66878	45.0355	120.665	89.6581	0.0388665	4.71071	4.01681	1.76721	4.72418	7.9339	1.95484	0.144803	0.00062738	1.13378
84	T	8.95364	0.940038	31.0433	578.235	46.6351	0.268295	8.74455	105.483	20.5861	0.110648	6.95293	1.52753	0.229248	2.50079	1.91777	1.15431	0.410134	1.9699	10.6711	29.9635	17.3853	1.51885	4.72317	3.01831	2.712	21.6976	95.1642	77.0454	36.9372	3.22126	13.8796	19.4773	0.984346	3.1896	23.8327	142.465	462.142	378.355	20.4134	10.7486	10.1581	3.71345	14.1213	35.0633	16.424	0.246668	0.0509036	3.59606
85	T	8.88412	1.11968	33.1947	527.984	46.6723	0.0924783	10.8293	76.3443	17.4946	0.0351738	4.53014	1.15857	0.18752	3.43729	2.58464	1.41705	0.591947	2.95816	12.4514	35.4732	20.9693	1.74255	5.80668	3.97514	3.1828	21.2249	89.9637	75.6747	35.368	3.20776	13.0907	19.5376	1.08484	3.29014	23.1442	124.238	388.585	315.27	16.9966	9.76498	8.73098	3.2328	12.9146	31.1696	14.6286	0.241884	0.244901	3.01201
92	T	14.2076	1.99294	72.6385	897.861	85.6568	0.00484217	20.0206	190.607	22.5816	1.915	24.9873	1.35529	0.404148	0.174631	0.110539	0.145705	0.0838042	0.145554	0.998649	2.88845	1.90573	0.138815	0.406716	0.119621	0.465115	2.32739	11.81	11.7022	6.96654	0.201973	0.73111	0.968634	0.0257631	0.760147	5.10418	30.3442	100.795	94.7727	3.17042	3.70128	3.33499	0.460025	1.36377	2.3938	1.13988	0.144803	0.00062738	1.50647
94	T	7.9402	1.95276	37.979	810.104	81.9524	0.00484217	10.2071	152.073	23.3628	0.74521	22.3305	0.434962	0.400124	2.00829	0.621017	0.330758	0.14614	1.80628	9.29335	21.0512	7.32281	0.600795	1.66878	1.05228	3.93949	17.8135	46.7234	42.1318	20.4591	1.58972	4.95589	6.93457	0.532891	2.71715	18.3062	96.0317	282.778	284.846	15.4283	7.65173	9.73739	3.74638	9.3629	18.8321	10.0508	0.267169	0.0662295	3.2446
95	T	5.77545	2.13114	38.3215	785.206	55.665	0.705238	23.7171	159.178	30.3359	0.321654	28.8186	1.21275	0.343958	1.00113	0.296381	0.395728	0.0838042	1.07484	7.38627	16.9206	4.60677	0.439851	1.65868	0.870382	3.20794	17.1152	45.388	36.6386	11.5708	1.76819	5.39137	5.49273	0.290648	4.25326	24.5218	120.999	283.653	197.119	4.64859	8.03154	8.52505	4.69266	11.2588	17.9347	6.63051	1.05839	0.00062738	8.50183
96	T	5.98741	1.3795	33.1779	712.173	50.9416	0.421603	54.8515	95.3413	16.1121	1.15955	21.9049	0.472148	0.314312	0.649868	0.389032	0.502831	0.0838042	0.62819	3.69876	11.6445	5.33368	0.580884	2.0947	1.1977	1.06861	5.77289	23.7075	24.2605	10.8528	1.08293	4.29226	6.98988	0.492812	2.16496	7.32311	39.5702	120.175	123.528	4.94343	3.95254	4.41834	1.42551	5.77949	13.4808	7.4193	0.836926	0.0853409	3.77797
97	T	5.14526	1.43406	32.5377	796.62	56.9249	1.22902	24.6219	129.667	17.8963	1.19309	17.22	0.261754	0.301552	1.32998	0.765352	0.699606	0.206155	0.963144	6.33991	19.6238	9.4421	0.788566	3.20002	2.15406	1.54042	9.59402	39.5768	38.2394	19.0855	1.57179	6.7981	11.4148	0.770158	1.95159	11.5113	66.2636	210.115	213.693	9.99599	6.77083	7.38169	2.15464	9.16112	21.9505	12.747	0.480538	0.133071	3.26015
100	T	10.0291	1.39566	41.9094	751.015	57.9179	0.595392	20.3133	164.166	29.8551	0.500384	15.2754	2.24166	0.321945	0.156963	0.110539	0.145705	0.0838042	0.164387	1.42085	3.86218	1.25203	0.167168	0.778782	0.377471	0.707029	4.94779	17.589	13.4179	4.11278	0.953916	2.84975	3.21562	0.111783	1.30161	11.9708	73.4931	176.935	119.711	0.0388665	6.68918	5.40348	2.72564	7.5473	11.0673	2.44057	0.144803	0.00062738	2.52702
101	T	10.47	1.5538	66.636	1023.83	55.3708	1.53361	28.6117	163.633	31.8266	0.843209	16.6245	2.19285	0.215063	0.782294	1.80692	0.533646	0.328199	1.13682	6.03257	15.0529	5.87947	0.753918	2.17279	1.14441	2.33344	12.605	45.1212	51.9435	13.0896	1.37922	5.01084	7.31822	0.428509	3.00242	19.3026	90.7435	219.765	166.476	1.70751	6.56404	6.10788	2.7174	7.91045	14.5428	4.99297	0.407942	0.00062738	4.16478
102	T	5.2832	0.917593	31.9782	707.942	32.9135	1.29749	7.75114	108.736	14.4031	0.613466	8.26869	0.891993	0.284437	0.352687	0.163662	0.307292	0.0838042	0.277684	2.66452	7.85598	3.46328	0.457843	1.54217	0.73614	0.689932	4.91415	19.9513	21.8747	9.8424	0.628069	2.80148	3.49679	0.354047	0.835587	7.54941	50.4327	141.654	118.224	1.94026	4.85354	4.39492	1.37816	4.33911	8.94452	3.24286	0.144803	0.00062738	1.2369
103	T	6.76692	1.697	32.1215	764.464	65.0675	0.143962	21.0686	146.626	10.406	1.35295	17.5092	0.649228	0.206328	0.346736	0.333527	0.275804	0.0838042	0.382817	2.79563	9.23172	3.11205	0.300442	1.25713	0.72353	1.03905	7.91998	34.0306	27.2821	10.3657	1.36709	5.59563	7.76388	0.0265899	1.23552	13.4498	96.1159	319.098	260.543	0.0388665	9.13768	9.56365	3.43458	10.6354	21.7122	5.59598	0.144803	0.00062738	2.65307
105	T	8.40977	2.27464	63.3237	932.866	90.9285	0.282097	13.8793	195.836	39.3438	2.24744	26.4409	1.68834	0.259281	0.173127	0.110539	0.145705	0.0838042	0.280721	1.56913	3.07739	1.29882	0.195024	0.558703	0.326793	1.2829	7.14446	20.7545	13.6237	8.12831	1.24873	3.46597	3.24883	0.0754527	2.09434	19.7171	99.8601	217.344	152.669	3.12389	7.31493	9.26413	5.60034	11.2782	14.5034	3.38966	0.162913	0.00062738	4.67772
122	T	1.98387	1.08032	5.43033	733.629	44.3049	1.09773	2.84271	181.639	3.66789	0.544831	22.427	3.63677	0.146546	0.138502	0.110539	0.145705	0.0838042	0.145554	0.188546	0.959637	0.7797	0.138815	0.503409	0.214078	0.196536	0.836737	3.08992	3.38517	2.92181	0.169312	0.931096	1.33043	0.00169175	0.181207	3.2185	28.5133	96.1407	101.908	0.0388665	3.81934	6.98935	2.72356	3.6913	4.94136	1.84963	0.144803	0.00062738	0.325435
123	T	7.01186	2.37105	46.4245	1009.35	81.9136	0.172143	11.8042	306.476	28.2564	1.75539	31.8517	1.76482	0.337629	0.303897	0.110539	0.145705	0.0838042	0.518074	2.11383	4.46081	2.06313	0.138815	0.683644	0.440447	1.28703	7.72654	24.8486	17.3498	9.84274	1.43718	3.98874	4.48597	0.0978346	2.08125	23.4457	152.522	382.701	274.731	0.931808	12.4314	17.7411	8.21162	16.2144	21.2287	4.9727	0.226837	0.00062738	6.20651
124	T	21.8311	2.64563	108.133	1183.43	118.366	0.00484217	45.3587	393.157	63.8645	0.684885	50.3063	3.93368	0.42891	0.138502	0.110539	0.145705	0.0838042	0.145554	1.75194	4.66435	1.75536	0.138815	0.796514	0.342044	0.46882	6.03087	24.8061	18.3178	5.18248	0.905643	3.2261	3.53894	0.0148894	2.12753	17.1843	101.135	260.878	165.314	0.0388665	9.35241	7.31037	3.24612	7.76809	12.7762	2.20502	0.236615	0.00062738	4.84864
126	T	16.6769	2.13447	45.8499	826.664	78.6254	0.076332	13.2138	246.883	21.3874	1.10945	17.1376	1.93282	0.368368	0.463271	0.215116	0.340009	0.0838042	0.317446	3.02352	8.57565	3.8962	0.566912	1.90305	0.991733	0.527282	6.77629	34.8228	28.6881	13.2264	1.3346	5.33177	6.71377	0.240176	1.23689	11.8143	88.6765	317.538	253.115	2.67919	9.65352	8.75891	1.43707	7.98103	19.3107	6.51388	0.144803	0.00062738	2.38078
127	T	10.7074	1.13229	22.1443	537.439	46.5223	0.285203	6.71479	125.436	10.8218	0.606549	8.93747	0.774713	0.239403	0.506876	0.365543	0.352143	0.0838042	0.327216	3.32799	10.6727	3.98498	0.428399	1.48918	0.857061	0.368187	5.30514	27.915	24.5069	9.8483	0.749215	3.44943	5.39949	0.2801	0.91429	7.22519	52.5079	191.719	155.86	0.65865	6.47745	4.81276	0.655233	4.47737	11.5042	4.27276	0.144803	0.00062738	1.3524
128	T	13.111	1.22433	38.8021	686.143	57.0022	0.147347	11.3301	159.469	18.3407	0.172431	11.1181	0.996107	0.146546	0.759183	0.622425	0.205251	0.0838042	0.741384	5.24759	15.3859	4.48125	0.33898	1.23931	0.610458	1.62873	8.97957	37.3042	29.0157	11.877	0.994378	3.83871	4.86252	0.0981701	1.62958	12.0151	75.639	246.263	195.845	1.00491	8.74859	6.83	1.31105	5.59414	12.2875	4.33808	0.335526	0.00062738	2.02104
129	T	9.99063	2.39074	81.9415	851.921	73.3496	0.0723477	30.1141	233.556	26.4738	0.75504	26.759	2.17378	0.206825	4.35005	2.46005	1.52561	0.332799	3.72667	19.7072	53.2635	23.2857	2.17536	6.93452	3.41975	6.75656	42.4585	159.587	124.45	42.767	5.15178	19.7637	29.6633	0.5574	8.6869	49.8054	222.051	645.107	512.109	22.8007	13.8039	14.8254	8.41437	23.1728	50.307	20.577	1.57905	0.00062738	13.5502
131	T	6.78497	1.23676	63.9707	725.901	52.277	0.332999	48.8877	167.668	18.5487	0.502676	16.6274	1.50438	0.46395	12.3041	4.42039	3.05102	0.730935	10.9346	36.6475	82.0123	54.1159	3.08947	11.9742	9.08198	11.1605	52.3807	145.745	137.418	79.7899	5.99619	20.1009	34.7064	2.70584	15.8672	64.5532	214.061	520.681	511.118	40.8063	12.0671	17.5854	10.7147	24.6195	45.6937	24.8256	4.13716	0.739471	27.0799
132	T	6.0703	1.54436	47.8053	741.752	53.7535	0.566091	21.0338	184.96	19.2064	0.558526	23.8988	2.4258	0.320697	2.25192	0.853358	0.660354	0.125697	1.93098	10.87	25.6199	10.5487	1.00403	3.39163	1.88257	4.70852	26.5257	77.0031	54.7281	19.1764	2.98349	9.98914	12.5287	0.280009	6.22383	35.5237	153.482	347.026	230.431	6.28315	10.3711	10.1938	5.83704	15.6482	25.1913	8.55238	0.928986	0.0510109	8.62051
145	T	17.7076	3.09288	27.6224	933.693	118.19	0.00484217	29.2601	346.143	19.2816	2.1966	61.584	1.12169	0.364464	0.138502	0.110539	0.145705	0.0838042	0.145554	1.83331	3.59136	1.31254	0.138815	0.73345	0.254784	0.971955	9.61772	42.5236	28.7145	9.64812	1.86723	5.38078	5.52874	0.00169175	1.95868	24.0714	193.805	614.941	425.445	0.0388665	15.7509	15.5018	5.48581	13.4838	25.2983	5.43026	0.308804	0.00062738	5.76583
146	T	2.53573	0.556255	16.9883	548.189	34.1452	0.369481	5.07056	74.1721	11.5779	0.139756	17.4934	0.828451	0.597527	0.138502	0.110539	0.145705	0.0838042	0.145554	0.883312	1.75914	0.70743	0.357762	0.927087	0.326883	0.196536	1.87444	7.16424	7.98218	3.22839	0.548306	2.09333	2.50936	0.0239804	0.657014	5.88672	43.0415	120.198	109.105	0.0388665	4.11903	5.39786	1.97291	5.32093	8.31271	2.5617	0.144803	0.00062738	1.40463
147	T	3.30416	1.44579	18.3067	723.556	42.149	0.510022	10.0156	142.894	14.8686	0.849259	40.4582	0.853558	0.317008	0.322288	0.110539	0.145705	0.0838042	0.145554	0.995487	2.73009	2.02231	0.138815	0.615918	0.597587	0.196536	2.37192	9.37436	8.23095	5.89809	0.396841	1.84651	2.39734	0.104312	0.646196	7.25868	48.0728	128.471	117.664	0.163187	4.4458	5.88926	2.01721	4.87236	7.28721	2.34208	0.144803	0.0107027	1.18321
148	T	4.96926	1.44564	31.7969	745.772	51.4905	0.676219	14.55	140.173	22.8695	0.75666	37.8899	0.541236	0.390043	0.138502	0.110539	0.145705	0.0838042	0.145554	0.361485	0.806666	0.435886	0.138815	0.219158	0.252202	0.196536	1.40624	5.32682	3.98599	1.88672	0.318658	1.18761	1.25469	0.0336413	0.701447	6.54807	40.4015	89.1355	63.9477	0.0388665	3.50773	4.71824	2.24962	3.99967	4.81361	1.15226	0.144803	0.00062738	1.84409
151	T	11.0885	1.41356	17.5867	713.037	68.7559	0.00484217	13.3113	147.151	10.6624	0.574757	15.1586	1.36829	0.243642	0.138502	0.110539	0.145705	0.0838042	0.145554	1.75098	4.73257	1.99794	0.345691	1.22321	0.734412	0.330862	5.68562	33.1868	32.9733	16.9253	1.93391	7.62464	10.2675	0.0492295	0.327605	10.5418	118.424	518.52	458.272	1.69844	11.8982	13.2217	4.58292	15.474	40.5586	12.8918	0.144803	0.00062738	2.04285
152	T	7.27446	2.07503	7.21436	739.229	70.914	0.00484217	10.4951	198.477	10.2066	1.19982	20.0001	1.70957	0.531223	0.138502	0.110539	0.145705	0.0838042	0.293607	1.96582	3.51757	2.16825	0.138815	0.922561	0.821113	0.684028	4.90934	22.6498	26.6915	19.9436	1.20071	5.47038	8.56929	0.291191	0.181207	7.5819	83.9354	417.989	513.383	3.36626	9.55292	14.5172	4.03909	12.5327	33.246	13.1791	0.144803	0.00062738	1.40381
153	T	2.70146	1.54295	31.7578	814.281	45.8554	1.08297	15.7361	229.71	14.6228	1.16233	31.3094	1.04347	0.370789	0.426615	0.333541	0.303688	0.0838042	0.284175	1.9167	6.05321	5.79244	0.228043	1.30041	1.37937	0.320261	3.10434	15.1839	17.7359	14.8667	0.59745	3.27266	5.85543	0.523381	0.786654	6.95438	52.2409	180.473	218.536	1.01641	5.3717	9.22053	2.66967	7.41693	11.4549	4.71629	0.144803	0.0154152	1.29538
154	T	1.61721	0.995968	22.2693	734.052	28.3608	1.61045	31.8137	136.896	7.54343	1.08526	25.4046	0.198015	0.391313	0.803414	0.227123	0.145705	0.0838042	0.799829	5.46832	11.2241	2.58164	0.322199	1.01212	0.512558	3.51477	14.2267	32.4583	18.9074	7.12121	0.843497	3.27764	3.53555	0.057055	2.74526	20.2957	88.0692	175.001	130.697	0.0388665	6.13746	7.90293	3.62288	8.0203	9.25266	2.48488	0.499429	0.0296393	4.50605
159	T	2.62383	0.924893	31.2263	708.259	48.0806	0.311469	11.5089	144.135	15.4932	1.11143	14.8306	1.36224	0.590708	0.138502	0.110539	0.145705	0.0838042	0.187633	1.09409	2.89325	0.871838	0.138815	0.689758	0.4181	1.07305	3.48781	6.84086	4.40821	1.99887	0.169312	1.12445	1.33686	0.10805	0.589299	5.26904	31.6214	80.8104	64.1116	0.0388665	2.80708	3.84032	1.7471	3.34219	5.21558	1.03386	0.144803	0.00062738	1.55925
160	T	3.88271	1.7466	29.6218	763.976	60.2106	0.0218089	8.43134	183.372	21.6233	0.931603	22.3725	2.10066	0.641129	0.138502	0.110539	0.145705	0.0838042	0.145554	0.565949	1.33349	0.518424	0.138815	0.338898	0.372763	0.374113	1.62006	4.56639	4.25438	2.47382	0.214927	1.04817	1.21293	0.02632	0.452782	4.7683	37.082	112.134	92.2548	0.0388665	3.87437	5.22329	2.7295	4.48419	6.75932	1.42673	0.144803	0.0258428	0.936116
179	T	2.32285	2.14329	15.9264	803.561	67.7697	0.0334922	7.56007	189.155	6.75946	2.54751	27.457	1.14564	0.146546	0.138502	0.110539	0.145705	0.0838042	0.145554	0.279268	0.837417	0.65254	0.138815	0.246171	0.200331	0.196536	0.694272	2.95034	4.06505	3.6444	0.169312	0.909273	1.32181	0.113342	0.181207	1.80816	18.0247	80.6846	115.95	0.0388665	3.04237	5.12408	1.24102	2.61484	4.87103	1.79552	0.144803	0.00062738	0.272007
180	T	2.21948	1.05446	23.7967	783.263	32.5043	1.55229	28.6354	167.383	4.7457	1.58261	43.907	0.00149747	0.36543	0.138502	0.110539	0.145705	0.0838042	0.145554	0.235737	0.677225	0.503143	0.138815	0.151512	0.105944	0.196536	1.35214	4.00433	3.10922	1.20963	0.20019	0.884698	0.82758	0.00169175	0.955919	6.92824	36.127	73.7222	49.1877	0.0388665	3.39896	4.44586	1.93716	3.53674	3.9167	0.995278	0.144803	0.00062738	2.94563
182	T	6.19357	2.49386	47.9179	924.747	75.3974	0.00484217	22.9757	315.299	10.8623	2.16436	82.6814	0.00149747	0.331679	0.138502	0.110539	0.145705	0.0838042	0.145554	0.801055	1.49843	0.40548	0.138815	0.634106	0.261009	0.408132	3.0189	9.6787	13.2258	2.92857	0.832271	2.05691	1.60533	0.0850501	1.20766	12.1998	80.7303	210.324	140.502	0.0388665	10.2013	11.339	3.92876	7.86046	11.6393	2.54233	0.217859	0.00062738	4.11811
185	T	7.83782	1.40784	33.0887	776.989	40.2006	1.16279	12.6022	136.474	12.2738	0.617148	15.5849	0.678213	0.183393	1.58832	0.251682	0.414893	0.0838042	2.10175	11.5507	22.8711	6.80112	1.14533	3.62775	1.55245	3.54914	24.7581	75.3321	69.1063	20.5838	3.16361	11.7564	12.1541	0.291296	4.41528	32.8418	155.884	349.986	249.588	7.5155	10.4889	11.7606	4.55019	17.6963	29.1056	9.97324	0.545359	0.02616	6.1419
186	T	2.41029	1.27451	27.6602	687.148	42.6081	0.627616	10.4417	188.522	7.72715	1.11584	30.4911	2.03465	0.215593	0.377878	0.110539	0.145705	0.0838042	0.361742	2.08824	5.66747	2.00056	0.138815	0.63781	0.326266	1.15046	5.41716	16.9858	18.7197	7.48639	0.680464	2.29616	2.95537	0.047217	1.47779	11.1383	60.0219	167.652	166.469	0.75605	7.52395	9.96121	2.88039	6.35709	10.2605	3.31068	0.144803	0.00062738	2.99688
187	T	3.89482	1.61799	28.8156	806.134	52.1682	0.30013	14.298	274.874	16.8885	1.30301	24.3744	0.754266	0.271891	0.138502	0.110539	0.145705	0.0838042	0.145554	0.919782	2.03527	0.855952	0.341212	0.663166	0.365474	0.196536	2.1467	8.50247	15.6601	6.48768	0.487791	1.77594	1.66168	0.238413	0.558551	5.94861	49.4398	162.088	169.665	0.0388665	7.74544	10.333	1.01368	5.01203	8.23319	2.49656	0.144803	0.0045184	1.75501
188	T	2.84897	1.81466	31.0825	868.013	54.8434	0.58333	11.6037	237.405	16.8013	1.06633	35.6369	0.869177	0.235296	0.632558	0.152811	0.145705	0.0838042	0.651309	3.59423	8.87285	2.67949	0.227328	0.804169	0.488525	1.75772	7.40656	20.8751	21.7139	9.43454	0.701593	2.44725	3.11008	0.136997	1.63274	14.4288	73.4886	178.95	166.884	1.16997	7.0157	11.1229	4.00328	7.73509	10.4942	3.16856	0.280441	0.00062738	3.65033
189	T	3.201	1.6767	14.9444	725.959	48.6362	0.380509	12.3099	221.986	11.5816	0.925499	25.7584	1.14702	0.529991	0.323659	0.110539	0.145705	0.0838042	0.190172	1.70694	4.37379	2.80859	0.138815	0.827498	0.622889	0.34959	3.73859	14.6292	17.8091	10.2314	0.562643	2.67033	3.71827	0.262359	0.995567	8.1542	55.4655	176.741	208.127	0.829209	7.29497	11.3873	1.548	7.26389	11.0038	4.11418	0.144803	0.00951112	2.12251
197	T	11.1522	2.06879	53.4928	1126.57	73.013	0.91248	25.4468	335.618	24.0841	1.58421	30.1283	2.34242	0.61784	0.885688	0.171592	0.442985	0.0838042	1.45519	13.1069	35.4694	13.4712	1.29277	4.8317	2.54959	3.77451	30.5332	104.672	141.296	41.8696	3.58706	15.896	13.5194	1.28542	6.52681	45.669	211.363	543.729	436.28	6.64409	16.4115	18.0702	5.51383	19.0174	34.232	13.9478	1.03633	0.00062738	10.1944
198	T	8.0642	2.14549	46.3765	919.92	47.2972	1.31914	16.259	254.052	16.353	1.22185	20.1564	1.80464	0.34896	2.69058	0.537001	0.546447	0.0838042	2.45273	23.8413	54.1363	18.7292	1.18865	4.36546	2.50269	4.91987	30.8376	99.2588	119.596	43.5529	2.58603	10.3351	11.9937	0.939457	4.52482	30.4955	146.494	397.796	338.439	10.505	11.9489	12.9439	3.28474	11.7478	23.1162	9.99476	0.6565	0.00062738	5.61022
200	T	2.97859	1.03647	5.0831	613.119	48.3153	0.160583	11.5643	143.273	2.75379	0.388957	16.9365	1.03954	0.146546	0.421108	0.110539	0.145705	0.0838042	0.331771	1.96339	5.52013	3.33247	0.226644	1.22722	0.961994	0.196536	1.81248	6.74011	12.8921	6.9532	0.169312	1.53023	2.11534	0.373644	0.181207	2.67385	22.7333	82.1382	80.5364	0.0388665	4.47309	5.11687	1.20972	3.36816	7.29262	2.57056	0.144803	0.0233241	0.529149
201	T	4.37863	0.719648	16.4713	981.713	33.2217	2.34161	7.81917	101.281	7.02852	0.619172	12.192	0.505256	0.146546	0.138502	0.348572	0.145705	0.0838042	0.145554	1.45137	2.4116	1.23135	0.233541	0.745403	0.309007	0.196536	2.6887	10.5472	11.9715	3.77603	0.359617	1.97732	2.51204	0.1631	0.254515	4.45399	33.3721	103.858	67.8353	0.0388665	4.94112	3.78098	1.10404	4.11414	7.89793	1.94115	0.144803	0.00062738	0.478992
205	T	3.68371	1.39088	9.02596	607.518	48.6427	0.0444466	11.0665	189.015	3.90945	0.968055	15.8171	1.02655	0.146546	0.138502	0.110539	0.145705	0.0838042	0.145554	0.935556	1.78163	0.508306	0.138815	0.304532	0.105944	0.196536	1.55241	5.30721	7.89454	2.69025	0.235325	1.14674	1.02754	0.120938	0.181207	2.95519	29.2191	112.356	93.4281	0.0388665	5.91013	5.65658	0.304662	3.13274	7.79672	2.23291	0.144803	0.00062738	0.891984
206	T	3.61846	0.841135	9.58981	559.085	38.0945	0.0941089	11.0563	149.169	2.65688	0.453437	15.4883	2.14695	0.212609	0.138502	0.110539	0.145705	0.0838042	0.145554	1.1039	2.00141	0.756126	0.138815	0.482328	0.22422	0.387378	1.65991	6.40999	5.6684	3.42425	0.169312	1.23961	1.34077	0.033054	0.273084	3.03773	29.3227	103.172	90.8705	0.0388665	6.03693	5.45792	1.03334	3.29813	6.33657	2.00078	0.144803	0.00062738	0.901727
207	T	7.37781	1.58784	11.856	742.899	72.983	0.00484217	24.6403	309.375	3.98394	1.25366	32.2973	3.52729	0.146546	0.475688	0.110539	0.145705	0.0838042	0.442796	2.06693	4.42762	2.48202	0.138815	0.959572	0.624775	0.586516	3.89023	15.9458	13.1952	7.80806	0.729901	2.55104	2.99718	0.151111	0.910247	7.474	61.1548	203.224	146.621	0.28918	9.1924	7.98275	1.22586	5.54301	12.1431	3.51704	0.2045	0.00062738	1.90925
209	T	2.59287	0.156946	10.1156	548.77	21.6549	1.18993	10.7012	52.2441	3.63794	0.0222464	10.0281	1.03986	0.398622	0.515563	0.110539	0.217111	0.0838042	0.237895	3.1215	9.35845	3.38752	0.45122	2.02066	1.07194	0.463964	4.05991	21.5435	26.5087	5.92742	0.711129	4.37264	7.04984	0.0622543	0.255476	4.04972	36.0931	138.314	107.117	0.0388665	7.41719	5.19742	0.309189	5.06118	15.3977	4.38394	0.144803	0.00898956	1.09444
210	T	6.27	0.616698	5.01953	621.06	37.9132	0.653596	3.85503	50.9444	2.81007	0.0222464	7.22618	1.31333	0.230831	0.138502	0.110539	0.145705	0.0838042	0.145554	0.566459	1.23835	0.634747	0.138815	0.510271	0.14189	0.196536	2.25955	12.1191	14.7669	3.19642	0.695338	2.80008	4.06704	0.0871597	0.477378	5.11623	57.5475	217.391	178.153	0.0388665	9.80704	10.0971	1.00378	7.67188	18.0066	4.54312	0.144803	0.00062738	1.24352
215	T	0.848346	1.07423	15.9034	648.229	27.2356	1.11072	8.67992	96.5775	2.4796	0.529288	17.6935	2.57626	0.280975	0.138502	0.110539	0.145705	0.0838042	0.145554	0.281384	0.92433	0.508783	0.138815	0.287772	0.105944	0.196536	0.93438	4.41884	5.56587	3.06853	0.234062	1.24984	1.64847	0.0635083	0.274124	3.33678	28.9406	103.34	112.814	0.0388665	5.67137	8.71145	1.58132	4.9656	7.07923	2.45445	0.144803	0.00062738	0.899508
216	T	2.34584	2.40299	26.4936	955.112	53.4693	0.929704	22.4058	191.409	9.62734	1.61684	28.309	0.317042	0.29935	0.138502	0.110539	0.145705	0.0838042	0.145554	0.825035	2.02636	1.4466	0.170925	0.776088	0.571791	0.305241	1.91809	7.49534	8.52891	5.77434	0.486038	2.13166	3.02519	0.177019	0.688879	6.74003	45.6072	157.302	162.229	0.0388665	7.89309	13.3885	3.1941	7.51585	11.1776	3.9322	0.144803	0.00062738	1.84982
217	T	13.3318	2.34194	73.0727	1050.57	78.0128	0.407178	48.7623	322.535	17.599	1.38212	50.7464	0.827414	0.267214	0.138502	0.110539	0.145705	0.0838042	0.145554	1.08876	2.47573	0.999326	0.138815	0.811792	0.244458	0.322501	4.00474	15.5019	9.04732	2.5715	0.720459	2.50742	2.48251	0.0239088	1.27459	11.2633	68.3991	144.477	86.4362	0.0388665	7.97509	5.57248	1.52722	6.29462	9.28412	2.0457	0.144803	0.00062738	3.09491
219	T	2.13455	0.782794	40.5955	859.451	36.5646	0.72321	9.14687	118.62	11.038	1.04801	37.0681	6.81753	0.242934	0.138502	0.110539	0.229676	0.0838042	0.335646	1.49751	3.16266	1.53522	0.30143	0.967206	0.405466	1.13947	4.56346	12.6574	7.96726	3.22322	0.453974	1.59016	1.48811	0.0583025	2.55626	14.393	52.5324	88.3283	62.3856	0.0388665	6.24293	8.00317	2.00798	4.5087	4.212	1.17302	0.432773	0.00062738	5.47275
220	T	1.34494	0.706581	25.1165	714.524	17.3201	1.691	14.3511	85.5981	8.34413	0.652632	27.2404	3.62137	0.341017	0.138502	0.110539	0.145705	0.0838042	0.145554	0.922146	1.63802	0.393049	0.138815	0.19993	0.105944	0.776822	2.38399	5.12429	4.80061	1.16425	0.169312	0.747296	0.687233	0.00169175	1.31566	7.11828	24.8757	45.6485	33.3465	0.0388665	3.62251	4.19209	1.25086	2.65165	2.80045	0.599785	0.228444	0.00062738	2.89737
221	T	3.57052	1.37509	41.6443	1152.09	33.3892	2.76836	18.9285	144.144	15.7676	1.57773	20.5027	0.434321	0.265626	1.19178	1.82691	0.145705	0.0838042	1.99337	8.20215	14.8763	5.26758	0.439941	1.05191	0.596073	4.84453	20.2979	52.9082	49.2186	15.962	1.22593	3.99263	5.26857	0.271703	4.00499	26.2266	115.055	259.806	226.141	1.76736	9.98788	13.8285	3.15124	8.95251	12.3881	3.8056	0.409946	0.00062738	7.05756
241	T	6.04063	1.62112	40.3104	1427.48	45.5627	3.01355	22.852	252.647	14.4684	2.23789	18.505	1.26437	0.293706	0.457048	1.44406	0.42798	0.378362	0.335699	3.15164	8.98231	6.56147	0.559956	2.3534	1.74536	0.594591	4.82066	24.1959	49.0188	16.1111	0.752674	4.85768	10.5015	1.00897	0.758231	5.33951	35.5576	141.018	172.427	3.52855	6.1224	9.12809	0.321393	5.27835	14.0123	8.31245	0.144803	0.0616458	1.49049
242	T	9.34651	3.03765	75.415	1382.39	105.916	0.0513293	41.6727	386.977	34.3414	2.60826	33.1731	2.59106	0.732589	0.138502	0.110539	0.145705	0.0838042	0.145554	0.795028	2.28505	0.897581	0.138815	0.506133	0.245081	0.287223	3.53251	17.4834	14.3165	5.15024	0.788311	3.50126	4.51337	0.0587281	1.17764	8.75533	68.1988	233.233	206.827	0.557014	8.98725	11.2427	2.88668	8.41286	18.1595	4.82229	0.144803	0.0155853	2.48433
248	T	6.6637	1.91318	36.9774	798.094	51.8523	0.71184	21.6736	173.617	8.42433	1.26993	16.1001	1.062	0.663312	1.03503	0.257551	0.268322	0.0838042	1.60277	11.9215	33.5366	17.1438	0.742252	2.6172	1.6208	2.99802	20.283	84.4879	133.677	61.7727	2.07636	7.73342	9.88609	0.744469	4.93106	35.5915	176.712	505.045	539.326	13.4555	14.3478	18.5798	4.57116	11.7859	21.364	8.50704	1.01623	0.0279881	10.1234
249	T	5.48615	0.936577	39.362	717.424	33.8526	1.03014	16.3824	117.685	6.42366	0.517904	14.3119	2.02991	0.29568	1.82909	0.854227	0.605754	0.0838042	1.69893	11.858	39.3698	22.0546	0.453068	2.84522	1.85706	3.42323	19.8265	83.9785	86.3816	53.5506	2.06514	7.55723	14.1803	0.2632	5.20417	29.4328	131.217	444.524	517.227	18.9632	14.172	17.2438	2.60366	9.4648	22.0412	11.7709	1.05317	0.00062738	8.94858
250	T	4.44311	1.40092	33.2645	790.767	58.0838	0.129158	13.4874	132.278	7.43627	0.779543	12.6327	0.457344	0.25834	2.00629	1.86256	0.680704	0.316452	1.88004	12.1028	44.6671	26.4262	0.878528	3.02064	2.33672	3.0785	21.4342	100.995	101.758	50.3566	2.28846	9.7601	18.0403	0.654026	4.25594	28.8042	162.852	532.555	591.839	20.1566	16.7426	21.3534	4.40549	13.4908	28.2665	12.5244	0.39141	0.00062738	5.90857
259	T	4.04	1.04563	34.1836	806.623	43.0007	1.38835	11.1279	108.726	16.6449	0.528699	13.3542	0.777341	0.354813	1.62045	0.282343	0.30775	0.0838042	1.05851	4.8595	10.1147	2.1009	0.332182	1.054	0.39455	1.5848	7.28418	19.2583	15.0518	2.96846	0.833045	2.46614	2.1747	0.00169175	1.39342	11.4506	61.446	146.437	82.7077	0.0388665	7.85351	6.08625	2.78835	5.97324	9.57767	1.69451	0.144803	0.00062738	1.87207
260	T	10.1148	1.56068	60.2626	927.245	84.4635	0.00484217	36.9015	125.328	29.0549	0.575631	18.5306	1.36407	0.369157	1.5624	0.512332	0.476874	0.0838042	1.35005	8.28111	23.1713	8.23062	0.503959	2.49221	1.05329	1.88747	12.6823	46.8983	47.3235	15.6707	1.39358	5.42614	7.90272	0.223887	1.8714	12.8622	72.294	236.985	200.645	3.38783	9.26814	7.98604	1.77144	6.61544	16.989	6.55933	0.144803	0.00062738	2.26221
261	T	8.70032	1.76391	45.3089	1096.86	82.2381	0.951467	26.6295	136.137	24.7717	0.367578	15.692	1.46609	0.199909	4.96518	9.10545	0.959679	0.706479	4.9108	24.1411	51.6491	22.1785	1.53272	4.17674	2.39084	4.56319	29.4041	102.37	131.714	54.8647	2.03557	8.55657	16.6559	1.30802	2.76143	23.7521	135.919	426.764	452.555	28.3672	11.2461	15.2159	4.52313	12.0705	29.2646	14.6181	0.144803	0.0393265	3.13917
262	T	8.4051	1.89361	5.90098	888.797	60.0443	0.47662	12.1262	249.2	6.19901	1.79362	20.8481	0.294825	0.406411	0.138502	0.110539	0.145705	0.0838042	0.145554	0.652106	1.32055	0.571009	0.138815	0.308837	0.105944	0.269396	3.08007	13.371	10.3426	4.93734	0.928346	3.13309	2.81818	0.00169175	0.459511	7.32615	78.2305	251.474	186.886	0.0388665	10.1283	11.4476	2.76246	7.78489	14.1433	3.77341	0.144803	0.00062738	0.967113
272	T	4.2686	0.977855	11.7736	843.5	54.3531	0.0692308	8.32658	194.958	14.9661	0.258972	29.4587	2.28232	0.312364	0.138502	0.110539	0.145705	0.0838042	0.145554	0.295506	0.954387	0.680783	0.138815	0.151512	0.105944	0.196536	1.37917	7.72938	8.43162	5.01148	0.355295	1.73928	2.59924	0.0591239	0.181207	2.75564	38.5001	179.43	197.335	0.0388665	7.73198	9.27587	0.986168	4.89485	11.4546	3.03088	0.144803	0.00062738	0.413451
277	T	2.96611	0.761508	14.2769	728.945	36.3063	0.721084	14.7743	249.322	0.175819	0.617008	20.0319	0.162653	0.146546	0.138502	0.110539	0.145705	0.0838042	0.145554	0.629043	1.52678	0.62074	0.138815	0.151512	0.105944	0.287942	2.0005	7.45045	6.26433	2.44917	0.349183	1.25223	1.51499	0.00169175	0.671283	4.71312	41.8513	132.235	105.925	0.0388665	7.1016	7.85156	1.247	3.69275	7.12245	1.98209	0.144803	0.00062738	1.56347
279	T	6.50541	1.9417	28.6596	894.436	94.7126	0.00484217	31.2103	334.924	15.5503	1.41814	64.7325	3.8366	0.461663	0.41787	0.163133	0.145705	0.0838042	0.227362	2.0977	6.55084	4.16175	0.138815	0.930789	0.747431	0.464002	5.15092	26.3792	23.1654	13.015	0.743868	3.25088	4.71515	0.125252	1.08913	10.0063	74.4753	238.061	223.209	4.74056	7.88735	10.7828	3.14944	7.00242	15.2846	4.56225	0.144803	0.00328067	2.71515
281	T	3.8549	2.71432	29.2931	1610.46	103.433	0.662828	30.1129	509.724	10.9989	3.39531	55.5954	0.3525	0.146546	1.42299	3.25642	0.328189	0.750508	1.51674	6.23772	15.9758	15.5511	0.44383	2.50702	2.34872	1.36317	10.0487	44.6157	72.7647	46.6294	1.25424	5.69528	11.9522	1.86654	2.1277	13.8316	100.94	404.621	563.89	30.8848	11.5079	24.5517	5.99599	11.1287	24.083	14.2996	0.144803	0.0393221	3.38266
302	T	2.05695	1.22448	38.6546	888.034	61.6572	0.295194	11.3083	214.959	7.37008	1.92858	28.5889	3.39402	0.146546	0.138502	0.110539	0.145705	0.0838042	0.469421	1.61893	4.23883	1.30758	0.138815	0.151512	0.105944	1.27618	5.33891	14.0409	13.0765	5.58308	0.169312	1.53389	1.98766	0.0544013	2.01237	11.607	53.1941	137.738	167.655	0.0388665	4.62343	7.20223	1.42793	4.41485	7.56413	2.53202	0.144803	0.0188446	3.25922
303	T	2.33606	0.835663	30.2492	969.978	32.7569	1.68944	26.485	141.593	9.25134	0.973715	26.2572	1.23441	0.714498	0.138502	0.110539	0.145705	0.0838042	0.145554	1.34205	3.52412	1.40199	0.138815	0.689889	0.437236	0.252693	3.18324	11.7463	9.15356	2.86125	0.245969	1.83439	2.58106	0.0144649	0.481498	3.57794	21.4889	70.1498	72.5564	0.308069	1.94748	1.55266	0.353549	2.00402	4.39328	1.94905	0.144803	0.00062738	0.93041
307	T	4.6855	0.339419	7.02262	464.922	42.1534	0.00484217	9.46367	75.0805	1.5531	0.0222464	7.69356	2.63785	0.575327	0.138502	0.110539	0.145705	0.0838042	0.145554	0.828685	1.96418	0.727476	0.138815	0.151512	0.105944	0.196536	2.53462	14.0635	10.4034	3.53648	0.169312	1.80456	1.964	0.0387786	0.181207	4.23005	54.7959	246.484	194.663	0.0388665	7.4485	5.36472	0.527948	3.34933	9.65175	2.16296	0.144803	0.00062738	0.558023
313	T	5.32662	0.947138	51.8862	969.325	53.0922	0.946117	15.0717	168.054	22.3749	0.152027	21.0605	1.90994	0.146546	4.93105	4.24854	1.3664	0.48196	3.60734	16.9922	61.0281	35.032	1.23563	4.60751	3.79573	4.4784	25.104	91.0605	87.8307	46.1299	1.64761	7.35074	17.7079	0.944183	3.32702	19.4594	95.2907	281.867	328.956	20.8692	7.33559	7.41121	1.32543	6.84461	18.2399	11.2783	0.144803	0.14925	3.60257
314	T	4.86124	1.3595	32.9894	1045.52	59.8656	1.02009	15.3011	288.422	18.8449	1.74121	43.0302	0.902767	0.146546	0.545907	0.110539	0.145705	0.0838042	1.31655	4.22475	8.14487	2.63247	0.138815	1.1406	0.751402	4.34511	19.157	53.5614	28.3579	10.8024	2.13843	7.191	6.88395	0.129034	4.82838	43.0538	214.392	467.758	250.487	2.50503	13.8172	12.5879	7.86482	21.2427	34.3023	7.58991	0.309186	0.00062738	11.2543
315	T	4.39985	2.35112	48.3059	1107.04	81.2532	0.00484217	36.8226	356.915	21.8595	1.81723	81.887	3.97954	0.146546	0.138502	0.110539	0.145705	0.0838042	0.145554	0.472763	1.05765	0.556491	0.138815	0.151512	0.105944	0.713063	2.56218	8.94768	8.44739	4.34221	0.32081	1.66467	2.31592	0.0956499	0.815205	8.15707	74.9847	262.891	280.729	0.0388665	7.55309	12.4148	3.18739	7.48793	12.9155	3.11329	0.144803	0.00062738	2.89448
316	T	3.44997	1.38714	41.2955	1011.19	64.2448	0.16794	16.9386	281.021	16.1434	1.09489	36.7082	2.3053	0.146546	0.839678	0.381986	0.145705	0.0838042	0.637822	4.74106	12.9162	2.51655	0.138815	0.677567	0.350256	2.67311	12.3643	26.0274	15.6584	5.28045	0.367579	1.67569	2.49141	0.0514822	1.75504	13.0953	70.0942	161.251	141.508	0.0388665	4.90763	6.10001	1.6571	4.69856	7.56761	2.09496	0.144803	0.00062738	2.61146
325	T	5.217	1.71401	34.4232	864.56	64.0964	0.00484217	22.1475	314.949	26.4594	1.15169	36.7433	2.8843	0.146546	0.335058	0.110539	0.145705	0.0838042	0.491092	3.48721	8.08147	3.22473	0.138815	1.06783	0.595195	1.53394	8.79801	28.9606	22.0611	8.2426	0.764827	3.39155	4.11066	0.197516	2.17738	15.7463	88.3228	214.922	130.177	0.0388665	6.20666	4.27526	1.98201	7.44407	14.624	4.01467	0.144803	0.00062738	3.28678
326	T	0.899392	0.156946	5.19851	389.479	11.3851	0.795678	9.31269	30.4677	2.08051	0.0222464	9.41091	1.70262	0.146546	0.138502	0.110539	0.145705	0.0838042	0.145554	0.613623	1.92751	1.0238	0.138815	0.336055	0.283387	0.196536	1.51095	7.81941	9.43166	4.92459	0.169312	1.65361	2.34284	0.0682742	0.346614	2.79323	31.7373	127.456	130.017	0.0388665	5.38627	5.57413	0.398669	3.65162	9.14012	3.32508	0.144803	0.00062738	0.851758
341	T	2.99695	0.977091	7.10597	739.777	31.7983	0.84631	6.98667	251.981	3.42275	1.57785	15.3032	0.652691	0.146546	0.138502	0.685977	0.145705	0.0838042	0.145554	2.1172	4.20642	2.72089	0.138815	1.09468	0.722603	0.810501	5.94496	25.9992	29.4647	7.62199	0.876353	4.10396	6.27282	0.252602	1.17209	13.4009	101.554	262.949	191.73	0.0388665	6.68695	6.9952	2.97229	10.7135	18.9858	4.83866	0.144803	0.0777593	2.59552
342	T	1.56545	0.452543	3.19697	535.565	30.4299	0.268023	11.2483	214.662	1.49914	1.38122	12.7939	0.310915	0.146546	0.138502	0.110539	0.145705	0.0838042	0.145554	0.248587	0.73296	0.56399	0.138815	0.151512	0.105944	0.196536	1.26323	5.7824	5.20257	2.92948	0.169312	1.33563	1.99001	0.0793098	0.445679	4.71139	43.5748	143.275	134.031	0.0388665	4.49795	5.76321	1.40619	4.98368	8.1003	2.14888	0.144803	0.00062738	1.25323
343	T	2.37765	1.23945	9.40645	638.687	42.9487	0.070823	17.9325	284.596	5.1027	1.70127	20.7268	0.364045	0.39544	0.138502	0.110539	0.145705	0.0838042	0.145554	0.46445	1.07286	1.0356	0.138815	0.151512	0.263563	0.196536	1.90347	8.74317	7.31216	4.54277	0.413983	1.92984	2.71662	0.091609	0.777174	7.42901	65.0606	208.621	195.431	0.0388665	6.38311	7.8607	2.42713	7.36687	12.0392	3.23284	0.144803	0.00062738	2.05633
345	T	1.93512	0.776656	10.9322	687.362	32.9189	0.681859	13.7691	204.795	1.96622	0.874457	16.9824	0.503931	0.146546	0.138502	0.110539	0.145705	0.0838042	0.145554	0.799261	2.44665	1.44064	0.138815	0.915186	0.558567	0.196536	1.21222	7.53035	8.74478	5.09362	0.169312	2.15706	3.3445	0.114408	0.395861	3.39685	36.581	136.517	157.145	0.0388665	3.86988	5.51789	1.30447	5.22835	10.434	3.36425	0.144803	0.00062738	0.914692
360	T	7.77167	1.85003	34.2241	792.859	67.2534	0.00484217	17.288	229.463	29.751	0.4916	33.3777	0.62711	0.146546	0.138502	0.110539	0.145705	0.0838042	0.145554	1.34581	4.9216	2.26184	0.138815	0.726354	0.42101	0.362052	3.91771	23.3362	24.1272	10.1364	0.665563	3.20125	5.59971	0.0772193	0.70277	8.87619	76.133	287.141	297.842	0.545474	8.00935	8.80733	1.59186	6.55052	15.3659	5.52458	0.144803	0.00062738	1.93501
361	T	5.1863	1.43643	18.042	675.337	51.6789	0.102685	8.81762	200.772	24.8131	0.511551	27.5868	0.370563	0.146546	0.138502	0.110539	0.145705	0.0838042	0.145554	0.832277	2.84028	1.64303	0.138815	0.682397	0.374917	0.196536	2.63663	16.3971	18.7053	6.28522	0.435575	2.40568	4.57419	0.00169175	0.445489	5.45625	56.4256	214.085	217.957	0.0388665	6.11775	6.38568	1.16465	5.06004	11.8406	3.78086	0.144803	0.00062738	0.963861
362	T	7.73568	2.41412	36.3531	927.402	69.6992	0.00484217	17.3962	260.224	36.0853	0.394641	35.9368	1.22785	0.861701	0.138502	0.110539	0.145705	0.0838042	0.145554	2.48104	10.1281	7.5533	0.138815	1.16787	1.05364	0.907024	8.18357	55.4041	75.8856	40.5135	1.4117	6.07339	13.4981	0.346074	1.27077	16.7541	157.276	661.28	783.98	8.96587	15.4727	19.5653	2.64037	12.0956	28.6259	10.801	0.144803	0.00062738	2.77435
363	T	6.70527	1.54513	21.6409	742.408	69.6606	0.00484217	22.1445	266.989	6.37284	0.755624	32.5534	0.0570616	0.146546	0.66248	0.87974	0.51125	0.230684	0.516424	2.6414	10.6357	9.04889	0.461046	1.8942	1.71726	0.196536	7.12555	40.4358	40.1569	15.531	1.45588	7.60799	13.4648	0.429067	1.6744	13.8631	101.122	376.542	302.935	2.021	10.483	7.97801	2.50086	12.4162	35.0575	10.1706	0.144803	0.00062738	3.4894
364	T	5.87927	1.61852	36.0793	834.232	65.0813	0.00484217	20.6362	224.856	11.353	0.586066	30.9488	0.0893048	0.146546	0.138502	0.110539	0.145705	0.0838042	0.145554	1.11175	5.02013	2.08166	0.138815	0.951285	0.501203	0.196536	2.78624	17.9502	17.6749	4.5507	0.521341	3.35862	6.77288	0.014416	0.703251	5.37607	46.2401	181.682	162.896	0.0388665	5.28994	4.51262	0.724069	6.29609	18.1139	5.63467	0.144803	0.00062738	1.31387
365	T	5.45443	1.75557	33.9445	841.532	60.7468	0.00484217	30.5145	223.691	7.7181	1.06551	44.8644	0.00149747	0.146546	0.442182	0.437664	0.230346	0.0838042	0.367563	3.4638	12.731	3.75332	0.248605	1.6527	0.731471	0.965807	6.30992	32.387	27.6714	6.6374	0.865515	4.57705	8.02973	0.00526401	1.53247	8.7568	61.7535	194.606	167.489	0.0388665	5.30802	4.47308	1.18254	6.79544	17.4133	6.01293	0.144803	0.00062738	2.19569
[truncated: 126 more columns]

## Sheet: Figure 3 c
Figure 3 c data
Observation	Classifier	Variable 1	Variable 2	Variable 3	Variable 4	Variable 5	Variable 6	Variable 7	Variable 8	Variable 9	Variable 10	Variable 11	Variable 12	Variable 13	Variable 14	Variable 15	Variable 16	Variable 17	Variable 18	Variable 19	Variable 20	Variable 21	Variable 22	Variable 23	Variable 24	Variable 25	Variable 26	Variable 27	Variable 28	Variable 29	Variable 30	Variable 31	Variable 32	Variable 33	Variable 34	Variable 35	Variable 36	Variable 37	Variable 38	Variable 39	Variable 40	Variable 41	Variable 42	Variable 43	Variable 44	Variable 45	Variable 46	Variable 47	Variable 48
Sample no.	State	CE 14:0	CE 16:0	CE 16:1	CE 18:1	CE 18:2	CE 18:3	CE 20:3	CE 20:4	CE 20:5	CE 22:4	CE 22:5	CE 22:6	Cer 18:0/16:1	Cer 18:0/16:2	Cer 18:0/18:2	Cer 18:0/21:0; Cer 18:0/20:1 (1OH)	Cer 18:0/24:0; Cer 18:0/23:1 (1OH)	Cer 18:0/24:1; Cer 18:0/23:2 (1OH)	Cer 18:1/16:0; Cer 18:1/15:1 (1OH)	Cer 18:1/16:1; Cer 18:1/15:2 (1OH)	Cer 18:1/16:2	Cer 18:1/18:0; Cer 18:1/17:1 (1OH)	Cer 18:1/18:2	Cer 18:1/18:3	Cer 18:1/20:0; Cer 18:1/19:1 (1OH)	Cer 18:1/22:0; Cer 18:1/21:1 (1OH)	Cer 18:1/23:0; Cer 18:1/22:1 (1OH)	Cer 18:1/24:0; Cer 18:1/23:1 (1OH)	Cer 18:1/24:1; Cer 18:1/23:2 (1OH)	Cer 18:1/24:2	Cer 18:1/25:0; Cer 18:1/24:1 (1OH)	DG 30:0	DG 31:0	DG 32:0	DG 32:1	DG 32:2	DG 34:0	DG 34:1	DG 34:2	DG 34:3	DG 36:0	DG 36:1	DG 36:2	DG 36:3	DG 36:4	DG 38:2	DG 38:3	DG 38:4
38	N	52.8866	634.858	156.399	547.614	1208.05	44.206	0.0562231	270.145	23.0651	0.55796	0.34947	10.8042	3.69524	3.59492	48.4025	0.216402	0.111343	0.246227	0.645477	0.817472	0.766407	0.373547	10.6588	1.50014	0.323581	1.27648	1.33953	3.61138	2.34562	1.91e-05	0.322236	1.51577	0.780439	5.30089	4.35295	1.41554	3.70737	22.8202	11.4567	1.7259	1.98948	4.03323	16.496	10.7767	2.61549	0.590551	0.359414	0.575052
39	N	43.371	508.234	199.586	490.82	1149.18	55.3505	0.0562231	228.59	21.2264	0.502307	0.0035721	10.9338	5.11828	4.72299	64.8379	0.252379	0.147744	0.298447	0.748665	1.09936	0.961505	0.354923	14.7526	1.7716	0.257945	1.66695	1.5144	4.95821	3.2797	1.91e-05	0.377536	0.812343	0.479542	2.9714	2.49586	1.25172	1.70824	11.908	8.82399	1.80133	1.68414	1.96848	12.3272	9.98051	2.42815	0.386304	0.406104	0.489564
41	N	17.8703	399.704	74.1411	356.653	1229.88	30.8	0.0562231	186.012	11.1395	0.467073	0.0618905	9.16501	4.50721	3.79665	55.9638	0.0932254	0.0780789	0.582591	0.387069	0.980466	0.772159	0.183226	11.7423	1.41481	0.151688	0.875888	0.825928	2.74075	1.31759	1.91e-05	0.247319	0.774838	0.881878	1.70792	2.13014	1.09191	1.40615	5.40305	4.25339	1.10967	1.6161	1.31153	7.0834	7.34575	2.44213	0.339183	0.279538	0.294529
42	N	59.2561	527.788	170.766	496.033	1432.69	49.0918	0.38755	219.877	24.431	0.604999	0.570845	8.62574	5.7403	5.69137	74.5028	0.20031	0.0605626	0.203864	0.497539	1.36875	1.01986	0.202553	16.0924	1.9814	0.216937	1.3418	1.56644	4.29901	1.86776	1.91e-05	0.363812	1.06637	0.566892	2.31699	2.05882	1.05706	1.57485	6.28601	4.22487	0.866226	1.42102	1.19198	5.66005	4.78752	1.36603	0.426109	0.275157	0.328253
43	N	35.0007	431.764	111.386	487.15	1101.12	42.0446	1.16179	140.487	16.1675	0.464748	0.1074	7.53515	6.50901	5.64944	78.7442	0.208804	0.112274	0.479104	0.576857	1.34249	1.19121	0.175142	16.9809	2.14425	0.234955	1.2099	1.00814	3.27153	1.9671	1.91e-05	0.278082	0.906729	0.611033	3.43568	2.29806	1.04419	2.01449	13.9555	7.21663	1.07993	1.52543	1.89145	11.0192	7.54907	1.65691	0.49146	0.320962	0.399864
45	N	84.4607	644.408	157.667	575.847	1423.1	69.7368	0.0562231	261.868	55.4919	0.598526	0.218386	15.3385	7.73106	6.91481	96.3194	0.286705	0.135588	0.640099	0.809649	1.77647	1.50035	0.359904	21.833	2.60434	0.46613	1.70564	2.19628	6.14137	2.71841	1.91e-05	0.576246	1.75931	0.787539	4.73269	6.87738	2.85247	2.42471	20.9846	12.7215	3.09361	1.82354	3.60195	21.8075	15.3091	4.21428	0.823545	0.5835	1.0075
47	N	42.6225	530.41	141.251	579.266	1353.25	39.4199	0.0562231	223.839	33.1164	0.46483	0.137854	10.8637	5.12366	4.51476	63.5738	0.15937	0.077335	0.513458	0.546135	1.07871	1.05769	0.217694	14.6207	1.76809	0.17812	0.979713	1.20518	3.33052	1.59811	1.91e-05	0.365704	0.549362	0.814779	1.13144	1.09161	0.756174	1.1217	2.88802	1.99492	0.586174	1.36772	0.594037	3.81109	2.69071	0.541486	0.213802	0.170249	0.22467
48	N	42.9584	423.076	125.042	350.169	1070	59.9431	0.0562231	214.491	24.3209	0.528741	0.061856	9.27999	4.07691	3.64766	50.7131	0.154798	0.0666842	0.564854	0.450629	0.907189	0.779874	0.213033	11.082	1.41143	0.178139	1.13959	1.13527	3.18671	1.4598	1.91e-05	0.259596	0.888568	0.555128	2.55546	2.75059	1.17333	1.77196	8.67341	5.76136	1.19398	1.40179	1.30196	7.63927	6.88672	1.64505	0.313927	0.310297	0.45769
49	N	42.0309	537.116	222.983	637.289	1043.67	56.2507	0.181938	199.325	49.4449	0.610892	0.0035721	13.8469	4.55411	4.13571	59.0741	0.213815	0.0842924	0.542549	0.408369	1.02406	0.860211	0.190244	13.396	1.70822	0.189288	0.942572	0.972716	3.32709	1.9472	1.91e-05	0.274967	0.771984	0.485063	2.43433	2.56012	1.30456	2.50676	10.9067	7.99081	1.76743	5.04316	1.42835	10.1415	8.40255	2.31884	0.523269	0.460312	0.497881
111	N	46.5724	774.932	168.779	847.52	1964.86	53.899	0.0562231	400.707	28.4706	0.825456	0.201251	16.6579	8.72613	7.76189	111.104	0.320438	0.28749	0.690826	0.699796	1.91989	1.7062	0.32977	23.3868	3.15077	0.379588	2.36107	1.97479	5.89721	2.45928	0.0257803	0.420153	1.09439	0.984704	3.58833	4.29002	2.09314	2.30451	25.4449	11.3918	1.76216	1.27913	4.72185	37.2337	17.8264	3.02726	0.879054	0.657457	0.6485
112	N	41.7709	563.161	148.996	549.633	1557.17	42.1225	0.0562231	211.77	31.0175	0.62983	0.0035721	12.0045	4.27698	3.99992	52.369	0.213155	0.0900174	0.556876	0.523195	1.0571	0.7734	0.27301	11.6944	1.47347	0.226081	1.50356	1.2255	4.29806	2.06764	1.91e-05	0.235834	0.812484	0.386382	2.90615	2.24898	0.823582	2.08457	11.0051	5.29355	0.881169	0.841166	1.6842	7.47399	5.06652	1.15707	0.334855	0.209748	0.292499
113	N	32.5502	433.687	95.612	437.51	1243.03	46.169	0.644213	186.618	16.8023	0.437245	0.217106	6.55888	4.2494	4.08042	52.9466	0.156343	0.0459483	0.473129	0.377709	0.932638	0.755341	0.19361	11.6846	1.54329	0.148581	0.997745	1.01821	3.74912	1.57396	1.91e-05	0.263754	0.59496	0.294924	1.92696	1.73715	0.817247	1.99011	7.2649	4.41293	0.795919	2.93384	1.22419	5.96199	4.84965	1.3748	0.300334	0.132409	0.244093
114	N	27.4578	396.42	69.7918	385.534	1128.17	43.3326	0.0562231	205.184	16.725	0.455189	0.0466825	7.55782	7.1299	6.66784	92.8262	0.167163	0.0446518	0.483262	0.421009	1.35763	1.30593	0.149116	18.9373	2.30985	0.169034	0.936254	0.831069	3.16755	1.37256	1.91e-05	0.19773	0.648049	0.405062	1.619	1.64382	0.767575	1.56112	5.85392	3.44515	0.899505	3.21854	1.22706	6.23365	4.89424	1.61415	0.221858	0.160681	0.229673
116	N	38.3698	571.491	233.031	653.838	1271.71	72.2818	1.57983	269.086	40.2409	0.477583	0.474815	10.6851	5.34036	5.24976	69.3635	0.185222	0.117312	0.545519	0.38498	1.11368	0.948546	0.179634	15.3374	1.8517	0.17361	0.919619	0.776056	3.48074	1.89645	1.91e-05	0.17165	1.02234	0.496824	4.10538	3.26771	1.1685	2.82106	12.5425	6.5342	1.1417	2.78271	1.71353	7.9777	4.04185	1.11079	0.30298	0.275828	0.342987
117	N	54.7099	858.288	192.44	957.47	2243.12	82.8332	0.0562231	368.724	62.1219	0.40273	0.0035721	21.2625	6.59067	5.66312	78.2187	0.221056	0.210875	0.471969	0.756636	1.21754	1.21056	0.272274	16.6173	2.05547	0.274226	1.40985	1.46667	5.09753	2.48762	1.91e-05	0.372619	0.68951	0.687526	2.41506	2.41306	1.20701	2.47102	13.2896	8.40117	1.73268	4.53915	1.85371	14.8218	12.689	3.05254	0.476259	0.314915	0.430815
119	N	75.1015	667.734	188.81	611.218	1235.73	63.7033	0.0562231	249.633	125.287	0.687668	0.0035721	20.5636	6.12457	5.899	74.5729	0.227751	0.0944787	0.598549	0.540289	1.18625	1.14738	0.183348	16.8887	2.17427	0.247073	1.46998	1.37377	3.94478	2.80753	1.91e-05	0.320441	1.13925	0.492583	3.46218	3.88496	1.49168	2.59939	12.0327	7.41825	2.05307	3.32168	1.94748	9.23108	7.09902	2.26363	0.453348	0.215939	0.402728
121	N	44.0714	523.403	105.406	491.296	1535.02	47.2012	0.0562231	238.604	23.4895	0.5499	0.0751139	9.69027	6.26329	5.52788	74.0596	0.0442097	0.112562	0.609277	0.670687	1.22579	1.05043	0.203701	16.3134	2.01107	0.245701	1.40569	1.49849	5.29198	2.22925	1.91e-05	0.356379	1.21219	0.52919	2.61585	3.05816	1.39066	1.68957	8.5883	5.82297	1.36686	1.49603	1.52819	9.43483	8.0664	2.47291	0.345336	0.258298	0.315912
162	N	50.8888	461.982	102.079	413.344	1180.27	49.3151	0.202776	189.941	21.9719	0.505785	0.100272	10.2131	6.47173	5.68823	79.118	0.0442097	0.126291	0.625678	0.482731	1.48214	1.03975	0.262562	17.8451	2.31075	0.325282	1.3933	1.59767	4.79809	1.84658	1.91e-05	0.393289	0.941109	0.547231	2.65284	2.6286	1.19955	3.12832	10.0774	7.20501	1.55488	6.75041	1.6031	9.83902	10.8206	3.24494	0.398409	0.3787	0.430646
163	N	32.783	416.845	105.489	429.676	1016.02	32.8199	0.0562231	172.181	10.5963	0.390529	0.567906	5.25788	6.30336	6.11968	81.4223	0.0442097	0.113402	0.280142	0.520269	1.33946	1.17621	0.251952	18.1967	2.38554	0.16941	0.89491	0.876702	3.22148	1.56851	1.91e-05	0.259708	0.768616	0.498756	1.75501	1.91418	0.885378	3.01703	5.74182	4.1272	0.913891	5.53374	1.36736	7.94008	6.25709	1.49387	0.270191	0.263367	0.285885
164	N	13.6671	462.201	84.4985	498.282	1070.48	22.2498	0.0562231	240.251	13.4035	0.496587	0.0035721	12.9952	6.82346	6.82098	86.9592	0.0442097	0.0779091	0.495757	0.50341	1.55049	1.28922	0.229381	19.366	2.45799	0.201313	0.864475	0.776392	2.27198	1.82645	1.91e-05	0.225147	0.399696	0.424697	1.16944	0.847743	0.437216	2.23958	3.85546	2.52104	0.433292	5.11014	0.773928	4.53716	3.51529	0.762874	0.236845	0.14499	0.190389
165	N	27.4214	422.453	95.6133	350.545	1266.33	39.6103	0.0562231	172.157	14.7588	0.375728	0.0035721	10.8341	4.90076	4.28343	59.3043	0.0442097	0.0725436	0.537159	0.451903	1.08031	0.753762	0.186285	13.1347	1.59723	0.213244	0.887239	0.853941	2.87394	1.48611	1.91e-05	0.280555	0.745565	0.675469	1.93728	2.25436	1.29791	2.74269	4.37018	3.41241	0.71255	4.94784	1.19352	4.68695	3.76903	1.09093	0.244213	0.21742	0.271702
167	N	51.5659	618.228	149.873	614.951	1705.98	57.9722	0.0562231	314.697	36.5009	0.592818	0.0035721	16.8796	5.04064	4.62782	61.0922	0.0442097	0.200721	0.301523	0.535041	1.0352	0.841042	0.253826	13.5624	1.76519	0.230616	1.48543	1.61484	5.84296	2.30637	1.91e-05	0.354748	0.97137	0.470542	2.29882	2.10853	1.3146	3.95298	5.69123	4.54136	1.04946	5.67723	1.11196	4.99428	4.3029	1.44066	0.373632	0.207113	0.30606
169	N	38.0949	474.125	107.848	464.418	1086.52	38.1732	0.0562231	256.025	20.051	0.560959	0.0196794	13.7545	7.01576	6.44826	82.4389	0.0442097	0.0515675	0.533001	0.325966	1.44568	1.32418	0.0904494	18.6791	2.29428	0.172346	0.896504	0.941325	3.3205	1.58016	1.91e-05	0.285344	0.577334	0.432709	1.37169	1.99425	0.919781	2.01891	6.94309	4.90824	1.07441	4.62815	1.1422	9.72426	8.3016	2.23674	0.42283	0.365637	0.405463
170	N	29.694	338.045	122.175	388.845	763.988	43.2866	0.0562231	139.265	16.4657	0.365334	0.0035721	10.4535	7.06399	6.73975	90.6939	0.0442097	0.116432	0.649552	0.527327	1.61141	1.62337	0.20616	20.292	2.58999	0.249949	1.12489	1.02477	3.02563	2.16408	1.91e-05	0.318438	0.835041	0.534389	3.88756	4.18879	1.69566	3.9316	20.2639	12.8372	2.8786	6.3252	3.63517	23.6354	17.3203	4.33126	0.556057	0.601425	0.508191
171	N	52.9069	523.113	137.891	554.162	1054	52.3594	0.0562231	275.926	45.8595	0.47166	0.0035721	15.3538	4.52429	4.55354	62.764	0.0442097	0.154489	0.329689	0.0512055	1.0129	0.972276	0.202939	14.2542	1.8665	0.177528	1.18196	1.25297	4.03334	2.01294	1.91e-05	0.266787	2.50711	0.740535	6.05011	5.59884	1.87361	10.0398	17.7123	8.85503	1.85658	26.3038	3.12644	14.0687	8.84187	2.48734	0.472641	0.371302	0.457661
172	N	17.5017	350.877	51.5115	330.743	1036.61	28.4942	0.0562231	170.297	16.2647	0.469459	0.0035721	14.1366	5.76968	5.27917	70.3528	0.0442097	0.0684807	0.582762	0.38505	1.17661	1.02847	0.182373	15.1741	1.90708	0.167238	0.907094	0.732312	2.66311	1.49069	1.91e-05	0.266965	0.382362	0.325476	1.37197	1.16459	0.552972	7.14087	5.44341	4.24764	0.762755	23.1376	1.00116	7.02024	7.67522	1.99064	0.261031	0.277956	0.322422
174	N	27.0995	394.445	113.199	570.162	879.911	32.3299	0.257932	160.062	31.3736	0.343932	0.301205	7.92682	3.05966	2.19229	27.9514	0.0442097	0.0900101	0.557267	0.422616	0.687882	0.473443	0.283445	6.36915	0.928486	0.834681	0.829107	0.947143	3.84416	1.25918	1.91e-05	0.258033	0.606351	0.630201	1.59303	1.28949	0.522143	6.48139	5.10969	2.69936	0.506032	19.7289	1.00116	4.37613	2.79157	0.637859	0.206176	0.161812	0.378962
175	N	14.6081	349.813	89.8042	370.443	1077.01	38.0915	0.0562231	141.991	10.2579	0.368664	0.127098	6.43732	5.70036	5.09217	67.0432	0.0865764	0.0807063	0.494921	0.364617	1.26745	0.9678	0.243779	14.6016	1.9159	0.164626	0.9988	0.807698	3.29402	1.5272	1.91e-05	0.222105	0.390291	0.490254	1.62213	1.15712	0.48627	6.77896	4.67628	3.48785	0.670807	22.175	0.958386	6.51927	5.93937	1.4983	0.333531	0.215725	0.257477
176	N	35.7402	409.574	155.624	491.17	1084.56	82.0607	0.0562231	224.954	34.9988	0.232717	0.425699	8.4516	6.24399	5.46606	74.1468	0.0552621	0.13786	0.222224	0.488031	1.16646	1.1473	0.220871	15.5941	2.03175	0.232747	1.14312	1.16911	3.15104	1.84912	1.91e-05	0.21401	0.688375	0.452618	2.12017	2.00857	0.825847	6.66094	7.87694	4.42391	0.852956	21.659	1.30358	6.25145	4.43003	1.33099	0.303121	0.236721	0.233731
178	N	29.3524	452.621	119.004	420.061	1360.98	49.9354	0.0562231	177.314	22.2693	0.367037	0.0273511	11.2342	2.13054	1.61834	21.1283	0.0442097	0.147441	0.303817	0.485056	0.540207	0.409051	0.340511	4.73617	0.78373	0.93278	1.59565	1.09087	4.81348	2.31323	1.91e-05	0.332837	0.860171	0.714537	2.39359	2.76741	1.2271	1.88153	10.9384	7.81535	1.76884	2.79275	1.56038	8.02165	9.82905	3.38477	0.396258	0.242494	0.481227
4	T	14.9162	405.835	113.245	460.946	841.006	19.7275	0.0562231	151.974	7.23069	0.333656	0.50392	5.66965	3.254	3.05233	41.3798	0.139859	0.0296825	0.546685	0.943579	0.749477	0.625382	0.674637	9.12741	1.20822	0.409231	0.865434	0.379445	1.22571	3.47129	0.0428127	0.118061	0.422102	0.652022	1.47573	1.35437	0.741974	1.27553	4.93085	2.77008	0.59077	1.78248	0.938423	7.41001	4.35746	0.70061	0.285174	0.200632	0.198245
5	T	14.689	334.257	90.0647	362.913	547.684	23.2656	0.357772	109.145	5.92984	0.290969	0.0968139	4.31235	6.59778	6.17699	79.4773	0.122315	0.0459329	0.280248	0.632922	1.34209	1.22723	0.496027	17.8813	2.18129	0.350712	0.689988	0.355779	0.988786	2.54636	1.91e-05	0.142734	0.277113	0.274546	0.855585	0.786303	0.399934	1.07702	5.4317	3.00818	0.594403	1.99344	0.823727	8.083	4.59984	0.752056	0.254345	0.196955	0.233006
6	T	20.5625	326.405	109.422	357.363	478.964	37.0866	3.05128	84.1482	6.62171	0.33633	0.415949	3.38169	4.13677	3.89831	52.9323	0.123833	0.0669508	0.320707	0.497362	0.898448	0.808938	0.427318	11.1632	1.40326	0.312969	0.692834	0.341729	1.13826	2.7632	0.00855613	0.0968017	0.470313	0.354433	1.90876	2.09862	0.939556	1.88876	10.993	6.81636	0.870787	2.22608	1.78438	13.5298	7.11021	1.36046	0.451276	0.413871	0.326753
14	T	99.7079	733.601	405.791	880.883	1597.95	87.2835	11.9457	256.248	37.3946	0.471303	0.864366	10.3985	6.41031	5.63039	76.7404	0.337479	0.231218	0.269782	0.788321	1.42996	1.13798	0.329789	18.5714	2.20929	0.286087	1.66312	1.3415	6.04159	3.16076	0.119529	0.38078	2.32127	0.658699	5.07928	5.33422	1.69531	2.56574	14.6211	7.81501	1.22774	1.46718	2.76293	10.6325	5.04363	1.1294	0.382626	0.238766	0.374285
15	T	90.6309	685.687	451.943	915.024	1178.79	103.269	14.9837	207.885	28.1206	0.516647	0.669311	8.76949	3.34574	3.04449	40.154	0.19055	0.20312	0.206908	0.813519	0.754529	0.634069	0.0993511	8.86408	1.16271	0.297826	1.32262	1.09529	4.33413	2.46004	0.0682958	0.308355	3.76553	0.969715	8.03207	8.52065	2.29713	3.8471	21.3434	9.78717	1.66555	1.93798	3.97564	14.0699	5.39181	1.33949	0.491905	0.283029	0.365241
16	T	108.411	827.747	403.326	1120.24	1727.16	80.6027	15.4894	310.289	34.4291	0.649687	0.760027	14.3343	4.88475	4.8142	61.7052	0.254967	0.146379	0.357253	0.958792	1.07391	0.940288	0.343023	10.9601	1.50364	0.326191	1.86823	1.15125	5.30965	4.09488	0.0331118	0.324909	1.63365	0.727215	3.36493	4.44718	1.5575	2.7279	12.732	7.00618	1.25025	1.44916	3.06122	13.3395	6.19017	1.29029	0.537051	0.479897	0.417811
18	T	65.5475	745.248	468.871	916.543	1198.83	60.4198	0.482165	374.582	29.1851	0.502876	1.51034	18.1867	5.78216	5.56905	72.7908	0.266737	0.104527	0.548439	0.956749	1.18129	1.11756	0.369319	16.5251	2.03644	0.350907	1.48444	0.928537	3.93081	3.52073	1.91e-05	0.309685	1.47081	0.535244	5.49801	6.41804	1.63124	1.58102	23.4264	13.2568	2.17244	0.798857	1.96421	16.7692	9.42529	1.69671	0.419791	0.541	0.623577
19	T	49.8364	552.855	375.185	660.769	847.777	44.5183	0.0562231	287.558	19.6682	0.346409	1.71193	10.938	4.45203	4.28861	51.4265	0.185679	0.0748774	0.631457	0.575173	0.960729	0.863135	0.202267	13.419	1.54574	0.196339	0.811871	0.662732	2.83185	1.90311	1.91e-05	0.183263	1.27856	0.685512	4.87809	4.91257	1.5623	2.07623	14.66	7.32127	1.15943	1.34936	1.81453	10.951	4.09663	0.740723	0.462337	0.41698	0.315949
20	T	94.9554	704.089	854.778	1182.17	967.412	109.976	0.375209	318.768	32.8488	0.552909	1.84837	11.7377	3.99766	3.83439	48.1282	0.299823	0.135599	0.257146	0.774869	0.792011	0.777118	0.244728	10.7125	1.36595	0.226729	1.2662	0.855949	4.07117	3.02388	0.00500809	0.236923	2.84554	1.00853	10.3438	12.5423	3.46072	3.29033	27.3984	14.0551	1.87494	1.00728	3.50921	14.7954	3.7404	1.13064	0.440186	0.41012	0.561052
22	T	89.1535	778.519	764.247	1146.64	942.964	90.4352	3.78095	344.368	33.5649	0.777369	1.51772	13.2497	5.39167	4.97421	69.5716	0.409798	0.172095	0.528838	1.04655	1.17279	1.0926	0.445075	15.3126	1.85178	0.400456	1.18781	1.0193	4.27604	3.87599	1.91e-05	0.276513	2.09759	0.577273	7.91848	11.3923	3.33701	2.59544	36.4493	23.6904	3.69055	1.35598	3.54309	39.5219	15.7675	2.38577	0.916148	0.711246	0.963739
27	T	26.569	687.518	157.421	815.611	1456.15	40.322	0.0562231	380.266	18.5215	0.816352	1.08362	16.678	3.55929	3.37023	46.8687	0.171037	0.140557	0.524055	0.745242	0.84791	0.806431	0.423118	10.3617	1.335	0.297691	1.55859	0.751123	3.96058	2.57943	1.91e-05	0.230299	0.629945	0.558785	2.67378	2.26356	0.926304	1.13691	11.014	6.20544	1.27005	0.962658	1.45893	10.609	7.23916	1.41776	0.366617	0.279809	0.27869
28	T	28.9731	691.685	157.948	800.191	1533.86	45.8108	0.0562231	361.841	19.5914	0.561793	1.0886	17.4041	4.61631	4.41966	54.6999	0.213836	0.154614	0.268157	0.825385	1.00673	0.913594	0.469381	11.9906	1.47683	0.318852	1.46318	0.908743	4.40909	3.02939	1.91e-05	0.235776	0.483225	0.658996	2.66608	2.05499	0.918365	1.66186	13.5574	7.2042	1.20304	1.46439	1.77516	15.3916	9.06014	1.55509	0.339243	0.285663	0.323579
30	T	24.338	765.083	170.424	937.81	1265.02	37.6226	0.0562231	392.125	14.2744	0.905968	0.9959	15.9981	5.9569	5.39458	70.6668	0.0912529	0.176362	0.327762	1.19709	1.25815	1.13856	0.58797	15.3213	2.00081	0.400263	1.81361	1.1226	4.5651	4.54154	0.0145514	0.312613	0.949734	1.08607	3.34375	2.78985	1.44247	2.02889	14.8961	7.56618	1.12521	1.76585	2.75686	16.6136	8.08891	1.47902	0.487016	0.453205	0.573599
31	T	24.7369	916.365	203.058	1116.39	1664.46	64.2791	0.0562231	474.519	19.6089	0.309051	0.708332	20.5423	4.14444	4.17663	55.9979	0.314948	0.171111	0.724542	1.25561	0.879978	0.859093	0.597331	11.7642	1.51033	0.464279	2.24535	1.33331	4.8754	5.49858	0.112946	0.357314	0.674414	0.641997	5.62231	3.41826	1.20558	2.58072	31.8349	15.1177	2.15552	2.12262	3.54581	28.4855	18.9736	3.62185	0.558138	0.652537	0.981198
36	T	18.9213	306.518	98.3674	319.081	559.672	13.8608	0.0562231	83.7305	3.98605	0.534414	0.299686	5.54345	4.14196	3.76595	51.5492	0.0916167	0.0306786	0.581654	1.07741	0.948021	0.743527	0.41973	11.3892	1.37127	0.345227	0.883645	0.636383	1.47541	3.19718	0.031123	0.184849	0.360476	0.335787	1.37914	0.878366	0.580627	1.09198	4.90181	2.93334	0.490717	1.54381	0.844642	5.89799	3.97215	0.818006	0.3292	0.22516	0.287821
37	T	14.7422	518.815	79.0365	508.17	1139.84	25.0556	0.0562231	204.06	12.1808	0.46477	0.0315843	12.6286	7.08416	6.44551	87.8115	0.262288	0.0684395	0.474226	0.784374	1.48525	1.46783	0.452342	19.3138	2.45047	0.399827	1.35058	0.851964	3.07014	3.7661	0.00248649	0.276953	0.880359	0.723229	3.1705	2.85126	1.32531	1.38519	17.7628	10.8862	1.43539	1.92657	1.87401	13.0299	12.0378	3.06189	0.447732	0.257935	0.399437
51	T	43.1429	465.781	390.651	697.422	893.985	79.3263	5.91734	162.577	15.9768	0.33654	0.762391	6.59993	4.65174	4.60339	63.8572	0.398322	0.165721	0.625059	0.733765	1.21747	0.910962	0.452874	14.502	1.91648	0.31974	1.63817	1.47321	5.29893	4.45723	0.0396598	0.458157	3.50866	1.08055	12.9793	15.8475	4.99355	5.87678	45.5913	26.9913	5.39269	5.20252	6.34614	38.7577	17.1468	4.09608	0.925641	0.849263	0.926019
52	T	37.2668	360.813	345.359	577.514	726.243	59.7395	6.61454	112.62	11.837	0.282362	0.722009	4.6082	4.96766	4.43038	62.7704	0.307731	0.165776	0.694276	0.65729	1.04388	0.990837	0.38138	14.2502	1.89689	0.366005	1.67813	1.24682	5.07178	4.15817	1.91e-05	0.313268	2.13024	0.745964	9.17458	12.1354	3.17675	4.28607	36.7054	20.9713	3.09748	4.65142	4.43019	31.734	13.0456	2.59442	0.853902	0.717298	0.769251
53	T	26.5812	280.401	225.278	401.024	557.751	41.4267	5.67041	89.7888	9.94685	0.20566	0.640637	3.36326	4.58996	4.24239	59.7522	0.255511	0.115045	0.303552	0.448227	1.2151	0.855977	0.2957	13.7114	1.73002	0.281092	1.22581	0.935855	3.54096	2.9162	1.91e-05	0.274945	1.94253	0.755538	6.45774	8.56112	2.44664	3.44446	24.8456	14.1366	2.343	4.56311	3.71126	20.4447	8.53572	1.72206	0.615284	0.589357	0.538405
54	T	27.1136	282.405	257.483	433.155	549.871	46.2178	5.51894	84.1065	8.1835	0.108476	0.505781	3.35461	5.51612	4.92966	63.9647	0.307836	0.122873	0.298656	0.457748	1.03615	0.928312	0.248812	14.27	1.75946	0.162236	1.27592	0.941507	3.90213	2.62738	1.91e-05	0.247163	2.56183	0.898256	9.44072	11.8327	3.46338	4.1865	30.0349	17.076	2.68986	4.28942	4.70851	20.9012	7.35489	1.43607	0.618108	0.51816	0.459186
59	T	18.9598	410.707	86.4205	415.508	728.322	21.6428	0.0562231	108.436	12.2071	0.533206	0.0035721	7.3282	6.20812	5.58162	74.7373	0.236197	0.0917415	0.252767	0.85911	1.258	1.04476	0.461591	16.2783	1.99829	0.263577	1.31509	0.8389	2.71439	3.06951	1.91e-05	0.158393	1.12048	0.802837	3.58399	2.63433	1.15487	2.69327	11.4829	5.21553	0.868883	4.52992	2.25471	10.8962	5.11697	1.14952	0.504634	0.29184	0.339281
60	T	35.2435	423.959	144.108	399.159	908.979	45.9349	0.0562231	153.37	22	0.381518	0.0644008	6.60255	4.16798	3.94998	52.8744	0.180912	0.0575558	0.499553	0.569355	0.900929	0.823072	0.32347	12.1751	1.45456	0.257052	0.950526	0.675323	2.08707	2.4632	1.91e-05	0.159705	0.733364	0.580713	1.80448	2.36524	1.12758	2.11755	6.74285	4.55936	1.02878	3.82775	1.17349	7.27835	4.71859	1.29299	0.292025	0.216624	0.381322
61	T	27.3037	602.995	112.239	554.67	1143.4	37.8859	0.0562231	155.613	48.5403	0.852728	0.0035721	11.4387	4.66047	4.35027	59.2573	0.172046	0.121237	0.19786	1.00993	0.997409	0.942059	0.440456	13.3966	1.62892	0.272036	1.88353	1.34851	3.90282	4.37029	1.91e-05	0.268155	0.817868	0.459895	3.61745	2.63184	1.07172	2.72115	15.6248	8.3316	1.21075	4.70004	2.9194	14.7613	9.41906	2.00591	0.622512	0.438088	0.421125
63	T	61.9829	558.059	295.064	815.971	1228.77	29.1955	3.80022	162.701	8.00774	0.482484	0.28977	9.83693	4.1084	4.07694	53.3914	0.233138	0.168898	0.550694	1.03351	1.11532	0.779442	0.451734	11.8476	1.5663	0.374576	1.74223	1.66505	5.12134	3.79157	1.91e-05	0.476858	3.38292	2.22455	11.962	10.3619	3.53818	4.65199	33.4814	17.3528	2.84771	4.98713	4.32301	25.6557	16.6125	6.04445	0.772682	0.705288	0.585262
70	T	87.7856	765.393	308.5	1002.9	1406.27	69.146	1.65091	306.451	45.3827	0.848655	0.884696	19.3197	4.52868	4.92995	66.0924	0.277075	0.140335	0.715143	0.754745	1.1549	0.914141	0.351255	15.0559	1.95296	0.362843	1.55162	1.50966	5.79458	4.43797	0.00411385	0.489893	1.29637	0.631095	3.42054	5.69465	1.93943	1.78425	14.0852	8.93734	1.76723	1.31756	2.09264	17.9448	8.99138	2.0289	0.654172	0.586043	0.602911
71	T	30.386	457.394	102.722	523.309	979.66	30.4676	0.219236	172.698	15.031	0.491927	0.0035721	10.8578	7.54091	6.66136	90.0349	0.161814	0.0691313	0.480193	0.598637	1.63744	1.33746	0.293267	20.018	2.40748	0.295952	1.21257	0.887222	3.33546	2.71102	1.91e-05	0.293087	0.691051	0.489882	2.28653	2.03498	0.894242	1.57686	10.1447	4.95728	0.849128	0.98413	2.02439	10.498	6.5731	1.24472	0.412717	0.328842	0.402459
72	T	15.3886	304.725	124.368	395.603	524.771	10.217	0.0562231	94.258	3.70627	0.443294	0.0035721	5.43875	5.26856	5.10547	67.3122	0.201642	0.09481	0.587211	0.814687	1.3274	1.00017	0.352148	15.3199	1.86134	0.285027	1.03607	0.772434	2.14062	2.85021	0.00366392	0.235102	0.424606	0.37949	2.35282	2.13759	0.768283	1.25869	11.5399	6.1348	0.919518	1.01963	1.98823	14.5782	8.04527	1.08172	0.538697	0.371469	0.326773
76	T	17.6007	457.779	107.002	404.68	1249.02	25.211	0.0562231	139.169	7.83285	0.426113	0.0983682	7.24027	5.00112	4.48577	58.9179	0.139609	0.0431201	0.488055	1.34683	0.987897	0.894697	0.482182	13.2026	1.55657	0.374709	0.993912	0.544133	1.78802	2.32075	0.00205808	0.142198	0.246932	0.237298	1.18469	0.701463	0.381084	0.910497	4.61195	3.15787	0.461936	1.13415	0.710014	5.22434	4.65864	1.15229	0.276672	0.171195	0.150647
77	T	62.2214	731.889	808.485	1467.87	987.222	98.5952	36.8775	281.242	38.6126	0.520652	1.33279	12.8914	5.93685	5.17317	70.9496	0.242583	0.177969	0.606442	1.54172	1.37359	1.02304	0.690167	15.9975	1.8808	0.495861	2.12465	1.30833	5.71928	5.58734	0.0535955	0.294157	0.715751	0.732129	2.65299	2.82797	2.05501	1.48457	11.6025	7.09603	2.12383	1.24416	1.735	12.8677	5.11412	1.2905	1.30143	1.25136	1.02276
79	T	80.7258	805.37	324.559	913.736	1452.37	82.1349	0.0562231	421.3	34.2987	0.823452	0.0501761	17.6643	6.57482	5.77092	80.8411	0.262596	0.113043	0.56679	0.669622	1.37762	1.2824	0.278666	18.1977	2.20031	0.303776	1.39338	1.44069	5.08791	2.64827	1.91e-05	0.394399	1.10822	0.594687	3.04579	3.24972	1.35331	1.48334	13.0088	7.25039	1.27199	1.23214	1.96583	11.8332	6.60098	1.45556	0.457024	0.386875	0.54355
80	T	55.0031	748.574	148.742	769.946	1545.61	50.198	0.0562231	325.203	36.4514	0.614545	0.0035721	15.7699	4.5423	3.92152	53.8758	0.246765	0.142919	0.56554	0.861391	0.871917	0.886626	0.400999	12.2284	1.58948	0.381586	1.77569	1.44313	4.56165	3.51428	1.91e-05	0.378802	0.803146	0.398173	3.5867	2.33971	0.868494	1.49338	12.8361	6.64339	1.18979	1.20342	1.18448	11.9957	8.26039	2.14434	0.321481	0.26133	0.322288
81	T	59.2072	662.321	145.797	658.715	1696.49	71.6864	0.0562231	269.876	37.0866	0.38573	0.323762	11.1177	4.24446	3.75235	51.2039	0.206591	0.184304	0.586831	0.756037	1.04114	0.899542	0.282318	11.7453	1.46701	0.357483	1.44047	1.53244	5.48627	3.42156	1.91e-05	0.434965	0.513653	0.458227	1.80748	1.94172	1.15685	2.44375	7.64085	4.9336	1.16601	3.99952	1.10986	10.6681	9.58112	2.76601	0.378133	0.308269	0.363212
82	T	43.0692	655.422	115.843	714.085	1794.52	60.8387	0.0562231	256.976	27.3246	0.562731	0.0655962	11.6917	5.94496	5.36331	69.1286	0.0982548	0.133621	0.617609	0.693591	1.38359	1.05706	0.316202	15.7371	2.09206	0.361891	1.82748	1.443	5.57901	3.32075	1.91e-05	0.424545	0.345829	0.218689	1.60636	1.40991	0.644114	1.74837	8.11459	5.15912	1.3559	3.59373	0.941304	13.3863	10.3468	2.65224	0.382566	0.318081	0.440098
86	T	47.2207	748.447	275.74	806.478	1413.06	106.181	3.95054	341.052	30.5166	0.639265	0.457231	13.1348	6.8428	6.23657	84.2208	0.139718	0.170286	0.577493	0.927426	1.39465	1.27895	0.456568	19.4787	2.43136	0.430387	2.01326	1.32092	4.11188	4.13903	0.0223478	0.592534	0.827761	0.417652	3.54053	3.41555	1.09276	3.48185	14.6587	7.91517	1.79416	4.33226	2.62265	11.5538	7.72231	2.15221	0.385633	0.382767	0.512003
87	T	43.6545	676.006	285.167	815.267	1524.79	66.1917	0.0562231	336.609	16.8519	0.611735	0.06775	23.1232	4.78913	4.64365	63.0469	0.22488	0.152339	0.268004	0.824973	0.970533	1.07093	0.44247	13.9028	1.83198	0.335156	0.925861	0.723187	2.15124	2.71401	0.0374738	0.244601	0.680268	0.493112	3.35506	2.62933	1.25843	2.33413	15.0627	9.85881	1.87977	3.6055	1.98656	12.5927	10.7462	2.47729	0.516669	0.339953	0.67211
88	T	15.9669	271.812	85.7504	325.839	512.231	15.4259	0.0562231	150.593	14.5153	0.325106	0.0035721	8.3324	4.10019	3.9294	50.7977	0.16756	0.0272314	0.479472	0.387031	0.816763	0.70427	0.206809	10.8131	1.35531	0.189032	0.609269	0.536294	1.35901	1.6478	1.91e-05	0.147475	0.446772	0.364444	1.73467	1.58434	0.498267	1.53727	6.87879	3.58214	0.70424	3.1499	0.907814	6.29076	3.49646	0.766801	0.246894	0.182297	0.275724
90	T	18.8818	353.791	76.8196	360.066	863.841	26.8353	0.0562231	161.587	16.5802	0.416425	0.0035721	8.54663	5.72919	5.10142	67.9697	0.224674	0.0280671	0.548506	0.50375	1.13254	1.01061	0.140298	14.7362	1.92945	0.241392	0.906151	0.95985	2.59781	1.94628	1.91e-05	0.209714	0.470828	0.233477	1.64017	1.24675	0.619103	1.81343	6.13145	3.35302	0.722154	3.35704	0.914281	6.62352	4.31266	1.1901	0.268432	0.167451	0.246504
91	T	25.6536	376.073	84.4108	333.69	921.031	27.0795	0.0562231	173.135	17.1806	0.49397	0.0035721	9.12422	4.55144	4.16545	57.5683	0.165939	0.0713513	0.540802	0.471031	0.995271	0.89211	0.229844	13.2838	1.69641	0.196815	1.13545	1.0074	3.99127	1.55864	1.91e-05	0.274755	1.11604	0.699913	2.98505	3.03463	1.33239	2.08935	9.15851	5.28277	1.04299	3.28338	1.72782	7.70536	5.76986	1.48678	0.275362	0.187694	0.284605
107	T	37.3109	669.012	146.246	564.269	1845.32	64.0437	0.0562231	399.688	34.6805	0.493786	0.323586	15.5572	7.53909	7.23124	97.3185	0.277044	0.22844	0.530388	0.877476	1.56725	1.58143	0.336337	21.5785	2.68399	0.404007	2.33426	2.75907	8.1219	3.51401	0.022691	0.470559	1.01838	0.566528	4.25087	3.95412	2.13312	1.95001	19.2812	15.2055	3.67249	1.39532	2.92145	24.6996	24.7287	6.71587	0.654374	0.69398	0.88613
108	T	45.9712	567.452	140.843	491.127	1516.23	73.544	0.0562231	306.728	41.1971	0.462644	0.523178	11.7029	6.43994	5.89695	78.9971	0.282362	0.153019	0.478659	0.565794	1.39696	1.25621	0.312316	18.2671	2.10124	0.290229	1.98751	2.04508	6.32157	2.41496	1.91e-05	0.436356	0.97207	0.611372	2.66896	2.74087	1.55519	1.83549	10.1022	7.94662	1.94231	1.04035	2.00293	11.3032	11.7708	3.93162	0.465348	0.38583	0.52174
109	T	31.3249	468.213	98.3235	429.835	1053.38	40.0098	0.0562231	233.092	19.3329	0.360131	0.114049	10.6132	4.02418	3.57288	48.8377	0.144621	0.123215	0.342277	0.690691	0.825573	0.789418	0.269304	10.2924	1.25695	0.275965	1.68511	1.84157	5.27246	2.9899	1.91e-05	0.434062	0.909524	0.500588	4.21731	2.9579	1.22375	1.70572	17.9543	12.6366	2.27161	0.98808	2.59785	17.4742	17.3099	4.66183	0.592763	0.578108	0.719964
134	T	24.6033	547.772	114.384	546.274	1318.43	35.4684	0.0562231	201.4	13.2734	0.49662	0.114855	11.414	8.15146	7.59748	102.915	0.0442097	0.0942077	0.57602	1.10509	1.70664	1.74867	0.456574	24	2.84323	0.405356	1.50009	0.8916	3.57937	3.25618	1.91e-05	0.19722	0.684992	0.63489	1.94748	1.89484	1.0485	1.53008	6.15662	3.68405	0.885746	1.39056	1.11218	7.24337	6.2391	1.40084	0.339532	0.256399	0.334715
135	T	10.3239	377.323	59.4739	332.431	987.522	22.7206	0.0562231	165.65	9.60817	0.381396	0.0035721	8.77656	5.78107	5.22311	71.0238	0.0853806	0.0496577	0.522342	0.757126	1.13801	1.11713	0.286509	15.3149	2.03157	0.252726	0.939549	0.494111	2.09322	2.01464	1.91e-05	0.158154	0.369365	0.336528	1.29508	0.666944	0.683898	0.93044	3.6298	2.6155	0.383303	1.11806	0.61561	3.6398	3.27693	0.739217	0.217653	0.170663	0.220286
136	T	35.3451	445.513	131.091	448.495	1257.06	33.3603	1.14194	134.225	24.1662	0.40122	0.0035721	10.7102	4.87132	4.70599	61.369	0.0442097	0.0645332	0.532409	0.533435	1.05553	0.902591	0.182129	13.8974	1.65012	0.19844	0.602987	0.66875	2.47366	1.94692	1.91e-05	0.190251	0.348902	0.28767	1.15822	1.22568	0.627168	1.21529	4.1006	3.1212	0.649694	1.17098	0.729152	6.01392	4.07715	0.856003	0.299604	0.22495	0.202575
137	T	32.9824	404.907	114.358	351.833	1226.33	29.7333	0.0562231	124.587	28.8055	0.40085	0.0035721	11.3305	4.15419	3.71079	50.0202	0.0442097	0.0828238	0.501608	0.414736	0.886083	0.674728	0.121305	10.898	1.17153	0.144572	0.591106	0.590915	2.05779	1.35342	1.91e-05	0.169412	0.703885	0.710621	1.63234	1.86918	0.995446	1.43324	5.26168	4.3898	0.89874	1.74719	1.41363	7.07846	6.20692	1.83724	0.41107	0.334792	0.260246
138	T	41.2454	475.365	101.73	454.577	871.635	48.6092	0.0562231	207.698	66.6019	0.506317	0.103089	12.1831	7.16649	6.55832	89.4073	0.0442097	0.0339102	0.480185	0.192894	1.42505	1.25305	0.219172	19.406	2.52042	0.245003	0.857393	0.624343	2.55911	1.41615	1.91e-05	0.190258	0.784613	0.397058	1.85737	1.80361	0.985451	1.54841	8.25608	4.81165	0.820859	1.64145	1.32837	5.7477	4.68931	1.33682	0.27591	0.212893	0.241436
139	T	30.0889	327.965	73.5042	308.165	715.587	32.4699	0.0562231	135.755	38.5579	0.120988	0.0409637	9.27626	4.72123	4.2871	58.4802	0.0828532	0.0762526	0.589332	0.360448	0.944906	0.893938	0.105559	12.6589	1.5363	0.140185	0.809445	0.636141	2.20804	1.16072	1.91e-05	0.150132	0.486493	0.323237	1.4671	1.26208	0.84891	1.24662	5.73487	4.71914	0.643183	1.55713	0.926772	3.7942	4.5046	1.61865	0.206236	0.175874	0.296143
140	T	35.094	373.635	121.975	422.183	658.079	23.457	5.24327	108.601	13.2377	0.233714	0.224103	5.49213	6.15022	5.17657	72.0639	0.101637	0.0243385	0.550961	0.636139	1.24533	1.05517	0.286266	16.2561	2.12121	0.22319	0.786128	0.486462	1.4016	2.18876	1.91e-05	0.164543	1.08339	0.878778	2.50116	2.81039	1.08974	1.60092	9.06222	4.72106	0.702207	1.9368	1.61027	10.737	4.83617	0.847372	0.340271	0.271857	0.208848
141	T	9.19208	423.526	106.722	476.686	700.614	24.0558	0.0562231	240.926	12.6249	0.546405	0.0443286	8.86061	4.86378	3.923	58.7434	0.104174	0.0658631	0.615456	0.983738	1.06967	0.90964	0.885363	13.0044	1.53302	0.571022	1.6578	0.57887	2.12567	3.79269	1.91e-05	0.182362	0.326095	0.353706	2.75883	1.79799	0.783384	1.69511	13.689	7.14704	1.15871	1.83479	2.32516	18.0764	11.1148	2.1081	0.435291	0.333403	0.540597
143	T	19.964	497.921	105.961	452.117	973.432	30.2514	0.0562231	204.807	10.407	0.506121	0.443694	9.258	5.8109	5.18221	68.4876	0.0442097	0.0341908	0.51049	0.630549	1.29187	1.08565	0.142445	15.5009	1.88358	0.214553	0.639103	0.336651	1.70714	1.87045	1.91e-05	0.196811	0.177587	0.234881	0.910818	0.512458	0.448377	1.0227	3.99524	2.42586	0.351622	1.58124	0.582818	5.23661	3.93232	0.880439	0.298054	0.153261	0.24693
144	T	23.7018	524.367	99.2905	513.306	1357.03	35.4332	0.0562231	209.012	12.1168	0.400145	0.476128	7.21162	4.34633	3.93638	53.1122	0.0442097	0.0822701	0.459253	0.522869	0.876277	0.836902	0.17687	11.2536	1.50146	0.157793	0.846772	0.582905	2.44881	1.79159	1.91e-05	0.205496	0.305354	0.373834	0.926171	0.779167	0.500687	1.00506	4.12994	2.92482	0.585822	1.69996	0.724743	5.1844	4.11508	0.933973	0.339423	0.201846	0.221132
150	T	33.1388	711.804	137.823	673.92	1696	28.0425	0.0562231	335.433	16.1597	0.742977	0.0035721	16.8467	6.60899	6.05532	81.0604	0.0442097	0.203813	0.405047	0.852386	1.40434	1.28859	0.553626	18.693	2.16803	0.501884	2.15113	1.8951	5.69658	3.46067	1.91e-05	0.49578	0.939925	0.513534	3.7027	2.06211	1.1107	2.7322	14.3754	9.62873	1.40818	2.23934	2.42522	11.5433	11.0639	2.70159	0.560329	0.374681	0.368796
158	T	48.1337	824.33	283.286	748.544	2311.23	88.0228	8.03349	289.286	24.7281	0.73577	0.330247	12.2705	7.53405	8.02336	109.987	0.0442097	0.288965	0.715921	0.871296	2.19518	2.12803	0.774527	31.9178	5.02096	0.709568	3.08446	2.7221	9.32337	5.55095	1.91e-05	0.499507	1.26518	0.627955	5.77115	3.74579	1.21534	2.8995	20.3013	13.205	2.04252	2.5683	3.18041	18.9115	13.9319	2.9054	0.687518	0.532981	0.558818
183	T	25.0066	333.62	117.116	374.008	762.984	29.4998	0.111866	131.421	18.8023	0.310085	0.0702207	7.25722	4.8543	4.82652	70.0078	0.0442097	0.0194933	0.46742	0.409715	1.277	1.23927	0.148923	18.5606	3.00325	0.164919	0.419404	0.425448	1.38405	1.60459	1.91e-05	0.17539	0.318802	0.352752	1.13515	1.23718	0.708784	1.32822	5.03969	3.42707	0.811299	2.05045	0.85617	7.2288	4.23252	1.16236	0.26989	0.252605	0.298054
191	T	26.8633	446.942	211.746	605.826	1071.13	27.66	0.0562231	165.843	11.973	0.589125	0.00723139	9.50898	5.33472	4.75854	65.8138	0.0442097	0.0742506	0.539129	1.04304	1.09645	1.0199	0.539605	13.7904	1.66948	0.360547	1.02562	0.739858	1.96964	3.62474	0.0102852	0.238646	0.443758	0.460382	1.26582	1.27602	0.576751	1.21392	7.8678	4.24316	0.676893	2.21595	0.844255	10.1337	6.08156	1.03002	0.364719	0.251727	0.333853
192	T	35.1712	329.15	280.674	508.773	643.757	37.28	0.49018	116.633	13.7084	0.345011	0.334627	7.18121	5.11588	4.16157	58.6357	0.0442097	0.0445059	0.628285	0.78761	0.966728	0.832052	0.322816	12.5023	1.50742	0.239869	0.779767	0.616493	1.6595	2.40382	1.91e-05	0.174617	0.796954	0.721387	2.27327	3.44284	1.36185	1.62836	9.74785	6.88687	1.21095	2.38459	1.31093	10.8991	4.78914	1.09794	0.390755	0.250903	0.232339
193	T	17.1939	320.965	123.108	445.874	749.225	25.2619	1.07411	110.742	10.7382	0.123772	0.434355	5.56319	3.18687	2.21083	28.9588	0.0442097	0.0615465	0.522316	0.679311	0.718346	0.51867	0.466985	6.83562	0.794859	1.08319	0.850262	0.684001	1.75176	2.22261	0.00222571	0.197516	0.599393	0.65515	1.09384	1.34469	0.639452	1.47309	4.91961	2.90097	0.652895	2.15426	1.12974	6.57753	2.89326	0.621372	0.300581	0.205382	0.350089
195	T	40.2228	396.145	299.973	608.168	701.773	36.6854	5.02508	97.6683	17.9051	0.366609	0.383824	7.09304	5.14404	5.03859	72.5139	0.0442097	0.0343502	0.570028	0.429619	1.25825	1.27025	0.245883	20.2017	3.18704	0.176368	0.749929	0.482854	1.44857	1.87854	1.91e-05	0.14539	0.491537	0.31082	1.73906	2.11093	0.746669	1.66752	6.91731	4.40883	0.659495	2.28324	1.44597	8.37553	2.9956	0.540215	0.135066	0.240588	0.208806
196	T	14.059	282.054	68.7293	348.49	598.515	20.2482	0.0562231	109.971	15.6845	0.240206	0.0461528	5.27023	3.80725	2.80908	39.1723	0.0442097	0.0738684	0.57949	0.720997	0.80378	0.606948	0.455272	8.9443	1.35361	0.935916	0.737895	0.536287	1.51745	2.01581	1.91e-05	0.183306	0.557406	0.539062	1.67233	1.10322	0.470708	1.41971	8.50962	4.00525	0.669129	2.60498	1.33536	9.10957	5.05288	0.842643	0.320548	0.188524	0.351471
202	T	28.3779	392.86	176.218	508.379	1004.3	54.339	0.141037	162.872	23.1375	0.307554	0.368399	6.79099	3.15494	2.9328	40.6714	0.0442097	0.0962089	0.536411	0.876105	0.770073	0.711778	0.505238	9.18522	1.27776	0.692228	0.973319	0.652046	1.71242	2.746	1.91e-05	0.158919	0.307092	0.345527	1.00871	0.939129	0.419999	1.03233	3.83425	2.59598	0.530675	2.63806	0.502124	4.86779	2.86868	0.580298	0.224762	0.206005	0.257682
204	T	35.6978	495.662	160.558	586.534	1084.67	28.4801	0.0562231	232.231	12.4304	0.389799	0.588371	9.97085	6.24774	6.72516	93.0659	0.0442097	0.11261	0.564576	0.596326	1.5567	1.71365	0.39023	23.6874	3.65092	0.20188	1.05377	0.740435	2.70826	2.55557	1.91e-05	0.29117	0.322318	0.432414	1.0238	0.936405	0.503251	1.27046	4.37654	2.74368	0.444685	2.46195	0.577744	5.21611	2.80418	0.726379	0.273827	0.144545	0.243641
211	T	8.83737	252.659	64.4032	275.53	656.699	16.2748	0.0562231	121.375	4.41291	0.381752	0.189589	3.87302	4.05262	3.97524	56.8363	0.0442097	0.0491933	0.285525	1.08955	0.88686	0.92099	0.45388	14.4432	2.28086	0.30688	0.92891	0.39288	1.90066	2.44279	1.91e-05	0.0479563	0.764104	0.638873	1.72226	1.72505	0.895964	1.69645	4.04526	2.56313	0.501663	3.03155	0.973348	4.27612	3.18329	0.793911	0.273382	0.194522	0.210873
212	T	13.1807	412.587	96.6386	424.881	954.852	22.1016	0.0562231	167.078	7.03403	0.601113	0.182136	6.76356	3.42418	3.66726	53.8769	0.0442097	0.0822534	0.573523	1.46058	0.907745	0.937066	0.61404	13.8083	2.16808	0.414848	1.5241	0.779492	3.17912	3.71081	1.91e-05	0.168077	0.360111	0.393759	1.51856	1.20963	0.645364	1.34641	5.34158	3.67698	0.559258	2.7099	1.04833	6.16736	4.97815	1.17178	0.237659	0.190826	0.187775
214	T	21.454	316.376	74.0266	380.473	787.307	15.2493	0.0562231	108.342	7.61797	0.292579	0.514948	5.30726	4.07402	4.39933	61.4042	0.0442097	0.105549	0.641181	0.72594	1.02301	1.0345	0.353477	16.4011	2.7495	0.212201	1.32593	0.975909	3.1783	2.75274	1.91e-05	0.186629	0.623935	0.513376	3.74224	1.82196	0.599007	2.08088	11.4368	5.37127	0.628319	2.66805	1.84701	8.93534	5.76259	1.04394	0.307299	0.227091	0.305264
244	T	9.57877	329.558	86.314	353.794	584.818	11.082	0.0562231	100.477	6.19776	0.423049	0.0829093	5.76754	3.37257	3.17608	47.019	0.0442097	0.0377952	0.580389	0.671055	0.763098	0.796252	0.320554	12.0583	1.8237	0.31056	0.696686	0.397744	1.30044	3.01657	1.91e-05	0.116047	0.364502	0.308017	1.06365	0.953851	0.521472	0.769661	6.13356	3.75994	0.656377	1.76616	1.19901	7.78493	5.22297	0.874637	0.406277	0.190449	0.267987
245	T	43.5873	435.85	100.695	350.627	907.845	20.7873	0.0562231	137.101	9.39611	0.390441	0.137856	7.39693	3.48667	3.70853	52.3122	0.0442097	0.0250599	0.491406	0.403616	0.965082	1.08604	0.168863	13.4889	2.17528	0.203467	0.826197	0.723681	2.07767	1.72328	1.91e-05	0.177101	0.46404	0.324084	0.958559	1.00928	0.554	1.04625	3.81582	2.44968	0.537389	1.66791	0.733871	4.36047	3.25408	0.861219	0.287216	0.114192	0.20277
246	T	31.3845	417.843	87.8687	344.402	886.826	17.6176	0.0562231	159.374	9.05657	0.426205	0.0035721	8.1133	5.16662	5.3508	73.461	0.0442097	0.0311867	0.502678	0.675147	1.31269	1.15589	0.218702	19.7526	3.17614	0.278213	0.914564	0.815987	2.5699	2.24914	1.91e-05	0.28074	0.484866	0.298559	1.12245	1.00581	0.693222	0.887689	4.26147	3.35726	0.419677	1.82573	0.788535	4.01604	3.50081	0.967337	0.208727	0.0806042	0.233504
252	T	23.522	424.087	86.8159	460.809	1015.97	33.7296	0.0562231	127.299	20.119	0.430108	0.0035721	9.50727	4.97719	4.97445	70.4271	0.0442097	0.0106035	0.485512	0.418546	1.42318	1.22107	0.242885	19.2171	3.12187	0.216068	0.644959	0.530682	2.22001	1.84274	1.91e-05	0.174873	0.42761	0.345099	0.978029	1.41888	0.745123	0.984229	5.20513	3.5458	0.767122	2.02099	1.10762	6.43825	4.74688	1.25607	0.345833	0.213628	0.314023
253	T	81.4159	740.855	255.74	710.839	1527.64	106.197	0.0562231	255.679	29.8721	0.651397	0.626859	9.316	5.66927	5.50519	76.0634	0.0442097	0.274743	0.737414	0.708861	1.67842	1.50413	0.581421	22.139	3.58797	0.380876	2.82303	2.58764	8.46534	3.94492	1.91e-05	0.554094	2.99287	0.859613	10.0844	8.13402	2.52915	4.50949	30.6723	14.8205	3.05299	2.81278	5.12498	21.3329	11.7624	3.52468	0.815027	0.599746	0.787356
254	T	32.5165	451.34	107.424	448.996	1052.52	44.9017	0.0562231	164.41	18.1056	0.437957	0.319561	7.12519	5.88346	5.8244	82.2004	0.0442097	0.0793518	0.56551	0.831178	1.49726	1.42653	0.30908	23.5694	3.6631	0.241859	1.16537	1.15122	3.24373	2.14032	1.91e-05	0.294871	0.575469	0.368001	1.94276	2.17505	1.01821	1.37142	9.23586	5.70895	1.07046	1.87953	1.382	8.83782	7.23788	1.52979	0.24301	0.294869	0.356741
256	T	63.4815	573.826	169.08	533.051	1293.61	65.733	0.0562231	194.597	20.8919	0.423713	0.379129	8.11342	4.93123	5.12815	71.5799	0.0442097	0.0577736	0.514739	0.57374	1.45764	1.27159	0.251371	18.9949	3.20355	0.203865	1.61369	1.41367	4.30106	2.60676	1.91e-05	0.346844	0.768099	0.261458	2.33859	2.23155	0.835392	1.36353	10.568	5.08832	0.965333	1.67136	1.32275	7.99	5.80566	1.4143	0.248716	0.262479	0.275666
257	T	11.5238	349.735	68.4944	437.004	706.386	12.0279	0.0562231	152.998	12.2127	0.515943	0.0035721	10.5511	5.23629	4.98849	72.1867	0.0442097	0.0106035	0.617422	0.637513	1.16484	1.2603	0.350878	18.8534	2.86896	0.218116	0.988617	0.69611	2.0744	2.75566	1.91e-05	0.183525	0.288722	0.0950627	1.1323	0.692685	0.343651	0.981786	5.19889	2.41552	0.330458	1.60141	0.877512	5.61076	3.51232	0.503744	0.203725	0.0795732	0.22462
263	T	41.4683	517.769	144.414	543.348	1381.87	37.6207	0.0562231	201.02	31.455	0.580971	0.0035721	14.1372	5.48043	5.35497	78.251	0.0442097	0.0106035	0.520362	0.623143	1.36159	1.3566	0.219989	20.5669	3.16995	0.19297	0.980139	0.576964	2.34242	2.05131	1.91e-05	0.235139	0.358646	0.288395	1.09784	0.813047	0.53712	1.25231	3.05152	2.11912	0.425765	1.85937	0.871171	4.86056	2.54319	0.546019	0.229571	0.121397	0.233642
265	T	27.1649	625.764	134.07	678.17	1533.17	27.7482	0.0562231	290.577	26.1917	0.861218	0.0035721	24.8813	4.63438	5.11719	69.6287	0.0442097	0.0994491	0.587698	1.01191	1.22359	1.28901	0.630725	18.4402	2.99791	0.514057	1.51803	1.03193	3.12124	3.60929	0.0171398	0.39104	0.521065	0.653766	1.92005	1.53181	0.851813	1.3533	9.26281	5.87947	1.01238	2.26739	1.41991	10.6555	8.17481	2.0034	0.484798	0.24953	0.418934
266	T	18.7221	517.518	108.392	576.78	1520.29	25.4112	5.2995	156.777	6.43577	0.44131	0.116831	9.96429	3.96834	3.95839	56.8667	0.0442097	0.106136	0.549985	0.928163	1.03676	1.01712	0.327546	15.154	2.10072	0.281914	1.23308	1.10358	3.04888	3.05346	0.0446928	0.33894	1.56477	1.18705	3.27594	3.6132	1.88098	1.68894	6.79093	4.47804	0.924257	2.0123	1.2774	6.81681	4.68796	1.1146	0.390389	0.321484	0.242731
268	T	7.69169	334.365	58.2623	366.375	712.561	17.4161	0.0562231	205.953	18.2842	0.592524	0.0035721	13.2746	5.48345	5.427	76.7497	0.0442097	0.0328866	0.737692	0.832134	1.4175	1.3544	0.570889	20.3952	3.24963	0.31987	1.18572	0.618054	2.28425	2.75765	1.91e-05	0.177994	0.397033	0.532325	1.1839	1.11794	0.56348	1.12505	3.80911	2.34987	0.427005	1.90465	0.708969	4.66189	3.40844	0.643518	0.29005	0.206833	0.283199
269	T	18.0826	434.956	129.091	530.264	707.782	21.8629	0.0562231	204.784	10.0188	0.54018	0.391965	8.99122	4.66362	4.57265	67.7838	0.0442097	0.0282587	0.652923	0.564015	1.23641	1.04656	0.362913	18.1472	2.72535	0.330939	1.35492	0.659956	2.09545	3.66119	1.91e-05	0.182632	0.42957	0.460523	1.63031	1.39482	0.541513	1.28909	8.28352	3.41671	0.59217	1.95177	1.46024	7.54051	3.07016	0.550928	0.393005	0.160085	0.37342
270	T	54.1681	665.489	194.779	916.558	1177.9	75.9374	3.02492	269.322	17.8837	0.635344	0.770418	10.257	4.09866	4.23894	56.5451	0.0442097	0.0464038	0.710545	0.885078	0.48823	0.945588	0.51669	15.0806	2.61134	0.473213	1.7356	0.802339	2.60143	4.14592	1.91e-05	0.26111	0.836444	0.494097	1.59723	1.79404	0.867736	1.65571	7.48887	3.72617	0.507823	2.24265	1.84892	10.9632	3.16445	0.581519	0.529064	0.122414	0.437792
273	T	26.7417	395.615	80.6501	518.648	1092.45	24.8479	0.0562231	128.899	11.1358	0.505625	0.0395446	7.68913	6.4005	6.75053	90.8449	0.0442097	0.127462	0.635344	0.861729	1.77217	1.52595	0.268296	23.6823	3.95484	0.337558	1.09168	0.937238	2.95245	2.66282	1.91e-05	0.32437	0.388251	1.41345	1.43554	1.32698	0.676596	1.25864	7.98199	4.38666	0.680947	2.12223	1.16552	7.66684	4.69603	0.997422	0.316037	0.13762	0.287209
274	T	27.165	587.303	130.521	711.642	1522.45	24.0469	0.0562231	255.26	15.4413	0.388786	0.160183	11.3285	5.8924	5.85624	80.2843	0.0442097	0.0483653	0.654901	1.40821	1.43485	1.42359	0.428752	21.0651	3.49785	0.147623	1.59211	1.05268	3.62835	3.56565	1.91e-05	0.362773	0.54663	1.56614	2.36523	1.58475	0.791074	1.40176	11.265	5.54139	0.787515	1.80758	2.03444	10.5702	7.28574	1.27916	0.439982	0.338757	0.353656
276	T	20.5784	415.26	93.1638	430.341	1022.15	17.3574	0.0562231	158.985	11.9393	0.229615	0.0178491	7.53088	4.52103	4.02502	56.4776	0.0442097	0.111944	0.719264	1.32228	1.05374	0.845494	0.516916	12.1262	1.69364	0.737048	1.58675	1.06111	2.9574	4.39338	0.0416107	0.291113	0.693889	1.5204	1.88764	1.6217	0.886582	1.31815	6.35199	3.51913	0.701393	1.96347	1.59242	7.23258	4.28009	1.08124	0.374428	0.237455	0.289127
278	T	38.7589	636.141	248.193	843.139	1307.51	48.3861	0.0562231	239.76	18.8144	0.829388	0.135697	18.6411	7.2334	7.45557	102.011	0.0442097	0.149293	0.599946	1.80051	1.83378	1.97437	0.750555	27.8216	4.34156	0.208616	1.57599	1.0919	3.50662	4.15207	0.0540893	0.465105	0.284386	0.82192	1.48383	1.19704	0.502983	1.06232	7.45523	4.45642	0.807302	1.40709	1.60336	11.888	7.11175	1.25609	0.490933	0.356982	0.345218
304	T	17.7862	434.164	102.387	501.766	935.319	29.8928	1.30584	153.486	10.0925	0.621465	0.285796	8.10531	3.43383	2.56457	29.784	0.0442097	0.10292	0.74509	0.939949	0.89545	0.564952	0.829395	7.24277	1.05589	1.75701	1.48811	1.24845	2.8202	3.9016	0.169457	0.454586	1.42874	1.26882	2.10493	2.22657	1.15567	1.86153	11.1138	6.29025	1.16309	2.27719	2.11357	12.3986	7.95309	1.57412	0.460619	0.404254	0.433894
306	T	34.6309	379.24	193.12	575.499	876.276	104.3	2.73636	166.612	23.3089	0.225761	0.814756	7.03716	7.17761	6.79651	93.6896	0.0442097	0.163902	0.515278	0.883468	1.77625	1.79422	0.237618	24.5417	4.36488	0.267449	1.32361	0.75509	3.42962	2.14189	1.91e-05	0.234935	1.32322	1.13223	4.87061	3.92031	1.54414	2.73463	15.8315	7.95918	1.80491	2.07739	2.73108	15.7428	7.58524	2.36095	0.571464	0.371515	0.6124
308	T	61.2647	606.32	313.977	887.32	1134.84	51.0864	0.741593	277.907	33.6365	0.80887	0.253987	15.3305	4.12039	4.28115	58.6691	0.0442097	0.165778	0.655616	0.702097	1.12619	1.29511	0.332393	15.9026	2.7026	0.381239	1.08766	1.20102	3.70999	2.28988	0.0194287	0.399568	0.592137	0.690465	2.06762	1.65526	0.665205	1.57721	5.95059	3.9583	0.789535	1.90674	1.09847	6.47441	3.04913	0.597913	0.476842	0.380642	0.366666
309	T	34.8679	791.845	139.529	898.302	1904.28	23.3707	0.0562231	335.737	49.035	1.02195	0.0035721	25.1541	6.65175	6.44105	90.9331	0.217107	0.0797275	0.750289	1.40756	1.8774	1.61065	0.641695	24.7102	3.9338	0.207543	1.55691	1.14095	3.38426	4.47837	0.030919	0.409677	0.732859	1.0442	1.71805	1.10225	0.726265	1.87737	3.85854	2.41124	0.784904	2.23636	0.802011	5.36267	4.35782	1.03959	0.495296	0.5879	0.530626
311	T	18.334	349.887	101.685	426.893	964.801	31.633	0.0562231	199.789	13.9488	0.469078	0.0952962	8.27108	4.82405	5.01809	67.4172	0.0442097	0.0532976	0.607558	0.998275	1.3417	1.3362	0.469419	18.8518	2.82932	0.329497	0.996327	1.03065	2.12704	2.55514	1.91e-05	0.231032	0.815223	0.637417	2.0677	2.19191	0.853098	1.70418	11.2141	6.68958	1.10483	1.85067	1.5827	13.5636	8.82913	1.86782	0.40609	0.416582	0.484016
312	T	39.0404	572.269	162.233	645.836	1983.54	47.0503	0.0562231	167.736	15.5861	0.798169	0.0035721	14.8284	6.39176	6.06635	88.0254	0.0442097	0.10455	0.566631	1.01621	1.65445	1.56958	0.481281	23.7884	4.06591	0.335283	1.41584	1.33831	4.02026	2.82646	1.91e-05	0.446357	0.971257	0.90092	2.47747	2.27697	1.24219	1.55915	8.51778	5.7254	1.49156	2.35133	1.33057	7.89763	6.91298	1.91817	0.38778	0.374547	0.477982
318	T	64.0589	671.271	183.544	593.136	1495.35	44.0261	4.82504	256.233	12.1324	0.670332	0.943366	14.1238	5.5139	6.07712	74.9795	0.0442097	0.246898	0.700797	0.922108	1.35447	1.47226	0.383367	20.6001	3.34003	0.232743	1.41018	1.40625	3.36075	3.18317	0.062271	0.391691	1.45072	0.846259	3.90699	4.1019	1.61837	1.97307	14.4544	7.99401	1.6643	1.88578	2.07522	13.065	8.82397	1.91657	0.511205	0.629246	0.486259
319	T	82.5117	740.872	408.543	774.831	1655.9	65.8948	8.13324	211.134	11.7691	1.28584	1.29296	13.1243	3.64481	4.10014	48.0362	0.0442097	0.241241	0.713055	1.89561	1.10874	1.07781	0.619906	13.0466	1.94206	0.315607	2.43204	2.06705	4.85735	4.01831	0.277826	0.472736	5.00774	1.60692	11.2531	8.52258	2.71935	4.69168	28.4756	12.1237	2.63578	2.5021	4.52987	18.7145	10.3523	2.3935	0.504017	0.586709	0.739941
320	T	30.9706	638.624	163.233	672.534	1815.92	44.8521	0.0562231	275.686	30.9243	1.05337	0.0035721	19.4933	7.28522	7.21886	100.972	0.0442097	0.110906	0.67379	0.870808	1.96149	1.72885	0.542823	27.8732	4.56319	0.327716	1.47679	1.14025	4.44967	3.30819	1.91e-05	0.321122	1.09785	0.681566	3.45474	2.5851	1.01631	2.18296	13.9724	8.68389	1.52301	1.96182	2.56047	12.0207	9.87222	2.62251	0.607519	0.448423	0.405888
321	T	21.9775	558.845	73.0278	613.453	1081.27	25.6234	0.0562231	263.285	8.8818	0.619353	0.185568	12.7969	6.81442	6.81905	91.1774	0.0442097	0.148184	0.63125	0.932828	1.84265	1.73054	0.535829	25.2968	4.18031	0.202688	1.53978	0.960909	2.8762	3.26789	1.91e-05	0.276551	0.458257	0.454056	1.74352	1.06069	0.514094	1.5906	6.90602	3.31509	0.645164	1.50961	1.72568	8.53991	4.36078	0.837927	0.394519	0.119693	0.382393
323	T	20.4616	552.039	102.586	615.097	1250.69	15.9563	0.0562231	234.803	11.8341	0.799485	0.309989	11.3718	5.74035	4.93871	75.7633	0.0442097	0.0658126	0.529335	1.20851	1.52891	1.38376	0.970187	20.5412	3.19576	0.553459	2.06301	0.799102	2.95271	4.45294	0.117282	0.362988	0.523985	0.644613	1.44613	1.0261	0.519877	1.03482	6.37457	3.13703	0.613642	1.23116	1.3696	7.76341	4.73326	0.974751	0.30351	0.124386	0.287143
324	T	28.9488	633.211	225.474	738.184	1353.28	47.7737	0.0562231	388.637	19.9362	0.787549	0.768257	16.2164	5.88773	5.76136	81.7333	0.0442097	0.141331	0.642096	0.924016	1.6859	1.55102	0.471137	22.7052	3.91556	0.355655	1.31574	0.915003	3.61289	3.08888	1.91e-05	0.259306	0.33869	0.456478	1.201	0.896328	0.442126	0.929314	4.77301	2.67227	0.550328	1.01626	1.02164	6.66417	3.61638	1.11693	0.209826	0.0595592	0.341875
346	T	32.2824	524.54	87.2258	585.279	1530.73	44.9454	0.0562231	228.509	16.8969	0.678849	0.457483	9.859	4.33529	4.63143	66.4582	0.0442097	0.171131	0.578335	0.736569	1.1609	1.29892	0.368522	17.1687	2.91017	0.0614489	2.04266	1.65251	4.92735	2.78213	0.000532175	0.370683	0.730665	0.726804	1.69956	1.60131	0.804668	1.22551	6.66648	3.87183	0.771869	2.78096	1.02032	6.96004	5.86705	1.18204	0.289193	0.322674	0.342428
348	T	18.4917	413.948	71.5409	514.866	1176.04	39.082	0.0562231	194.848	17.345	0.678112	0.571282	7.16048	4.77865	5.10611	68.0673	0.0442097	0.0846496	0.498132	0.610365	1.1337	1.30155	0.329988	17.3163	3.21292	0.323628	1.36442	1.12076	3.68533	2.3109	1.91e-05	0.391078	0.884738	0.734399	1.98445	1.29482	0.857961	1.75182	6.66329	3.98703	0.632916	2.41905	1.39494	6.37869	4.87091	1.08243	0.367036	0.349407	0.306013
349	T	22.7613	384.279	78.6506	434.694	997.479	32.6263	0.0562231	162.528	12.538	0.621151	0.55918	5.55577	3.29842	3.47739	44.6126	0.0442097	0.172968	0.613607	0.74434	0.788415	0.954515	0.2618	12.0771	2.05957	0.320876	1.31764	0.977554	3.38759	2.75858	1.91e-05	0.358671	0.983839	0.795141	3.15475	1.7607	0.66909	2.56118	8.95522	4.15014	0.525362	3.82001	1.66666	7.81352	4.43762	1.09538	0.304079	0.280639	0.335034
350	T	49.6917	568.061	118.375	626.5	1491.09	54.7152	0.0562231	276.574	25.5997	0.621032	1.58221	8.77052	4.75785	4.94081	67.5131	0.0442097	0.0924046	0.606202	0.842499	1.40045	1.34074	0.276479	17.2447	3.10339	0.163825	1.9879	1.59662	5.15436	2.80851	1.91e-05	0.481806	1.27065	0.656188	2.02024	2.05182	0.901032	1.9046	6.9535	4.26631	0.827488	3.2494	1.16082	5.18804	3.87612	0.881618	0.478361	0.289071	0.343673
352	T	18.0795	411.173	98.8179	523.437	794.602	32.4578	0.0562231	170.486	11.0466	0.594439	0.156053	6.65954	2.88189	2.93017	40.615	0.0442097	0.0106035	0.637563	0.594551	0.761216	0.802799	0.296264	10.9418	1.68278	0.129549	0.824211	0.621871	1.72347	2.72592	1.91e-05	0.181647	0.791028	0.77118	1.88674	1.59394	0.576002	1.82397	8.60977	4.09148	0.630455	2.76116	1.30137	12.0273	5.24036	0.940266	0.381797	0.279002	0.228244
353	T	14.8716	368.811	85.9954	470.502	731.22	11.919	0.0562231	108.87	4.04647	0.600387	0.414308	5.3835	5.36843	5.01396	75.7214	0.0442097	0.0106035	0.589159	0.855879	1.29	1.28139	0.47049	19.546	3.28779	0.206307	1.06477	0.621258	1.75037	3.05996	1.91e-05	0.0836658	0.646461	0.725529	1.96919	1.3651	0.514244	1.52157	6.99768	4.11843	0.56669	2.71237	1.3546	7.61014	5.47676	0.800373	0.328182	0.284463	0.342956
354	T	22.0161	408.374	113.055	446.612	847.049	20.7293	0.0562231	192.162	12.1019	0.627784	0.160419	10.502	4.68944	5.40512	70.6475	0.0442097	0.0106035	0.657358	0.547712	1.07846	1.29244	0.352736	19.0415	2.85002	0.243897	0.78188	0.813641	2.62508	1.91355	1.91e-05	0.340845	0.727336	0.515076	1.92523	1.75962	0.92242	1.60888	8.26178	5.8314	1.26216	3.04101	0.869661	8.31038	6.74419	1.54537	0.548732	0.333846	0.365384
356	T	25.8014	571.153	78.2106	425.644	1891.92	63.1256	0.0562231	261.226	11.7219	1.15945	0.0035721	12.5386	4.06356	3.97376	57.2468	0.0931334	0.173132	0.615448	0.98716	1.19528	1.02296	0.387375	15.2523	2.34649	0.169499	1.91246	1.06773	4.20577	2.56275	0.0582428	0.376507	0.698858	0.611162	1.43764	1.43372	0.910088	1.34627	6.39706	6.38946	1.05057	3.43959	1.0145	7.69977	10.023	4.1092	0.430868	0.156256	0.452939
357	T	19.3167	483.217	117.459	466.206	1110.91	31.9588	0.391555	193.378	27.3075	0.953485	0.0035721	22.0015	3.83145	4.07754	54.4786	0.0442097	0.131459	0.524697	0.696511	1.04233	0.996797	0.366382	14.6795	2.45592	0.304847	1.15431	0.918077	2.49602	2.31195	0.0126409	0.360713	0.561272	0.651466	2.06891	1.60016	0.656447	1.47899	7.77087	5.38251	1.0945	2.95458	0.969342	8.74915	6.74884	1.27589	0.441818	0.336076	0.302399
358	T	21.1704	578.251	142.765	583.575	1246.14	32.9079	1.53107	235.498	49.05	1.09863	0.0035721	31.1851	4.75001	3.20205	40.9271	0.0442097	0.180178	0.82301	0.886788	1.0613	0.729434	0.752798	9.29197	1.39412	0.0614489	1.77848	1.33213	3.23727	3.79505	0.0944132	0.419386	0.758582	0.966879	1.51412	1.3013	0.756464	1.65373	6.7423	3.57047	0.775772	3.38178	0.992879	7.69749	4.74822	1.01424	0.423844	0.129379	0.616115
[truncated: 228 more columns]

## Sheet: Figure 3 d
Figure 3 d data
Observation	Classifier	Variable 1	Variable 2	Variable 3	Variable 4	Variable 5	Variable 6	Variable 7	Variable 8	Variable 9	Variable 10	Variable 11	Variable 12	Variable 13	Variable 14	Variable 15	Variable 16	Variable 17	Variable 18	Variable 19	Variable 20	Variable 21	Variable 22	Variable 23	Variable 24	Variable 25	Variable 26	Variable 27	Variable 28	Variable 29	Variable 30	Variable 31	Variable 32	Variable 33	Variable 34	Variable 35	Variable 36	Variable 37	Variable 38	Variable 39	Variable 40	Variable 41	Variable 42	Variable 43	Variable 44	Variable 45	Variable 46	Variable 47	Variable 48
Sample no.	State	CE 14:0	CE 16:0	CE 16:1	CE 18:1	CE 18:2	CE 18:3	CE 20:3	CE 20:4	CE 20:5	CE 22:4	CE 22:5	CE 22:6	Cer 18:0/16:1	Cer 18:0/16:2	Cer 18:0/18:2	Cer 18:0/21:0; Cer 18:0/20:1 (1OH)	Cer 18:0/24:0; Cer 18:0/23:1 (1OH)	Cer 18:0/24:1; Cer 18:0/23:2 (1OH)	Cer 18:1/16:0; Cer 18:1/15:1 (1OH)	Cer 18:1/16:1; Cer 18:1/15:2 (1OH)	Cer 18:1/16:2	Cer 18:1/18:0; Cer 18:1/17:1 (1OH)	Cer 18:1/18:2	Cer 18:1/18:3	Cer 18:1/20:0; Cer 18:1/19:1 (1OH)	Cer 18:1/22:0; Cer 18:1/21:1 (1OH)	Cer 18:1/23:0; Cer 18:1/22:1 (1OH)	Cer 18:1/24:0; Cer 18:1/23:1 (1OH)	Cer 18:1/24:1; Cer 18:1/23:2 (1OH)	Cer 18:1/24:2	Cer 18:1/25:0; Cer 18:1/24:1 (1OH)	DG 30:0	DG 31:0	DG 32:0	DG 32:1	DG 32:2	DG 34:0	DG 34:1	DG 34:2	DG 34:3	DG 36:0	DG 36:1	DG 36:2	DG 36:3	DG 36:4	DG 38:2	DG 38:3	DG 38:4
8	N	52.1005	545.904	151.15	590.155	1691.88	64.4782	0.0562231	313.9	23.8269	0.437995	0.247315	12.3451	7.12671	6.81407	71.1388	0.0795714	0.0649087	0.562443	0.700504	1.15788	0.973246	0.088102	17.7841	2.06744	0.0908151	2.05988	1.98131	8.14538	3.15266	0.0919933	0.548369	0.14866	0.175616	1.39997	1.78376	0.737166	1.12522	6.56779	4.11273	0.841242	1.53646	0.615349	5.57952	4.90696	1.33567	0.139616	0.0595592	0.143407
12	N	71.3953	647.631	232.255	692.509	1388.1	42.0666	1.1022	225.033	19.8347	0.651901	0.0035721	13.5514	5.50298	4.71537	67.4264	0.174602	0.0528486	0.431413	0.454208	1.20498	0.967944	0.115363	14.4316	1.76067	0.16416	0.743483	0.953905	2.99121	1.57036	1.91e-05	0.254307	0.620146	0.469513	1.57468	1.86498	0.858871	1.24259	7.39921	4.18578	0.897595	1.41808	1.12062	5.40137	4.17671	0.894466	0.392166	0.365645	0.292842
62	N	41.189	475.702	137.104	514.174	1380.38	80.615	0.0562231	246.499	25.2558	0.718077	0.0035721	11.4193	4.89774	4.73579	63.6277	0.183789	0.124289	0.58199	0.449743	1.08155	0.924911	0.190643	14.3896	1.74326	0.201199	1.33151	1.62725	4.84566	2.03068	1.91e-05	0.437589	0.394828	0.26294	0.77094	1.17765	0.714427	1.6565	3.69242	2.65102	0.677323	3.68032	0.630658	4.32638	3.21586	0.977225	0.288679	0.280253	0.188623
99	N	66.0015	631.015	200.25	687.946	1596.15	46.9698	0.0562231	207.95	22.029	0.637823	0.137583	12.6084	5.04512	4.28548	56.7182	0.227008	0.145771	0.487835	0.720678	0.985332	0.878845	0.323514	12.491	1.65905	0.31009	1.84023	1.82337	5.52734	2.60524	0.0795768	0.450307	0.456059	0.393477	1.66584	2.18072	0.900032	1.77435	9.39287	5.65688	1.09827	3.19604	1.34169	9.15152	5.67471	1.23204	0.301361	0.234881	0.304676
155	N	39.1948	449.692	154.978	513.619	1164.64	50.5416	0.0562231	162.663	15.9201	0.441941	0.299796	6.48256	4.89403	4.43019	57.6664	0.0442097	0.0858693	0.557335	0.549143	1.05956	0.822474	0.274576	12.3523	1.57892	0.144783	0.8273	0.863941	2.86975	1.98094	1.91e-05	0.235023	0.748444	0.695314	1.46561	1.71712	0.921133	1.38701	4.04758	3.22731	0.895517	2.26853	0.94534	4.30124	3.15882	0.844631	0.372387	0.235406	0.259285
156	N	30.2953	328.995	92.912	344.088	1041.81	40.1891	2.34706	103.61	12.3873	0.403677	0.0035721	7.60033	8.548	7.13381	103.01	0.119071	0.0859379	0.49341	0.486938	1.72506	1.56679	0.113715	21.8305	2.77439	0.189609	0.844623	0.974123	3.00703	1.53658	1.91e-05	0.291201	0.445141	0.260302	1.27914	1.23021	0.592475	1.1025	5.40915	3.80934	0.783055	1.70441	0.88834	5.3239	3.87348	0.987644	0.286417	0.156979	0.156784
213	N	46.4514	482.726	126.724	499.856	1306.95	37.11	2.15328	142.061	23.9741	0.509063	0.0035721	12.8782	4.49588	4.72819	64.3068	0.0442097	0.0861222	0.499384	0.459244	1.1392	1.12179	0.222256	17.6807	2.99169	0.160859	1.05687	1.51362	3.27877	1.83652	1.91e-05	0.338861	0.367122	0.355225	1.08929	1.07519	0.774161	1.37904	5.23356	3.76212	0.748857	2.8036	0.872874	5.82396	5.04592	1.25381	0.323677	0.238701	0.250776
222	N	43.3189	642.058	173.38	725.453	2020.82	78.1444	0.0562231	275.007	29.471	0.488336	0.204947	12.704	5.21804	5.47853	73.5916	0.0442097	0.174418	0.597654	0.705103	1.34637	1.24249	0.301407	19.7246	3.09136	0.325988	2.00301	1.82327	5.31519	2.94273	1.91e-05	0.512646	0.49151	0.475923	1.15149	1.48756	0.758096	1.49489	6.80271	4.98074	1.05825	2.87583	0.805566	8.11161	7.66123	1.6394	0.369353	0.371972	0.484585
223	N	52.1061	524.256	223.148	614.231	1274.78	82.3813	0.742422	250.512	38.8775	0.514063	0.045037	11.1771	4.15435	4.57679	63.9708	0.0442097	0.176979	0.619066	0.620233	1.18689	1.06906	0.382317	17.0659	2.7106	0.305445	1.46359	1.70391	4.64999	2.21237	1.91e-05	0.371805	2.04854	0.960613	6.3391	6.36401	2.1328	3.49089	20.99	12.2141	2.23996	3.05339	3.75325	17.0046	10.5479	2.60316	0.59276	0.610849	0.548574
224	N	33.9579	424.685	155.435	427.516	1226.69	52.5406	0.0562231	176.678	19.7987	0.376762	0.569642	6.9798	3.40363	2.50755	33.1872	0.0442097	0.119385	0.61927	0.45002	0.665185	0.553533	0.242824	7.60846	1.1246	1.14122	1.20529	1.44979	3.82133	1.83367	0.0209914	0.358318	0.799533	0.604437	1.5558	1.75375	0.780952	1.78029	6.41867	4.24164	0.976046	3.44848	1.47497	6.07405	4.55426	1.35014	0.361572	0.278481	0.469604
225	N	30.9414	641.338	192.381	733.976	1837.71	63.1843	0.0562231	269.438	28.6319	0.564803	0.0035721	15.2192	4.44332	5.10491	68.3957	0.0442097	0.11731	0.623378	0.704763	1.24689	1.18852	0.327994	17.1244	2.66377	0.316299	1.42053	1.43762	4.70388	2.92161	0.037465	0.326971	0.43012	0.508215	1.57966	1.39228	0.743504	3.18091	7.19579	5.27202	1.16915	7.08441	1.08326	9.22438	6.40991	1.40627	0.306306	0.229468	0.334589
227	N	51.0238	384.18	220.922	499.41	952.589	46.6166	4.93949	99.6557	12.6063	0.485095	0.420574	4.09679	4.59877	4.86091	65.5896	0.0442097	0.0626127	0.452353	0.386005	1.21387	1.27744	0.212832	17.9046	2.83872	0.251429	0.85496	1.01953	3.14946	1.5905	1.91e-05	0.285859	0.955595	0.620602	1.66171	2.07851	0.927281	2.57555	5.09961	3.52409	0.735876	6.23694	0.942155	4.49735	2.87986	0.624888	0.258174	0.0595592	0.248363
228	N	65.4891	916.843	198.457	947.908	2362.19	76.3416	1.22484	323.248	34.862	1.11536	0.0035721	22.845	8.07229	8.02595	111.699	0.0442097	0.361896	0.486331	0.459785	2.33081	2.12495	0.242233	31.5575	5.05022	0.481008	2.26846	2.01203	8.2953	2.6063	1.91e-05	0.502702	0.848167	0.470359	2.05856	3.19288	1.79243	4.0683	15.6506	12.5723	2.22739	8.73608	2.05354	17.9748	19.9384	6.26013	0.812555	0.84823	0.851721
229	N	44.9108	460.475	207.674	588.367	1214.09	72.1088	0.0562231	195.155	23.2898	0.57085	0.103217	8.82233	2.03474	1.32482	19.9909	0.0442097	0.0779673	0.660828	0.573852	0.554492	0.346972	0.357032	4.3034	0.612237	0.930996	1.60869	1.43072	4.17168	2.51776	1.91e-05	0.393989	1.88643	0.681174	5.01185	5.11837	1.68291	3.89629	18.7279	10.7393	2.08834	7.27582	3.03948	14.9097	9.36043	2.06982	0.449665	0.394209	0.499869
231	N	49.3901	626.361	190.313	668.181	1446.24	74.2219	0.0562231	245.692	28.3336	0.571875	0.482699	8.01095	5.06624	4.63574	66.0864	0.0442097	0.143509	0.608432	0.691653	1.27738	1.2306	0.241154	18.1823	2.89203	0.244909	1.46556	1.4188	5.02317	2.02513	1.91e-05	0.420482	1.09583	0.588499	3.22014	3.27333	1.28602	1.99866	11.8834	6.89076	1.52911	3.25197	1.66614	9.2561	5.38802	1.37937	0.51076	0.342497	0.416623
232	N	95.6804	811.471	200.605	647.095	2147.24	50.6953	0.384906	292.667	45.2816	0.668461	0.0035721	18.2993	6.04492	6.3527	85.1671	0.0442097	0.138839	0.643304	0.518912	1.58905	1.52073	0.329551	23.7266	3.9906	0.30883	1.28932	1.72624	5.09196	2.64158	0.0346991	0.508394	1.0743	0.550444	2.55899	3.70208	1.37903	2.00292	12.0275	7.71214	1.41781	3.22124	1.86978	10.1818	7.66598	1.73394	0.576885	0.596452	0.543767
233	N	37.8508	535.317	214.984	674.223	1331.28	66.4699	0.0562231	199.866	20.0824	0.509872	0.232271	6.73401	5.294	5.09905	74.9027	0.0442097	0.180625	0.511005	0.526309	1.29289	1.34088	0.219332	20.0115	3.21056	0.23639	1.29974	1.48705	4.80954	2.25371	1.91e-05	0.369928	0.942665	0.375495	3.86623	2.95342	1.01723	2.29606	11.9911	6.91469	1.10795	2.82963	1.8753	9.05617	5.54712	1.20332	0.298149	0.335917	0.375018
234	N	71.7681	769.971	216.66	803.162	2313.42	77.6389	0.0562231	290.471	65.1931	1.04225	0.0035721	25.8048	7.50548	7.36531	103.953	0.0442097	0.206551	0.518791	0.812643	2.03042	1.88809	0.34517	28.0069	4.42147	0.29848	2.09662	2.55305	6.84967	2.88298	1.91e-05	0.677222	0.485304	0.43857	1.26329	1.13281	0.721327	1.49654	4.66356	3.83642	0.743051	2.78598	1.00506	4.98509	5.52948	2.08934	0.366394	0.278096	0.294241
236	N	84.8832	863.735	379.528	949.949	2266.25	73.9529	3.62052	385.903	44.1822	0.642591	1.51592	14.7698	4.7072	4.88322	68.1619	0.0442097	0.200464	0.763409	0.828157	1.39116	1.26269	0.337734	18.0471	2.9275	0.319372	1.96394	2.15134	6.64587	2.95203	0.0747941	0.666898	0.924829	0.401696	1.93976	2.26612	1.17368	1.8984	8.05075	5.13977	1.21991	2.93284	1.29499	7.51094	5.63333	1.20353	0.411399	0.251769	0.326277
237	N	47.3266	627.018	152.828	574.911	1930.55	66.8902	0.0562231	285.393	26.0934	0.610904	0.149772	12.8853	5.83309	6.60751	87.5118	0.0442097	0.201186	0.585343	0.708749	1.7019	1.45974	0.273525	24.3154	3.7819	0.389835	1.47625	1.63474	6.08432	2.28009	1.91e-05	0.505013	0.437376	0.361359	1.39336	1.67266	0.789369	1.42595	6.73508	4.03529	0.923395	2.46608	0.790702	5.40515	4.64003	1.37369	0.284512	0.242223	0.322978
238	N	44.2178	611.415	237.187	727.113	1662.05	68.6743	0.0562231	264.009	36.0189	0.671575	0.590018	11.4043	5.03771	5.26001	71.1956	0.0442097	0.129653	0.545875	0.679634	1.28879	1.35854	0.313019	19.3466	3.12002	0.29173	1.29575	1.2949	4.61505	2.82775	1.91e-05	0.327626	0.609888	0.323652	1.12889	2.57145	1.37505	1.44748	6.98105	6.9009	1.85758	2.68773	0.94913	9.7657	7.25555	2.11357	0.344796	0.314516	0.549036
240	N	53.382	1030.12	382.552	1192.87	2689.69	89.5974	0.0562231	407.566	36.8207	0.991867	0.724662	15.6689	4.41683	4.94295	62.4501	0.0442097	0.233463	0.653267	2.77004	1.23115	1.09819	1.01185	16.2201	2.55374	0.746135	2.77144	2.35259	7.70693	7.85188	0.362499	0.838082	0.828999	0.612907	2.90577	2.88703	1.14766	2.46238	14.5341	9.42562	1.9932	3.52713	2.55698	18.5761	10.0929	2.07855	0.510642	0.499356	0.537478
243	N	21.0329	366.279	69.2321	407.675	1041.95	24.8131	2.69783	83.2145	5.79327	0.493096	0.129412	5.03555	4.33369	4.40926	61.0208	0.0442097	0.047264	0.485077	0.380031	1.1172	1.03632	0.0774065	16.3217	2.51898	0.185763	0.867508	0.708446	2.60983	1.30883	1.91e-05	0.292386	0.40339	0.440621	1.1072	0.696357	0.520241	0.928716	4.79654	2.35646	0.48804	1.74307	0.872189	3.8117	2.60289	0.799958	0.200114	0.268083	0.0980602
282	N	71.0693	1054.14	411.975	1252.58	3370.75	144.184	8.90812	468.475	85.6248	2.14565	0.0035721	37.0541	6.60928	6.44937	92.7502	0.0442097	0.231744	0.64273	1.22787	1.78106	1.67557	0.460678	24.5704	4.23167	0.613255	2.37956	2.18431	6.97807	4.30083	0.0686767	0.759952	0.570626	1.00005	1.91094	1.68364	0.74379	1.76597	9.1324	5.68126	1.07023	1.9321	1.74395	9.21394	5.35835	1.3278	0.464061	0.424215	0.335164
284	N	59.0777	697.254	267.107	878.502	1839.27	80.1672	3.35143	279.382	53.5184	0.722353	0.106398	21.8997	5.08286	5.16807	68.0865	0.0442097	0.228318	0.417197	0.915508	1.21613	1.48128	0.357214	19.0985	3.21963	0.421534	2.29632	2.44471	7.04781	3.38151	0.048618	0.681168	0.515542	0.817834	1.49917	1.83758	0.826005	1.18662	7.93344	5.99331	1.25565	1.6449	1.5406	10.4407	6.9163	1.63061	0.350348	0.315905	0.334826
285	N	34.3758	635.178	147.062	662.042	1709.61	52.6978	0.0562231	359.359	32.6165	0.431643	0.0035721	18.3582	5.28002	5.56777	73.0943	0.0442097	0.166442	0.670261	0.716141	1.18109	1.11939	0.376778	19.3191	3.05564	0.462894	1.6718	1.53872	4.35601	3.2035	1.91e-05	0.522129	1.35428	0.839633	3.52507	3.35805	1.19429	1.7727	15.1507	8.68477	1.69911	1.93559	2.34212	13.0791	8.62618	2.55906	0.517668	0.39599	0.455282
286	N	126.328	972.945	458.32	1115.4	3092.8	150.701	7.73185	383.919	80.0059	1.01619	0.0035721	25.1838	5.16032	5.76257	78.6353	0.111752	0.245597	0.73926	1.07413	1.47636	1.57092	0.466542	20.4191	3.59903	0.425274	2.66576	3.41316	10.0807	3.96321	0.0584089	0.889844	0.815583	0.870882	2.74537	2.74901	1.47598	1.47242	10.9252	8.15351	2.11277	1.947	1.41306	7.74268	8.19397	3.29109	0.52362	0.389049	0.665864
287	N	66.2145	652.864	202.242	611.906	1839.77	87.6775	0.0562231	309.095	38.1059	0.337873	0.315616	17.6863	4.20467	4.10679	54.1264	0.0442097	0.204751	0.535935	0.629719	1.05049	1.04686	0.216918	14.9147	2.78253	0.102815	1.20657	1.32363	4.99051	1.77487	1.91e-05	0.355834	1.381	0.926052	2.79986	3.22164	1.55164	1.65235	8.81225	5.93653	1.62126	2.00675	1.41646	6.30713	4.32416	1.2723	0.423629	0.411857	0.342201
289	N	64.1092	818.484	270.244	1015.53	2344.5	123.055	6.47529	438.491	64.5752	1.04726	0.429295	25.5901	6.46374	6.3743	90.7427	0.0442097	0.240168	0.646051	1.12912	1.67837	1.64475	0.475913	24.2338	4.47239	0.229473	1.84984	2.35926	6.93491	3.61744	0.0497564	0.545458	0.963554	0.784455	2.33887	2.56623	1.15988	1.95683	11.8567	6.7801	1.55637	1.65501	1.87874	10.9859	7.89853	2.24912	0.630011	0.398852	0.471858
290	N	33.6008	455.835	120.152	422.962	1511.52	39.1724	0.0562231	221.877	17.4303	0.689146	0.53497	10.0394	4.80389	4.89448	69.5559	0.0442097	0.0694198	0.246363	0.633537	1.24491	1.02168	0.237441	18.3099	3.20861	0.233272	1.02011	1.30816	3.78635	1.60166	1.91e-05	0.412653	0.384199	0.643799	0.837241	0.850656	0.525937	1.14421	3.23597	2.85109	0.687071	1.5393	0.55323	4.77231	3.92632	1.10979	0.320978	0.11996	0.111717
291	N	76.4736	630.555	157.964	488.306	1940.97	58.4189	0.0562231	257.71	29.3749	1.35195	0.0035721	19.5557	6.08525	6.78639	88.6433	0.0442097	0.205853	0.560305	0.76702	1.51409	1.35262	0.163036	22.0837	3.6415	0.161821	1.40983	1.68673	5.75553	1.93097	1.91e-05	0.429269	0.81583	0.704671	1.97138	1.98114	1.00919	1.50615	7.51245	5.92604	1.33249	1.83486	1.22309	5.62219	5.84244	1.63479	0.506945	0.208213	0.345823
294	N	80.9215	783.27	239.613	942.778	2308.42	93.1963	0.0562231	387.705	71.102	1.33999	0.137283	21.8617	5.07926	4.80354	71.5466	0.160971	0.252661	0.517097	0.831452	1.38357	1.44582	0.311904	18.9638	3.21661	0.339734	2.0525	2.25885	7.66557	2.65194	0.0265213	0.647717	0.630011	0.87971	1.49016	1.97713	0.907261	1.17199	7.61048	5.25562	1.3356	1.64193	1.00195	7.80394	5.82721	1.34995	0.377257	0.366214	0.383136
295	N	42.3444	456.927	231.848	554.627	1282.28	49.8641	1.64196	220.463	16.6026	0.612062	0.400374	12.1544	3.84429	2.84064	37.1278	0.0442097	0.21097	0.631737	0.496101	0.838064	0.673033	0.518936	8.46971	1.25085	0.684174	0.94512	0.997358	3.3057	1.94446	0.167085	0.282617	1.15675	1.25841	1.70214	2.11083	0.882932	2.19396	7.12059	3.50907	1.03124	2.27399	1.68942	5.04505	3.06193	0.882675	0.400781	0.356128	0.583562
297	N	20.3254	254.716	75.758	266.545	804.972	15.9708	1.23524	103.033	13.3684	0.44117	0.0035721	8.09863	6.88789	5.14329	74.7163	0.0442097	0.200424	0.711164	0.426453	1.46173	1.2557	0.277575	17.1586	2.71545	0.694097	0.960578	0.885933	3.16123	1.14035	1.91e-05	0.305058	0.929022	1.06525	1.03951	1.31276	0.821293	1.32852	3.32446	2.65858	0.727607	1.98812	1.03545	3.24527	2.46993	1.0571	0.142529	0.316766	0.347956
298	N	40.134	493.097	118.05	495.746	1555.8	55.3577	0.0562231	279.001	27.4061	0.666904	0.421661	9.47893	7.36524	5.97292	83.3876	0.0442097	0.108609	0.537895	0.638901	1.62344	1.39527	0.401376	20.9406	3.13503	0.90781	0.908601	1.1871	3.90412	1.81508	1.91e-05	0.414675	0.963256	1.49806	1.87782	2.85213	1.4533	1.46531	5.85635	3.66214	1.02469	2.01094	1.5504	4.93563	3.7374	0.982435	0.395783	0.310135	0.42727
299	N	17.4635	216.802	51.2761	201.272	695.241	24.1294	0.0562231	105.843	8.83498	0.198875	0.171553	4.70037	3.22595	3.43539	48.1234	0.0713317	0.0106035	0.582235	0.369272	0.895952	0.811427	0.126842	12.1946	1.80599	0.0906585	0.557764	0.517011	1.75752	0.717087	1.91e-05	0.244056	0.337568	0.75905	0.887379	0.704462	0.394668	1.13465	1.78805	1.18233	0.172928	1.55624	0.400524	1.66498	1.42336	0.525121	0.18195	0.0595592	0.156845
300	N	22.2903	251.546	57.5833	206.164	741.5	19.6965	0.0562231	117.505	11.2424	0.339102	0.0035721	6.28298	3.10762	2.90672	38.6526	0.0442097	0.0450002	0.488434	0.321343	0.757501	0.602472	0.145455	9.10307	1.21562	0.20009	0.637054	0.605631	2.04713	0.871352	1.91e-05	0.267002	0.474151	0.689554	1.03929	0.956653	0.753429	1.18032	2.50374	2.97417	0.529482	1.81497	0.750918	2.94078	3.28841	1.34916	0.196648	0.129655	0.28066
301	N	40.85	455.314	145.24	481.561	1202.76	39.6216	0.375862	164.247	14.0077	0.3954	0.633591	7.91528	4.72251	4.823	68.8396	0.0442097	0.0690602	0.472837	0.519278	1.33422	1.3336	0.316713	18.1801	2.83362	0.268809	1.15539	1.23239	3.43071	1.89292	1.91e-05	0.329162	0.873459	0.791507	1.93981	1.86292	0.970199	1.44853	5.96985	3.77828	0.797284	2.40089	1.22865	5.78365	4.52788	0.981972	0.314127	0.300186	0.383512
328	N	71.7435	779.242	370.256	894.808	1865.08	133.789	0.0562231	437.322	52.2491	0.9629	0.026528	24.1342	2.97272	3.14323	44.2004	0.0442097	0.129618	0.671061	0.624823	0.777468	0.793121	0.378035	11.4706	1.85447	0.431493	1.52449	1.65948	5.39824	2.73307	1.91e-05	0.541497	0.734159	0.646094	1.2784	1.86246	0.882899	0.967359	6.08132	4.13195	1.08972	1.13574	0.926183	6.4625	3.222	1.19246	0.484197	0.324817	0.323537
329	N	46.6485	605.085	298.391	701.369	1368.8	93.1277	0.0562231	379.623	35.0158	0.804298	0.0783996	15.6783	4.73785	5.13739	66.6853	0.0442097	0.0993041	0.717911	0.595409	1.37869	1.23721	0.329142	18.5283	2.97001	0.30533	1.04339	1.10941	3.19455	2.41237	0.0380543	0.372398	0.499627	0.451311	0.987612	1.36573	0.752312	0.975568	5.46376	3.62669	0.743673	1.19473	1.06021	5.62203	4.05275	0.901216	0.395599	0.301963	0.410356
330	N	50.5286	562.995	238.022	694.268	1634.62	79.7067	0.0562231	282.449	37.3475	0.506722	0.671333	12.4319	4.53583	4.91289	62.7313	0.0442097	0.186602	0.692305	0.563059	1.21277	1.26019	0.407299	16.8579	2.65279	0.144198	1.55147	1.51881	4.61034	2.48218	1.91e-05	0.517953	0.462417	0.423133	0.936762	0.971942	0.472884	0.937138	3.03275	1.96874	0.399954	1.06105	0.578954	2.67854	1.65196	0.518705	0.359507	0.115591	0.264905
332	N	16.3074	285.179	54.2341	274.29	981.602	20.0156	0.0562231	104.39	6.90254	0.0722789	0.0035721	6.09598	4.91806	5.39368	70.6655	0.0442097	0.0489353	0.618092	0.487683	1.37813	1.29262	0.28129	18.6506	2.94698	0.13811	0.877801	1.07662	3.22489	1.60786	1.91e-05	0.253997	0.3868	0.469728	0.98714	0.692324	0.449767	1.11645	3.71998	2.89467	0.572419	1.62994	0.61826	4.27741	4.17605	1.25578	0.262052	0.3136	0.252435
333	N	33.1787	385.288	153.858	458.195	1034.75	50.8168	6.10212	151.077	17.7952	0.440646	0.386981	9.23492	4.97901	4.58612	66.6737	0.0442097	0.070964	0.604631	0.503975	1.36509	1.30563	0.202891	18.4125	2.90074	0.229769	0.834147	0.835978	2.69072	1.50907	1.91e-05	0.236178	0.528161	0.419342	1.29398	1.04476	0.65172	1.13544	7.71388	4.51098	0.915649	1.74903	1.01176	8.13918	6.34409	1.35848	0.537514	0.463788	0.312937
334	N	26.2022	426.535	117.142	510.862	1380.34	30.9075	4.83981	100.515	13.9531	0.370398	0.0035721	9.52744	4.23355	3.92709	57.1508	0.0442097	0.167908	0.550963	0.633593	1.33162	1.06136	0.277861	15.7411	2.87353	0.170309	1.1409	1.15912	3.90324	2.14901	1.91e-05	0.318108	1.13548	0.646182	3.92105	2.67127	1.17503	2.55602	14.2476	7.67181	1.41042	2.08122	2.62946	13.0738	7.73853	1.77584	0.563819	0.466163	0.27955
336	N	53.1562	618.814	213.24	665.501	1805.68	64.3195	0.0562231	293.844	54.2606	0.968549	0.183222	18.3321	5.38237	5.64318	75.6212	0.0442097	0.182801	0.601129	0.624948	1.37504	1.38425	0.406532	20.5394	3.44285	0.160815	1.59768	1.50409	4.28153	2.3604	1.91e-05	0.427708	0.854195	0.862641	1.89546	1.67699	0.695049	1.2789	6.62432	4.77499	1.18377	2.77121	1.05429	6.59541	4.46547	1.25282	0.401485	0.428921	0.465525
337	N	63.9731	628.076	193.046	739.338	1859.9	48.4071	0.0562231	280.114	32.5686	0.74505	0.00490853	14.2817	4.0712	4.34694	58.9086	0.0442097	0.149349	0.509658	0.485518	0.995205	1.02656	0.356868	15.5747	2.56055	0.220928	1.50797	1.93943	5.89476	2.73583	1.91e-05	0.585179	0.428792	0.547616	1.0272	1.25122	0.687613	0.833759	4.90095	3.25514	0.843526	1.64758	0.863523	6.24448	4.72138	1.06384	0.464874	0.336419	0.28187
338	N	31.1984	355.534	97.3213	361.786	1131.67	27.1264	1.20148	117.435	15.5007	0.516246	0.092056	6.60596	4.52156	4.35235	58.8441	0.0442097	0.0106035	0.535337	0.434242	1.03536	1.15854	0.193098	16.2911	2.65128	0.162125	0.861538	0.996326	2.93283	1.32434	1.91e-05	0.225193	0.539787	0.550659	1.04824	1.1494	0.594531	1.1384	2.27501	1.87858	0.552313	1.57578	0.444359	2.66069	2.52627	0.584983	0.0914698	0.215225	0.191636
339	N	38.7114	433.394	165.851	466.674	1323.72	58.8524	3.23135	167.076	14.2245	0.743612	0.579397	4.67979	3.62384	3.46021	48.6523	0.0442097	0.0106035	0.522994	0.450923	0.903779	1.03397	0.286332	13.6506	2.12057	0.0614489	0.941665	0.875209	3.12831	1.5339	1.91e-05	0.28329	0.830663	1.12122	1.42263	1.30949	0.977411	1.44454	3.96687	3.45333	0.799828	1.84837	0.89777	3.65196	3.44089	0.764407	0.615757	0.437541	0.264786
340	N	34.6451	391.084	115.333	483.144	1116.02	42.6535	2.94685	129.445	11.7557	0.129605	0.683357	6.49566	2.47251	2.80312	39.7119	0.0442097	0.132173	0.226596	0.323158	0.704542	0.683251	0.0391523	10.7171	1.79116	0.0614489	0.947977	0.890466	3.80774	1.43068	1.91e-05	0.266621	0.572685	0.596562	1.2101	1.15612	0.619993	1.22508	3.56832	1.896	0.418071	1.54667	0.67846	3.12145	1.61884	0.373821	0.233577	0.149221	0.105744
1	T	30.5449	269.229	65.7205	294.525	636.62	21.7841	3.0427	83.3966	7.56331	0.264745	0.170098	5.18211	3.68046	3.51806	54.3796	0.135884	0.0545616	0.56408	0.436602	0.865141	0.707435	0.0761976	11.9433	1.5443	0.15947	0.581296	0.403068	1.64124	1.57348	1.91e-05	0.154761	2.45663	0.653919	4.22054	2.87089	0.977771	2.0783	7.23076	2.98562	0.578045	1.93889	1.46683	3.72264	2.24481	0.603853	0.282553	0.249123	0.17968
2	T	46.7377	609.186	110.948	744.541	1926.2	56.8462	0.0562231	251.424	18.1919	0.55857	0.0035721	15.7891	6.7138	6.04083	82.1895	0.176339	0.16015	0.478534	0.698147	1.41651	1.22442	0.182191	17.6083	2.4223	0.238107	1.24532	1.34621	4.18788	1.99767	1.91e-05	0.396353	0.612229	0.487828	1.35007	1.33607	0.657106	1.41918	5.52842	3.3965	0.60358	2.03178	1.54638	8.39847	4.72339	0.974875	0.452098	0.23163	0.313803
3	T	68.6182	1064.87	181.339	1071.16	3467.22	86.298	0.0562231	508.175	30.074	0.983783	0.0035721	25.9386	7.30098	6.30771	88.4306	0.227587	0.2438	0.441403	1.04567	1.48093	1.38784	0.395507	19.0502	2.40751	0.397627	2.06532	2.34298	7.12545	3.40972	0.196238	0.568498	0.714566	0.497344	2.15812	1.81296	0.875672	1.475	10.2529	6.29956	1.10678	1.94774	1.66219	12.9254	10.931	2.50771	0.46877	0.343097	0.377482
7	T	35.8839	439.661	102.929	468.012	1490.51	50.2421	0.0562231	181.283	38.9464	0.422433	0.0035721	12.8681	3.37684	3.49835	50.2753	0.161743	0.0840544	0.500667	0.559383	0.749311	0.6348	0.200806	10.4987	1.30401	0.187892	1.13519	1.22054	3.9795	2.15158	1.91e-05	0.289409	0.264908	0.420225	0.630003	0.711105	0.414456	0.843913	3.55543	2.50377	0.529322	1.39153	0.405837	4.42843	3.60046	0.945181	0.228288	0.16926	0.23371
9	T	42.3671	520.435	143.081	479.978	1725.32	61.3619	0.0562231	197.772	22.6019	0.475961	0.25905	11.4306	4.82979	4.14455	58.0497	0.244806	0.0518905	0.510165	0.596698	1.12545	0.894658	0.218487	12.9573	1.68212	0.243665	1.34957	1.26968	4.83675	2.29655	1.91e-05	0.315658	0.482023	0.590287	1.249	1.54386	0.822574	1.10596	5.20991	3.73344	1.05204	1.8907	0.996982	6.88693	6.29947	2.08753	0.322227	0.207515	0.313569
10	T	41.4585	811.299	316.346	855.867	2154.4	64.9093	0.0562231	416.111	73.7067	1.01055	0.0035721	28.439	7.54596	6.18549	82.877	0.225293	0.0401257	0.527984	0.780293	1.63195	1.30799	0.476119	16.93	2.17487	0.328719	1.69924	1.24496	2.80884	2.48851	1.91e-05	0.324435	1.31133	1.13669	3.12722	4.26333	1.93973	1.45523	11.7881	7.81211	1.74506	1.62264	1.69257	12.6182	9.06262	2.31035	0.502299	0.294833	0.362598
11	T	20.5176	471.094	93.763	565.329	1136.04	18.2099	0.0562231	219.119	10.4958	0.667104	0.0321443	13.437	5.40489	5.14048	70.3717	0.177283	0.064614	0.233418	1.59022	1.24955	0.994744	0.91696	15.6898	1.78296	0.465357	1.14268	0.554678	1.43448	3.38175	0.0363374	0.131206	0.817941	0.626661	2.70558	2.13158	0.777852	1.62918	11.3759	5.20822	0.821018	1.41225	1.76763	11.6585	7.53743	1.41596	0.436715	0.215416	0.388192
13	T	13.8427	739.247	118.654	778.987	1188.72	14.9351	0.0562231	462.245	16.9289	0.839391	0.0035721	23.1027	4.5919	4.47243	62.54	0.212492	0.115639	0.251808	0.896139	1.2041	0.977724	0.54295	14.1163	1.59773	0.240879	0.933286	0.946101	2.77911	2.30763	1.91e-05	0.283936	0.513972	0.53243	1.57439	1.44545	0.852084	1.04928	7.58998	3.88449	0.572662	1.40269	1.37032	8.63517	5.78085	1.16491	0.315477	0.24144	0.259266
23	T	13.4608	226.155	134.351	307.654	424.808	7.83633	0.0562231	63.4865	4.84081	0.207501	0.200781	3.07848	3.16967	2.88049	40.8495	0.162279	0.0510998	0.673661	0.753221	0.689728	0.617878	0.352412	8.77481	1.09299	0.257037	0.962864	0.404634	1.7875	3.29854	1.91e-05	0.115432	0.578319	0.601087	2.37246	2.47945	0.959722	1.15966	10.225	6.26974	1.0937	1.07028	1.19208	11.32	5.93671	0.925956	0.39358	0.242952	0.256222
24	T	32.3615	246.542	187.348	311.705	445.586	22.045	2.60564	62.7504	8.76697	0.175229	0.234793	3.83847	3.73149	3.58639	47.0341	0.184696	0.0165553	0.634765	0.51081	0.856374	0.637609	0.103459	10.5737	1.27973	0.205761	0.662437	0.26237	1.67121	2.22059	1.91e-05	0.0938137	0.861075	0.613787	2.45428	3.30299	1.40901	1.71331	7.89262	5.46751	1.20725	0.978755	1.04399	6.90682	3.18594	0.823774	0.326169	0.284619	0.367416
26	T	37.0053	265.648	178.507	390.014	522.745	20.8948	4.65939	47.223	7.02162	0.209974	0.141895	3.24317	4.70495	4.46137	58.3039	0.166614	0.0645523	0.554602	0.391854	0.990184	0.80908	0.259066	12.5246	1.61044	0.247888	0.783433	0.410994	2.24741	2.33205	1.91e-05	0.143279	0.738692	0.413733	1.41352	2.52812	1.03708	0.962317	7.20731	4.51614	0.904105	0.830984	0.99253	6.51207	3.34208	0.60143	0.316714	0.208176	0.239347
32	T	35.0002	611.123	112.575	681.573	1522.41	20.3179	0.0562231	228.215	12.2403	0.646639	0.0608615	13.405	3.41033	3.33561	43.4108	0.175591	0.103615	0.560596	1.04109	0.711039	0.614705	0.457752	9.69912	1.2571	0.373036	1.6881	1.67502	4.5624	3.14858	1.91e-05	0.312766	1.57418	0.763033	3.71452	3.09801	1.02338	2.63187	12.6342	4.92211	0.823727	2.53839	2.655	13.6958	6.86709	1.14446	0.562719	0.249701	0.312565
33	T	40.5886	796.289	171.294	768.279	1940.11	35.3352	0.0562231	262.486	58.2894	0.956958	0.0035721	19.6391	6.32166	5.94186	80.7986	0.341238	0.136753	0.593075	1.25503	1.67365	1.31612	0.323551	16.8937	1.99818	0.404634	1.8611	1.40722	4.40483	3.7659	0.0175094	0.3855	1.24682	1.16584	4.5977	4.16553	1.72536	2.78217	20.3996	11.8334	1.6724	1.99607	3.45302	19.5792	14.3206	3.15193	0.698382	0.40102	0.547284
35	T	23.3298	201.963	156.267	241.865	394.758	14.6764	1.3427	60.812	4.66976	0.12914	0.45873	2.57993	6.38062	5.55162	77.833	0.152291	0.0132544	0.272248	0.341951	1.34678	1.0051	0.1876	16.4014	2.06514	0.162084	0.394473	0.307764	0.783909	1.06316	1.91e-05	0.134192	0.306696	0.526734	0.783847	0.831691	0.462563	1.11295	2.27724	1.63066	0.341048	1.47409	0.420734	2.20197	0.830119	0.267221	0.231143	0.153061	0.109253
56	T	40.42	348.032	139.902	355.932	718.956	47.5401	0.0562231	133.88	20.9208	0.286387	0.100358	5.48376	5.39231	4.76997	65.4359	0.129733	0.056585	0.277817	0.45745	1.17074	0.981975	0.231403	14.2294	1.76729	0.176904	0.763783	0.601836	2.00171	1.61075	1.91e-05	0.113609	0.858145	0.672768	1.87251	2.38005	1.10798	2.42309	6.21226	3.88088	0.816126	3.99582	1.27017	5.51757	3.18314	0.823251	0.327048	0.15702	0.275864
57	T	45.3892	483.982	177.258	537.68	1111.96	61.8949	5.95055	155.16	34.8817	0.430824	0.0753459	9.16275	7.18446	6.84205	89.804	0.226825	0.0727309	0.545648	0.690972	1.51875	1.35799	0.253193	20.1137	2.48662	0.297094	1.52231	0.933374	4.10012	2.97572	1.91e-05	0.232205	0.45447	0.307096	1.73154	1.68696	0.666942	2.04266	7.57374	4.34839	0.839825	4.05082	1.59842	7.71902	4.01255	1.05874	0.323388	0.244053	0.393195
58	T	27.3959	256.986	117.14	276.581	510.682	42.0115	2.72774	79.6257	22.4467	0.181248	0.128229	3.78916	6.09141	5.49903	73.8144	0.191195	0.0269368	0.428502	0.37682	1.29423	1.04018	0.152314	15.7999	1.85378	0.170177	0.670904	0.515579	1.48022	1.37857	1.91e-05	0.102865	0.575378	0.342967	1.63109	1.57877	0.776786	1.9985	5.66851	3.20258	0.586787	4.00475	1.16321	4.07437	1.88123	0.500887	0.259531	0.167697	0.261761
65	T	55.2366	607.286	236.341	737.785	1961.21	110.366	2.45717	268.495	49.3152	0.496946	0.25309	13.4128	4.40282	4.11933	56.5834	0.21299	0.0598528	0.433185	0.828394	1.11807	0.999678	0.31584	10.9379	1.46392	0.282112	1.93665	1.60803	6.56912	2.48118	1.91e-05	0.365967	1.00176	0.448948	3.56455	2.5369	1.16507	2.06638	10.0545	6.1359	1.25398	1.12882	1.92364	6.50031	4.86277	1.57732	0.285029	0.074449	0.331653
66	T	53.535	606.755	256.931	831.528	1584.92	84.5643	6.32884	266.648	34.3749	0.611935	0.0879075	15.1091	3.30834	3.06836	42.3835	0.208547	0.129983	0.465539	0.741901	0.786786	0.648498	0.282898	8.62027	0.928644	0.216553	1.49144	1.15331	5.31386	2.36127	1.91e-05	0.236568	0.712882	0.471925	2.23588	2.19816	0.881723	1.52107	9.28955	4.07385	0.730381	0.86192	1.64232	7.39203	3.73245	0.925608	0.370109	0.202871	0.287446
67	T	50.0174	983.952	355.856	1305.69	2520.42	112.629	4.1752	464.866	47.6631	0.832425	0.0035721	27.5701	5.50344	4.97996	71.1929	0.302651	0.177792	0.667072	1.47255	1.37259	1.03953	0.917567	15.1014	1.60994	0.690851	3.32089	1.83104	6.12544	5.99381	0.0422382	0.481454	2.47976	0.696237	12.6265	8.94283	2.91913	5.9009	50.535	24.646	4.20556	2.17523	8.9162	40.2195	25.9467	4.95056	0.873653	0.778227	1.29397
69	T	18.2283	584.742	89.009	505.3	1116.65	16.2398	0.0562231	297.731	14.7611	0.633315	0.0035721	11.2383	6.20593	5.85699	76.5251	0.212327	0.117451	0.578584	0.556219	1.53068	1.06644	0.469518	17.0648	2.18301	0.290992	1.37029	1.19847	4.14504	2.86225	1.91e-05	0.261272	0.493247	0.409967	2.29518	1.20342	0.565923	1.49116	9.05251	5.0714	0.795543	1.29232	1.66792	8.73667	5.91555	1.39555	0.343306	0.30418	0.28162
74	T	77.7117	810.669	251.303	940.326	2163.15	72.6263	11.452	204.257	23.6567	0.626435	0.0035721	14.4399	6.67156	6.043	77.6621	0.218507	0.149498	0.610396	1.07192	1.35117	1.13893	0.370226	17.9584	2.31864	0.348726	2.22777	1.51015	6.07817	4.92094	0.0768081	0.487129	0.535058	0.345583	1.4323	1.55587	0.746279	1.29426	8.07102	3.59303	0.658127	1.32256	1.69182	10.3488	4.67662	1.05628	0.49864	0.203149	0.200342
75	T	17.504	444.433	116.444	386.039	779.063	15.7532	0.0562231	161.676	16.0404	0.555172	0.0035721	11.9849	7.15193	6.39541	86.3983	0.20833	0.0574428	0.589354	0.890745	1.47511	1.16864	0.496157	18.7355	2.32606	0.284729	1.3554	0.976653	3.14654	3.96536	1.91e-05	0.191966	0.349595	0.313868	1.50854	1.40605	0.743317	0.937044	6.5977	4.14983	0.74382	0.951825	0.954887	7.76638	5.24143	1.04933	0.210797	0.167795	0.221605
84	T	51.497	527.812	261.233	617.606	984.576	55.3071	8.78522	168.94	16.295	0.40373	1.17183	5.11007	5.07865	4.89567	64.8023	0.237618	0.0841414	0.529924	0.713014	1.22349	0.910471	0.356497	14.7927	1.73939	0.353441	1.37002	1.03676	2.86396	2.57554	1.91e-05	0.270146	1.48637	0.837983	4.46755	5.01453	1.77795	3.05378	15.1836	8.55776	1.58927	3.82933	3.57561	13.7554	7.18919	1.47856	0.39203	0.344061	0.450532
85	T	52.0041	425.693	251.458	552.308	754.062	47.8005	10.2679	116.103	17.5557	0.237952	0.836465	2.87603	3.73313	3.58427	47.7793	0.206249	0.0497356	0.52695	0.555044	0.821567	0.67686	0.360066	10.7809	1.25645	0.223652	1.14623	1.0152	2.38031	1.81815	1.91e-05	0.258222	0.968561	0.574868	2.89079	3.13626	1.13053	2.82562	9.48124	5.3003	1.14501	4.07145	1.82817	9.09723	4.05915	0.945898	0.299054	0.219509	0.368811
92	T	39.2488	643.332	310.796	812.552	1613.7	85.0997	0.0562231	251.28	19.1491	0.689461	0.255226	12.9824	3.9156	3.42152	46.8876	0.206927	0.191121	0.316661	0.605998	0.906646	0.735035	0.282777	10.3522	1.4079	0.244779	1.24072	1.14904	5.88538	2.22105	1.91e-05	0.353426	0.950677	0.900452	2.69027	2.50201	1.11427	2.31124	6.33176	3.74848	0.705571	3.54982	1.79017	5.79188	2.58984	0.923112	0.357934	0.203513	0.247624
94	T	47.6308	591.504	205.382	846.852	1382.32	49.0131	0.824431	212.438	16.0565	0.552629	0.0035721	12.9857	4.26848	3.94215	51.1038	0.215719	0.0950008	0.598357	1.07181	0.923637	0.83858	0.82415	11.8161	1.46109	0.579319	2.61127	0.877	4.6927	4.94461	0.0349659	0.191397	0.886675	0.370234	2.88916	2.22915	0.888992	2.955	11.3761	5.97743	0.973001	3.27308	3.54481	11.483	7.3125	1.44399	0.380545	0.273253	0.401261
95	T	44.2418	610.963	163.372	553.461	1202.79	49.1444	5.91129	216.355	30.2124	0.715724	0.0035721	15.1517	4.02471	3.91962	50.7461	0.184124	0.149944	0.288976	0.924518	0.84601	0.723773	0.77983	12.1668	1.43868	0.496081	1.82579	0.782739	3.18521	4.85207	0.154337	0.141457	1.63909	0.883883	4.43881	4.39817	1.68428	3.4023	16.6558	10.6055	1.97036	3.49838	4.00848	15.3955	11.7247	2.80859	0.585826	0.352183	0.50577
96	T	57.4527	460.979	157.737	538.656	1079.43	37.9456	3.24008	133.417	59.5206	0.535206	0.0035721	12.0495	3.79362	3.61419	46.8013	0.19118	0.154018	0.243235	0.606257	0.795474	0.709038	0.343375	9.94309	1.21962	0.348986	1.72366	0.98616	4.43214	2.51812	1.91e-05	0.19822	1.53837	1.051	3.49454	3.3066	1.60386	2.68961	7.59407	3.74473	0.823015	3.20524	2.15285	6.02969	3.00226	0.877357	0.374868	0.219734	0.248318
97	T	41.3265	438.188	119.058	516.807	997.242	35.3605	1.78217	144.789	26.1709	0.38755	0.0035721	8.82289	4.6741	4.25945	57.0403	0.170767	0.0955532	0.565184	0.704912	0.983108	0.758237	0.422946	12.0849	1.58103	0.331979	1.41349	0.975994	3.18117	2.45559	1.91e-05	0.264753	1.24703	0.579851	4.03803	2.60263	0.913819	3.12371	9.28247	4.29753	0.830704	3.04242	2.23048	7.92887	3.73567	0.914549	0.223056	0.228259	0.309495
100	T	50.443	591.535	259.808	639.462	1448.47	58.4752	5.85077	243.131	29.1609	0.657818	1.02781	9.09916	4.99996	4.36085	61.9091	0.262953	0.157414	0.655203	0.923753	1.2173	0.980267	0.436397	13.5911	1.75093	0.414435	1.91219	1.6745	5.24779	3.86501	0.212439	0.455647	0.513042	0.397824	1.97732	1.84432	0.725897	1.7377	7.85053	5.02792	1.10513	3.5283	1.25059	7.3588	5.96322	1.5256	0.353813	0.324086	0.449109
101	T	72.4113	641.683	260.426	680.931	1717.97	83.7681	7.71066	250.467	31.82	0.462902	0.693237	9.89387	6.22288	5.83913	77.0717	0.227307	0.191048	0.573251	0.796802	1.45489	1.07493	0.337298	17.0973	2.11944	0.331191	1.86261	1.53483	5.68296	3.89392	0.0512951	0.424065	0.766063	0.523697	2.0131	2.42647	0.9483	2.16463	7.53963	4.584	1.07253	3.41502	1.00464	7.21627	4.99648	1.16437	0.27452	0.29443	0.361215
102	T	44.6495	397.546	148.652	380.677	1066.38	51.4995	1.33827	152.917	12.3309	0.330805	0.503329	5.60078	3.3338	2.89846	39.7337	0.147563	0.05393	0.573119	0.518275	0.750117	0.625062	0.168748	8.85511	1.08556	0.199902	1.03071	0.927279	3.13687	2.34689	1.91e-05	0.315982	0.722014	0.382217	1.75713	1.77448	0.721094	1.67471	5.79955	3.61737	0.626531	3.12088	0.994006	5.47634	3.28629	0.685776	0.236743	0.239017	0.287467
103	T	40.7458	622.727	195.533	726.086	1417.97	45.3033	0.0562231	214.898	29.155	0.648784	0.24494	12.5083	3.84776	3.56903	46.5357	0.131336	0.142746	0.581237	1.32267	0.862115	0.673515	0.516426	10.4325	1.37899	0.40242	2.48676	1.69844	6.17086	4.81492	1.91e-05	0.295795	0.80348	0.510146	2.93035	2.56942	0.933583	2.12889	10.578	6.67634	1.11924	3.54281	1.05686	12.2134	7.69043	1.28357	0.353622	0.277586	0.276331
105	T	46.5885	787.884	199.448	928.337	2541.54	64.8372	2.55687	289.481	19.533	0.738078	0.371816	13.9372	8.0849	7.19397	101.126	0.288444	0.251204	0.628249	0.992589	1.70082	1.51648	0.407345	22.4235	3.07966	0.429835	2.84223	2.71259	7.91072	4.72486	0.0491024	0.609217	0.591745	0.409495	2.11255	1.75562	1.1061	1.32564	10.9833	7.82325	1.73615	0.891233	1.90039	15.5064	14.3328	3.70644	0.539639	0.516219	0.488547
122	T	10.7071	486.86	68.3752	449.362	860.891	16.3948	0.0562231	219.805	5.69721	0.714997	0.0035721	11.0803	6.00124	5.41776	71.0086	0.0442097	0.0658589	0.559861	1.21636	1.1968	1.00238	0.60758	15.0706	1.98654	0.347359	1.30686	0.830558	2.32408	2.98383	1.91e-05	0.187951	0.282271	0.282995	1.13595	0.617024	0.501044	0.792997	5.66626	3.83773	0.525476	1.11669	1.06396	6.97168	6.09366	1.3843	0.437911	0.24555	0.220286
123	T	24.9447	607.736	128.742	615.961	1412.87	50.0879	0.0562231	316.318	13.2467	0.530816	0.0733582	13.4554	7.30042	6.44401	92.3352	0.0442097	0.120404	0.526653	0.791688	1.54526	1.472	0.443233	20.5647	2.63528	0.347899	1.89796	1.61126	4.53983	3.79426	0.0562537	0.455145	0.589312	0.507281	2.95499	2.1931	1.02673	1.4273	16.3781	11.6612	1.90221	1.24997	2.17582	16.7656	16.0029	4.39811	0.485484	0.600523	0.397329
124	T	78.4066	944.049	444.765	1052.05	1941.29	145.429	0.136879	499.096	49.4166	0.810336	0.58169	22.458	4.46593	4.30391	57.7804	0.0442097	0.186353	0.642701	0.908157	1.12487	0.896392	0.482127	13.0121	1.58397	0.428822	2.03169	1.95803	5.70545	3.65634	1.91e-05	0.59577	1.05189	0.959688	2.16623	3.32541	1.76724	1.58551	8.38333	6.52851	1.4313	1.51364	1.53958	10.0975	6.6417	1.66087	0.506367	0.331661	0.513832
126	T	64.4275	632.597	365.877	734.021	1141.63	57.7366	0.0562231	303.254	19.2345	0.648119	0.251999	9.56249	6.48796	5.76079	81.4505	0.0442097	0.125586	0.28113	1.31498	1.4296	1.21136	0.489762	17.9252	2.09812	0.358306	1.3788	0.921458	3.22777	3.1598	0.0488645	0.301385	0.584414	0.563475	2.28928	2.2722	0.714346	1.28898	8.99087	5.41548	1.07212	1.2104	1.73238	9.60146	4.76147	1.04563	0.324745	0.31697	0.451635
127	T	46.1603	364.468	234.977	443.865	629.756	37.2502	0.0562231	158.379	10.6903	0.416081	0.0956746	6.02256	7.67736	6.75148	95.1215	0.0442097	0.111394	0.315788	0.611548	1.49759	1.25663	0.304898	20.5867	2.60138	0.277293	0.826492	0.589372	1.89908	1.75284	1.91e-05	0.239557	0.547155	0.331262	1.99757	1.77584	0.76771	1.10732	6.1287	3.73503	0.759667	1.00663	0.927889	4.67812	2.4787	0.5829	0.310775	0.175732	0.360393
128	T	64.497	539.458	330.716	621.388	990.192	60.4724	1.14518	229.611	17.9554	0.698419	0.27003	7.69777	6.04085	5.44234	71.9357	0.0442097	0.152767	0.621722	1.04336	1.2496	0.957679	0.520342	15.8672	2.18349	0.451869	1.34436	1.06538	3.20787	3.10173	0.0528264	0.334316	0.693009	0.560437	2.50812	2.49241	1.06992	1.45867	9.01256	5.63821	1.02386	1.50484	1.43931	8.7183	4.6569	0.966032	0.545258	0.35323	0.471652
129	T	83.1179	614.984	224.622	652.354	1275.95	88.6633	0.0562231	282.637	33.328	0.685314	0.925343	12.3009	4.64491	4.49952	60.7671	0.0442097	0.235022	0.753534	0.835326	1.20965	1.03948	0.569615	13.7464	1.79022	0.424892	1.89857	1.81408	5.04099	3.40793	0.0797245	0.56031	2.28061	1.15485	4.83189	6.96125	2.63382	2.91496	21.7101	13.4061	2.97441	2.06921	4.14936	20.2351	12.2103	3.41274	0.690579	0.729463	0.917034
131	T	73.8262	571.641	189.052	614.917	1221.72	81.6678	0.0562231	246.402	55.2104	0.462193	1.03788	10.6243	6.98967	6.98503	92.8297	0.0442097	0.194061	0.732099	0.697483	1.44291	1.35558	0.274536	20.8048	2.79987	0.334785	2.05445	2.06166	5.53972	3.46078	1.91e-05	0.466901	1.80474	0.949455	4.46146	3.81785	1.73757	2.46404	14.1628	7.84261	1.82174	1.92297	2.58541	16.4284	12.0981	3.6961	0.584199	0.385461	0.501285
132	T	61.2789	495.68	162.4	523.311	1093.96	55.9214	0.0562231	238.39	25.6841	0.388634	0.524704	10.5305	7.00104	6.02168	83.5887	0.0442097	0.141438	0.221317	0.507702	1.37622	1.17731	0.267564	19.0436	2.37412	0.282727	1.30432	1.17434	3.48094	2.71796	1.91e-05	0.308213	1.0528	0.505973	2.44153	2.90443	1.40382	1.16436	9.20875	6.35656	1.42978	1.27642	1.35665	8.61905	6.89829	2.02237	0.310393	0.303206	0.340058
145	T	24.3258	806.427	310.353	1011.85	1271.66	26.6496	0.0562231	407.133	31.1967	0.980887	0.0035721	23.4362	5.78116	5.83305	79.7853	0.0442097	0.15649	0.922745	2.03608	1.23578	1.05438	1.26281	17.8914	2.24647	0.823989	2.58395	1.00357	4.46316	9.07452	0.123538	0.12655	0.687554	0.635434	3.68154	4.54178	1.56483	2.25959	25.3918	16.625	2.84105	2.15496	4.03623	28.2425	18.3692	3.51018	0.724469	0.671742	0.702332
146	T	12.9781	256.713	75.741	317.094	570.431	22.9367	1.68657	86.8822	6.96249	0.216913	0.0732823	6.94809	7.83345	7.05901	94.457	0.0442097	0.0796965	0.497122	0.557938	1.53674	1.52083	0.276467	20.0032	2.34773	0.278462	0.844256	0.348858	1.91294	1.94485	1.91e-05	0.111137	0.420334	0.459708	1.88181	1.43218	0.712163	1.03059	6.86447	4.1331	0.987039	1.33267	1.05873	7.5291	5.84149	1.38614	0.283792	0.249007	0.238107
147	T	18.333	410.831	92.6142	376.706	967.035	20.5876	0.0562231	166.654	13.6492	0.421302	0.0035721	14.6015	5.11676	4.63416	62.3577	0.121623	0.0561092	0.562725	0.672244	1.02273	0.979714	0.366017	13.7662	1.65641	0.351988	1.20442	0.757693	2.72522	2.44813	1.91e-05	0.173977	0.799089	0.653159	2.11252	1.82044	0.871629	1.7265	6.72345	4.69593	0.834086	1.50669	1.19726	6.62936	6.13847	1.86465	0.341433	0.195322	0.213752
148	T	23.7265	451.451	130.125	487.601	1140.39	33.2849	3.16241	167.368	19.0238	0.39025	0.0035721	15.9276	7.08216	6.24208	83.501	0.0442097	0.0324558	0.628135	0.264948	1.45385	1.12853	0.339252	18.2679	2.26363	0.224043	0.892853	0.820924	2.93669	1.86292	1.91e-05	0.22949	0.387599	0.292913	1.60055	0.969736	0.57076	0.991444	5.97324	5.163	0.885842	1.71207	0.928947	6.30255	6.47452	1.78195	0.355845	0.19756	0.293563
151	T	30.6011	555.98	280.604	767.109	1190.43	29.5985	0.0562231	227.995	15.6147	0.569427	0.0035721	10.9794	5.65079	5.49459	74.9191	0.0442097	0.132391	0.598134	3.00253	1.34702	0.985135	2.21434	16.8462	2.11664	1.10763	3.43292	1.41398	4.09678	7.61733	0.222146	0.289733	0.765623	0.479839	4.10424	3.75233	1.36348	2.38903	22.025	12.0541	1.69069	2.46715	3.98139	27.9703	15.001	2.15245	0.919664	0.561852	0.566681
152	T	21.4028	655.509	175.134	718.986	1005.32	14.8045	0.0562231	261.377	15.4863	0.812447	0.479152	10.6661	6.93326	6.33112	88.9419	0.0442097	0.0846741	0.7238	2.58644	1.4864	1.36001	1.63844	19.7491	2.36469	0.853852	3.01108	1.09396	3.07005	7.80002	0.250834	0.282465	0.773551	0.644103	5.25574	2.84272	1.21171	2.40406	22.2457	10.3565	1.35565	2.31686	3.48527	25.1071	12.8876	1.89799	0.961646	0.565057	0.744952
153	T	29.2614	615.324	95.452	517.432	1514	40.9204	0.0562231	322.886	22.7326	0.386236	0.245543	14.4112	4.07659	3.08486	40.6372	0.0442097	0.207295	0.567194	0.644886	0.876911	0.680128	0.251089	9.08119	1.29278	1.19859	1.84019	1.63709	5.31093	3.05496	0.0204798	0.346841	0.743698	0.66945	2.30434	1.5355	0.790391	1.67119	8.54598	5.3805	0.788377	2.38806	1.30024	7.81878	6.36122	1.5657	0.325149	0.203865	0.308222
154	T	28.7192	361.555	58.6521	293.382	906.914	24.9477	0.0562231	144.714	32.2732	0.417236	0.0035721	10.9643	4.92008	4.343	58.8932	0.0442097	0.074673	0.50998	0.435609	1.12113	0.923933	0.0910089	13.0433	1.58138	0.194913	1.15429	0.936053	3.41309	1.65494	1.91e-05	0.233963	0.628914	0.360184	1.766	1.51931	0.965191	1.28006	6.33223	4.85309	0.786223	1.72201	0.816033	5.78007	6.21175	1.78262	0.288842	0.178967	0.207751
159	T	20.3502	465.211	90.7122	580.886	1177.14	42.2036	0.0562231	196.692	18.2703	0.35046	0.199058	7.74359	2.98508	1.91354	25.1606	0.0442097	0.0715018	0.625519	0.614768	0.638304	0.407296	0.417138	5.80376	0.893464	1.31462	1.47331	1.49067	4.10118	2.61835	0.00529195	0.397735	0.53695	0.625287	1.07333	1.18522	0.563511	1.22058	6.53282	3.67673	0.685921	2.19596	1.19458	6.94719	5.18916	1.33434	0.318404	0.225004	0.434176
160	T	21.889	703.386	138.138	761.67	1542.51	47.2542	0.0562231	306.547	16.0598	0.720748	0.169778	13.4672	5.69301	5.42747	70.8648	0.0442097	0.156273	0.53301	1.07709	1.157	1.09676	0.478057	15.3207	1.80423	0.475135	2.15125	1.92035	6.01014	4.39382	0.0283306	0.500818	0.304752	0.407391	1.4298	1.02367	0.675455	1.43755	8.01793	4.69001	0.902648	2.47378	1.17358	11.6541	8.98494	1.70462	0.406361	0.25677	0.338287
179	T	17.2821	609.035	66.4056	604.201	1174.67	15.2127	0.0562231	207.533	9.87087	0.720585	0.0035721	15.1635	4.18944	2.63396	36.0897	0.0442097	0.104512	0.544035	0.78794	1.01738	0.594135	0.579018	8.37617	1.19237	1.25894	1.34762	0.842131	2.68459	2.60077	1.91e-05	0.234079	0.64017	0.794136	1.70689	1.24018	0.367726	1.57112	7.97471	3.34198	0.534879	2.47953	1.3934	5.17971	3.7654	0.855321	0.456345	0.239562	0.365937
180	T	13.1585	464.459	75.4671	383.056	1161.71	31.2154	0.0562231	202.458	33.5167	0.540156	0.0035721	17.6735	3.51157	2.29051	31.2932	0.0442097	0.028529	0.594644	0.638939	0.708994	0.509501	0.42753	7.0102	0.946007	1.37877	1.04973	0.717125	2.67413	2.04176	1.91e-05	0.231058	0.844444	0.854325	1.14372	1.37027	0.48066	1.80513	5.16419	3.02485	0.753494	2.58805	1.04003	4.10847	4.60636	1.28546	0.339436	0.223161	0.41437
182	T	26.7553	722.262	147.494	693.004	1680.66	55.6422	0.0562231	385.316	27.1467	0.838511	0.0035721	29.4039	4.38543	2.92668	39.7232	0.0442097	0.109508	0.709647	0.866784	0.927531	0.699659	0.72796	9.12782	1.33301	1.45271	1.33329	1.1815	3.45555	3.26944	0.126672	0.314447	0.75645	0.622125	1.60273	1.53922	0.542654	1.58962	8.46793	5.58214	1.20431	2.61187	1.4947	9.74816	9.93838	2.49148	0.294792	0.258172	0.409453
185	T	51.7092	457.952	183.794	416.465	1237.96	46.06	0.164874	169.454	18.6169	0.38668	0.0593329	10.4206	3.07306	2.01225	28.6691	0.0442097	0.144235	0.553201	0.637522	0.655399	0.49085	0.488931	6.20712	0.436484	1.00307	1.33071	1.11306	4.04596	2.37761	0.0908367	0.33374	1.18701	0.982694	2.29719	3.38056	1.58676	2.15633	10.9153	6.68236	1.83449	2.82541	1.86185	9.67175	7.85671	2.13337	0.390877	0.316981	0.570882
186	T	21.596	384.215	70.3646	401.385	868.182	29.386	0.0562231	196.345	12.9931	0.291424	0.0035721	9.96868	5.04765	4.28441	60.1615	0.0442097	0.0601777	0.547265	0.389989	1.06712	0.814993	0.229305	13.3362	1.7271	0.243549	0.938763	0.618802	2.39115	1.91031	1.91e-05	0.140218	0.530134	0.513389	1.53453	1.19919	0.672956	1.74285	6.26807	3.7956	0.766878	2.18514	1.16889	7.21808	5.72348	1.42529	0.194981	0.248737	0.301946
187	T	25.9062	536.64	110.757	467.849	1237.35	43.9951	0.0562231	378.623	18.6556	0.644964	0.142604	12.4586	4.36755	3.97975	51.1039	0.0442097	0.124865	0.528079	0.305259	0.477893	0.801088	0.356091	11.2315	1.36403	0.259721	1.48307	1.18456	4.21434	2.38731	1.91e-05	0.263037	0.715658	0.537626	2.31031	1.92878	1.11375	1.68075	10.1052	6.1957	1.09271	2.3774	1.91144	10.1456	7.6606	1.87464	0.422426	0.282933	0.387793
188	T	23.0505	562.762	83.8029	480.859	1471.34	39.5366	0.0562231	300.149	16.1059	0.515204	0.0035721	15.0101	3.86555	3.59321	48.7787	0.0442097	0.192071	0.578206	0.607808	0.873221	0.746131	0.371581	10.6203	1.38146	0.269133	1.63891	1.08255	4.19557	3.02932	0.0307593	0.299868	0.576567	0.359126	2.23294	1.66821	0.767089	1.71249	10.0867	6.48909	1.06977	2.55904	1.64755	10.7709	10.5244	3.21851	0.450217	0.247289	0.278218
189	T	23.043	570.369	98.0062	553.692	1204.14	45.8625	0.0562231	272.086	18.5447	0.977939	0.0035721	16.6939	4.94847	4.75234	61.1678	0.0442097	0.054251	0.687862	0.662125	1.08604	0.905139	0.501727	13.1298	1.4828	0.435809	1.57271	0.9981	3.23721	3.21307	1.91e-05	0.320454	0.606402	0.435698	2.64076	1.82582	0.827822	1.96824	12.2873	6.75543	1.15405	2.82743	1.8598	12.2436	8.82022	2.12441	0.527755	0.340655	0.312667
197	T	73.55	735.076	253.691	660.576	1598.43	71.7214	0.0562231	415.9	31.9786	0.62977	0.649833	14.0751	4.7788	4.701	62.8299	0.0442097	0.183276	0.154328	0.634905	1.03444	1.11627	0.31751	16.0778	2.42146	0.366579	1.58499	1.61097	4.19122	2.19568	0.00196686	0.445563	1.41689	0.660832	3.88458	4.68821	2.08149	2.57565	14.7911	9.80519	2.31512	2.4758	2.30567	13.9172	10.3129	2.6394	0.449842	0.353523	0.503443
198	T	68.4756	602.672	196.941	504.705	1568.25	67.435	0.0562231	307.6	21.7537	0.506788	0.461165	11.0336	4.41313	3.27176	45.1925	0.0442097	0.11089	0.578918	0.496043	1.02642	0.760241	0.386695	11.0076	1.37817	1.16519	1.39637	1.51024	3.66932	1.97116	1.91e-05	0.472428	1.09639	0.577881	2.7374	3.03293	1.39624	1.75078	8.23207	5.8091	1.15039	2.14652	1.86401	6.81755	5.08889	1.35506	0.318195	0.303194	0.401411
200	T	20.9951	504.765	111.154	539.46	914.79	17.2867	0.0562231	194.55	15.6553	0.646654	0.0035721	10.8044	5.626	5.39702	77.1733	0.0998562	0.0748968	0.595258	0.745706	1.34895	1.1416	0.436234	18.0835	2.58111	0.548239	1.01302	0.757965	2.31335	2.96654	1.91e-05	0.254397	0.833141	0.576878	1.73395	1.56441	0.727221	1.4362	5.9345	3.5224	0.666029	2.61616	1.19978	7.1996	4.18828	0.898842	0.424568	0.126197	0.328783
201	T	28.5991	428.204	122.538	477.973	1016.84	21.6358	0.0562231	142.93	11.4738	0.361801	0.566616	7.91916	4.14186	4.76656	63.8816	0.0442097	0.096944	0.589611	0.500077	1.1767	1.09134	0.278535	16.621	2.35847	0.26975	0.757163	0.994336	2.4539	2.21591	1.91e-05	0.339194	0.549668	0.407891	1.23695	1.319	0.771208	1.85823	4.73533	3.31058	0.705975	3.38866	0.911287	6.5187	3.82802	0.793678	0.27342	0.20645	0.281479
205	T	15.5569	478.855	115.04	472.763	767.171	14.0284	0.0562231	227.044	16.9112	0.521351	0.292498	8.27147	4.21033	4.85047	66.2077	0.0442097	0.0407186	0.660981	0.63805	1.20796	1.13448	0.433058	17.5033	2.68458	0.306943	0.70436	0.390481	1.21102	2.73136	1.91e-05	0.164811	0.698154	0.826778	1.72862	1.90979	0.915441	1.57579	4.9515	3.00986	0.439204	2.23227	1.46251	6.85934	2.85188	0.572875	0.314162	0.246859	0.206693
206	T	13.1675	394.199	103.586	407.735	663.154	13.1481	0.0562231	192.182	16.4419	0.431816	0.12966	7.84684	3.59159	3.59334	50.7209	0.0442097	0.0106035	0.520991	0.499311	0.902805	0.773155	0.363538	13.2166	1.91049	0.28668	0.684896	0.360327	1.33128	2.4414	1.91e-05	0.107656	0.248026	0.275431	0.939371	0.617266	0.318098	1.26453	4.15918	2.35452	0.530703	2.38706	0.978158	5.63525	2.72359	0.699677	0.193319	0.0748025	0.188418
207	T	20.6059	604.622	188.143	615.339	985.659	17.2656	0.0562231	384.885	32.254	0.636732	0.0035721	14.2344	4.53445	4.4748	61.5254	0.0676762	0.0106035	0.594194	0.649337	1.12082	0.982971	0.399478	16.0527	2.62208	0.270273	0.916153	0.646108	1.56045	2.69517	1.91e-05	0.13447	0.808789	0.718393	2.82404	2.61968	1.09882	2.08915	8.91686	5.31847	1.14313	2.82803	1.77326	9.81662	5.28555	1.29684	0.276869	0.200665	0.304402
209	T	32.2466	259.253	94.5832	297.614	658.785	14.9044	0.115135	79.4044	7.79142	0.0903487	0.246562	4.78141	3.57335	3.50037	51.7164	0.0442097	0.0244359	0.547207	0.513104	0.974804	0.987751	0.196233	13.2916	1.96498	0.210524	0.829356	0.740661	2.1643	2.4903	1.91e-05	0.210875	0.67446	0.439015	1.57785	1.38472	0.587847	1.51307	4.08376	2.36062	0.434502	2.64492	0.636023	4.7415	2.50382	0.519862	0.283475	0.0987503	0.197757
215	T	15.9246	324.834	41.6044	309.935	776.308	18.6717	0.0562231	111.894	12.6278	0.380583	0.0035721	6.40426	2.96263	3.37353	45.638	0.0442097	0.0163366	0.638995	0.53602	0.739627	0.754519	0.344961	11.9211	2.05207	0.214588	0.815556	0.706083	2.25128	2.41382	1.91e-05	0.184636	0.223481	0.235422	1.50447	0.628506	0.364554	1.48234	5.30493	3.6144	0.481475	3.00974	0.925495	5.7846	5.32555	1.2958	0.239891	0.185724	0.210855
216	T	20.5945	588.391	72.0912	508.175	1462.74	25.0851	0.0562231	221.707	26.2907	0.694207	0.0035721	13.0669	4.85366	4.9261	67.992	0.0442097	0.106558	0.618977	1.1717	1.16352	1.21693	0.877951	18.5221	3.02927	0.561758	2.07243	1.2968	3.51513	4.40596	0.0699136	0.452802	0.469276	0.570807	1.83922	1.15188	0.759224	1.38865	7.93752	5.44388	0.694551	2.8591	1.41735	8.74807	8.58052	2.41051	0.337715	0.205286	0.34042
217	T	35.38	637.325	282	683.99	1571.82	82.5183	0.0562231	359.475	50.0073	0.799144	0.0035721	21.9954	5.14529	5.35969	73.3761	0.0442097	0.090407	0.619379	0.782566	1.17166	1.21127	0.396286	19.4477	3.07359	0.257896	0.675261	0.648996	1.56726	2.11164	0.0411693	0.277403	0.365982	0.229866	1.35655	1.3119	0.825687	1.37163	5.06256	4.14538	0.879315	2.93019	0.626125	5.98992	5.30936	1.22398	0.362845	0.212264	0.410677
219	T	21.4557	342.364	64.9598	366.879	1196.07	37.7076	0.167554	134.097	13.5782	0.283132	0.212796	8.45622	4.98476	4.62798	70.4748	0.0442097	0.0282037	0.59436	0.350541	1.39967	1.16346	0.238708	19.5131	3.22024	0.183233	0.879721	0.748298	2.46676	1.61062	1.91e-05	0.258672	0.296194	0.243983	0.712585	0.777456	0.459229	1.13793	3.23516	2.69233	0.687973	2.76351	0.656748	3.95736	4.25574	1.25552	0.184987	0.228651	0.179861
220	T	15.0788	261.649	53.4229	251.847	856.357	26.6792	0.53976	109.091	17.9323	0.322231	0.0035721	7.12595	4.10174	3.75246	56.7658	0.0442097	0.0162917	0.656528	0.383406	0.834445	1.09487	0.137853	15.3221	2.33133	0.190594	0.739861	0.69195	1.95403	1.66417	1.91e-05	0.127813	0.299382	0.235805	0.71138	0.65656	0.468532	1.33655	2.4741	1.86534	0.400368	2.81937	0.546989	2.80682	2.84021	0.891532	0.195195	0.0595592	0.160444
221	T	32.4518	471.876	99.248	433.246	1514.75	43.891	1.33385	184.271	21.9958	0.550166	0.0149413	10.5851	4.65521	4.93041	66.5706	0.0442097	0.0706384	0.559651	0.458475	1.11973	1.23257	0.165805	17.95	2.78896	0.245699	1.18104	1.24644	4.00047	1.9284	1.91e-05	0.380473	0.545072	0.455495	1.31337	1.38838	0.777254	1.72706	6.44776	3.88066	0.98967	3.2326	1.04539	6.54295	5.64946	1.7762	0.293391	0.256991	0.289314
241	T	53.3401	602.413	150.982	622.114	1729.56	58.1735	0.0562231	289.836	26.0419	0.609757	0.279008	11.2968	4.75232	5.0211	67.2152	0.0442097	0.16017	0.643951	1.05384	1.39556	1.13397	0.45191	17.2327	2.78717	0.411186	2.13149	2.16023	5.81944	2.95921	0.0199403	0.562979	0.441927	0.291973	1.22143	1.14539	0.614156	1.24585	3.14558	2.07339	0.354372	2.80931	0.931502	3.70862	1.78794	0.439973	0.314545	0.0936046	0.208895
242	T	57.0213	857.256	206.063	887.507	2465.65	80.1397	0.0562231	408.719	34.4881	0.988365	0.397563	16.7616	4.84999	5.39367	68.9743	0.0442097	0.274994	0.647935	1.55525	1.33297	1.31719	0.532345	18.3032	2.93752	0.637292	3.5799	3.02055	8.13718	5.85962	0.098041	0.761098	0.711527	0.586008	2.2113	2.28316	0.887571	1.90818	9.2588	5.5784	1.08038	2.70681	2.04056	11.993	7.23624	1.44413	0.446641	0.353418	0.5805
248	T	55.3678	678.238	196.516	534.375	1350.02	57.7526	0.0562231	205.485	27.3704	0.657476	0.367421	11.1419	4.10654	4.72521	60.1145	0.0442097	0.211156	0.798884	0.557135	0.597371	1.20645	0.371689	17.9594	2.93636	0.370708	2.14942	1.68931	7.25455	4.29282	0.110277	0.435759	3.00803	0.940078	11.2388	6.53961	2.55464	4.03121	24.858	14.8305	3.05861	2.65767	3.66693	15.5016	10.9534	3.69888	0.601538	0.545238	0.719104
249	T	45.166	473.467	170.689	512.655	922.038	60.2514	0.0702788	141.863	24.2783	0.0722789	0.366675	8.14215	4.03388	4.01583	54.8346	0.0442097	0.103932	0.614503	0.677476	1.12402	1.15599	0.221158	15.4098	2.33329	0.277658	1.64023	0.992328	4.20434	2.65595	1.91e-05	0.289516	1.35631	0.640398	4.84735	4.02056	1.27397	2.04036	14.0235	7.07075	1.66783	2.37935	2.22173	9.78871	5.83612	1.7507	0.303431	0.245815	0.407665
250	T	51.2389	596.289	158.496	572.889	1069.76	43.7316	0.0562231	160.034	19.1682	0.0722789	0.398746	9.26972	5.2557	5.06844	70.3784	0.0442097	0.16289	0.685243	0.879569	1.33828	1.34363	0.307792	18.7702	2.94993	0.380757	1.92308	1.51275	5.41116	3.88753	1.91e-05	0.418043	2.27417	0.483051	8.10412	5.47149	1.64845	2.99475	23.239	11.8136	2.21215	2.40342	2.75488	15.4359	10.6059	3.00277	0.557423	0.430579	0.530759
259	T	29.8503	426.65	134.033	469.059	1306.66	38.8491	5.86304	135.803	15.3549	0.364975	0.215292	8.79703	4.57861	4.66745	61.1513	0.0442097	0.0106035	0.601979	0.801539	1.07217	1.03288	0.269662	15.8944	2.71906	0.25543	0.86049	0.646027	2.50415	3.01935	1.91e-05	0.199201	0.357948	0.230057	0.919333	1.08618	0.603201	0.963846	4.23538	2.88465	0.643702	1.88701	0.542909	6.26618	4.56947	0.927388	0.261436	0.0872392	0.235124
260	T	66.8453	623.819	252.093	783.713	1585.72	70.7738	11.9029	147.917	38.4864	0.49201	0.36779	11.6334	4.28782	4.34293	66.3447	0.0442097	0.153884	0.619462	0.696193	1.28507	1.06475	0.322527	17.1794	2.92566	0.342948	1.73419	1.45932	4.66476	3.42639	1.91e-05	0.332346	0.73382	0.339371	1.37573	1.74282	0.797822	1.30028	6.48526	3.67589	0.772436	1.9121	1.12179	7.61607	4.02995	0.85963	0.309007	0.245308	0.297193
261	T	53.1061	706.921	234.663	881.371	1728.95	58.8878	10.5345	178.147	31.8813	0.360267	0.407535	12.6998	6.2069	6.30879	92.0331	0.0442097	0.245567	0.935113	1.29906	0.829761	1.84322	0.563494	25.9494	4.2075	0.513844	3.09166	2.04469	7.36341	4.96904	1.91e-05	0.561024	1.95125	0.691075	5.65362	5.61635	2.18801	3.32986	24.3659	10.658	1.96955	2.95934	4.33882	26.544	13.9626	2.9604	0.804804	0.531594	0.575515
262	T	25.3983	691.36	206.622	610.921	1453.87	17.7912	0.0562231	294.612	7.59167	0.731921	0.0035721	15.9298	4.72002	4.64071	62.9758	0.0442097	0.0779821	0.292383	1.30979	1.2194	1.17449	0.949138	16.3211	2.68589	0.686745	1.49358	1.15607	2.40248	5.0583	0.263913	0.33735	0.480236	0.487957	1.90412	1.93418	0.876511	1.22574	9.17726	8.19149	1.5912	2.102	2.20466	13.1513	9.17723	2.50086	0.858124	0.48386	0.513315
272	T	15.0843	422.198	130.255	544.603	1153.21	21.0701	1.33657	211.144	12.6005	1.02398	0.0035721	16.8794	4.24717	3.82204	51.7278	0.0442097	0.0553127	0.580291	0.836487	0.951987	0.865689	0.367011	11.149	1.64136	1.00064	1.17615	0.813058	1.99514	2.90317	1.91e-05	0.304475	0.285753	1.69641	1.03013	0.742478	0.507555	1.18758	5.58467	3.13847	0.581842	1.57883	0.985753	6.18711	4.00808	0.55582	0.318841	0.23403	0.170413
277	T	11.6243	397.397	106.6	422.605	826.182	23.521	0.0562231	271.547	17.7174	0.637473	0.0035721	13.9336	4.51156	5.02266	72.5076	0.0442097	0.0474163	0.593356	1.41207	1.15265	1.31472	0.6979	18.1054	2.85323	0.233076	1.12388	0.426235	1.21809	3.49802	0.138958	0.0665901	0.40401	0.921125	1.04994	1.26687	0.628249	0.943922	4.36355	2.71933	0.479513	1.54769	0.779107	5.02997	3.57369	0.837449	0.308421	0.0980765	0.251074
279	T	34.4772	763.86	198.583	1016.14	1432.24	50.7199	0.0562231	437.235	37.7376	1.51738	0.0035721	36.7727	5.2603	5.54224	78.4368	0.0442097	0.119664	0.682365	1.20086	1.54547	1.408	0.668152	21.2369	3.12105	0.0614489	1.54185	1.16659	3.28066	4.81647	0.0658723	0.32549	0.81214	1.33447	2.3168	2.18908	1.19788	1.67756	7.78643	4.57549	0.940012	1.81053	1.42629	10.2587	6.41759	1.50599	0.455693	0.406635	0.486915
281	T	31.6639	964.939	126.852	1171.49	2183.57	45.128	0.0562231	615.922	36.2001	1.38828	0.0035721	35.237	7.16245	7.46716	103.325	0.0442097	0.276338	0.536809	1.3327	2.192	1.66387	0.650786	27.4545	4.13904	0.0614489	2.12126	1.76945	5.50943	3.68368	0.0345031	0.417853	0.929467	1.19462	3.99281	2.45205	0.99125	2.401	16.4676	8.61114	1.26552	1.97425	3.08412	16.0037	10.8957	2.47538	0.628011	0.480679	0.610446
302	T	25.2999	556.968	88.4233	682.32	1374.07	46.5422	0.0562231	239.416	18.1103	0.426656	0.265057	13.97	4.35451	4.12558	62.4605	0.0442097	0.0106035	0.545344	0.661249	1.1305	1.10568	0.19779	16.8664	2.86592	0.355076	1.43699	1.09987	4.35888	2.15439	1.91e-05	0.328176	0.33052	0.606353	1.2575	1.08908	0.778073	1.3615	6.46566	2.9638	0.773694	1.52	1.18947	7.2817	5.18334	1.54524	0.394913	0.16463	0.246623
303	T	38.0492	451.976	91.7587	429.771	1488.27	35.9176	0.640455	152.149	28.1953	0.44595	0.0542078	12.6743	5.63927	4.90316	63.2585	0.0442097	0.122685	0.625318	0.57191	1.23814	1.04052	0.392298	14.7829	2.25875	0.53263	1.02094	1.49819	3.53811	1.5441	1.91e-05	0.552025	0.482132	0.872653	1.46803	0.992486	0.725493	1.29406	2.90146	2.39254	0.550981	2.46151	0.814257	3.35501	2.35256	0.796053	0.437449	0.0595592	0.188187
307	T	14.0264	365.989	170.527	537.689	597.402	18.8701	0.0562231	118.851	8.24068	0.522398	0.18592	5.70199	2.61553	1.60396	21.9964	0.0442097	0.102097	0.896843	1.43235	0.614008	0.496738	0.821039	5.03712	0.685295	1.45619	1.07554	0.65711	1.45037	5.54806	0.052681	0.196236	1.02499	1.10288	1.9951	2.31447	0.803844	1.71545	10.0909	4.72211	1.01454	2.64574	2.03758	10.6357	4.41956	0.868643	0.409381	0.185319	0.592311
313	T	55.3276	527.839	166.839	640.798	1580.38	71.0628	8.20535	208.128	22.9132	0.477521	0.286933	12.4263	4.66143	5.10702	73.2255	0.0442097	0.201183	0.542972	0.744343	1.16465	1.23807	0.394322	19.6375	3.16661	0.34786	1.68055	1.45535	4.82456	2.98792	1.91e-05	0.338195	1.24638	0.579581	2.44946	2.13964	0.97273	1.9092	5.74283	3.68202	0.85058	2.31417	1.2992	5.1088	3.25552	0.891836	0.160492	0.148429	0.128525
314	T	30.2616	535.301	134.524	582.781	1427.07	41.9183	0.0562231	297.571	18.4787	0.367773	0.0138502	19.6314	5.12172	5.62737	76.0275	0.0442097	0.0560827	0.649789	0.803945	1.29502	1.4401	0.517023	19.7224	3.25795	0.0614489	1.69645	1.01889	3.35367	3.20789	0.0233735	0.429316	0.905646	0.788171	2.31881	2.83893	1.35334	1.91846	11.1856	8.06958	1.7805	1.78616	2.26054	16.2733	13.0119	3.21567	0.403806	0.454821	0.458802
315	T	27.2036	1028.58	160.102	1041.38	2703.42	84.7119	0.0562231	570.158	53.8163	1.36969	0.0035721	43.3368	7.5368	7.20883	100.423	0.0442097	0.132993	0.768392	1.46727	1.7159	2.03662	0.800361	26.0058	4.59606	0.723775	2.64058	1.8404	5.50308	5.82611	0.239786	0.381249	0.545873	0.687118	2.45398	1.6538	0.92548	1.39086	13.0532	8.36407	1.60009	1.64803	2.24894	15.8628	13.201	3.18715	0.297825	0.589634	0.607329
316	T	32.4053	742.167	128.975	744.471	1895.99	66.8963	0.0562231	360.835	24.4636	0.911063	0.180912	19.3912	4.04881	4.67529	57.2531	0.0442097	0.15046	0.589283	1.14926	1.1281	1.17183	0.570362	15.9317	2.40996	0.55818	2.06445	1.21388	4.41816	3.36146	0.130445	0.406858	0.894297	0.796355	2.28076	2.17757	1.18138	1.61334	7.97211	5.322	0.886556	2.245	1.63663	8.41692	7.66677	2.13378	0.439028	0.137044	0.490003
325	T	43.1474	585.844	173.237	681.64	1418.9	54.2569	0.0562231	394.717	26.5084	0.730206	1.00041	17.0501	4.63922	4.58239	63.8347	0.0442097	0.133813	0.636694	0.663817	1.17644	1.19915	0.444611	18.2682	2.8978	0.330428	1.60915	1.21121	4.22638	2.79966	0.0948115	0.482026	0.55394	0.612913	1.61905	1.97274	0.932784	1.10522	7.36051	4.6142	1.12044	1.23318	0.948765	8.34956	5.51934	1.66304	0.387534	0.315713	0.462704
326	T	12.7244	277.549	73.9728	330.857	538.688	11.6373	0.154698	67.8567	20.4568	0.36207	0.0356419	6.86986	2.57228	2.83562	38.8481	0.0442097	0.0106035	0.633679	0.430174	0.74034	0.594406	0.400445	10.3964	1.64472	0.0614489	0.692643	0.157716	0.896231	1.791	1.91e-05	0.0320515	0.399868	0.557909	1.23179	1.02675	0.51569	1.1271	5.65323	2.66584	0.593187	1.09665	1.25306	7.09721	3.32676	0.564319	0.271311	0.289689	0.073466
341	T	21.4931	434.253	91.8438	434.428	814.283	24.5624	0.0562231	294.785	11.1975	0.578755	0.294545	10.9461	4.66859	4.9644	68.1821	0.0442097	0.0106035	0.349544	0.653369	1.17604	1.31862	0.402281	17.8543	2.99315	0.38935	1.38121	1.06729	3.48236	3.24153	1.91e-05	0.294838	0.460546	0.348188	1.39428	1.44657	0.628322	1.26451	6.7411	4.78516	0.852935	2.70016	1.14468	7.2848	6.08198	1.31339	0.336955	0.294469	0.421812
342	T	13.8452	379.007	72.4007	376.298	647.363	11.806	0.0562231	261.331	18.1728	0.509613	0.0035721	10.2202	2.79637	3.05311	41.3438	0.0442097	0.0106035	0.628461	0.759489	0.805316	0.856519	0.370048	11.0785	1.68974	0.355773	1.22897	0.825207	2.70147	3.07236	1.91e-05	0.292526	0.472799	0.619819	1.17381	0.739149	0.441603	1.08697	3.77145	3.21094	0.438949	2.44841	0.619556	4.39397	4.0579	1.1158	0.298252	0.264792	0.225657
343	T	20.6501	562.276	105.945	574.626	963.618	18.4734	0.0562231	395.303	26.6033	0.82405	0.129943	15.7314	3.13224	3.86624	52.396	0.0442097	0.149642	0.561314	0.885844	1.06155	0.937222	0.632832	13.9901	2.22383	0.248794	1.67938	1.40874	3.74728	4.2318	0.0599593	0.321766	0.473523	0.481578	1.21628	1.09657	0.510332	1.03563	6.76916	4.60042	0.800849	1.92874	1.30519	7.09469	6.71675	1.63763	0.457281	0.389414	0.360314
345	T	19.6086	388.767	78.9535	423.53	969.04	17.2701	0.0562231	252.066	19.4353	0.724733	0.419235	11.4297	5.39514	5.03272	72.1624	0.0442097	0.0106035	0.539336	0.95987	1.32397	1.42731	0.483534	19.319	3.37787	0.490209	1.51135	1.04836	2.96458	3.85521	1.91e-05	0.314082	0.51431	0.491637	1.14396	0.883359	0.481482	1.19429	4.49539	2.61608	0.416617	2.75416	0.670836	4.87735	4.03435	0.83728	0.254137	0.228077	0.404332
360	T	61.2437	898.061	263.982	983.013	2264.81	73.2488	0.673481	399.492	30.958	1.14079	0.672818	25.6312	7.867	7.84839	111.825	0.0442097	0.132518	0.786237	1.36485	2.20136	2.20174	0.889354	29.0105	4.99611	0.713632	2.74509	2.06376	6.59138	5.1837	0.0421484	0.642252	0.810914	0.682766	4.18322	3.09284	1.12341	2.28802	20.0063	10.2271	1.63283	3.77832	2.9462	17.2734	10.6535	2.26532	0.733053	0.46544	0.616007
361	T	33.8402	703.141	184.869	717.048	1588.96	38.0702	0.0562231	348.036	16.9566	1.0405	0.0035721	20.1792	4.66884	5.43306	73.916	0.0442097	0.187925	0.536502	1.07243	1.42984	1.29827	0.527389	18.7239	3.07679	0.0614489	2.17421	1.48077	4.14998	4.33274	1.91e-05	0.488636	0.690383	0.753929	2.35071	2.06349	0.858841	1.54505	10.5785	6.18852	0.852519	2.68716	1.42412	9.84889	6.59327	1.40667	0.509482	0.453222	0.429896
362	T	45.3639	685.177	196.22	655.207	1357.05	51.123	3.66316	282.846	20.2086	0.90442	0.251777	17.2347	6.45475	6.73975	90.2972	0.0442097	0.28954	0.766803	1.42864	1.92601	1.67593	0.679295	24.6925	4.05673	0.246255	2.83213	1.98077	4.80112	6.20032	0.211907	0.524849	0.870266	0.650006	6.37501	3.11369	1.19294	2.73292	21.3276	11.67	1.67917	2.99953	2.65174	19.2277	11.8924	2.46534	0.351056	0.398311	0.540759
363	T	30.4116	784.221	237.17	982.702	1384.44	51.3807	0.0562231	438.77	37.6471	1.52932	0.0035721	27.017	6.14795	5.96695	82.5379	0.0442097	0.0106035	0.624895	0.991958	1.50919	1.54745	0.657732	21.6093	3.43741	0.248145	1.31096	1.05942	3.14683	2.85691	1.91e-05	0.349803	1.35077	0.912	3.9102	3.95787	1.17261	2.20099	16.0911	8.33901	1.40307	3.11209	2.09106	15.1789	6.89756	1.60488	0.509063	0.444106	0.542575
364	T	58.0181	595.162	167.895	714.171	1322.02	52.3271	0.0562231	275.008	28.0697	0.865926	0.0035721	18.8279	6.03344	5.99728	80.4315	0.0442097	0.0786907	0.618829	0.779238	1.47483	1.54703	0.461935	22.1678	3.79056	0.37744	1.5948	1.45951	3.65173	2.64701	1.91e-05	0.410681	0.985849	0.945562	1.73482	1.77681	0.77287	1.49628	6.68963	3.98103	0.698706	3.00012	1.1963	7.21272	3.70077	0.77287	0.282361	0.256274	0.368092
365	T	45.6197	545.506	139.514	591.933	1228.63	41.6934	0.0562231	247.479	31.6969	0.693111	0.0035721	19.3503	3.53709	4.21579	52.5906	0.0442097	0.0106035	0.634061	0.747273	0.921362	0.969847	0.373229	14.1508	2.22243	0.144923	1.36604	1.07764	2.957	2.62981	1.91e-05	0.34648	0.749712	0.518839	1.50603	1.6372	0.640963	1.41014	5.68561	3.27952	0.647629	2.53836	0.980018	5.7538	3.04627	0.688949	0.363701	0.207413	0.309984
[truncated: 228 more columns]

## Sheet: Figure 3 e
Figure 3 e
Training set				Validation set
M		F		M		F
predict	trueT	predict	trueT	predict	trueT	predict	trueT
0.326618	N	0.374734	N	0.307185	N	0.0958127	N
0.440617	N	0.171194	N	0.326606	N	0.531428	N
0.210634	N	0.300178	N	0.296179	N	-0.291108	N
0.279519	N	0.311621	N	0.126806	N	0.333921	N
0.293061	N	0.339478	N	0.508288	N	0.221123	N
0.255357	N	-0.00158417	N	0.290652	N	0.440796	N
0.160435	N	0.344834	N	0.536734	N	-0.257971	N
0.276427	N	0.32763	N	0.410042	N	-0.1824	N
-0.0877892	N	0.459706	N	0.405085	N	0.223875	N
-0.0580028	N	0.467021	N	0.51084	N	0.298245	N
0.402222	N	0.247065	N	0.352062	N	0.501415	N
0.417913	N	0.345888	N	0.804017	T	-0.134031	N
0.347856	N	0.218654	N	0.332073	T	0.530196	T
0.269414	N	0.498915	N	0.714141	T	1.00838	T
0.393685	N	0.0663435	N	1.13609	T	1.02945	T
0.341268	N	-0.0229524	N	0.42848	T	1.12059	T
0.228289	N	0.149187	N	0.675666	T	1.3085	T
0.299411	N	0.213716	N	0.764518	T	1.16758	T
0.357238	N	0.126963	N	0.619669	T	0.99168	T
0.314028	N	0.108844	N	1.11786	T	0.973012	T
0.38149	N	0.0875834	N	1.15076	T	1.05236	T
0.352763	N	0.206845	N	0.684566	T	0.81054	T
0.324704	N	-0.0199141	N	0.864824	T	1.07195	T
0.326697	N	-0.104928	N	1.03312	T	1.10316	T
0.357937	N	0.228442	N	0.88673	T	1.43773	T
0.067493	N	-0.00190067	N	0.957938	T	0.657539	T
0.362082	N	0.35725	N	1.26379	T	0.726658	T
0.0997007	N	0.385562	N	0.862426	T	1.06165	T
0.230434	N	0.0917861	N	1.06667	T	0.678349	T
0.162196	N	-0.024921	N	0.695941	T	0.823967	T
0.958709	T	-0.0522157	N	0.611329	T	1.14038	T
1.01567	T	-0.0510229	N	0.879473	T	0.672599	T
0.901945	T	0.253649	N	0.98395	T	1.16187	T
0.87706	T	-0.129709	N	1.11646	T	0.589222	T
0.893122	T	0.334325	N	0.982372	T	0.725274	T
0.983699	T	0.117265	N	1.01339	T
0.66368	T	-0.0851822	N	1.45411	T
0.882939	T	0.217398	N
0.755984	T	0.029869	N
0.766233	T	0.318104	N
0.958292	T	0.0519364	N
1.05491	T	0.228172	N
1.11035	T	-0.0460492	N
1.06805	T	0.196314	N
0.540366	T	0.274516	N
1.00507	T	-0.100235	N
0.726654	T	-0.112677	N
1.28825	T	0.098921	N
1.13194	T	0.219993	N
1.41125	T	0.703452	T
0.816957	T	0.598419	T
0.829689	T	1.02353	T
0.808644	T	0.457041	T
0.761773	T	0.938887	T
1.07907	T	0.639455	T
0.709708	T	0.972241	T
1.04362	T	0.822478	T
0.865407	T	0.70195	T
0.59831	T	1.23815	T
0.467929	T	0.749203	T
0.76432	T	0.738872	T
1.02497	T	1.48992	T
0.644325	T	1.32545	T
0.97249	T	1.09336	T
0.71423	T	0.816292	T
0.774532	T	0.822771	T
0.709766	T	0.941016	T
1.02567	T	1.091	T
1.2664	T	1.34215	T
0.962173	T	1.22722	T
0.67804	T	0.9047	T
0.591371	T	0.956035	T
0.964481	T	1.16414	T
0.987193	T	0.880336	T
0.809806	T	0.989884	T
0.661288	T	0.89999	T
0.635353	T	0.804052	T
0.81579	T	0.835244	T
0.806993	T	0.740732	T
0.909257	T	0.79047	T
0.985509	T	0.687084	T
0.871682	T	0.853406	T
0.989254	T	0.731683	T
1.07225	T	1.2367	T
1.078	T	1.07053	T
0.898412	T	1.15193	T
0.704042	T	1.23882	T
1.07714	T	0.947055	T
0.906838	T	0.742341	T
0.773898	T	1.21924	T
0.912353	T	1.04032	T
1.17564	T	0.72336	T
1.28026	T	0.703588	T
0.950216	T	0.895092	T
1.33719	T	0.772284	T
1.43271	T	1.11796	T
1.08168	T	1.02895	T
1.03126	T	0.894824	T
0.77701	T	0.954676	T
0.999395	T	0.936573	T
1.0846	T	0.778459	T
1.23046	T	0.90363	T
1.05637	T	1.21678	T
1.21287	T	1.46238	T
0.827814	T	0.9851	T
0.751929	T	0.764506	T
0.574155	T	1.13064	T
1.02264	T	1.17856	T
0.81238	T	1.00661	T
0.639723	T	0.72473	T
0.556885	T	1.26469	T
0.560855	T	0.933743	T
0.385587	T	1.21995	T
1.05037	T	0.840843	T
0.987475	T	0.572671	T
0.766568	T	0.829371	T
0.986071	T	1.16504	T
1.05046	T	1.12558	T
1.19555	T	0.763915	T
1.19268	T	0.850724	T
1.08043	T	0.917387	T
1.07372	T	1.03381	T
1.17077	T	0.662635	T
0.856199	T	0.924878	T
1.18112	T	0.662855	T
1.02281	T	0.808234	T
0.722745	T	0.829839	T
1.42199	T	0.814054	T
0.851322	T	1.02722	T
1.29758	T	0.732591	T
0.852329	T	0.915207	T
0.689845	T	0.702642	T
0.751261	T	0.373802	T
0.92029	T	1.11645	T
		0.926625	T
		1.10263	T
		0.792558	T
		0.933334	T
		0.930336	T
		0.892726	T
		1.16905	T
		0.977491	T
		0.649272	T
		1.0618	T
		0.734418	T
		1.07881	T
		0.891662	T
		0.529229	T
		0.793556	T
		0.994562	T
		1.04752	T
		0.834666	T
		0.849878	T
		1.23425	T
		1.12056	T
		0.673392	T
		0.808975	T
		1.07171	T

## Sheet: Figure 3 f
Figure 3 f
Training set				Validation set
M		F		M		F
predict	trueT	predict	trueT	predict	trueT	predict	trueT
0.244426	N	0.199159	N	0.226167	N	0.184234	N
0.285505	N	0.160394	N	0.153873	N	0.236303	N
-0.0274358	N	0.352581	N	0.0463842	N	0.285391	N
0.0593355	N	0.259349	N	0.0348142	N	0.687531	N
0.324617	N	0.154017	N	0.0996243	N	0.298494	N
0.254672	N	0.209897	N	0.338034	N	0.144806	N
0.096262	N	0.101073	N	0.224659	N	-0.181904	N
0.126272	N	0.435582	N	0.567189	N	-0.136404	N
0.117909	N	0.676928	N	0.607393	N	0.2041	N
0.206468	N	0.433673	N	0.366987	N	0.258202	N
0.318505	N	0.244534	N	0.560385	N	0.667719	N
0.172972	N	0.144563	N	0.584827	T	-0.166847	N
0.0714672	N	0.0237793	N	0.442818	T	0.479842	T
0.230656	N	0.252586	N	0.684698	T	0.912313	T
0.104137	N	0.161451	N	1.02628	T	0.794334	T
0.180008	N	-0.000795901	N	0.520927	T	0.821254	T
0.46409	N	-0.041744	N	1.08429	T	1.32864	T
0.204062	N	0.395359	N	1.01424	T	1.17319	T
0.370242	N	0.489001	N	1.18566	T	1.16114	T
0.300006	N	0.514089	N	1.15024	T	0.840805	T
0.158788	N	0.255284	N	1.35251	T	0.294214	T
-0.0456941	N	0.184035	N	0.954338	T	0.206742	T
0.142575	N	-0.189645	N	0.785071	T	1.14678	T
0.347199	N	0.0702788	N	1.10567	T	1.31856	T
0.0199305	N	0.172108	N	0.528554	T	1.36005	T
-0.0401586	N	0.263092	N	0.900266	T	0.910738	T
-0.077181	N	0.0194601	N	1.70709	T	0.694031	T
-0.0161711	N	0.0928371	N	0.917866	T	1.14408	T
-0.0799463	N	-0.0169698	N	1.17137	T	0.935286	T
0.32225	N	0.119884	N	0.840265	T	0.589762	T
0.980503	T	-0.200248	N	1.11799	T	0.90004	T
0.832424	T	0.226447	N	0.8327	T	0.437243	T
1.19897	T	0.25289	N	0.592896	T	0.833194	T
1.14783	T	0.0472043	N	0.961553	T	0.319875	T
0.913571	T	0.412769	N	1.1915	T	0.650494	T
0.87895	T	0.387884	N	0.717865	T
0.80769	T	0.101038	N	1.23182	T
0.913007	T	0.07772	N	0.983993	T
0.691712	T	0.161075	N
1.03504	T	0.0930891	N
0.805591	T	0.373361	N
0.983567	T	0.14809	N
0.903974	T	-0.0482463	N
0.867416	T	-0.119697	N
0.717509	T	-0.0746421	N
0.930306	T	0.10207	N
0.843385	T	0.0630068	N
1.12719	T	-0.201956	N
1.08171	T	0.0617962	N
1.10344	T	0.550537	T
1.10574	T	0.600786	T
1.12262	T	0.85435	T
1.13614	T	0.756342	T
1.02362	T	1.15249	T
1.05794	T	0.728135	T
0.706993	T	0.822054	T
1.02742	T	0.774907	T
0.668117	T	0.797594	T
0.771496	T	1.0508	T
0.627084	T	0.793965	T
0.660598	T	0.834768	T
1.20933	T	1.48772	T
0.693347	T	1.11269	T
1.01714	T	1.10798	T
0.831285	T	0.724008	T
1.11195	T	1.09468	T
0.846018	T	0.812798	T
1.26026	T	0.9403	T
1.21479	T	1.22804	T
0.984994	T	1.00196	T
0.779977	T	0.900351	T
1.04008	T	1.0246	T
0.969413	T	1.09113	T
1.01771	T	0.986791	T
1.10498	T	0.947313	T
0.91903	T	0.845065	T
1.14262	T	0.786207	T
1.08607	T	0.914582	T
1.01592	T	0.875687	T
1.07571	T	1.18143	T
0.694709	T	1.19501	T
0.996981	T	1.11677	T
0.724716	T	0.604391	T
0.74945	T	1.13462	T
0.720591	T	0.795507	T
0.791148	T	1.15596	T
1.00028	T	0.676341	T
1.0417	T	0.967024	T
0.975392	T	0.536811	T
0.750725	T	1.11104	T
1.12488	T	1.3896	T
1.27612	T	1.17405	T
0.808786	T	0.641415	T
1.09222	T	0.823617	T
1.13516	T	0.788788	T
0.91213	T	1.02595	T
1.44808	T	1.19196	T
1.19095	T	1.05389	T
0.846665	T	0.856915	T
1.04811	T	0.837145	T
0.942464	T	1.03119	T
0.755471	T	0.832491	T
0.802314	T	1.21557	T
1.08655	T	1.09415	T
0.702346	T	1.28586	T
0.86429	T	1.03381	T
0.672871	T	1.06454	T
1.11541	T	1.21006	T
1.05444	T	1.04249	T
1.00659	T	0.999778	T
0.773062	T	1.00209	T
0.668132	T	1.08508	T
0.68192	T	0.726322	T
1.16031	T	0.794751	T
1.09703	T	0.614884	T
0.800681	T	1.01906	T
1.12661	T	0.728714	T
0.7868	T	0.831007	T
0.97071	T	0.808036	T
0.813872	T	0.996015	T
1.12014	T	1.08932	T
0.796205	T	0.552347	T
0.863931	T	0.615759	T
1.25119	T	0.663994	T
1.14354	T	0.901614	T
0.990696	T	0.900603	T
0.746293	T	0.882834	T
1.05891	T	1.13941	T
1.03665	T	0.72141	T
1.27364	T	0.732732	T
1.00292	T	0.880238	T
1.06836	T	0.828785	T
0.786338	T	1.2071	T
0.822543	T	1.07863	T
		1.19072	T
		1.05654	T
		0.926333	T
		0.67009	T
		1.15283	T
		1.1352	T
		0.923261	T
		0.738679	T
		1.25326	T
		0.878408	T
		0.893813	T
		0.695945	T
		0.748565	T
		0.53574	T
		0.876974	T
		0.689771	T
		0.685117	T
		0.854179	T
		0.951415	T
		1.23221	T
		0.70476	T
		0.79963	T
		0.939567	T

## Sheet: Figure 3 g-j
Figure 3 g				Figure 3 h				Figure 3 i				Figure 3 j
State	Gender	SM 41:1		State	Gender	SM 41:1		State	Gender	SHexCer 40:1 (OH)		State	Gender	SHexCer 41:1 (OH)		Figure 3 g	M		F
N	F	27.9202		N	F	28.6967		N	F	0.0697861		N	F	0.0545609			N	T	N	T
N	F	18.1906		N	F	24.3399		N	F	0.110564		N	F	0.0882263		Minimum	4.48265	1.68819	2.02015	2.02015
N	F	20.6657		N	F	25.0526		N	F	0.0520816		N	F	0.0275158		Q1	9.72659	5.12436	13.4609	6.56314
N	F	18.4719		N	F	26.0268		N	F	0.179352		N	F	0.118218		Median	13.7155	8.23243	20.6657	12.3907
N	F	14.6494		N	F	18.9594		N	F	0.0504806		N	F	0.05722		Q3	15.3449	12.9151	28.1235	16.9971
N	F	17.6764		N	F	17.6213		N	F	0.287118		N	F	0.240753		Maximum	23.8219	25.4438	54.8896	44.8321
N	F	19.0802		N	F	17.9735		N	F	0.127999		N	F	0.108775		IQR	5.61827	7.79076	14.6626	10.434
N	F	32.4074		N	F	27.498		N	F	0.0329197		N	F	0.0125419		Whisker top	23.7722	24.6013	50.1174	32.648
N	F	25.4247		N	F	22.9143		N	F	0.224851		N	F	0.169786		whisker bottom	1.29919	-6.56178	-8.533	-9.0878
N	F	13.408		N	F	14.9671		N	F	0.0953474		N	F	0.0549995
N	F	33.9202		N	F	27.1446		N	F	0.0399668		N	F	0.0310201		Figure 3 h	M		F
N	F	9.62625		N	F	12.6866		N	F	0.0804931		N	F	0.0574865			N	T	N	T
N	F	31.2728		N	F	34.3014		N	F	0.0177281		N	F	0.00693681		Minimum	10.5278	3.7152	8.7549	0.0298
N	F	13.4609		N	F	21.2929		N	F	0.0452578		N	F	0.0299409		Q1	15.1167	9.99517	16.2861	11.1536
N	F	22.085		N	F	22.9328		N	F	0.190388		N	F	0.164078		Median	17.2504	13.147	22.9143	16.2644
N	F	44.7873		N	F	35.708		N	F	0.0272545		N	F	0.0151523		Q3	20.4137	17.401	27.498	20.6363
N	F	16.2424		N	F	15.7871		N	F	0.162847		N	F	0.119082		Maximum	27.0982	27.8127	46.0449	40.4485
N	F	49.3824		N	F	33.8191		N	F	0.100595		N	F	0.0656426		IQR	5.29705	7.4058	11.2119	9.4827
N	F	41.441		N	F	39.2061		N	F	0.0504722		N	F	0.029876		Whisker top	28.3593	28.5097	44.3158	34.8603
N	F	33.585		N	F	27.2542		N	M	0.0776987		N	M	0.0452241		whisker bottom	7.1711	-1.11352	-0.53175	-3.07045
N	F	17.7645		N	F	21.0483		N	M	0.145163		N	M	0.0969329
N	F	27.4596		N	F	42.343		N	M	0.071112		N	M	0.0538239		Figure 3 i	M		F
N	F	9.42657		N	F	11.7797		N	M	0.0644354		N	M	0.0242672			N	T	N	T
N	F	54.8896		N	F	46.0449		N	M	0.115416		N	M	0.0805015		Minimum	0.00887683	0.00887683	0.0177281	0.00887683
N	F	34.9011		N	F	25.571		N	M	0.0800973		N	M	0.0431542		Q1
N	F	19.2596		N	F	23.0093		N	M	0.0501886		N	M	0.0224184		Median	0.071112	0.035303	0.0804931	0.0318332
N	F	51.8425		N	F	42.2095		N	M	0.0339843		N	M	0.00693681		Q3
N	F	27.5792		N	F	22.5898		N	M	0.088198		N	M	0.034623		Maximum	0.145163	0.158403	0.287118	0.246669
N	F	39.9393		N	F	32.2238		N	M	0.0960994		N	M	0.0295837		IQR	0	0	0	0
N	F	22.2651		N	F	19.7807		N	M	0.00887683		N	M	0.00693681		Whisker top	0	0	0	0
N	F	28.1235		N	F	27.5784		N	M	0.0469362		N	M	0.0330721		whisker bottom	0	0	0	0
N	F	44.2181		N	F	39.1708		N	M	0.0488285		N	M	0.0297488
N	F	9.48483		N	F	14.8834		T	F	0.0446024		T	F	0.0270835		Figure 3 j	M		F
N	F	12.1558		N	F	14.0919		T	F	0.11223		T	F	0.0843062			N	T	N	T
N	F	25.3887		N	F	19.9163		T	F	0.246669		T	F	0.182162		Minimum	0.00693681	0.00693681	0.00693681	0.00693681
N	F	2.02015		N	F	8.7549		T	F	0.00887683		T	F	0.00693681		Q1
N	F	2.02015		N	F	11.0782		T	F	0.0946374		T	F	0.0489271		Median	0.0330721	0.0174674	0.05722	0.0127572
N	F	13.8551		N	F	17.1399		T	F	0.0478063		T	F	0.0277046		Q3
N	F	21.4578		N	F	31.0366		T	F	0.0154848		T	F	0.0105953		Maximum	0.0969329	0.104558	0.240753	0.182162
N	F	10.6504		N	F	20.5363		T	F	0.0318332		T	F	0.0127572		IQR	0	0	0	0
N	F	20.927		N	F	23.0728		T	F	0.0112981		T	F	0.00693681		Whisker top	0	0	0	0
N	F	2.02015		N	F	10.4046		T	F	0.0514584		T	F	0.0463015		whisker bottom	0	0	0	0
N	F	17.2025		N	F	16.6948		T	F	0.0816337		T	F	0.0799395
N	F	6.3488		N	F	14.4837		T	F	0.00887683		T	F	0.00693681
N	F	26.072		N	F	25.2602		T	F	0.017349		T	F	0.00693681
N	F	26.468		N	F	26.038		T	F	0.0190611		T	F	0.0114617
N	F	6.98407		N	F	14.4252		T	F	0.0581422		T	F	0.0199232
N	F	13.9007		N	F	16.2861		T	F	0.0266849		T	F	0.00693681
N	F	12.7356		N	F	12.6524		T	F	0.00887683		T	F	0.00693681
N	M	9.06117		N	M	17.0687		T	M	0.123927		T	M	0.104558
N	M	9.67343		N	M	16.5276		T	M	0.0334331		T	M	0.0174674
N	M	9.86193		N	M	16.5672		T	M	0.0845658		T	M	0.0312824
N	M	13.0791		N	M	26.2133		T	M	0.0216322		T	M	0.0129947
N	M	9.44399		N	M	18.8526		T	M	0.0141481		T	M	0.00867102
N	M	9.68147		N	M	21.2711		T	M	0.035303		T	M	0.0155973
N	M	13.8421		N	M	21.6752		T	M	0.0463799		T	M	0.0305859
N	M	8.02515		N	M	17.4321		T	M	0.033613		T	M	0.015027
N	M	11.3753		N	M	15.0511		T	M	0.00887683		T	M	0.00693681
N	M	14.7272		N	M	25.068		T	M	0.158403		T	M	0.101261
N	M	15.2529		N	M	18.2682		T	M	0.0283999		T	M	0.0148253
N	M	12.6763		N	M	17.5198		T	M	0.0611535		T	M	0.0363171
N	M	14.1792		N	M	14.6113		T	M	0.0858632		T	M	0.0473963
N	M	13.5889		N	M	14.4074		T	M	0.011096		T	M	0.00693681
N	M	17.4322		N	M	27.0982		T	M	0.11454		T	M	0.0613278
N	M	15.7919		N	M	19.0962
N	M	22.6993		N	M	21.2673
N	M	15.3755		N	M	18.8092
N	M	9.54084		N	M	14.4747
N	M	6.64306		N	M	11.8585
N	M	16.4407		N	M	18.4787
N	M	23.329		N	M	25.8586
N	M	16.8746		N	M	16.2836
N	M	4.48265		N	M	10.5278
N	M	23.8219		N	M	20.8529
N	M	13.9664		N	M	12.2916
N	M	15.1177		N	M	16.5247
N	M	11.0913		N	M	12.777
N	M	11.3074		N	M	15.3134
N	M	14.6884		N	M	15.5919
T	F	2.40727		T	F	7.1222
T	F	17.2022		T	F	22.7587
T	F	28.5555		T	F	36.4144
T	F	34.3889		T	F	19.5869
T	F	16.6384		T	F	16.4404
T	F	21.6032		T	F	24.3532
T	F	2.02015		T	F	5.4049
T	F	7.40239		T	F	13.7718
T	F	2.02015		T	F	6.8634
T	F	2.02015		T	F	4.9545
T	F	2.02015		T	F	6.2729
T	F	19.2977		T	F	24.3829
T	F	13.6348		T	F	22.8687
T	F	2.02015		T	F	4.152
T	F	3.84816		T	F	10.3167
T	F	8.12296		T	F	14.362
T	F	2.02015		T	F	7.3954
T	F	21.0895		T	F	27.3392
T	F	14.9071		T	F	19.8836
T	F	16.2654		T	F	22.8446
T	F	10.1841		T	F	18.8547
T	F	8.20961		T	F	18.4002
T	F	2.02015		T	F	7.2533
T	F	6.14754		T	F	14.7505
T	F	6.22336		T	F	13.5272
T	F	16.2808		T	F	21.7059
T	F	6.56314		T	F	12.023
T	F	3.60091		T	F	9.6431
T	F	10.8141		T	F	16.0368
T	F	9.20199		T	F	13.5882
T	F	13.7726		T	F	19.4839
T	F	13.6826		T	F	20.6363
T	F	8.10619		T	F	12.352
T	F	9.3031		T	F	16.4211
T	F	27.8689		T	F	40.4485
T	F	12.5416		T	F	15.214
T	F	20.0407		T	F	19.8206
T	F	31.8864		T	F	38.3995
T	F	17.8731		T	F	21.8576
T	F	9.01972		T	F	11.5686
T	F	13.1849		T	F	18.3001
T	F	20.9173		T	F	21.4705
T	F	14.0161		T	F	20.7917
T	F	13.5448		T	F	16.8769
T	F	7.7194		T	F	13.1423
T	F	2.02015		T	F	5.9267
T	F	2.95113		T	F	8.5571
T	F	15.8116		T	F	16.9402
T	F	12.1811		T	F	17.4534
T	F	8.51325		T	F	14.0269
T	F	16.0543		T	F	20.0368
T	F	8.40955		T	F	11.8051
T	F	14.2277		T	F	16.7541
T	F	17.1076		T	F	25.6228
T	F	12.0712		T	F	12.3589
T	F	7.59043		T	F	11.1336
T	F	18.313		T	F	20.3121
T	F	14.2619		T	F	16.8596
T	F	7.55218		T	F	8.1613
T	F	16.2459		T	F	17.9573
T	F	13.2436		T	F	14.9194
T	F	12.2093		T	F	15.4499
T	F	30.7194		T	F	31.0037
T	F	24.5266		T	F	22.3529
T	F	7.85743		T	F	11.5607
T	F	6.08829		T	F	11.2018
T	F	2.02015		T	F	6.9543
T	F	2.02015		T	F	5.7932
T	F	4.3457		T	F	9.6388
T	F	2.02015		T	F	5.8438
T	F	2.02015		T	F	0.0298
T	F	6.96181		T	F	7.8855
T	F	19.0313		T	F	17.4356
T	F	19.3976		T	F	16.1754
T	F	10.2803		T	F	11.1142
T	F	6.02772		T	F	9.2012
T	F	16.9971		T	F	16.4102
T	F	23.6971		T	F	22.7928
T	F	44.8321		T	F	37.2739
T	F	11.9296		T	F	20.0956
T	F	8.22916		T	F	13.4564
T	F	8.52747		T	F	14.8485
T	F	5.10761		T	F	10.2788
T	F	12.3907		T	F	16.1748
T	F	13.6559		T	F	21.7572
T	F	18.7977		T	F	20.8478
T	F	7.36489		T	F	10.8185
T	F	2.02015		T	F	6.5419
T	F	8.30258		T	F	15.3226
T	F	23.4817		T	F	27.116
T	F	13.1302		T	F	16.2644
T	F	17.4979		T	F	21.8414
T	F	2.02015		T	F	5.7689
T	F	14.4334		T	F	17.1855
T	F	18.7915		T	F	16.633
T	F	19.0432		T	F	23.5667
T	F	16.2554		T	F	19.86
T	F	14.834		T	F	17.4541
T	F	2.02015		T	F	5.4819
T	F	10.5748		T	F	15.0986
T	F	3.74191		T	F	11.1536
T	F	15.8963		T	F	18.2516
T	F	5.25136		T	F	11.5329
T	F	21.4935		T	F	34.0144
T	F	19.7745		T	F	23.7941
T	F	13.022		T	F	16.798
T	F	15.366		T	F	28.1524
T	F	18.9572		T	F	20.937
T	F	14.1237		T	F	15.8854
T	M	2.02015		T	M	5.783
T	M	2.02015		T	M	4.3332
T	M	2.02015		T	M	3.7152
T	M	12.4535		T	M	18.9851
T	M	11.5835		T	M	16.7507
T	M	15.3447		T	M	15.6486
T	M	7.44632		T	M	13.8909
T	M	3.37593		T	M	7.6719
T	M	5.19956		T	M	11.0637
T	M	7.27422		T	M	13.2409
T	M	7.51065		T	M	14.6669
T	M	8.27808		T	M	16.129
T	M	11.8929		T	M	17.1085
T	M	10.6568		T	M	19.6282
T	M	5.47424		T	M	9.5836
T	M	5.84225		T	M	11.9907
T	M	7.80052		T	M	14.5624
T	M	4.0528		T	M	13.053
T	M	2.02015		T	M	7.9823
T	M	2.02015		T	M	8.1615
T	M	4.89877		T	M	9.9189
T	M	8.50176		T	M	12.2443
T	M	9.51757		T	M	15.6384
T	M	14.3317		T	M	25.1994
T	M	12.6011		T	M	19.3012
T	M	6.14609		T	M	15.2566
T	M	8.14481		T	M	14.8344
T	M	9.01019		T	M	16.3092
T	M	8.18678		T	M	14.9115
T	M	13.3507		T	M	22.1111
T	M	11.1584		T	M	20.4774
T	M	15.4387		T	M	22.54
T	M	15.2681		T	M	23.175
T	M	11.9877		T	M	21.6453
T	M	14.4352		T	M	23.6435
T	M	3.90017		T	M	8.1964
T	M	4.80259		T	M	10.3144
T	M	7.2316		T	M	12.2346
T	M	16.2052		T	M	22.161
T	M	11.2561		T	M	21.8789
T	M	10.844		T	M	14.8474
T	M	12.821		T	M	13.7823
T	M	7.29144		T	M	10.0617
T	M	8.17872		T	M	12.2755
T	M	7.9917		T	M	11.5397
T	M	14.9272		T	M	13.9312
T	M	10.1494		T	M	10.6894
T	M	3.1811		T	M	7.982
T	M	2.02015		T	M	8.9233
T	M	2.02015		T	M	7.8305
T	M	9.45244		T	M	14.1946
T	M	25.4438		T	M	27.8127
T	M	21.3266		T	M	26.3721
T	M	7.28188		T	M	8.8638
T	M	12.0444		T	M	13.4437
T	M	9.41177		T	M	9.1254
T	M	8.04514		T	M	10.0206
T	M	7.85507		T	M	8.8023
T	M	6.07016		T	M	7.3645
T	M	6.56786		T	M	12.5651
T	M	17.2508		T	M	13.033
T	M	2.02015		T	M	5.7058
T	M	6.8568		T	M	8.7431
T	M	3.8526		T	M	7.9676
T	M	2.02015		T	M	4.9596
T	M	11.0331		T	M	12.9625
T	M	6.29522		T	M	11.3219
T	M	4.01151		T	M	9.5868
T	M	17.4742		T	M	22.9074
T	M	8.51795		T	M	12.3007
T	M	13.2377		T	M	17.0314
T	M	4.57237		T	M	9.5041
T	M	10.157		T	M	12.007
T	M	20.0198		T	M	15.1033
T	M	10.104		T	M	12.0958
T	M	5.81914		T	M	8.8727
T	M	4.27169		T	M	7.7173
T	M	7.00399		T	M	10.4445
T	M	11.9888		T	M	13.4215
T	M	16.2799		T	M	18.2784
T	M	6.66266		T	M	12.9635
T	M	19.1488		T	M	18.2977
T	M	2.02015		T	M	11.6957
T	M	2.02015		T	M	10.1461
T	M	17.8877		T	M	21.0875
T	M	16.4414		T	M	22.97
T	M	7.95332		T	M	12.6189
T	M	21.2202		T	M	22.1292
T	M	22.7412		T	M	21.4714
T	M	21.3009		T	M	25.5496
T	M	20.1763		T	M	19.3129
T	M	2.02015		T	M	12.0338
T	M	8.71812		T	M	13.5065
T	M	10.1921		T	M	14.2879
T	M	19.0582		T	M	19.2068
T	M	14.4812		T	M	16.1917
T	M	7.33466		T	M	12.1027
T	M	14.2046		T	M	19.1358
T	M	2.02015		T	M	7.1773
T	M	1.68819		T	M	8.2813
T	M	2.02015		T	M	10.7258
T	M	13.1975		T	M	19.4812
T	M	9.12036		T	M	15.0696
T	M	4.1187		T	M	15.7438

## Sheet: Figure 4 a-c
Figure 4				a	b	c
State	Gender	Sample no.	Method	SM 41:1	LPC 18:2	Cer 41:1			Figure 4 a	1		2		3		4		Figure 4 b	1		2		3		4		Figure 4 c	1		2		3		4
N	F	223	1	11.7877	13.2444	1.42028				N	T	N	T	N	T	N	T		N	T	N	T	N	T	N	T		N	T	N	T	N	T	N	T
N	F	224	1	8.27813	31.4565	1.61239			Minimum	3.40465	0.165591	6.16386	2.02203	5.71231	1.09454	4.30872	0.838681	Minimum	10.1407	1.8769	11.952	3.85513	10.7653	2.23929	19.4298	6.40911	Minimum	0.448909	0.10751	0.500837	0.15836	0.20624	0.20624	0.513042	0.169581
N	F	225	1	6.95815	14.4972	0.69073			Q1	6.97602	3.56543	10.2456	5.61968	10.0102	5.39323	10.7042	4.5314	Q1	18.3829	8.92601	23.7748	11.7697	23.4344	11.3195	36.7446	19.3863	Q1	0.926851	0.469202	0.895431	0.604757	0.967247	0.482809	0.986111	0.610719
N	F	226	1	8.34614	131.887	1.28977			Median	8.97578	5.27822	12.174	7.63332	11.4292	7.24859	13.7886	6.89611	Median	28.4628	13.3085	28.299	16.9982	27.2357	16.1829	49.2957	28.2327	Median	1.08026	0.695081	1.08499	0.802598	1.1643	0.78248	1.17607	0.82283
N	F	227	1	7.87707	34.6449	1.03599			Q3	12.6038	7.29085	14.9682	9.60293	14.2261	9.03746	18.1238	9.98232	Q3	35.4629	19.9951	36.7874	22.5851	36.5585	21.4268	61.9927	40.4475	Q3	1.42455	1.02365	1.30207	1.08095	1.42948	1.04113	1.48044	1.13534
N	F	229	1	3.40465	14.9604	0.709156			Maximum	23.0328	20.0153	23.1703	18.4969	20.6554	18.5291	29.8056	33.2778	Maximum	131.887	67.6695	81.506	56.6916	80.2981	54.9424	186.01	126.25	Maximum	2.72428	2.72758	2.44824	2.60091	2.30669	2.37403	3.31073	2.50661
N	F	230	1	15.1632	20.3809	1.35647			IQR	5.62779	3.72542	4.72264	3.98326	4.21592	3.64423	7.4196	5.45092	IQR	17.08	11.0691	13.0126	10.8154	13.1241	10.1074	25.248	21.0612	IQR	0.497701	0.554453	0.406644	0.476196	0.462236	0.558321	0.494327	0.524616
N	F	231	1	20.0605	30.02	0.987657			Whisker top	21.0455	12.879	22.0522	15.5778	20.55	14.5038	29.2532	18.1587	Whisker top	61.0828	36.5988	56.3063	38.8083	56.2447	36.5879	99.8647	72.0393	Whisker top	2.1711	1.85533	1.91204	1.79525	2.12284	1.87861	2.22193	1.92226
N	F	232	1	15.8193	17.058	1.19379			whisker bottom	-1.46567	-2.0227	3.16165	-0.355209	3.68633	-0.0731142	-0.425169	-3.64498	whisker bottom	-7.23703	-7.67769	4.25585	-4.45348	3.74826	-3.84158	-1.12738	-12.2055	whisker bottom	0.1803	-0.362478	0.285466	-0.109538	0.273894	-0.354672	0.24462	-0.176205
N	F	233	1	6.29872	34.4786	1.02191
N	F	235	1	9.11137	31.3068	1.19282
N	F	236	1	18.211	26.0367	1.99466
N	F	237	1	23.0328	16.5796	1.58884
N	F	238	1	7.43937	26.1282	0.967001
N	F	239	1	5.33114	18.4571	0.759608
N	F	282	1	9.73973	17.1732	1.0369
N	F	283	1	8.68656	19.4267	1.08017
N	F	284	1	9.06215	31.201	2.28513
N	F	285	1	12.6237	21.0364	1.85067
N	F	286	1	14.9028	63.1968	2.14939
N	F	288	1	13.2425	23.4517	1.47416
N	F	289	1	16.0902	28.3476	1.49397
N	F	290	1	9.0385	48.3014	1.17154
N	F	292	1	12.5839	17.0875	1.08736
N	F	293	1	17.9566	23.0822	1.43011
N	F	295	1	6.99389	13.9685	0.579694
N	F	296	1	5.54358	20.0945	0.649505
N	F	297	1	16.2874	29.6408	1.20846
N	F	298	1	8.93756	21.2389	1.23507
N	F	299	1	5.67096	46.5661	0.782611
N	F	301	1	6.38868	46.9319	0.977395
N	F	327	1	7.75029	13.9406	0.692159
N	F	328	1	9.22907	17.5274	0.882945
N	F	329	1	15.5575	11.3813	0.852666
N	F	330	1	9.11011	24.556	0.97276
N	F	332	1	5.98353	12.6197	0.936929
N	F	333	1	12.2341	11.5315	1.0468
N	F	335	1	11.1899	23.6028	0.816535
N	F	336	1	13.6247	21.3644	1.46218
N	F	337	1	14.7051	33.6346	2.72428
N	F	339	1	12.1535	26.4345	1.08811
N	F	340	1	5.067	45.5153	1.05133
N	F	555	1	10.6843	10.1407	1.43251
N	F	556	1	21.3466	26.3863	2.49108
N	F	557	1	5.12358	15.0392	1.01271
N	F	559	1	7.725	14.0595	0.561178
N	M	38	1	18.1844	28.4628	1.6209
N	M	39	1	8.92784	39.0861	1.61109
N	M	40	1	8.15628	73.1812	1.08026
N	M	41	1	6.00899	43.3316	0.703583
N	M	43	1	10.383	34.9228	0.961666
N	M	44	1	6.67646	34.6151	0.976602
N	M	45	1	11.3003	36.834	1.96414
N	M	47	1	19.833	34.8547	1.55968
N	M	48	1	6.83535	31.0073	0.9243
N	M	50	1	16.1175	35.334	2.38428
N	M	111	1	10.3954	31.8659	1.75288
N	M	112	1	4.52311	85.5042	1.27796
N	M	113	1	8.66921	35.3125	1.1787
N	M	114	1	8.25108	36.2522	0.770615
N	M	116	1	9.43389	29.6121	0.635868
N	M	117	1	7.21575	21.7192	0.754853
N	M	118	1	9.89128	46.8589	1.14989
N	M	119	1	4.82369	10.7152	1.04111
N	M	120	1	7.91001	21.1022	0.929401
N	M	162	1	7.74352	40.2806	1.29864
N	M	163	1	9.73143	35.8751	0.847429
N	M	164	1	3.57059	28.2162	0.448909
N	M	165	1	9.74457	35.5918	0.962305
N	M	166	1	8.81991	41.4507	1.61005
N	M	169	1	6.72653	20.2684	1.10927
N	M	170	1	5.69413	37.9515	0.724027
N	M	171	1	10.5712	33.6124	1.16524
N	M	172	1	6.61664	14.1491	0.739841
N	M	173	1	6.18774	35.7074	1.20084
N	M	175	1	12.7398	28.573	0.631739
N	M	176	1	7.27258	18.3087	1.3051
N	M	177	1	6.52493	28.6128	1.3045
N	M	178	1	12.8066	26.1494	1.08047
N	F	222	1	15.7605	32.0277	1.58876
N	F	228	1	4.90312	20.1253	0.854165
N	F	234	1	9.63214	48.776	1.46131
N	F	240	1	6.31597	25.376	1.30527
N	F	287	1	9.54959	29.8957	1.28173
N	F	294	1	14.5382	12.9136	1.67976
N	F	300	1	13.6399	14.2765	0.977765
N	F	331	1	5.7091	36.6296	1.06586
N	F	338	1	8.83922	36.4445	0.964491
N	F	558	1	8.97578	13.4472	1.02817
N	M	42	1	7.9701	54.0157	1.1727
N	M	49	1	7.73858	18.0406	0.787399
N	M	115	1	15.5461	14.675	0.934098
N	M	121	1	9.30047	61.1676	1.42882
N	M	167	1	8.13568	28.7584	1.05339
N	M	174	1	7.06405	31.892	0.746956
T	F	65	1	14.1052	21.7884	1.05734
T	F	66	1	7.19184	10.0333	0.590836
T	F	69	1	5.72654	9.62601	0.498767
T	F	123	1	8.56879	16.3929	1.27029
T	F	124	1	13.8157	26.2558	1.38917
T	F	153	1	8.34647	21.572	1.34448
T	F	154	1	17.3553	16.4802	1.75653
T	F	205	1	3.66326	7.08417	0.10751
T	F	206	1	1.39505	7.32737	0.38387
T	F	217	1	6.32175	18.3634	0.394271
T	F	218	1	3.46759	11.7396	0.375418
T	F	262	1	4.36322	7.49012	0.431194
T	F	279	1	3.3793	5.83319	0.458944
T	F	13	1	3.19709	10.2983	0.439717
T	F	67	1	5.96523	13.7708	0.82507
T	F	68	1	5.97952	12.2185	0.887469
T	F	78	1	9.1835	15.7115	0.830068
T	F	83	1	7.48091	11.958	0.63553
T	F	85	1	5.73411	15.01	0.973045
T	F	148	1	5.27822	11.231	0.56561
T	F	151	1	6.19089	6.27968	0.867938
T	F	179	1	7.10949	16.9348	1.13107
T	F	182	1	6.97198	21.6082	0.606976
T	F	221	1	8.30486	21.685	0.992603
T	F	250	1	5.10321	9.41735	1.09751
T	F	272	1	5.06763	12.3711	0.84512
T	F	281	1	3.01756	12.7417	0.654562
T	F	315	1	4.81926	15.7878	1.0971
T	F	316	1	12.5792	21.7811	1.24229
T	F	325	1	3.37664	15.2559	0.535883
T	F	359	1	8.09971	10.2105	1.07091
T	F	363	1	7.90448	19.0552	0.878783
T	F	1	1	2.47581	15.8557	0.10751
T	F	2	1	11.4276	32.9007	1.07741
T	F	3	1	6.97336	11.0146	0.906549
T	F	17	1	4.14674	11.9965	0.405988
T	F	24	1	1.10508	7.97828	0.146366
T	F	25	1	0.165591	9.83637	0.10751
T	F	26	1	1.61657	11.0272	0.10751
T	F	32	1	7.04247	14.3097	1.15677
T	F	34	1	7.85997	14.9637	1.09351
T	F	35	1	3.22756	9.75172	0.431372
T	F	55	1	4.3024	15.2508	0.346613
T	F	56	1	4.5624	19.5195	0.568919
T	F	57	1	4.71918	14.2706	0.437142
T	F	73	1	5.48313	12.9373	1.26557
T	F	74	1	3.54374	27.936	0.982955
T	F	75	1	0.866017	15.3607	0.636256
T	F	93	1	2.91614	16.7307	0.516238
T	F	94	1	3.55574	10.6077	0.10751
T	F	97	1	10.0143	9.33055	0.752998
T	F	98	1	2.83447	13.4153	0.577687
T	F	100	1	4.29546	5.81068	0.749309
T	F	101	1	4.4376	18.3834	1.06005
T	F	102	1	3.82149	10.7982	0.936725
T	F	125	1	4.93626	2.14513	0.34142
T	F	126	1	8.49374	5.3848	0.624124
T	F	127	1	4.79651	8.24564	0.697983
T	F	128	1	7.47388	4.91244	0.672934
T	F	130	1	14.2612	14.3344	1.89798
T	F	131	1	7.58459	30.4887	1.43257
T	F	132	1	7.3218	11.0934	1.09733
T	F	146	1	5.58151	7.9151	0.42927
T	F	147	1	7.17833	19.5001	0.727791
T	F	180	1	7.46357	24.0061	0.713285
T	F	181	1	7.27005	67.6695	0.84213
T	F	185	1	7.49874	22.305	0.876365
T	F	186	1	6.60851	12.3916	1.09069
T	F	188	1	7.11872	16.6783	1.35785
T	F	189	1	4.39928	16.3161	0.695224
T	F	200	1	6.39253	15.8611	0.634667
T	F	201	1	8.36305	19.6442	0.909665
T	F	208	1	2.45168	6.07837	0.667499
T	F	210	1	4.53353	11.8068	0.842708
T	F	215	1	7.98187	10.1265	0.869189
T	F	216	1	5.72863	10.6079	0.736798
T	F	219	1	4.20299	19.5949	0.546256
T	F	220	1	6.88576	28.4239	0.611151
T	F	248	1	6.56373	13.5771	1.09139
T	F	249	1	5.78617	14.4231	1.0775
T	F	259	1	2.84861	18.6519	0.494912
T	F	260	1	7.1194	25.2543	0.977219
T	F	302	1	6.90491	27.7875	1.26532
T	F	307	1	1.22194	4.53351	0.142997
T	F	313	1	9.94315	34.834	1.17701
T	F	342	1	4.30675	2.7672	0.69598
T	F	345	1	5.20308	6.96584	1.10887
T	F	360	1	10.0664	7.01618	1.30003
T	F	361	1	8.00963	4.58998	1.04253
T	F	362	1	4.93506	11.8792	1.19958
T	F	364	1	11.8207	12.8697	1.291
T	F	366	1	6.36806	13.2278	1.35146
T	F	368	1	8.51981	7.56175	1.02049
T	F	369	1	7.87335	42.4279	1.99163
T	F	371	1	1.82103	7.96543	0.37805
T	F	372	1	1.5052	4.85481	0.199929
T	F	374	1	6.53901	11.1571	0.565208
T	F	375	1	6.43979	14.1688	0.952886
T	F	378	1	4.96002	19.9893	0.402848
T	F	379	1	6.44573	21.1625	1.66569
T	F	380	1	5.29167	22.8182	1.35994
T	F	382	1	8.14704	29.2318	1.15583
T	F	383	1	6.92934	19.2823	1.60717
T	F	387	1	5.36425	12.619	0.872387
T	F	388	1	5.04971	12.4899	0.758624
T	F	389	1	3.63165	13.8069	0.682381
T	F	391	1	5.70605	10.854	0.820452
T	F	392	1	4.13975	10.9061	0.837156
T	F	393	1	5.64149	9.61682	0.661427
T	F	395	1	4.16516	6.65803	0.660373
T	F	397	1	7.85513	9.14902	0.974098
T	F	407	1	3.42616	8.83951	0.932119
T	F	410	1	15.366	15.1886	0.871372
T	F	417	1	9.52489	18.6557	0.684538
T	F	428	1	1.89414	5.37321	0.53481
T	F	435	1	6.02401	10.8402	0.881658
T	F	437	1	11.1142	20.3489	1.5926
T	F	449	1	3.28472	5.70176	0.589378
T	F	450	1	7.0024	13.9107	0.86207
T	F	451	1	7.42233	10.2119	0.894818
T	F	458	1	11.8801	30.241	2.04232
T	F	460	1	6.57712	25.2503	1.58773
T	F	461	1	6.42831	24.0575	1.54354
T	F	462	1	10.1763	35.8476	2.58142
T	F	470	1	6.38535	23.106	0.827278
T	F	471	1	7.19986	19.9765	0.87642
T	F	473	1	7.70108	22.9178	1.43045
T	F	474	1	4.63022	28.2955	0.884226
T	F	475	1	5.93311	28.7167	0.644968
T	F	476	1	8.48129	38.9689	1.15934
T	F	477	1	6.60111	14.5848	0.941029
T	F	486	1	7.18437	6.06369	0.743764
T	F	487	1	0.623308	6.79122	0.238783
T	F	489	1	4.59865	17.415	0.471924
T	F	491	1	6.26655	27.2173	1.00469
T	F	499	1	6.57279	21.5723	0.817621
T	F	500	1	5.15951	18.172	1.07148
T	F	501	1	1.95805	7.48987	0.477585
T	F	502	1	2.53238	11.1296	0.441323
T	F	513	1	7.85329	33.2682	0.636023
T	F	514	1	6.31867	24.3161	0.485372
T	F	515	1	4.94359	25.3747	0.48089
T	F	516	1	9.44892	25.721	0.831871
T	F	517	1	7.30679	18.1646	0.872567
T	F	519	1	5.71563	7.53583	0.899415
T	F	520	1	7.17165	14.4698	1.12213
T	F	523	1	8.76384	11.1581	0.590862
T	F	524	1	10.472	16.5916	1.32365
T	F	527	1	2.55874	5.02	0.37653
T	F	528	1	2.15102	7.17089	0.585097
T	F	529	1	2.13455	5.41822	0.10751
T	F	530	1	1.83973	12.2194	0.376508
T	F	531	1	2.34353	6.32673	0.239437
T	F	533	1	6.36345	18.3043	1.02307
T	F	534	1	3.21618	15.0738	0.811703
T	F	547	1	5.93955	15.0798	0.886061
T	F	548	1	1.97974	12.8644	0.474334
T	F	549	1	4.60263	19.5438	0.817005
T	F	551	1	2.74265	24.5383	0.378624
T	F	552	1	9.56796	28.8158	1.73392
T	F	554	1	6.90423	15.2374	1.31045
T	M	36	1	4.2591	6.04813	0.515938
T	M	76	1	5.76514	7.19896	0.446231
T	M	106	1	5.10735	3.43441	0.577314
T	M	140	1	4.63283	8.34128	0.399952
T	M	149	1	9.19742	12.6933	0.500074
T	M	196	1	5.77955	5.66282	0.548611
T	M	244	1	1.37452	5.143	0.193274
T	M	251	1	2.58166	33.633	0.451253
T	M	252	1	3.12924	20.7838	0.288769
T	M	257	1	3.40687	10.1937	0.437734
T	M	268	1	3.78972	3.92577	0.460535
T	M	278	1	3.89281	4.29343	0.894384
T	M	304	1	3.28467	4.12008	0.478775
T	M	310	1	5.87119	9.09056	0.542079
T	M	317	1	4.46639	6.6355	0.697975
T	M	357	1	9.88535	10.9858	0.728125
T	M	358	1	5.41894	6.39676	0.788769
T	M	22	1	3.02941	15.0811	0.570879
T	M	31	1	4.13687	14.4628	0.662376
T	M	71	1	4.00913	12.6949	0.578242
T	M	72	1	5.43803	5.0756	0.512786
T	M	79	1	7.02412	15.0012	0.972357
T	M	139	1	4.26313	24.5322	0.657997
T	M	141	1	3.45802	5.49414	0.10751
T	M	150	1	10.6446	33.6247	1.40425
T	M	195	1	4.01727	11.514	0.350746
T	M	204	1	5.81428	6.76642	0.598757
T	M	267	1	3.66635	5.60008	0.44708
T	M	269	1	3.07622	7.68529	0.366621
T	M	270	1	2.86245	9.41676	0.10751
T	M	273	1	7.09937	14.5312	1.19805
T	M	320	1	3.39838	20.3158	0.598507
T	M	352	1	1.83746	13.2117	0.352493
T	M	354	1	2.74266	9.02132	0.489979
T	M	355	1	7.04603	20.1352	0.619957
T	M	356	1	3.9743	16.7276	0.502889
T	M	5	1	1.3194	4.58523	0.192896
T	M	6	1	0.206989	4.75498	0.137705
T	M	14	1	4.42051	18.6636	0.94268
T	M	15	1	4.65178	15.989	0.633626
T	M	16	1	5.24827	14.0754	0.695081
T	M	19	1	1.87788	21.0169	0.469113
T	M	20	1	2.691	16.0504	0.479015
T	M	21	1	3.62934	15.3216	0.389176
T	M	27	1	9.82523	13.8017	0.561932
T	M	28	1	5.44671	15.7658	0.648188
T	M	30	1	1.3422	12.2536	0.344444
T	M	51	1	3.61148	12.6098	0.686272
T	M	53	1	3.70353	14.106	0.919319
T	M	54	1	3.62656	10.2547	0.411579
T	M	59	1	7.42208	10.7886	0.690155
T	M	61	1	2.11775	7.74155	0.641674
T	M	63	1	8.95405	13.1547	1.21893
T	M	64	1	8.58361	43.834	1.23746
T	M	70	1	3.57512	14.5357	0.796922
T	M	80	1	6.82378	24.2083	1.16906
T	M	82	1	8.82753	25.7837	0.862882
T	M	88	1	4.45085	11.9495	0.409066
T	M	89	1	3.83042	10.312	0.675209
T	M	90	1	3.90358	31.2271	0.536203
T	M	91	1	6.19671	22.2236	0.624851
T	M	133	1	4.09316	7.64895	0.323631
T	M	134	1	4.84983	9.53479	0.540338
T	M	136	1	3.39401	13.3085	0.327052
T	M	137	1	5.71778	48.0685	0.499456
T	M	142	1	2.7948	8.85254	0.270744
T	M	143	1	1.71793	5.23831	0.165406
T	M	144	1	3.54409	31.368	0.318271
T	M	192	1	7.02184	6.93815	0.458158
T	M	193	1	4.54747	15.8601	0.609833
T	M	194	1	10.8868	11.4631	0.817522
T	M	202	1	7.87129	13.2433	0.568839
T	M	203	1	7.57046	5.04937	0.831176
T	M	212	1	2.86324	4.69098	0.397986
T	M	214	1	2.50719	6.62832	0.644001
T	M	245	1	4.39196	9.49417	0.699752
T	M	246	1	4.89134	25.6622	0.823236
T	M	247	1	3.44562	6.36673	0.323657
T	M	254	1	5.07567	15.3119	0.55995
T	M	255	1	3.82185	21.9596	0.956546
T	M	256	1	4.09096	14.035	0.732319
T	M	263	1	3.57781	13.6017	0.3861
T	M	265	1	5.45631	9.87602	0.79605
T	M	274	1	4.78284	6.6611	0.584569
T	M	275	1	5.00048	8.93903	0.708604
T	M	276	1	2.83794	5.7899	0.847091
T	M	305	1	3.01959	10.8261	0.10751
T	M	306	1	5.89659	22.1032	0.10751
T	M	321	1	1.78217	7.31973	0.509343
T	M	322	1	5.93655	5.57062	0.10751
T	M	323	1	3.71834	2.70383	0.428168
T	M	324	1	7.8132	6.17353	0.606973
T	M	346	1	11.6604	24.7584	1.37585
T	M	348	1	7.3828	29.9988	1.15689
T	M	349	1	6.09454	54.2636	1.28793
T	M	350	1	5.5432	21.9867	1.04178
T	M	351	1	9.05916	52.0707	1.59303
T	M	353	1	4.64369	9.91459	0.514765
T	M	370	1	5.53766	13.5787	1.08409
T	M	376	1	2.67989	4.30426	0.278326
T	M	377	1	14.1001	18.9268	1.61001
T	M	396	1	3.29736	2.90572	0.447157
T	M	398	1	4.83763	30.7033	0.47373
T	M	399	1	5.65366	11.8246	0.609943
T	M	400	1	4.64959	22.9659	1.2853
T	M	401	1	5.41286	7.08085	0.550485
T	M	403	1	4.92157	27.3705	0.878183
T	M	404	1	4.68798	18.7839	0.638017
T	M	405	1	3.97525	20.1483	0.10751
T	M	409	1	10.7062	10.9409	1.09241
T	M	414	1	7.38632	21.5724	0.64366
T	M	415	1	6.16136	25.667	0.833683
T	M	416	1	4.66158	11.644	0.634971
T	M	418	1	6.82791	16.9446	1.2856
T	M	419	1	10.6293	22.1643	1.21399
T	M	423	1	8.30966	9.07318	1.0033
T	M	424	1	8.85814	26.9022	1.09104
T	M	425	1	7.87756	15.2906	0.974453
T	M	426	1	7.26671	21.4369	1.0426
T	M	427	1	10.8083	11.8587	0.955528
T	M	431	1	8.51769	3.86937	0.773502
T	M	432	1	2.63887	11.2835	0.633926
T	M	433	1	5.08662	13.2135	0.614091
T	M	434	1	6.84588	15.7468	0.423388
T	M	439	1	4.22442	16.9732	0.610766
T	M	440	1	6.60829	12.3427	0.811556
T	M	441	1	9.61306	10.2214	0.401863
T	M	443	1	3.10856	6.21938	0.476171
T	M	444	1	3.727	9.42266	0.10751
T	M	446	1	5.32459	21.6617	1.04126
T	M	447	1	6.89492	25.0454	1.15325
T	M	448	1	2.05453	22.0629	0.322264
T	M	453	1	4.14674	17.8428	0.8118
T	M	454	1	3.89384	16.9907	0.799676
T	M	463	1	2.15565	11.8788	0.957512
T	M	464	1	3.38797	7.33207	0.712042
T	M	465	1	2.93736	23.6404	1.36804
T	M	466	1	4.40177	23.8976	0.814712
T	M	468	1	7.95078	18.9763	1.07536
T	M	469	1	4.59431	10.175	0.753985
T	M	479	1	2.43302	36.3556	0.440542
T	M	480	1	2.14891	5.01076	0.326249
T	M	492	1	5.62085	10.9036	0.10751
T	M	493	1	2.94479	17.167	0.461179
T	M	494	1	3.44982	16.999	0.274924
T	M	496	1	2.18284	23.224	0.10751
T	M	497	1	1.48921	8.527	0.150338
T	M	498	1	1.51226	1.8769	0.10751
T	M	504	1	3.81279	6.91038	0.562381
T	M	508	1	3.95772	9.60746	0.52363
T	M	509	1	1.76	6.13408	0.229161
T	M	510	1	2.23837	3.85256	0.350047
T	M	511	1	1.88241	5.95549	0.19727
T	M	522	1	3.66097	12.3515	0.396849
T	M	526	1	7.46252	12.7313	0.564172
T	M	535	1	3.8546	11.01	0.49392
T	M	536	1	2.7643	18.6187	0.777165
T	M	537	1	4.00992	15.5857	1.47683
T	M	539	1	5.52051	12.888	0.752318
T	M	540	1	4.25223	17.5805	0.733018
T	M	541	1	5.67704	11.887	0.912449
T	M	542	1	8.65435	44.2792	2.72758
T	M	543	1	16.4777	29.8176	2.57819
T	M	545	1	8.60849	32.5509	2.36096
T	M	546	1	8.81022	34.5622	2.31612
T	M	553	1	2.84029	3.84703	0.578356
T	F	7	1	7.45753	20.4255	0.714341
T	F	9	1	7.52343	26.5748	0.921718
T	F	10	1	10.7276	9.92679	0.478033
T	F	105	1	11.4767	30.2638	1.90982
T	F	122	1	8.53218	5.0826	0.614319
T	F	145	1	5.79347	10.9487	0.399652
T	F	157	1	3.10555	5.82918	0.10751
T	F	197	1	18.9815	12.2037	1.47908
T	F	198	1	8.95628	17.147	1.09035
T	F	199	1	8.72086	15.7385	0.391029
T	F	207	1	3.36377	16.8469	0.194868
T	F	277	1	1.43157	6.19142	1.00927
T	F	303	1	15.3711	22.111	0.933088
T	F	84	1	5.04864	14.3638	0.99961
T	F	92	1	10.0139	22.8766	0.937752
T	F	160	1	6.43483	8.80548	1.12745
T	F	161	1	7.85537	10.0809	1.63632
T	F	280	1	6.37475	23.109	0.654888
T	F	326	1	3.52249	6.45769	0.10751
T	F	341	1	3.54594	6.88573	0.618185
T	F	11	1	1.77652	14.0743	0.408808
T	F	33	1	9.24361	22.4475	0.76366
T	F	58	1	3.89051	9.36293	0.437178
T	F	96	1	8.82793	9.15464	1.0141
T	F	103	1	6.26089	17.1355	1.62537
[truncated: 1,701 more rows]

## Sheet: Figure 4 d-f
Figure 4				d	e	f
[truncated: 540 more rows]

[truncated: 21 more sheets: Figure 4 g-j, Figure 5 a+b+e, Figure 5 c, Figure 5 d, Figure 5 f, Figure 6 a+b+e, Figure 6 c, Figure 6 d, Figure 7 a, Figure 7 b + c, Figure 7 d + e, Figure 7 f, Figure 7 g, Figure 7 h, Figure 8 b + c, Figure 8 d + e, Figure 8 f, Figure 8 g, Figure 9 a+b+c, Figure 9 d …]
