# Supplementary material for: Lipidomic profiling of human serum enables detection of pancreatic cancer
Source: Nat Commun. 2022 Jan 10;13:124. doi: 10.1038/s41467-021-27765-9 (PMC8748654; doi:10.1038/s41467-021-27765-9)
Supplement: Supplementary file 6 — Source Data [file 41467_2021_27765_MOESM6_ESM.zip › Supplementary_SourceData.xlsx]

## Sheet: SFigure1
SFigure 1
	Method
	1	2	3	4
CE	9		18	11
Cer	11	11	7	22
DG	22		12	1
TG	84		41	95
PC	40	71	41	79
LPC	8	15	14	37
PE		63	17	55
PI		17	8	14
SM	23	42	18	41
others	5	13	7	76
Total	202	232	183	431

## Sheet: SFigure 2a
SFigure 2
Sample No.	state	Gender	CE 16:1	CE 16:0	CE 18:2	CE 18:1	CE 20:5	CE 20:4	CE 20:3	CE 20:2	CE 22:6	TG 38:0	TG 41:1	TG 42:2	TG 44:3	TG 44:2	TG 44:1	TG 44:0	TG 45:2	TG 45:1	TG 45:0	TG 46:4	TG 46:3	TG 46:2	TG 46:1	TG 46:0	TG 47:2	TG 47:1	TG 47:0	TG 48:5	TG 48:4	TG 48:3	TG 48:2	TG 48:1	TG 48:0	TG 49:3	TG 49:2	TG 49:1	TG 49:0	TG 50:5	TG 50:4	TG 50:3	TG 50:2	TG 50:1	TG 50:0	TG 51:6	TG 51:5	TG 51:4	TG 51:3
38	N	M	597.627	862.464	12602.7	2580.96	510.287	6956.29	0.0731047	43.8433	384.458	0.0123356	0.0125981	0.0369939	0.135928	0.664734	1.38643	0.464923	0.066647	0.14237	0.110629	0.104282	0.685792	4.45496	11.3462	6.71178	0.301583	0.851724	0.575675	0.0108561	0.204943	5.55503	35.8851	72.1602	25.8357	0.258135	5.33125	7.48607	0.473988	0.437024	6.48775	26.5683	163.307	243.712	24.2996	1.48218	2.78766	0.921797	2.65743
39	N	M	1019.11	625.233	13821.8	2366.25	564.787	7132.4	0.0731047	51.0702	487.727	0.0123356	0.0125981	0.0145994	0.0514759	0.213935	0.507417	0.289878	0.0111068	0.00438977	0.00569733	0.00979468	0.46565	3.24972	8.19833	2.72483	0.0724046	0.302717	0.164045	0.0108561	0.422511	7.70382	37.3559	54.1331	15.3683	0.226807	4.70058	2.27409	0.216233	0.63701	7.60546	40.1078	221.169	204.358	6.19277	1.8474	1.97818	0.658895	1.21491
40	N	M	188.056	376.559	6838.82	1168.95	356.226	2302.75	24.9946	12.3516	319.03	0.0123356	0.0125981	0.0145994	0.0367825	0.146736	0.209777	0.082712	0.0111068	0.00438977	0.00569733	0.0373437	0.228302	1.31402	1.92259	0.225692	0.0621433	0.0945219	0.04641	0.0347001	0.423732	3.26663	6.74936	5.72279	0.134901	0.03359	8.6272	0.00133565	0.0936997	0.332489	3.10977	6.45213	18.8794	17.0016	0.00905226	0.758644	0.784491	0.458709	0.64776
41	N	M	107.211	276.923	6459.44	893.542	125.767	2559.56	0.0731047	17.1486	208.876	0.0123356	0.0125981	0.0145994	0.0114412	0.0117335	0.0230792	0.00809671	0.0186598	0.00438977	0.00569733	0.00979468	0.0506036	0.150163	0.216189	0.0556675	0.0111991	0.037819	0.0057869	0.0108561	0.0916027	0.767084	3.09736	2.93844	0.0011838	0.0543805	7.78039	0.00133565	0.000143744	0.337734	3.16662	8.78813	27.0955	19.2119	0.00905226	1.10068	1.02079	0.738126	0.761846
43	N	M	366.3	450.186	10453.1	1708.76	247.818	3640.38	0.0731047	21.9754	114.857	0.0123356	0.0125981	0.0145994	0.0607167	0.236035	0.517567	0.371528	0.0111068	0.0842037	0.10528	0.00979468	0.260955	1.38855	4.19416	3.79562	0.104033	0.382519	0.369744	0.0108561	0.174404	2.24488	15.3725	29.8007	34.3107	0.0947624	3.67622	2.09306	0.326139	0.263096	2.55318	13.4729	104.265	206.049	11.5557	0.834423	2.96731	0.00152532	0.774707
44	N	M	371.123	407.035	6449.67	1423.93	240.23	3257.53	0.0731047	14.8864	300.121	0.0123356	0.0125981	0.0145994	0.0203792	0.0925922	0.181993	0.0796411	0.028648	0.0346091	0.0390103	0.0215726	0.162189	1.266	3.56345	1.27537	0.184076	0.478852	0.159244	0.0108561	0.162096	3.64376	23.1576	36.9751	4.58541	0.274481	7.56803	4.24178	0.000143744	0.564794	5.98624	23.9779	123.404	114.875	1.03037	1.74454	1.98719	0.988548	2.72597
45	N	M	621.002	768.164	12811.6	2375.42	1642.69	6142.6	0.0731047	45.0079	554.737	0.0123356	0.0125981	0.0859964	0.126882	0.786044	2.9034	0.902055	0.118105	0.28612	0.198826	0.130177	1.26849	11.2455	26.5195	8.63073	0.872522	2.44434	0.667601	0.108885	1.11445	18.3602	83.0538	119.149	19.4065	0.743682	9.6569	13.3173	0.000143744	3.71026	22.7033	49.1314	224.69	218.12	8.86159	1.28464	2.06773	2.19189	5.83205
47	N	M	547.432	612.345	12578.7	2341.75	903.694	6128.82	0.0731047	48.4318	516.593	0.0123356	0.0125981	0.0145994	0.0114412	0.0117335	0.0634586	0.00809671	0.0111068	0.00438977	0.00569733	0.00979468	0.0133204	0.183776	0.378416	0.252586	0.0111991	0.0826661	0.0533321	0.0108561	0.0146995	0.297215	1.66378	3.38449	0.48215	0.0129834	6.88198	0.00133565	0.000143744	0.0610218	0.53212	3.01259	22.6406	23.1004	0.00905226	0.553597	0.60043	0.0970199	0.290684
48	N	M	281.827	377.723	5620.95	1196.59	439.449	2957.33	0.0731047	10.052	278.912	0.0123356	0.0125981	0.0208681	0.0475442	0.209223	0.360292	0.157537	0.0163563	0.0457548	0.025752	0.0476229	0.431389	2.63396	5.02871	1.30849	0.169288	0.351106	0.133679	0.027041	0.536	5.74848	20.4654	25.0669	4.33799	0.176391	7.15323	2.04595	0.0304281	1.04863	6.79896	20.3444	74.0824	66.9801	2.32666	1.34905	1.45396	0.86278	1.64255
50	N	M	434.287	728.943	10184.8	2207.7	282.686	4933.87	21.4014	14.5427	486.256	0.0187683	0.0348371	0.0502801	0.0799088	0.41458	0.983417	0.359395	0.0988593	0.113936	0.11096	0.0842973	0.693076	4.11433	7.76512	3.02401	0.523797	1.2441	0.469995	0.0265201	0.434444	8.54636	37.1481	48.3996	8.81494	0.612248	9.42496	8.33215	0.000143744	0.811887	10.9661	32.8495	134.401	135.082	6.93287	1.27544	2.90896	2.76661	5.62546
111	N	M	388.717	829.834	13094.3	2902.45	467.456	7310.17	0.0731047	53.3732	658.9	0.0123356	0.0125981	0.0145994	0.0114412	0.0543419	0.07017	0.0139195	0.0111068	0.00438977	0.00569733	0.0259914	0.129787	0.654013	1.83608	0.318102	0.0527285	0.097071	0.0473065	0.0108561	0.144821	2.28811	13.9617	20.3624	1.66068	0.0771855	5.09478	0.755145	0.000143744	0.182257	2.6024	17.0169	98.0202	125.396	0.00905226	1.00605	2.22386	0.938721	1.20383
112	N	M	451.964	606.161	10402	1877.15	611.042	4243.07	0.0731047	35.6326	312.872	0.0123356	0.0125981	0.0145994	0.0114412	0.128248	0.284286	0.137521	0.0339955	0.0439892	0.0326014	0.00979468	0.184121	0.924403	2.43656	1.51099	0.0657656	0.216615	0.167383	0.0108561	0.0146995	1.57188	11.7323	24.4657	8.1469	0.0631939	5.58716	1.67781	0.164619	0.149216	2.05873	10.4309	64.724	104.941	6.76387	0.762012	2.08415	0.0617182	0.806053
113	N	M	398.779	590.434	10726.9	2011.86	342.135	4902.36	0.0731047	25.6208	234.099	0.0538623	0.0125981	0.0145994	0.0114412	0.121493	0.20425	0.0965674	0.0111068	0.00438977	0.00569733	0.00979468	0.178889	0.799311	1.70914	1.02073	0.053382	0.132514	0.0975689	0.0108561	0.136563	1.83162	10.8593	17.9832	6.19661	0.0400612	5.58466	0.438236	0.175781	0.290167	2.90591	9.81345	52.2014	74.8858	2.28643	1.14532	1.70927	0.202389	0.629513
114	N	M	124.202	401.799	6809.38	1263.29	263.602	3228.81	0.0731047	16.8453	212.631	0.0123356	0.0125981	0.0300118	0.0756556	0.329016	0.745602	0.193416	0.0534522	0.0833703	0.0282234	0.086176	0.581866	3.60898	7.87572	1.84967	0.218407	0.433258	0.152941	0.059953	0.789439	7.45995	24.3975	29.5337	3.0577	0.210697	6.7517	2.25992	0.000143744	1.41925	6.95782	18.7242	67.8228	64.337	0.882898	1.53734	1.90311	0.971959	1.10732
116	N	M	1370.77	731.332	15585.1	3149.76	1247.52	8172.75	0.0731047	43.0671	405.551	0.0123356	0.0125981	0.0145994	0.0114412	0.0117335	0.0898717	0.00809671	0.0111068	0.00438977	0.00569733	0.00979468	0.0133204	0.431772	1.51175	1.33002	0.0111991	0.0606727	0.0523148	0.0108561	0.0146995	0.997438	12.7096	33.6167	11.8319	0.0129834	4.04217	0.2408	0.104924	0.168949	2.28083	13.3922	108.33	147.766	4.4838	1.93127	1.90992	0.00152532	0.385771
117	N	M	315.507	433.26	10968.7	1740.1	690.501	4676.33	0.0731047	40.1497	323.349	0.0123356	0.0125981	0.0145994	0.0114412	0.0117335	0.0138246	0.00809671	0.0111068	0.00438977	0.00569733	0.00979468	0.0692652	0.275101	0.596059	0.17207	0.0111991	0.0130186	0.0057869	0.0108561	0.120651	0.88842	4.70303	7.4512	0.0011838	0.0129834	6.15573	0.00133565	0.000143744	0.225351	1.6869	12.3597	56.8335	46.1912	0.00905226	1.08171	1.13812	0.242731	0.324037
118	N	M	873.403	511.277	8804.68	1752.8	470.361	3429.27	126.043	7.65927	300.653	0.0262197	0.0125981	0.63583	0.863199	4.83981	12.4938	5.06615	0.276222	0.697538	0.587602	0.505716	4.42982	23.4698	50.1651	24.9625	1.18984	3.67283	2.07149	0.245809	1.75788	22.1233	105.75	159.731	43.0032	0.566022	7.28447	11.7266	1.64387	4.29182	25.4747	55.193	236.336	268.605	18.1671	1.70027	2.74563	1.35901	3.92449
119	N	M	488.779	500.304	9286.93	1761.89	2386.91	3743.25	0.0731047	19.2808	482.582	0.0123356	0.0125981	0.0145994	0.0720546	0.363066	1.0573	0.529907	0.0402606	0.133478	0.124472	0.0863243	0.472749	4.12949	12.1091	6.7179	0.317782	1.03699	0.448131	0.115681	0.47809	7.62723	41.5698	68.8213	16.0659	0.277503	6.09057	6.10643	0.146457	3.38079	12.1939	28.2386	127.763	157.091	5.39715	1.04911	1.89781	0.722984	2.27298
120	N	M	277.149	398.096	7868.65	1253.21	70.6583	2543.15	24.7015	9.51299	195.413	0.0123356	0.0125981	0.0590613	0.0851065	0.621377	1.63756	0.655004	0.0721678	0.208585	0.189801	0.0463737	0.488818	3.80837	9.56129	6.77536	0.267372	0.977006	0.754824	0.0108561	0.220743	4.34645	24.5749	40.2857	13.667	0.151765	5.16037	4.96262	0.32698	0.186803	3.16709	15.2115	81.5719	90.4496	7.3105	1.14027	0.969529	0.500788	1.37161
162	N	M	214.812	400.527	6404.08	1298.47	347.887	2885.91	33.5246	9.64948	323.167	0.0123356	0.0125981	0.0587295	0.0964	0.520333	0.819011	0.278284	0.0599575	0.0968691	0.0441153	0.132072	0.905041	6.34646	10.958	2.76868	0.237274	0.513911	0.202744	0.126712	1.72579	12.2239	32.9026	38.308	5.74206	0.248164	6.97442	2.8792	0.078925	2.00466	9.96581	29.8519	96.7855	90.921	1.90246	1.71453	2.29834	1.29695	1.51824
163	N	M	347.489	422.828	9626.39	1577.67	165.945	4407.15	0.0731047	27.345	158.999	0.0123356	0.0125981	0.0145994	0.0368031	0.361389	1.06869	0.538634	0.0111068	0.13143	0.137785	0.0476116	0.362385	2.25466	6.28383	4.40444	0.173043	0.526569	0.422524	0.0108561	0.280956	4.89389	23.2125	33.8874	10.1275	0.198494	5.37673	3.26153	0.297471	0.419929	5.89849	20.7746	95.8852	94.1062	7.11681	1.55191	1.59675	0.967419	1.68364
164	N	M	190.78	363.017	5878.05	1457.85	181.494	3233.95	0.0731047	21.8146	394.529	0.0216154	0.0125981	0.0145994	0.0114412	0.0117335	0.0138246	0.00809671	0.0267104	0.00438977	0.00569733	0.00979468	0.0188582	0.0515088	0.101313	0.056144	0.0111991	0.0260658	0.0057869	0.0108561	0.027631	0.145759	0.757705	1.45821	0.220987	0.0129834	8.7069	0.00133565	0.000143744	0.0437125	0.613459	2.98389	17.1378	20.4806	0.00905226	0.691422	0.950589	0.11252	0.306441
165	N	M	222.951	432.082	7770.89	1222.58	238.925	3352.97	0.0731047	15.476	425.763	0.0123356	0.0125981	0.0335136	0.0643609	0.286851	0.491563	0.188149	0.0257913	0.0640958	0.0668525	0.0629309	0.298895	1.30956	2.56889	1.10946	0.0834766	0.202435	0.120887	0.0108561	0.265951	2.45492	8.21752	10.5846	1.92951	0.0615542	6.29454	0.438427	0.0748447	0.425626	3.06611	8.72653	30.3093	29.9685	0.568729	0.814153	0.929511	0.478712	0.708244
166	N	M	398.498	510.538	9299.36	1679.99	250.874	4053.01	0.0731047	24.9445	151.538	0.0123356	0.0125981	0.0978596	0.0944808	0.499486	1.45742	0.774839	0.0399318	0.0633975	0.0572874	0.0750222	0.777756	6.37591	14.4955	3.27061	0.136323	0.401709	0.12336	0.0713748	0.602111	7.06471	27.1444	38.5803	10.292	0.0742923	4.91096	2.33212	0.000143744	0.542722	5.09289	16.0305	79.4441	111.399	3.77442	0.764567	1.85231	0.374597	1.37126
169	N	M	306.559	502.543	8568.44	1846.28	262.322	4463.72	0.0731047	26.7905	339.251	0.0123356	0.0125981	0.0145994	0.0114412	0.0117335	0.0366467	0.00809671	0.0111068	0.00438977	0.00569733	0.00979468	0.10672	0.497047	0.668371	0.129931	0.0915127	0.136309	0.0214939	0.0108561	0.150254	2.42099	10.7669	10.2463	0.0011838	0.140346	7.45617	0.309743	0.000143744	0.551545	5.88247	21.8622	71.1615	37.5369	0.00905226	1.55384	0.906978	1.02995	1.62314
170	N	M	617.044	354.569	10487.5	1807.52	410.819	4502.75	0.0731047	31.2271	383.667	0.0123356	0.0125981	0.0145994	0.0532801	0.132645	0.311218	0.125758	0.0111068	0.00438977	0.00569733	0.063655	0.296592	1.83122	4.4168	1.19017	0.187694	0.454506	0.150712	0.0108561	0.344585	6.43835	35.3932	49.5557	7.72896	0.345613	6.91357	4.773	0.000143744	1.02593	12.0364	39.5401	210.732	190.451	4.10122	2.03253	2.0665	1.50859	3.6666
171	N	M	336.654	617.155	6938.9	2031.87	856.249	3992.37	8.22101	12.6294	523.839	0.0123356	0.0125981	0.688251	1.31354	7.54142	13.3915	4.64383	0.409855	1.40145	0.900452	0.782037	6.11972	25.6806	56.5565	28.6983	1.65559	5.734	3.3899	0.290039	2.7684	23.1944	85.7282	140.93	43.977	0.916174	9.06273	17.9524	2.56763	4.53022	17.6455	48.6895	214.787	261.663	22.3739	1.78267	2.31744	2.30098	3.9368
172	N	M	131.07	404.057	7962.11	1283.91	313.555	3602.93	0.0731047	23.6839	509.412	0.0123356	0.0125981	0.0145994	0.0114412	0.0393002	0.0719524	0.0157196	0.0111068	0.00438977	0.00569733	0.00979468	0.100793	0.4954	0.926202	0.152522	0.0406788	0.0614958	0.0215526	0.0108561	0.146322	2.23964	8.61367	9.4655	0.255534	0.0610664	6.20863	0.0207594	0.0238148	0.397525	5.93617	14.3074	44.9493	39.7629	0.00905226	1.24752	1.98483	1.17614	1.67025
173	N	M	443.832	523.963	8609.88	1859.57	1024.04	3910.88	22.1178	13.594	635.91	0.0123356	0.0125981	0.0280249	0.055609	0.348696	1.18408	0.437196	0.0350628	0.0881757	0.0523074	0.0469695	0.502979	4.56168	13.564	3.28114	0.254886	0.650798	0.190992	0.037519	0.389394	7.43181	37.7254	60.6518	8.9702	0.27888	6.05198	5.10928	0.000143744	0.993529	9.03692	27.8392	155.211	169.55	1.601	1.46905	3.01283	1.56114	2.83157
175	N	M	311.997	339.098	9181.59	1287.45	155.404	3475.25	0.0731047	30.5483	146.854	0.0123356	0.0125981	0.0145994	0.0114412	0.0117335	0.0138246	0.00809671	0.0111068	0.00438977	0.00569733	0.00979468	0.0133204	0.126574	0.18183	0.126055	0.0111991	0.0130186	0.0057869	0.0108561	0.0146995	0.464939	2.53317	4.14672	0.25161	0.0129834	6.95569	0.00133565	0.000143744	0.164406	1.82276	10.3109	54.9733	42.6537	0.00905226	1.44088	1.29984	0.273463	0.341284
176	N	M	547.933	419.449	10649.9	1843.91	677.033	5069.6	0.0731047	45.1827	191.234	0.0123356	0.0125981	0.0145994	0.0114412	0.0117335	0.0637478	0.00809671	0.0111068	0.00438977	0.00569733	0.00979468	0.067979	0.379415	0.952512	0.251309	0.0111991	0.069072	0.0057869	0.0108561	0.0959023	0.860623	5.25282	9.25536	0.257523	0.0525412	5.88048	0.00133565	0.000143744	0.187409	0.933332	10.6379	56.0538	46.5913	0.00905226	0.988142	0.860204	0.00152532	0.233259
177	N	M	430.639	415.333	7322.08	1354.93	284.985	2741.89	52.5497	9.61204	241.36	0.0123356	0.0125981	0.182491	0.24636	1.4049	2.94205	1.58085	0.119954	0.298443	0.417351	0.148299	1.16298	7.46544	16.9322	11.9372	0.609888	1.98707	1.57505	0.0577108	0.594206	10.1595	49.0807	78.1762	21.5713	0.452172	7.76767	9.05373	1.08253	1.54015	12.1151	36.6008	166.588	170.943	8.26306	2.29684	2.10593	1.4384	3.59239
178	N	M	499.697	527.099	13029.8	1795.83	509.003	5290.7	0.0731047	42.264	477.388	0.0123356	0.0125981	0.0145994	0.0114412	0.117132	0.171708	0.0844721	0.0111068	0.00438977	0.00569733	0.00979468	0.209913	0.978621	1.93923	0.898945	0.0738634	0.129687	0.036829	0.0108561	0.236443	3.61308	21.9536	28.5552	3.37809	0.077381	5.04946	0.415435	0.0935425	0.625794	10.5669	25.2383	97.7347	95.9068	0.00905226	1.81647	2.21512	0.573322	1.25426
36	T	M	336.66	308	6661.25	1263.21	60.8378	2391.31	0.0731047	15.5334	101.491	0.0123356	0.0125981	0.0145994	0.0114412	0.062572	0.127761	0.0245297	0.0259592	0.0264013	0.00569733	0.00979468	0.115593	0.586526	1.35258	0.262268	0.0626055	0.170902	0.0739469	0.0108561	0.0951002	1.57888	10.2341	17.1174	3.24475	0.117689	6.21742	2.23892	0.000143744	0.111759	2.36223	13.5833	86.6163	123.123	0.00905226	1.26641	2.74043	0.917412	2.08564
76	T	M	224.483	297.986	8382.82	984.156	63.8254	2492.27	0.0731047	28.9814	82.6632	0.0123356	0.0125981	0.0145994	0.0114412	0.0117335	0.0138246	0.00809671	0.0111068	0.00438977	0.00569733	0.00979468	0.0133204	0.0675977	0.170446	0.06731	0.0111991	0.144644	0.0349368	0.0108561	0.0146995	0.179378	0.961646	1.82976	0.441348	0.0129834	6.79557	0.00133565	0.091583	0.0115832	0.369932	4.19676	30.8185	33.1637	0.00905226	0.558291	0.974004	0.094286	0.251149
106	T	M	995.034	486.339	8737.94	2606.2	252.574	6003.15	0.0731047	37.92	439.992	0.0123356	0.0125981	0.0145994	0.0114412	0.0117335	0.060972	0.0235081	0.0111068	0.00438977	0.00569733	0.00979468	0.102777	0.562761	1.24186	0.387589	0.0541277	0.181299	0.0426458	0.0108561	0.0735501	1.96204	18.9366	33.9171	7.3517	0.133155	5.88756	2.13157	0.000143744	0.21643	4.38135	26.1888	174.598	229.355	0.00905226	2.17185	3.33157	0.283835	2.0719
140	T	M	469.01	359.57	7681.25	1681.04	203.763	2844.06	102.554	0.287662	120.618	0.0123356	0.0125981	0.0145994	0.0114412	0.0877805	0.36689	0.209553	0.0111068	0.0512171	0.0779068	0.00979468	0.157407	0.890767	3.07798	1.18611	0.0932023	0.310729	0.18367	0.0108561	0.0471136	1.29253	13.9257	27.4189	4.43183	0.0590697	5.93235	2.0202	0.000143744	0.135837	1.72577	10.2112	83.2768	105.057	0.00905226	1.49475	1.55835	0.0932452	1.26976
149	T	M	189.209	285.698	6522.11	1375.34	378.546	4063.17	0.0731047	38.0686	247.873	0.0123356	0.0125981	0.0145994	0.0114412	0.0117335	0.0138246	0.00809671	0.0111068	0.00438977	0.00569733	0.00979468	0.0133204	0.0403748	0.13587	0.036414	0.0111991	0.0130186	0.0057869	0.0108561	0.0146995	0.222572	1.19271	2.0134	0.0173654	0.0423497	7.13603	0.00133565	0.000143744	0.0861169	0.816783	4.55271	27.7566	22.9917	0.00905226	0.750483	0.728324	0.222422	0.434415
196	T	M	236.487	262.607	7063.34	1469.48	184.233	2380.22	0.0731047	0.287662	67.0113	0.0479904	0.0461881	0.0145994	0.0114412	0.0117335	0.0138246	0.00809671	0.0111068	0.00438977	0.00569733	0.00979468	0.0133204	0.0881468	0.208018	0.0887441	0.0111991	0.0130186	0.0057869	0.0108561	0.0146995	0.186138	1.42287	3.4143	0.280168	0.0129834	6.52038	0.00133565	0.000143744	0.0115832	0.3337	3.63414	40.0147	50.4651	0.00905226	0.663865	1.30559	0.00769899	0.352604
244	T	M	192.941	228.273	4691.97	991.771	56.1562	1806.61	0.0731047	11.2445	80.5803	0.0123356	0.0125981	0.0145994	0.0114412	0.0308401	0.0820184	0.0323012	0.0111068	0.00438977	0.00569733	0.00979468	0.0659691	0.234745	0.378758	0.0892464	0.0111991	0.0583946	0.0057869	0.0108561	0.0378378	0.425945	2.24874	3.04223	0.16228	0.0365536	7.48429	0.00133565	0.000143744	0.0441913	0.84164	6.03335	32.4646	31.8585	0.00905226	1.06372	1.11149	0.275767	0.564624
251	T	M	235.05	373.962	7523.66	1427.64	688.112	2729.07	0.0731047	19.8565	324.155	0.0512556	0.0125981	0.0145994	0.0114412	0.0117335	0.0138246	0.00809671	0.0111068	0.00438977	0.00569733	0.00979468	0.0133204	0.0321716	0.0802859	0.0325327	0.0111991	0.0130186	0.0057869	0.0108561	0.0384778	0.14505	0.511027	0.606962	0.2503	0.0129834	8.41339	0.00133565	0.000143744	0.085557	0.710909	2.47068	10.3295	11.2637	0.00905226	0.453294	0.569976	0.145874	0.283988
252	T	M	133.275	322.211	5191.47	1047.03	244.126	1837.48	0.150106	6.59512	215.173	0.0223813	0.0125981	0.0145994	0.0507752	0.148826	0.244801	0.0605995	0.0111068	0.0412292	0.025291	0.0588913	0.225638	0.861257	1.59805	0.563473	0.0643738	0.180414	0.0766523	0.0205817	0.154593	1.74767	7.50866	10.4572	1.99323	0.0876234	7.77577	0.574633	0.0393064	0.368973	3.00038	10.0061	40.4269	36.8386	0.580399	1.37813	1.28181	0.587315	0.922154
257	T	M	130.171	288.222	4647.03	1137.78	138.603	2237.14	12.4039	7.96901	307.583	0.0123356	0.0125981	0.0145994	0.0114412	0.0469535	0.0835079	0.0434494	0.0111068	0.0183236	0.00569733	0.0169917	0.0465376	0.259688	0.545616	0.310126	0.0351161	0.097825	0.0564384	0.0108561	0.0146995	0.384568	2.59912	6.07893	1.63338	0.0327027	7.42178	0.444931	0.000143744	0.0263797	0.594647	5.14423	39.0697	61.2512	0.107761	0.977355	2.17345	0.19301	0.675799
268	T	M	177.262	324.802	8205.42	1542.79	329.529	4714.97	0.0731047	40.8575	386.108	0.0123356	0.0125981	0.0145994	0.0114412	0.0117335	0.0138246	0.00809671	0.0111068	0.00438977	0.00569733	0.00979468	0.0133204	0.0159985	0.011501	0.0129782	0.0111991	0.0130186	0.0057869	0.0108561	0.0146995	0.0833849	0.341155	0.850514	0.343176	0.0129834	6.68653	0.00133565	0.000143744	0.0115832	0.361445	2.13571	24.5305	40.8932	0.00905226	0.54672	1.13594	0.0526273	0.351099
278	T	M	719.512	641.09	8734.76	2315.03	235.837	4468.98	0.0731047	25.4321	529.485	0.0123356	0.0125981	0.0145994	0.0114412	0.0117335	0.0830616	0.030922	0.0111068	0.00438977	0.00569733	0.00979468	0.112617	0.596557	1.59297	0.576389	0.0848814	0.253912	0.0923768	0.0108561	0.0581894	1.80881	16.1776	32.6926	7.20502	0.124734	5.98631	3.62567	0.000143744	0.171149	3.71313	21.304	145.837	199.985	0.212109	1.82212	3.01795	0.694245	2.29772
304	T	M	179.689	251.656	5084.61	1048.06	51.1862	1727.01	10.6539	8.0851	58.8629	0.0123356	0.0125981	0.0145994	0.0114412	0.0117335	0.0138246	0.00809671	0.0111068	0.00438977	0.00569733	0.00979468	0.0326997	0.114957	0.233814	0.107216	0.0111991	0.0270199	0.0057869	0.0108561	0.0146995	0.446923	3.66021	6.42954	0.449898	0.0423996	7.25515	0.0845322	0.0120733	0.0955909	1.43628	9.01101	53.7845	59.172	0.00905226	1.32642	1.87579	0.440752	1.03499
310	T	M	179.166	430.968	5970.76	1386.29	86.6408	2878.4	0.0731047	17.7854	199.462	0.0244585	0.0125981	0.0145994	0.0187559	0.0117335	0.0221789	0.00809671	0.0111068	0.00438977	0.00569733	0.00979468	0.0262656	0.0982779	0.221948	0.118317	0.0172977	0.0499601	0.0197276	0.0108561	0.0229531	0.251434	1.80671	3.44378	0.587814	0.0321505	7.94285	0.00133565	0.0479938	0.0281341	0.584548	5.08534	30.7932	36.2806	0.00905226	1.06764	1.46145	0.16308	0.463096
317	T	M	162.504	407.244	6804.59	1450.59	180.133	3109.42	0.0731047	20.5466	250.492	0.0123356	0.0125981	0.0145994	0.0114412	0.0117335	0.032156	0.00809671	0.0111068	0.00438977	0.00569733	0.00979468	0.0434325	0.240075	0.414558	0.279899	0.041541	0.101655	0.0847757	0.0108561	0.064823	1.04194	7.568	13.3016	5.27276	0.123574	7.99717	1.72602	0.000143744	0.153305	3.05318	18.3997	114.425	160.402	0.908683	1.96024	5.03916	0.892528	2.04721
357	T	M	359.088	485.2	9231.48	1604.96	388.222	3971.19	0.0731047	23.1688	560.272	0.0123356	0.0125981	0.0145994	0.0114412	0.0117335	0.0138246	0.00809671	0.0111068	0.00438977	0.00569733	0.00979468	0.0133204	0.171369	0.2889	0.133765	0.0111991	0.0497608	0.0057869	0.0108561	0.0406175	0.619345	5.41362	9.5648	1.66171	0.0743558	6.46414	0.382085	0.000143744	0.143096	1.90652	11.6442	81.5091	91.4677	0.00905226	1.46999	2.3397	0.46517	1.12649
358	T	M	269.885	409.842	6221.78	1380.48	604.007	2812.42	55.2829	5.1118	628.392	0.0123356	0.0125981	0.0145994	0.0114412	0.0117335	0.0380315	0.0184116	0.0111068	0.00438977	0.00569733	0.00979468	0.0364183	0.163276	0.326237	0.193372	0.0265111	0.0404191	0.0395796	0.0108561	0.0318634	0.44689	3.40608	7.27971	1.45598	0.0364019	7.62248	0.42965	0.000143744	0.0685199	1.2533	9.0033	57.2363	73.6057	0.00905226	1.26455	2.22932	0.157323	0.91959
22	T	M	2058.37	536.609	8814.9	3129.47	479.28	6029.28	0.0731047	24.8782	333.215	0.0123356	0.0125981	0.051175	0.105136	0.713166	2.05791	0.563873	0.0549739	0.125768	0.137936	0.0698391	0.64333	8.7291	23.0682	10.0591	0.418466	1.26661	0.588972	0.0108561	0.266171	10.6767	90.8828	135.705	29.0515	0.391215	6.09375	7.60565	0.112801	0.822244	12.2043	58.534	380.356	318.298	6.4274	2.68663	1.44688	0.757181	2.5127
31	T	M	428.582	596.369	8511.46	2415.27	98.5352	5089.01	0.0731047	25.0117	314.568	0.0344328	0.0125981	0.0145994	0.0114412	0.0117335	0.0138246	0.00809671	0.0111068	0.00438977	0.00569733	0.00979468	0.0133204	0.0965005	0.209707	0.135944	0.0111991	0.0337106	0.0331487	0.0108561	0.0146995	0.322854	3.39761	9.16218	3.8355	0.0287022	6.7024	0.224204	0.0321237	0.0514148	1.21079	9.50929	75.4501	128.757	0.00905226	0.90109	3.47058	0.00152532	0.969324
71	T	M	203.895	235.715	7115.23	1206.03	156.111	2900.91	0.0731047	22.465	134.695	0.0123356	0.0125981	0.0145994	0.0114412	0.109245	0.202756	0.121228	0.0111068	0.00438977	0.0415837	0.00979468	0.147648	0.621378	1.19597	0.599366	0.0111991	0.133003	0.0057869	0.0108561	0.0957201	0.946747	5.02862	8.07309	1.47032	0.0129834	5.94453	0.483404	0.114758	0.0972043	1.02266	4.75429	33.7788	39.4397	0.00905226	0.544979	0.619755	0.108039	0.513315
72	T	M	279.578	244.745	5430.22	1212.21	38.3669	2158.18	0.0731047	0.287662	94.1584	0.0123356	0.0125981	0.0145994	0.0114412	0.114522	0.197933	0.0833744	0.0445893	0.0770685	0.0216601	0.00979468	0.282882	2.68166	8.0232	4.41727	0.339499	1.01791	0.556213	0.0108561	0.220257	5.53937	41.0597	86.2274	31.7179	0.459359	6.90416	10.3596	0.000143744	0.329765	5.82335	39.9286	251.357	332.995	5.97312	1.38677	3.04105	1.8151	3.29339
79	T	M	1054.71	587.976	11083.3	2830.8	523.924	6739.45	0.0731047	47.8854	540.838	0.0123356	0.0125981	0.0145994	0.0114412	0.0661167	0.229488	0.128626	0.0111068	0.0448436	0.00569733	0.00979468	0.117964	0.843183	3.1795	1.33366	0.0908501	0.257183	0.0999197	0.0108561	0.0762083	1.60724	15.7315	28.7886	4.48806	0.0808256	5.12945	1.50688	0.0390727	0.271792	2.62793	13.1107	87.5772	89.1064	0.00905226	1.62236	1.13267	0.0800518	0.903904
139	T	M	264.573	434.818	7529.06	1465.49	867.976	3296.28	0.0731047	15.611	399.59	0.0123356	0.0125981	0.0661686	0.0779513	0.253345	0.234663	0.101624	0.0111068	0.0400561	0.00569733	0.0708534	0.333063	1.89245	2.01446	0.607282	0.0728365	0.108348	0.0601156	0.0108561	0.578715	3.71032	9.76265	9.67667	2.36704	0.0591956	6.42984	0.157009	0.124252	0.453957	3.92105	10.1966	40.4904	42.0452	0.614303	0.942132	1.32518	0.474079	0.69444
141	T	M	275.327	281.902	7096.98	1552.75	152.829	4245.16	0.0731047	0.287662	180.569	0.0123356	0.0125981	0.0145994	0.0114412	0.0117335	0.0138246	0.00809671	0.0111068	0.00438977	0.00569733	0.00979468	0.0133204	0.0642726	0.145017	0.0699175	0.0111991	0.0130186	0.0057869	0.0108561	0.0146995	0.200745	1.92172	5.76333	1.35081	0.045737	5.92804	0.00133565	0.000143744	0.0115832	0.657281	7.66004	79.8993	121.678	0.00905226	1.42362	2.82094	0.00152532	0.585707
150	T	M	293.891	664.29	8284.42	1973.89	204.4	4579.17	0.0731047	25.1108	517.186	0.0123356	0.0125981	0.0309216	0.0209758	0.137718	0.325645	0.227238	0.0111068	0.0526925	0.0897971	0.018431	0.129742	0.697765	1.8376	1.82096	0.102012	0.250575	0.286719	0.0108561	0.0784327	1.26124	8.46323	15.0288	5.88017	0.0791401	6.6294	2.20136	0.167829	0.106859	2.27074	11.1448	60.0245	80.111	3.24853	1.18546	2.63363	0.927971	1.805
195	T	M	971.052	368.743	7152.07	1852.52	393.929	2628.5	63.6823	5.60517	257.67	0.0123356	0.0125981	0.0145994	0.0114412	0.0785546	0.245862	0.061762	0.0111068	0.0223853	0.0218411	0.00979468	0.112376	1.30629	3.8034	0.857979	0.116067	0.241729	0.0660882	0.0108561	0.109883	2.10414	20.0412	27.7815	3.5123	0.0943552	6.08001	1.27802	0.000143744	0.200796	2.39546	12.8075	91.7207	72.1053	0.748454	1.77273	0.941515	0.190274	0.767819
204	T	M	432.223	358.753	7879.08	1698.91	113.544	3979.34	0.0731047	30.3193	220.125	0.0123356	0.0125981	0.0145994	0.0114412	0.0117335	0.0551961	0.00809671	0.0111068	0.00438977	0.00569733	0.00979468	0.0401583	0.254969	0.620097	0.176086	0.0111991	0.0376125	0.0057869	0.0108561	0.0146995	0.525951	3.48067	6.40419	0.420033	0.0404449	5.96352	0.00133565	0.0642688	0.0575534	0.609131	5.0968	44.2072	49.8864	0.00905226	1.0133	1.15618	0.0911637	0.338251
267	T	M	405.405	528.363	6593.34	1711.74	328.084	3714.21	22.0826	11.5458	440.952	0.0123356	0.0125981	0.0145994	0.0114412	0.0117335	0.064799	0.0359679	0.0163686	0.00438977	0.00569733	0.00979468	0.0416811	0.288887	0.934001	0.398409	0.0387039	0.116745	0.0518147	0.0108561	0.0333778	0.827273	8.14901	16.7271	5.04113	0.0675879	6.37147	1.17127	0.000143744	0.0884472	1.90758	12.3489	94.5584	128.744	0.430402	1.92162	2.91959	0.259424	1.0341
269	T	M	422.411	374.637	7595.23	1962.01	112.323	4236.6	0.0731047	29.6928	209.588	0.0123356	0.0125981	0.0145994	0.0114412	0.0700183	0.247981	0.101297	0.0111068	0.00438977	0.00569733	0.00979468	0.0632408	0.565989	1.57982	0.24523	0.0111991	0.0576946	0.0434267	0.0108561	0.0809211	0.704249	4.68265	6.71434	0.481279	0.0129834	6.50859	0.00133565	0.127306	0.0449424	0.514152	3.98537	42.5152	45.0361	0.00905226	1.02604	0.889464	0.00152532	0.269919
270	T	M	432.3	379.38	7662.94	2072.78	157.861	3756.77	0.0731047	29.6044	163.079	0.0123356	0.0125981	0.0145994	0.0114412	0.0734975	0.320947	0.0351654	0.0111068	0.00438977	0.00569733	0.00979468	0.0896477	0.533426	1.62781	0.0987099	0.0111991	0.0130186	0.0057869	0.0108561	0.105889	0.684871	3.82675	3.82359	0.00492039	0.0129834	6.65696	0.00133565	0.000143744	0.0456511	0.242036	1.47316	20.4719	22.8794	0.00905226	0.549262	0.555781	0.00152532	0.0934894
273	T	M	183.734	479.008	7218.95	1473.66	183.394	2759.47	0.0731047	17.8561	210.488	0.0123356	0.0125981	0.0145994	0.0114412	0.0392971	0.0729547	0.0288315	0.0235617	0.0248506	0.0283141	0.00979468	0.0634977	0.315786	0.958977	0.576906	0.0515333	0.193807	0.11401	0.0108561	0.0351257	0.747774	6.80819	15.3608	4.0913	0.0612842	6.75419	2.27479	0.000143744	0.0834539	1.70363	9.26371	61.8053	98.3947	0.908825	1.27179	2.61434	0.422393	1.3709
320	T	M	284.886	344.667	7207.1	1281.24	199.588	2770.77	0.0731047	18.0195	170.629	0.0561477	0.0125981	0.0145994	0.0114412	0.0762202	0.144837	0.0705749	0.0111068	0.00438977	0.00569733	0.00979468	0.115785	0.533771	0.949342	0.615819	0.0343607	0.0622961	0.0867656	0.0108561	0.0146995	0.897498	6.61593	11.5075	2.54764	0.0129834	6.60556	0.00133565	0.119322	0.0704313	1.72023	8.19117	47.9559	60.1255	0.532584	1.30454	1.65766	0.128879	0.672441
352	T	M	234.343	345.299	6073.16	1560.01	43.4674	2149.2	0.0731047	17.4761	42.1694	0.11488	0.0663499	0.0145994	0.0114412	0.107323	0.303819	0.158956	0.0403621	0.06774	0.0812934	0.00979468	0.0801298	0.542481	1.86763	1.07451	0.0536291	0.246774	0.205657	0.0108561	0.0318316	0.670849	7.16035	17.0981	4.57042	0.0365169	5.72411	1.90303	0.0560547	0.0431549	0.793837	7.93957	84.1418	122.189	0.00905226	1.30855	2.13563	0.00152532	0.821366
354	T	M	227.452	251.614	5478.24	1087.27	82.1607	2399.58	0.0731047	15.4001	104.72	0.0123356	0.0125981	0.036297	0.0469585	0.196913	0.497792	0.277741	0.0250834	0.0775183	0.119901	0.0408804	0.230074	0.881411	2.14344	1.63392	0.0960651	0.291137	0.230732	0.0108561	0.0619332	1.22471	7.84687	12.9819	3.10431	0.0734639	6.38484	0.963619	0.148695	0.152263	2.29594	11.1222	52.0324	51.3364	0.191233	1.14477	1.20101	0.370473	1.00577
355	T	M	246.728	293.088	7802.7	1118.13	166.603	2972.04	0.0731047	33.2766	159.461	0.0123356	0.0125981	0.0145994	0.0114412	0.0117335	0.0138246	0.00809671	0.0111068	0.00438977	0.00569733	0.00979468	0.0133204	0.147125	0.271375	0.167448	0.0111991	0.0130186	0.0057869	0.0108561	0.0146995	0.441717	3.73739	6.62034	3.34873	0.0129834	6.13715	0.0743228	0.0461316	0.0115832	1.31224	8.93458	52.8568	73.8571	0.00905226	1.02454	1.50033	0.0748588	0.773817
356	T	M	102.601	300.503	5816.02	808.796	54.4288	2279.13	0.0731047	20.115	108.016	0.0123356	0.0318694	0.0351552	0.035244	0.0870573	0.131098	0.0469071	0.0188583	0.00438977	0.00569733	0.0320287	0.167097	0.579224	0.987363	0.213353	0.0198839	0.0796902	0.0541168	0.0212164	0.214329	1.82495	5.58875	5.5286	0.544365	0.0561973	6.83	0.0219928	0.0407896	0.319854	3.88655	9.3576	30.3371	29.4596	0.00905226	0.849684	1.49986	0.721635	0.983416
5	T	M	207.729	234.549	4846.51	1044	63.9697	1931.48	0.0731047	5.71646	62.7536	0.0123356	0.0125981	0.0145994	0.0114412	0.0117335	0.0334534	0.00809671	0.0111068	0.00438977	0.00569733	0.00979468	0.035099	0.192498	0.355038	0.0694123	0.0111991	0.0314117	0.0057869	0.0108561	0.0229408	0.391612	2.66691	3.73265	0.0927116	0.0278233	7.43194	0.00133565	0.000143744	0.0606893	1.034	5.50843	28.2952	30.3967	0.00905226	0.968593	1.06761	0.145731	0.492378
6	T	M	233.96	169.306	4103.86	949.15	53.119	1230.71	9.08859	4.31813	34.2954	0.0123356	0.0125981	0.0145994	0.0114412	0.0307734	0.116522	0.0353231	0.0111068	0.00438977	0.00569733	0.00979468	0.104373	0.6982	1.46449	0.249113	0.026247	0.0493622	0.0057869	0.0108561	0.108617	1.34538	8.35559	12.3863	1.61581	0.0129834	6.37511	0.00133565	0.0610787	0.13901	1.51533	9.83396	58.9938	67.1059	0.00905226	1.41493	1.25245	0.0312838	0.387586
14	T	M	1157.46	579.008	9607.37	2221.65	632.169	4393.68	211.181	0.363352	202.682	0.0123356	0.0125981	0.41657	0.476736	4.8146	12.7008	4.40495	0.294133	0.986522	0.775192	0.191268	1.87052	17.541	50.7555	26.269	0.946923	4.33764	2.43492	0.084323	0.628587	11.4383	68.6411	130.881	41.4427	0.351841	6.1184	13.0529	1.63681	1.01575	7.24299	28.1184	185.753	237.884	15.2283	1.23052	1.62141	0.359758	2.0393
15	T	M	1078.96	439.896	6929.02	1908.16	245.603	2666.35	378.916	0.726403	64.2274	0.0320947	0.0125981	2.80528	1.21966	12.082	43.9723	23.1822	0.410763	2.5322	2.40326	0.343678	3.94191	32.9633	109.996	53.0609	1.50147	7.29312	5.04418	0.178867	1.47122	16.9844	96.409	182.645	69.439	0.420395	6.6451	17.5409	3.78884	1.86963	9.80551	31.7334	205.875	295.52	31.0074	2.17615	1.38034	0.439469	2.86025
16	T	M	960.017	435.19	11143.6	2272.59	404.806	4702.12	92.6903	13.4599	240.445	0.0123356	0.0125981	0.0145994	0.0644551	0.319628	0.829864	0.247305	0.0111068	0.126834	0.0683262	0.0527115	0.272466	2.48163	8.18477	2.55669	0.169148	0.584622	0.255452	0.0108561	0.165974	2.93334	24.0304	43.9218	8.54383	0.0996191	5.17957	3.16269	0.0986477	0.305951	2.97561	13.9748	96.4529	114.707	2.78877	1.2769	1.20025	0.102583	0.872386
19	T	M	1589.81	549.936	9583.61	2551.72	342.561	6004.87	0.0731047	34.2964	427.016	0.0378253	0.0125981	0.0145994	0.0543984	0.342498	0.788379	0.235	0.0111068	0.0434766	0.0275086	0.00979468	0.281715	3.44407	11.2749	6.47098	0.111905	0.299026	0.106816	0.0108561	0.137642	4.04965	46.0413	88.2278	31.6122	0.0852527	3.34955	1.84119	0.262686	0.358042	4.08688	23.5447	201.511	236.902	13.9893	1.64385	1.95282	0.00152532	0.69934
20	T	M	3546.27	406.21	12581.9	4053.84	655.752	8081.4	0.0731047	54.2289	332.272	0.0123356	0.0125981	0.178969	0.225414	1.68132	4.8773	0.978764	0.0648907	0.0785721	0.0513909	0.10598	0.9359	15.4319	44.8076	21.1528	0.287316	0.670656	0.321009	0.0551109	0.444569	10.9561	113.077	196.147	59.193	0.102104	2.32676	2.8834	0.737135	0.931838	7.11953	34.2791	338.929	339.967	14.0371	3.0508	0.875792	0.00152532	0.347911
21	T	M	3928.94	421.952	12131.6	4257.07	687.361	7380.18	0.0731047	38.6657	200.299	0.0123356	0.0125981	0.398939	0.311885	3.62866	12.605	3.45425	0.0994289	0.157885	0.0922207	0.125904	1.45763	31.5544	98.929	52.8206	0.430967	1.19886	0.513812	0.0108561	0.466421	18.5476	206.944	393.127	123.249	0.206013	2.6089	4.24934	1.38922	1.3517	13.5971	62.8026	501.288	570.695	27.8862	2.14929	0.846098	0.0871368	0.926699
27	T	M	331.952	504.473	8674.11	1864.28	84.5499	4001.07	0.0731047	32.6131	161.186	0.0614975	0.0125981	0.0145994	0.0114412	0.0117335	0.0138246	0.00809671	0.0111068	0.00438977	0.00569733	0.00979468	0.0133204	0.193642	0.443653	0.183961	0.0111991	0.0619666	0.0057869	0.0108561	0.0146995	0.406709	2.61838	5.52401	0.614483	0.0129834	6.15064	0.0212779	0.000143744	0.0591113	0.64256	4.34318	45.6304	63.6108	0.00905226	0.931952	1.32282	0.00152532	0.456871
28	T	M	304.056	445.649	8782.18	1927.96	135.164	4531.17	0.0731047	28.9525	289.971	0.0123356	0.0125981	0.0145994	0.0114412	0.0117335	0.0138246	0.00809671	0.0111068	0.00438977	0.00569733	0.00979468	0.0420708	0.150299	0.356725	0.142626	0.0111991	0.0568129	0.0057869	0.0108561	0.0146995	0.385419	2.84935	6.50139	1.03396	0.0129834	6.64814	0.0776748	0.000143744	0.0550665	1.04501	6.35564	54.6891	74.3085	0.00905226	1.13336	1.8629	0.0182319	0.603703
30	T	M	191.076	278.055	5866.95	1581.87	57.9319	3265.11	0.0731047	25.3869	152.607	0.0348112	0.0125981	0.0145994	0.0114412	0.0117335	0.0138246	0.00809671	0.0111068	0.00438977	0.00569733	0.00979468	0.0133204	0.0372419	0.111504	0.0842738	0.0111991	0.0130186	0.0057869	0.0108561	0.0146995	0.121216	1.14485	2.86853	0.81275	0.0129834	7.06696	0.00133565	0.000143744	0.0115832	0.425645	3.5563	34.5921	52.2159	0.00905226	0.852647	1.51876	0.00152532	0.323784
51	T	M	706.657	265.627	5287.59	1297.61	173.373	2248.55	61.2092	3.20156	113.802	0.0215582	0.0125981	0.0741373	0.0764463	0.739899	2.63754	0.827763	0.0613716	0.111394	0.0481617	0.0724616	0.722417	10.4974	34.1661	17.5541	0.328106	0.940484	0.306739	0.0383671	0.545981	10.7608	90.8833	166	48.494	0.311479	4.39068	4.81059	0.546705	1.97818	13.6985	53.8564	316.587	324.824	16.0783	2.90453	2.09042	0.677346	1.52548
53	T	M	1286.04	273.137	9520.29	1902.98	269.653	3439.43	40.6177	19.6742	142.264	0.0123356	0.0125981	0.0486449	0.0759859	0.39821	1.04334	0.253984	0.051657	0.093841	0.0476547	0.00979468	0.488998	6.89259	25.0491	10.3918	0.33155	0.885835	0.320585	0.0108561	0.381976	8.97479	85.6584	154.486	33.6066	0.33206	5.14142	6.08921	0.153689	0.805411	6.98552	63.3694	421.984	338.278	6.89402	1.50871	1.49511	0.302949	0.991148
54	T	M	1025.99	155.092	6662.06	1360.5	106.869	2058.32	36.2136	8.94917	57.9228	0.0123356	0.0125981	0.0579776	0.0836893	0.642405	2.23845	0.579423	0.0658204	0.0988561	0.026351	0.00979468	0.477178	8.61963	30.5555	15.1122	0.365624	0.963289	0.348258	0.0108561	0.234698	7.48287	88.3718	165.757	45.3223	0.159993	4.22012	5.0505	0.346458	0.676185	7.86597	35.9483	327.2	334.634	11.741	1.70717	1.75652	0.0422134	1.10333
59	T	M	248.152	360.508	8213.07	1478.33	137.833	2608.43	0.0731047	23.2003	105.833	0.0123356	0.0125981	0.0145994	0.0114412	0.0511623	0.106954	0.0565341	0.0111068	0.00438977	0.00569733	0.00979468	0.0133204	0.363935	0.942428	0.420316	0.0111991	0.0939399	0.0057869	0.0108561	0.0146995	0.64767	4.10202	9.12862	1.83038	0.0501346	6.21022	0.189045	0.101992	0.0115832	0.669715	5.74598	56.3591	79.4195	0.00905226	0.911125	1.67257	0.00152532	0.395845
61	T	M	244.775	192.952	5097.67	936.433	57.9652	1807.91	0.0731047	8.26809	91.818	0.0273194	0.0125981	0.0145994	0.0114412	0.0117335	0.0757298	0.0697886	0.0111068	0.00438977	0.0451254	0.00979468	0.0381373	0.179273	0.595076	0.688201	0.0111991	0.117016	0.140834	0.0108561	0.0146995	0.19501	2.16089	8.20491	3.68771	0.0129834	5.8981	0.462016	0.158789	0.0115832	0.280156	2.20503	22.811	43.8655	0.00905226	0.434057	1.15113	0.00152532	0.239174
63	T	M	554.678	358.917	7031.25	1508.38	66.2635	2499.39	78.5249	4.25523	206.052	0.0123356	0.0125981	0.0145994	0.0273911	0.249168	0.863996	0.450673	0.0539833	0.11099	0.125859	0.0244783	0.280201	2.66233	8.67826	4.07029	0.255383	0.815744	0.423156	0.0108561	0.135101	3.50418	26.4965	48.3866	12.332	0.188405	6.77631	5.3539	0.0682058	0.250443	4.16308	19.4974	123.927	149.896	3.83441	2.10575	2.38766	0.685543	2.39431
64	T	M	706.066	365.793	6689.06	1598.8	76.2639	2274.99	114.504	0.359578	193.734	0.025034	0.0125981	0.0145994	0.0114412	0.0953438	0.294066	0.121633	0.0199728	0.0616336	0.0409896	0.0261605	0.130164	0.764933	2.70802	1.36128	0.118894	0.392422	0.246643	0.0108561	0.0490913	0.872722	8.88787	19.9514	4.42153	0.0518285	7.44275	2.23496	0.139841	0.108236	1.28214	5.75315	39.6876	57.2464	1.60395	0.937602	1.25912	0.00152532	0.740886
70	T	M	626.227	435.75	7812.49	2007.87	484.736	3763.73	0.0731047	15.7229	353.692	0.0386674	0.0125981	0.0369675	0.101827	0.781123	2.66613	0.882063	0.0722676	0.186845	0.183084	0.0708684	0.725868	5.94142	13.8228	5.16003	0.355287	1.12213	0.499791	0.0585153	0.296523	6.40731	38.3046	53.6823	10.9484	0.193269	6.57556	5.07055	0.181719	0.665181	6.65086	19.9836	102.562	91.7716	4.43937	1.64554	0.85583	0.482172	2.19799
80	T	M	437.696	614.48	13755.2	2523.79	503.807	6336.5	0.0731047	50.1179	342.477	0.0123356	0.0125981	0.0145994	0.0114412	0.0753459	0.197988	0.0901368	0.0111068	0.00438977	0.00569733	0.00979468	0.140317	0.588274	1.62191	1.0856	0.0111991	0.234328	0.0057869	0.0108561	0.0146995	1.38797	9.91416	20.9146	6.6132	0.0792654	5.64144	2.01258	0.0725698	0.240991	2.46717	13.0228	87.1978	122.923	0.00905226	1.23089	2.17872	0.103266	1.00192
82	T	M	298.182	575.151	12839.5	2127.93	469.088	5562.67	0.0731047	46.272	293.55	0.0123356	0.0125981	0.0145994	0.0114412	0.0117335	0.0138246	0.00809671	0.0111068	0.00438977	0.00569733	0.00979468	0.0953489	0.382245	0.667726	0.0725581	0.0111991	0.0130186	0.0057869	0.0108561	0.202003	1.94773	7.05064	6.49268	0.0011838	0.0508114	6.52197	0.00133565	0.000143744	0.400701	4.21318	13.9683	63.2667	43.9608	0.00905226	1.47362	0.994675	0.4527	0.679375
88	T	M	247.527	293.274	6016.43	1323.59	296.225	3324.43	0.0731047	12.6013	406.723	0.0123356	0.0125981	0.0145994	0.0114412	0.0117335	0.0612275	0.0214446	0.080908	0.00438977	0.00569733	0.00979468	0.0424302	0.242445	0.58988	0.228195	0.0441481	0.0776918	0.0257573	0.0108561	0.0595055	0.676684	5.51306	8.76755	0.77029	0.0383738	7.30325	0.1799	0.00428781	0.196353	2.51096	10.1595	50.0151	46.0394	0.00905226	1.44934	1.23203	0.402399	1.25649
89	T	M	246.593	302.936	5533.89	1179.96	781.648	2786.79	0.0731047	15.3544	401.403	0.0123356	0.0125981	0.0145994	0.0201323	0.0860143	0.210605	0.105433	0.0322294	0.0467403	0.0368208	0.0217313	0.107339	0.53543	1.67838	0.800748	0.0854883	0.201732	0.115861	0.0108561	0.102884	1.22403	7.60942	13.4689	2.01368	0.114302	6.34515	1.22793	0.000143744	0.41759	2.96088	9.05517	44.061	48.2692	0.25611	1.04743	1.15198	0.496411	1.05485
90	T	M	166.455	248.787	5434.48	1004.48	131.458	1874.06	0.0731047	9.74632	74.746	0.0740647	0.0505992	0.0305058	0.0423686	0.072999	0.165596	0.0753582	0.0111068	0.00438977	0.0217461	0.0218467	0.170723	0.743126	1.63362	0.337605	0.0434552	0.112839	0.0595753	0.0108561	0.173849	1.58687	7.1793	10.534	1.23003	0.0436983	7.62386	0.356901	0.0287855	0.247969	2.07367	7.33579	37.7045	45.0164	0.00905226	1.13371	1.31409	0.109203	0.664806
91	T	M	190.675	263.037	7626.61	1008.64	206.757	3294.17	0.0731047	27.2268	208.864	0.0123356	0.0125981	0.0581738	0.129823	0.442804	1.02001	0.290902	0.0495903	0.0747711	0.108278	0.109422	0.545994	2.56468	6.47057	2.63706	0.200814	0.537766	0.27822	0.0108561	0.257051	4.07098	21.5218	37.4163	8.21033	0.148314	5.07908	3.11154	0.000143744	0.54581	5.54489	15.9166	82.7075	104.108	1.84027	1.27759	1.90615	0.571464	1.29746
133	T	M	161.034	321.067	5817.15	1129.05	68.5376	2062.18	0.0731047	15.9212	165.416	0.0123356	0.0125981	0.0145994	0.0114412	0.0117335	0.0138246	0.00809671	0.0111068	0.00438977	0.00569733	0.00979468	0.0133204	0.078794	0.177426	0.0944831	0.0111991	0.0342805	0.0266375	0.0108561	0.0146995	0.260645	1.91307	4.49771	1.01508	0.0361883	8.1518	0.00133565	0.0448355	0.0476512	0.824637	5.77607	38.3771	59.9884	0.00905226	1.1477	2.71587	0.283065	0.775223
134	T	M	271.538	395.006	10137.6	1503.8	150.758	4197.57	0.0731047	43.1428	261.283	0.0123356	0.0125981	0.0145994	0.0114412	0.0117335	0.0579905	0.00809671	0.0111068	0.00438977	0.00569733	0.00979468	0.0564617	0.176052	0.392154	0.152941	0.0111991	0.098231	0.0057869	0.0108561	0.0146995	0.472226	2.77891	5.51941	0.381183	0.0129834	6.70631	0.103596	0.0285839	0.11328	1.46106	6.37381	37.3494	47.91	0.00905226	0.801316	1.09485	0.209972	0.826142
136	T	M	204.298	286.368	5832.72	913.599	347.952	2007.19	0.0731047	8.25543	256.338	0.0123356	0.0125981	0.0145994	0.0300074	0.0736725	0.104062	0.0175232	0.0597161	0.0213513	0.0140597	0.0350294	0.134641	0.638301	1.0738	0.203043	0.0575167	0.096862	0.0191815	0.0108561	0.152574	1.4187	6.16192	6.83676	0.322994	0.0805983	6.47071	0.00133565	0.0291019	0.200912	1.79843	7.90439	29.6107	19.7403	0.00905226	0.795455	0.393588	0.31881	0.546764
137	T	M	465.412	561.254	11259.1	1484.27	955.145	3779.8	0.0731047	26.7281	555.277	0.0123356	0.0125981	0.0435214	0.0810356	0.296792	0.255846	0.0784767	0.0111068	0.0420244	0.00569733	0.132497	0.455948	1.84734	1.51876	0.370488	0.0959318	0.140373	0.0597879	0.0924361	0.58233	4.2936	11.8967	9.17689	0.8905	0.0817175	6.80407	0.17071	0.061673	0.694884	7.14827	12.912	45.7338	32.8345	0.00905226	1.11543	0.930688	0.812347	1.31187
142	T	M	200.72	319.322	4912.29	1205.36	113.062	2087.11	0.0731047	10.6847	86.395	0.067407	0.113827	0.0145994	0.0114412	0.0700498	0.259698	0.164051	0.0111068	0.0356716	0.0590652	0.0346072	0.0687166	0.312521	0.891728	0.868205	0.0316499	0.173461	0.187875	0.0108561	0.0146995	0.262861	2.08128	5.3908	1.64289	0.0216053	8.48368	0.0570512	0.139558	0.0845655	0.518848	3.29383	21.9206	28.9239	0.144025	0.855563	1.22899	0.0508052	0.401857
143	T	M	157.787	319.205	4850.82	1021.22	106.879	2471.41	0.0731047	11.4905	217.021	0.0123356	0.0125981	0.0145994	0.0143015	0.0117335	0.0278401	0.0106146	0.0237302	0.0126222	0.00569733	0.00979468	0.0200053	0.0896156	0.149114	0.0774913	0.0139988	0.0162733	0.014163	0.0108561	0.0398569	0.157329	0.718747	1.30262	0.296508	0.0129834	7.58346	0.00133565	0.000143744	0.014479	0.354683	2.2052	12.5374	14.9675	0.00905226	0.547407	0.651583	0.0955656	0.230064
144	T	M	223.689	408.389	8860.68	1496.63	107.822	3628.76	0.0731047	29.2206	129.39	0.0123356	0.0125981	0.0145994	0.0114412	0.0117335	0.0138246	0.00809671	0.0111068	0.00438977	0.00569733	0.00979468	0.0133204	0.0159985	0.0375505	0.0439252	0.0111991	0.0130186	0.0057869	0.0108561	0.0146995	0.114324	0.523637	0.600052	0.270154	0.0129834	7.44526	0.00133565	0.000143744	0.0431171	0.492323	1.84541	10.5047	11.9472	0.00905226	0.340237	0.424919	0.123199	0.254543
192	T	M	1210.77	238.568	8145.87	1803	262.203	3455.69	0.0731047	0.287662	229.281	0.0123356	0.0125981	0.0145994	0.0114412	0.179591	0.634651	0.124885	0.0111068	0.0523073	0.00569733	0.00979468	0.260294	2.75431	6.4378	0.325323	0.123467	0.192094	0.00723362	0.0108561	0.195371	3.57377	28.6803	27.9968	1.25534	0.107225	5.61763	0.768449	0.0236193	0.293247	3.88766	18.041	121.723	72.4384	0.00905226	2.13105	0.654368	0.268149	0.733399
193	T	M	296.66	298.33	7429.3	1396.25	195.296	2843.49	0.0731047	18.9488	206.933	0.0123356	0.0125981	0.0145994	0.0114412	0.0117335	0.0138246	0.00809671	0.0111068	0.00438977	0.00569733	0.00979468	0.0393319	0.166908	0.25218	0.0676969	0.0111991	0.034393	0.0057869	0.0108561	0.0423664	0.606228	4.23693	4.96059	0.0596941	0.0659312	6.53297	0.00133565	0.000143744	0.152946	1.96266	10.8513	51.3544	34.0784	0.00905226	1.33427	0.713061	0.371096	0.581657
194	T	M	570.083	352.596	8779.3	2008.19	37.7815	1039.25	29.228	9.13504	23.0131	0.237142	0.394933	0.0145994	0.0114412	0.0117335	0.124735	0.0436646	0.0111068	0.00438977	0.00569733	0.00979468	0.0509642	0.41049	1.21979	0.372622	0.0111991	0.0744075	0.0525013	0.0108561	0.0146995	0.583626	7.16228	14.7787	3.76032	0.0129834	5.62116	0.268419	0.0876343	0.100069	0.70186	6.5194	62.1686	79.4836	0.00905226	0.792653	1.24871	0.00152532	0.501584
202	T	M	724.161	410.455	9590.5	1907.22	470.586	4097.8	0.0731047	24.7878	206.503	0.0123356	0.0125981	0.0145994	0.0114412	0.0117335	0.0498915	0.00809671	0.0111068	0.00438977	0.00569733	0.00979468	0.0133204	0.181002	0.38866	0.102338	0.0111991	0.065903	0.0057869	0.0108561	0.0146995	0.446568	2.9952	4.89586	0.0409769	0.0129834	6.94315	0.00133565	0.000143744	0.0500296	0.843445	5.57409	38.8569	35.3444	0.00905226	1.1066	0.836547	0.0931329	0.315451
203	T	M	380.294	320.615	7101.77	1945.06	1.81961	232.357	34.7329	0.287662	1.86244	0.483141	1.38862	0.0145994	0.0114412	0.0117335	0.159507	0.0509141	0.0111068	0.00438977	0.00569733	0.00979468	0.0133204	0.148465	0.507617	0.36263	0.0111991	0.0130186	0.0057869	0.0108561	0.0146995	0.169201	1.92649	5.0984	0.590598	0.0129834	6.15484	0.00133565	0.0857181	0.0115832	0.144987	1.85493	37.1101	45.2206	0.00905226	0.649337	0.862625	0.00152532	0.159462
212	T	M	254.012	326.3	6112.09	1280.88	53.5262	2757.81	0.0731047	18.3543	137.586	0.0123356	0.0125981	0.0145994	0.0114412	0.0117335	0.040855	0.0242471	0.0354633	0.00438977	0.00569733	0.00979468	0.0133204	0.13038	0.255136	0.126704	0.0111991	0.048725	0.0408766	0.0108561	0.0408465	0.338644	2.02735	4.49937	1.4894	0.0129834	8.38377	0.00133565	0.070075	0.05526	1.21425	6.23063	38.814	66.9303	0.00905226	1.1846	2.77925	0.0537566	0.911303
214	T	M	125.563	181.622	4593.62	818.552	61.8473	1670.38	0.0731047	11.9583	74.7443	0.0123356	0.0125981	0.0145994	0.0114412	0.10342	0.212891	0.137981	0.0550149	0.0498721	0.0652904	0.00979468	0.0704614	0.516498	1.79807	1.76039	0.0742295	0.22475	0.260184	0.0108561	0.0146995	0.628995	7.02569	17.6818	8.70845	0.0471263	5.10936	2.55098	0.0715432	0.0219679	0.689835	6.62076	57.8164	107.773	2.60374	0.799536	2.0563	0.126603	0.927967
245	T	M	246.384	360.268	7147.1	1127.61	104.62	2624.43	0.0731047	23.0485	123.618	0.0123356	0.0125981	0.0145994	0.0114412	0.0981117	0.0748042	0.025362	0.0111068	0.0383087	0.00569733	0.0364249	0.126998	0.52679	0.830719	0.299214	0.100359	0.184007	0.0057869	0.0108561	0.0670893	1.13927	6.92679	9.51151	0.184644	0.0874122	7.65786	0.985767	0.000143744	0.1653	1.85772	8.64819	39.3699	36.8808	0.00905226	0.923187	0.937517	0.351544	1.089
246	T	M	295.941	379.561	10210.3	1461	141.306	4426.37	0.0731047	41.9354	192.471	0.0123356	0.0125981	0.0145994	0.0114412	0.11352	0.117162	0.0766451	0.0111068	0.00438977	0.00569733	0.00979468	0.138814	0.53999	0.838337	0.540672	0.0568164	0.142558	0.0716866	0.0108561	0.0867172	0.928398	5.95368	9.51482	1.2726	0.0566925	6.50405	0.724818	0.0552322	0.140416	1.6164	7.0669	40.4066	42.3149	0.00905226	0.700172	0.783396	0.206128	0.786611
247	T	M	127.165	182.83	4569.18	742.497	15.8508	957.429	0.0731047	10.4871	18.2176	0.0778519	0.13358	0.0145994	0.0114412	0.0117335	0.0138246	0.00809671	0.0111068	0.00438977	0.00569733	0.00979468	0.0133204	0.0849882	0.165891	0.0806243	0.0111991	0.0456935	0.0275516	0.0108561	0.0146995	0.212518	1.33207	2.13425	0.00819538	0.0129834	6.84422	0.00133565	0.000143744	0.0571433	0.536632	2.77952	16.3336	15.1013	0.00905226	0.453242	0.407417	0.147431	0.350463
254	T	M	308.302	388.988	9621.62	1441.43	278.6	3883.83	0.0731047	35.1269	156.934	0.0123356	0.0125981	0.0145994	0.0114412	0.0117335	0.0138246	0.00809671	0.0111068	0.00438977	0.00569733	0.00979468	0.0133204	0.262783	0.544457	0.225814	0.0111991	0.103847	0.0057869	0.0108561	0.0146995	1.10568	8.40309	15.1435	0.422193	0.090006	6.28909	0.559751	0.000143744	0.259772	2.65791	17.8119	97.7476	91.1852	0.00905226	1.44507	1.63706	0.246534	0.702478
255	T	M	372.167	366.749	7256.94	1356.5	183.001	2798.99	0.0731047	24.1171	113.874	0.0123356	0.0125981	0.0145994	0.0114412	0.0832881	0.193984	0.10793	0.0111068	0.00438977	0.00569733	0.00979468	0.133956	1.16605	4.07359	1.87859	0.102617	0.276868	0.153346	0.0108561	0.165491	2.71011	20.7878	41.7775	10.0062	0.0883968	5.25064	2.71387	0.000143744	0.452043	5.06902	18.8804	108.889	140.046	1.6078	1.84635	2.23395	0.221096	1.12818
256	T	M	286.028	322.496	5687.01	1024.65	222.866	2316.81	0.0731047	15.5153	123.838	0.0123356	0.0125981	0.0145994	0.0114412	0.0455222	0.116629	0.0690989	0.0399814	0.0117486	0.0246255	0.0232596	0.0996796	0.738016	2.5461	1.43774	0.0787947	0.227026	0.0867297	0.0108561	0.128807	1.99071	13.7757	26.6011	5.71108	0.0819419	5.53301	1.38708	0.0366537	0.372133	3.4658	14.3689	67.1652	85.3137	1.24776	1.30121	1.85426	0.394784	0.838501
263	T	M	259.594	326.113	5786.3	1098.24	77.414	1293.6	0.0731047	9.62818	39.0199	0.151904	0.2632	0.0145994	0.0114412	0.0117335	0.0717798	0.0278474	0.0111068	0.0216694	0.029554	0.00979468	0.0133204	0.114484	0.474525	0.19862	0.0111991	0.0870889	0.0595964	0.0108561	0.0146995	0.181677	1.76945	3.98489	0.256991	0.0129834	6.98287	0.00133565	0.0940723	0.155795	0.180923	1.49512	13.1536	16.4061	0.00905226	0.415221	0.34305	0.00866075	0.198532
265	T	M	281.53	490.387	8725.97	1728.34	336.952	4432.29	0.0731047	28.2709	737.043	0.0123356	0.0125981	0.0145994	0.0114412	0.0117335	0.0248273	0.00809671	0.0111068	0.00438977	0.00569733	0.00979468	0.0239065	0.20744	0.378817	0.156231	0.0381259	0.0417963	0.0333685	0.0108561	0.0146995	0.646029	4.67639	7.5897	0.700742	0.0779951	7.03026	0.497212	0.000143744	0.0972151	2.02921	10.0347	51.7965	58.8921	0.00905226	1.29848	2.10734	0.743928	1.43602
274	T	M	231.511	403.299	7550.58	1465.36	111.446	3269.34	0.0731047	24.5477	120.669	0.0245926	0.0125981	0.0145994	0.0114412	0.0251899	0.0874918	0.0426055	0.0111068	0.00438977	0.0267388	0.00979468	0.0373877	0.180057	0.509595	0.429433	0.0251166	0.0754941	0.0920289	0.0108561	0.0146995	0.306375	2.84267	8.02192	2.81123	0.0325427	6.29598	0.434626	0.0285858	0.030171	0.624169	5.27048	43.7986	80.9182	0.00905226	0.920578	2.37261	0.0552403	0.65009
275	T	M	264.06	420.804	6367.93	1414.47	121.249	2929.07	0.0731047	14.7781	185.608	0.0123356	0.0125981	0.0145994	0.0206666	0.084023	0.238388	0.109585	0.0111068	0.0329535	0.0535056	0.0257651	0.116778	0.481602	1.21385	0.76937	0.0542554	0.212707	0.151588	0.0108561	0.0484113	0.850776	6.03902	13.227	3.862	0.0620384	7.48438	1.29085	0.080476	0.115521	1.94933	10.3722	63.834	99.4202	0.934175	1.48235	2.85974	0.0833497	1.32795
276	T	M	214.566	357.828	7092.1	1294.06	75.0714	2245.64	0.0731047	19.8166	55.7082	0.080629	0.0415574	0.0145994	0.0114412	0.0117335	0.0602463	0.0607714	0.0111068	0.00438977	0.00569733	0.00979468	0.0379519	0.173794	0.404049	0.267421	0.0111991	0.0919037	0.0988907	0.0108561	0.0146995	0.339714	2.71088	7.72079	1.82967	0.0129834	6.76122	0.304308	0.0441376	0.109087	0.727283	5.72956	49.5129	87.446	0.00905226	0.954748	2.21157	0.00152532	0.734927
305	T	M	223.716	353.48	7210.7	1462.63	135.026	3522.93	0.0731047	25.2369	324.373	0.0123356	0.0125981	0.0145994	0.0114412	0.0117335	0.0138246	0.00809671	0.0111068	0.00438977	0.00569733	0.00979468	0.0133204	0.119391	0.185409	0.138794	0.0111991	0.0510657	0.0057869	0.0108561	0.0146995	0.302047	2.51671	5.16319	0.972819	0.038615	6.64913	0.00133565	0.0420732	0.0403167	0.757448	6.70873	49.2087	55.1062	0.00905226	1.0668	1.39499	0.172854	0.637163
306	T	M	609.275	317.742	7875.66	1731.53	343.38	3573.22	0.0731047	25.1443	114.473	0.0123356	0.0125981	0.120367	0.126516	0.475141	1.45036	0.787855	0.0111068	0.150911	0.189588	0.0431366	0.422304	2.28991	8.77699	6.04389	0.181325	0.735446	0.542418	0.0450175	0.278679	3.20614	23.3319	49.2589	16.9101	0.113592	4.60229	3.79358	0.42509	0.848672	5.71873	17.5286	127.111	159.206	6.72497	0.960531	1.99367	0.311566	0.934684
321	T	M	120.552	383.836	6051.42	1399.29	68.0471	3186.09	0.0731047	21.1972	198.38	0.0123356	0.0125981	0.0145994	0.0114412	0.0117335	0.0540237	0.00809671	0.0111068	0.00438977	0.00569733	0.00979468	0.0286795	0.13916	0.31728	0.237252	0.0111991	0.0364317	0.0277864	0.0108561	0.0146995	0.186817	1.55711	5.32721	2.71866	0.0129834	6.11312	0.00133565	0.0729931	0.0389745	0.37139	2.68122	26.5443	66.1286	0.88699	0.319286	1.87448	0.00152532	0.419586
322	T	M	283.67	366.471	8652.61	1760.38	110.611	4063.11	0.0731047	34.7884	218.141	0.0123356	0.0125981	0.0145994	0.0114412	0.0117335	0.0138246	0.00809671	0.0111068	0.00438977	0.00569733	0.00979468	0.0133204	0.0590026	0.193094	0.105513	0.0111991	0.0130186	0.0057869	0.0108561	0.0146995	0.255488	1.55705	3.97195	0.606382	0.0129834	6.6333	0.00133565	0.000143744	0.0115832	0.694261	4.36566	37.4216	53.3222	0.00905226	0.774733	1.30386	0.0574699	0.482751
323	T	M	166.833	324.142	6089.78	1276.65	85.1863	2688.89	0.0731047	16.4401	131.947	0.0123356	0.0125981	0.0145994	0.0114412	0.0117335	0.0270715	0.00809671	0.0111068	0.00438977	0.00569733	0.00979468	0.0133204	0.126068	0.391633	0.137816	0.0111991	0.0440627	0.024507	0.0108561	0.0146995	0.287987	2.30947	6.09198	1.54115	0.0329085	7.30705	0.0363626	0.0507342	0.0115832	0.422288	4.94072	43.3546	71.9007	0.00905226	1.04528	2.45182	0.00152532	0.485624
324	T	M	675.687	487.064	9917.84	2224.94	241.234	6019.84	0.0731047	42.8849	383.124	0.0123356	0.0125981	0.0145994	0.0114412	0.0117335	0.0138246	0.00809671	0.0111068	0.00438977	0.00569733	0.00979468	0.0133204	0.055016	0.139501	0.0964044	0.0111991	0.0130186	0.0057869	0.0108561	0.0146995	0.232342	1.74107	4.33455	0.594457	0.0129834	6.64316	0.00133565	0.000143744	0.0795363	0.931825	4.86108	43.035	54.1805	0.00905226	1.06094	1.3824	0.0381977	0.344839
346	T	M	196.516	400.085	8989.63	1506.2	92.3123	2820.5	0.0731047	21.0602	62.3438	0.0879066	0.0923607	0.0145994	0.0114412	0.146309	0.263797	0.18616	0.0111068	0.00438977	0.100798	0.00979468	0.151794	0.810993	1.5593	1.14185	0.0981398	0.293602	0.217451	0.0108561	0.0550813	1.09479	8.67624	15.6776	2.66665	0.0606012	6.24922	1.6602	0.120974	0.180372	1.62463	7.96129	49.3359	59.7633	0.00905226	0.822825	1.14989	0.352778	1.22117
348	T	M	148.489	383.88	6865.71	1431.92	226.709	3096.59	0.0731047	21.6727	137.651	0.0123356	0.0125981	0.125735	0.109189	0.60893	1.23867	0.76313	0.0309022	0.13056	0.249043	0.089915	0.402866	2.16251	4.44457	4.78619	0.174624	0.530661	0.621415	0.0108561	0.154063	1.59124	9.6166	16.9867	8.28244	0.0745506	5.75747	1.83149	0.403027	0.180564	2.28937	8.63586	47.2872	64.5597	4.81425	1.07436	1.61352	0.523738	0.949767
349	T	M	233.812	432.225	9262.88	1591.89	201.266	4142.56	0.0731047	31.9271	154.311	0.0123356	0.0125981	0.0759438	0.108337	0.669621	1.41383	0.747526	0.0288103	0.123215	0.189756	0.0994509	0.581654	3.18009	7.7035	7.15089	0.160468	0.507533	0.663123	0.0247734	0.147236	2.78591	15.4642	31.5807	27.0277	0.0727747	3.74871	3.10613	0.437988	0.193158	2.13651	10.0396	71.4021	143.668	11.7057	0.871295	2.35928	0.313643	0.91123
350	T	M	164.326	383.843	6444.69	1160.24	200.027	2982.73	0.0731047	26.0991	79.0214	0.0123356	0.0125981	0.0145994	0.0453712	0.199126	0.635705	0.313462	0.0324136	0.116617	0.102755	0.00979468	0.182462	1.25215	4.05954	2.0987	0.124391	0.409513	0.26579	0.0108561	0.110319	1.42103	10.7095	21.2494	4.10632	0.0825666	5.06143	2.34453	0.103553	0.122888	0.949354	6.29848	43.9926	51.3016	0.356916	0.69092	0.737841	0.128197	0.343781
351	T	M	180.127	581.165	7876.22	1819.89	265.084	4012.45	0.0731047	18.8191	252.67	0.0383221	0.0125981	0.0230538	0.0375719	0.325847	1.14056	0.830433	0.0264394	0.0961102	0.117067	0.0354433	0.278813	2.60377	9.01918	4.16084	0.141487	0.449396	0.408728	0.0108561	0.261154	3.35486	15.5434	26.002	9.87652	0.0836814	6.11165	3.17639	0.111496	0.245026	2.234	9.73148	53.7342	81.2341	2.36337	1.12231	2.07875	0.426264	0.982975
353	T	M	284.146	348.059	7957.1	1723.59	41.9486	2728.58	0.0731047	26.9563	94.0546	0.0123356	0.0125981	0.0145994	0.0114412	0.0496675	0.128976	0.0702602	0.0111068	0.00438977	0.00569733	0.00979468	0.0860615	0.384535	0.889021	0.58729	0.05022	0.185174	0.160259	0.0108561	0.0146995	0.687515	6.38964	14.1371	3.59176	0.0508384	6.18891	1.54949	0.0633235	0.0669047	1.20002	10.1155	86.4229	125.062	0.00905226	1.27589	2.64727	0.119511	1.21868
370	T	M	183.033	189.234	5058.28	1367.94	34.6397	2611.78	0.0731047	0.287662	50.6628	0.0615258	0.0441724	0.0145994	0.0405934	0.159055	0.304355	0.142495	0.0111068	0.0615494	0.00569733	0.0402519	0.319359	1.60976	4.09256	1.14804	0.0570836	0.300215	0.125134	0.0108561	0.292644	4.70591	25.9739	40.7519	7.83968	0.172971	5.57474	2.88763	0.000143744	0.546679	6.3527	28.4158	190.39	214.492	1.74217	1.91386	2.89281	0.90964	2.59551
376	T	M	119.585	209.522	4392.92	854.465	50.5481	1177.85	0.0731047	7.03034	40.2203	0.0123356	0.0233791	0.0145994	0.0114412	0.0941478	0.185757	0.0573372	0.0111068	0.0432096	0.0252054	0.00979468	0.0731185	0.509859	1.39088	0.416249	0.049315	0.129346	0.0743888	0.0108561	0.0291803	0.572526	4.91109	9.81415	1.00095	0.0289629	6.23928	0.370069	0.000143744	0.0734876	0.546041	3.58344	30.2864	38.9705	0.00905226	0.715012	0.968309	0.00618417	0.421159
377	T	M	649.243	374.867	8842.18	1788.92	206.208	3300.43	54.1124	21.3964	79.1216	0.0745022	0.0536764	0.0892118	0.115559	0.636646	2.26533	0.918769	0.0498791	0.225209	0.197969	0.0817148	0.660756	6.43108	19.8172	9.27602	0.375633	1.37606	0.881011	0.0515178	0.498405	7.82971	46.9869	82.6347	26.5501	0.289125	5.54012	8.36101	0.56097	1.01933	7.27625	24.4599	174.584	211.831	11.5968	1.12478	1.75254	0.397249	1.66472
396	T	M	272.644	86.8583	5032.19	626.204	70.3576	1767.11	0.0731047	20.1267	84.2578	0.0123356	0.0125981	0.0145994	0.0114412	0.0117335	0.0138246	0.00809671	0.0111068	0.00438977	0.00569733	0.00979468	0.0656053	0.249822	0.445021	0.170534	0.0111991	0.0804237	0.0302157	0.0108561	0.0146995	1.18266	9.77392	15.5139	1.99095	0.0853879	5.7838	0.872887	0.000143744	0.22809	3.97287	21.883	128.373	121.187	0.00905226	1.44115	1.77209	0.530348	1.68434
398	T	M	767.59	408.694	11396.6	2302.09	199.635	4444.2	78.0939	12.2177	159.404	0.0123356	0.0125981	0.0145994	0.0114412	0.0584099	0.16424	0.0432432	0.0111068	0.00438977	0.00569733	0.00979468	0.162395	1.06842	2.70024	0.25689	0.0970585	0.213212	0.0057869	0.0108561	0.141531	2.89747	20.6664	27.3832	0.294679	0.104192	5.91979	1.45242	0.000143744	0.348654	4.93233	20.1974	123.84	96.5062	0.00905226	1.69516	1.1599	0.334527	1.30614
399	T	M	274.138	395.767	6219.48	1395.57	63.3806	1986.81	0.0731047	11.3081	53.6847	0.106327	0.156021	0.168942	0.190578	0.842342	2.3025	1.41491	0.0581697	0.177271	0.197444	0.0938768	0.891587	5.00097	12.2828	4.92924	0.141349	0.640427	0.553218	0.0879242	0.639482	6.5499	19.122	24.9181	11.2765	0.0702628	6.22179	2.68189	0.435817	0.422337	2.81406	10.0166	61.2323	96.8372	4.58593	0.736992	2.37825	0.0667666	1.14517
400	T	M	345.077	672.498	9658.99	2393.23	517.395	4933.87	0.0731047	37.1867	429.513	0.0123356	0.0125981	0.0145994	0.0114412	0.0117335	0.0953524	0.0532324	0.0111068	0.0305891	0.00569733	0.00979468	0.0425182	0.347076	1.20783	0.730621	0.0665774	0.224483	0.169447	0.0108561	0.0374637	0.640515	8.09699	21.0943	6.70604	0.0492391	6.26009	3.26897	0.000143744	0.0733811	1.23078	7.86361	69.5457	123.029	2.05594	0.686828	2.44826	0.00152532	1.304
401	T	M	959.16	547.27	7574.05	2795.53	546.565	5523.28	0.0731047	17.6615	752.414	0.0123356	0.0125981	0.0145994	0.0114412	0.0228288	0.0590826	0.0145432	0.0237027	0.0196353	0.00569733	0.00979468	0.0508299	0.418911	1.25708	0.431214	0.0818024	0.237264	0.0781774	0.0108561	0.0675711	1.12706	11.1255	20.8451	2.77141	0.107811	6.63854	2.06256	0.000143744	0.272128	2.70416	12.2813	80.5088	87.3405	0.159047	1.45218	1.69301	0.413547	1.45225
403	T	M	233.374	508.684	8846.07	1783.61	776.799	3454.91	0.0731047	26.4228	453.438	0.041855	0.0125981	0.0145994	0.0334936	0.129357	0.283706	0.0669966	0.0111068	0.0419296	0.0213184	0.0296189	0.208969	1.1087	2.79182	0.464479	0.0931555	0.173779	0.0791488	0.0108561	0.157869	2.51068	11.1037	14.2544	0.674356	0.0785387	5.78918	0.879423	0.000143744	0.343017	2.57992	9.06125	43.6488	41.1277	0.00905226	0.929862	0.724299	0.422753	0.818399
404	T	M	158.41	304.092	7339.38	1547.71	517.683	1984.38	0.0731047	16.0269	113.736	0.0588442	0.123382	0.0145994	0.0114412	0.0117335	0.0138246	0.00809671	0.0111068	0.00438977	0.00569733	0.00979468	0.0133204	0.0753067	0.1446	0.0129782	0.0111991	0.0130186	0.0057869	0.0108561	0.0146995	0.243776	0.940571	1.04271	0.0011838	0.0129834	6.82427	0.00133565	0.000143744	0.112002	0.438766	2.22276	14.7152	7.93118	0.00905226	0.401442	0.203657	0.0927322	0.166202
405	T	M	1457.3	601.412	15675.4	2801.39	1175.01	6826.17	0.0731047	40.1535	1112.8	0.0123356	0.0125981	0.0145994	0.0114412	0.0522603	0.100679	0.00809671	0.0111068	0.00438977	0.00569733	0.00979468	0.136867	0.617457	1.19628	0.473236	0.0111991	0.0798747	0.0057869	0.0108561	0.134852	2.33528	14.5459	18.6334	1.39746	0.0886871	5.79895	0.298902	0.00764815	0.382352	5.73391	20.3338	89.0841	76.1442	0.00905226	1.80378	1.13417	0.377676	1.09358
409	T	M	657.288	606.402	10604.8	2353.15	293.78	5160.18	3.45185	24.1288	516.253	0.0123356	0.0125981	0.0145994	0.0114412	0.0227384	0.049227	0.0216643	0.153125	0.0558266	0.0290996	0.00979468	0.0661621	0.441504	1.28296	0.521072	0.107032	0.303743	0.127158	0.0108561	0.0470707	1.29355	12.4017	22.0663	2.35682	0.119249	7.8144	3.78718	0.000143744	0.152363	2.23774	14.6565	90.4857	98.6449	0.00905226	1.50933	1.75844	0.435014	1.98904
414	T	M	374.344	576.877	11111.4	1754.46	148.445	6030.41	0.0731047	67.6894	490.584	0.0123356	0.0125981	0.0145994	0.0114412	0.0117335	0.0138246	0.00809671	0.0111068	0.00438977	0.00569733	0.00979468	0.0133204	0.0159985	0.011501	0.0129782	0.0111991	0.0130186	0.0057869	0.0108561	0.0146995	0.134849	0.434489	0.516906	0.180414	0.0129834	7.33384	0.00133565	0.000143744	0.0921347	0.348794	2.16848	13.6149	10.9273	0.00905226	0.484097	0.546757	0.026174	0.0833315
415	T	M	182.571	268.538	4970.9	1114.68	58.9691	1986.41	0.0731047	10.558	71.7346	0.0566153	0.0621501	0.0145994	0.0114412	0.0117335	0.0394352	0.0223948	0.0111068	0.0191344	0.00569733	0.00979468	0.0252667	0.232678	0.699376	0.339727	0.0360806	0.15299	0.10119	0.0108561	0.0146995	0.389878	4.73652	11.2311	2.47556	0.0436032	7.18998	1.32545	0.000143744	0.123987	0.610067	6.5669	48.8517	67.7856	0.00905226	0.955017	1.82261	0.00152532	0.620931
416	T	M	251.788	295.11	5577.27	1324.99	134.236	2439.85	21.8604	8.84293	87.8032	0.0123356	0.0125981	0.0145994	0.0114412	0.0117335	0.0299176	0.00809671	0.0111068	0.00438977	0.00569733	0.00979468	0.0133204	0.153933	0.432891	0.224842	0.0241114	0.1147	0.0560139	0.0108561	0.0146995	0.40281	4.73468	12.6186	3.5281	0.044619	6.94236	1.64915	0.000143744	0.0385982	0.994876	8.06371	67.0094	119.246	1.20013	0.734025	2.77802	0.00152532	1.18087
418	T	M	343.619	632.61	10327.6	1768.98	359.324	3653.7	0.0731047	25.028	342.071	0.0626178	0.0125981	0.0145994	0.0114412	0.0775187	0.181333	0.0991417	0.0111068	0.00438977	0.0576684	0.00979468	0.118738	0.715009	1.92177	1.00079	0.102579	0.297612	0.206353	0.0108561	0.089362	2.03325	14.5434	23.8232	3.79392	0.1203	6.75468	2.74713	0.000143744	0.208939	3.60674	17.4957	91.2924	97.9732	0.0596949	1.41605	1.90298	0.726862	1.93543
419	T	M	301.932	483.307	12062.6	1526.6	126.893	4543.66	0.0731047	29.137	275.368	0.0123356	0.0125981	0.0145994	0.0114412	0.0117335	0.0138246	0.00809671	0.0111068	0.00438977	0.00569733	0.00979468	0.0133204	0.111646	0.23212	0.170813	0.0111991	0.0526141	0.0057869	0.0108561	0.0146995	0.303705	1.97378	4.17976	0.548623	0.0129834	6.57435	0.035458	0.0453364	0.0587088	0.811519	4.75837	30.5824	37.9697	0.00905226	0.617042	0.897138	0.166719	0.562715
423	T	M	593.325	548.171	8226.94	1577.09	120.972	1838.24	3.90231	9.2248	56.9871	0.229274	0.517692	0.0285408	0.0402934	0.296523	0.930193	0.408459	0.0477516	0.101233	0.104372	0.0357496	0.26429	3.25359	11.1175	6.45745	0.175857	0.626026	0.370797	0.0108561	0.0931078	3.41462	29.1554	57.2943	19.0917	0.0989031	4.55235	3.36638	0.403974	0.242016	2.42342	19.5397	128.166	152.122	10.1294	1.84242	1.67657	0.144923	0.874927
424	T	M	749.024	584.012	12110.4	1827.95	818.317	4105.24	0.0731047	34.5083	477.702	0.0123356	0.0125981	0.205075	0.218042	1.55949	4.20797	2.07364	0.0771852	0.295138	0.377214	0.171861	1.00756	8.17604	20.0436	14.352	0.328363	1.1553	1.04036	0.0108561	0.405386	7.1317	37.6702	64.8095	28.805	0.143362	4.12536	4.78339	0.873505	0.459018	7.29024	23.1308	121.83	159.07	15.4818	1.14225	2.23743	0.530669	1.44073
425	T	M	666.011	583.737	11115.2	1816	461.033	3154.45	0.0731047	24.0005	153.143	0.110063	0.092423	0.0145994	0.0114412	0.18129	0.443638	0.217203	0.0111068	0.0473994	0.0751355	0.00979468	0.134694	0.908116	3.4687	2.50126	0.0994629	0.291776	0.210171	0.0108561	0.060284	1.14318	12.0293	28.6987	10.0902	0.0487733	4.75064	1.39183	0.296443	0.120247	1.42772	9.58558	71.9349	99.4259	5.77065	1.3708	1.64238	0.00152532	0.550648
426	T	M	598.031	577.015	10842	1740.36	679.148	4171.44	0.0731047	28.0179	551.237	0.0282783	0.0125981	0.0432263	0.0657457	0.336146	0.972577	0.612728	0.0111068	0.119153	0.156255	0.0357693	0.259514	1.6428	4.47926	3.14101	0.101501	0.430545	0.36276	0.0108561	0.121856	2.07003	14.3274	25.7903	9.233	0.0540951	5.62336	1.5295	0.243793	0.212765	4.17537	14.9799	69.4446	91.4854	4.162	0.902452	1.97445	0.257888	1.45614
427	T	M	684.178	513.691	12675.6	1938.85	382.737	3994.42	0.0731047	28.4483	266.132	0.0950849	0.309656	0.111046	0.0655059	0.317647	0.97809	0.572658	0.0111068	0.100529	0.195049	0.00979468	0.25157	1.33806	4.48618	3.12354	0.136525	0.370407	0.447451	0.0108561	0.0146995	1.28723	11.1487	26.2582	8.22616	0.0129834	4.85446	1.23104	0.324849	0.163515	2.39744	9.86432	66.3498	94.8328	2.08753	0.669755	1.45405	0.0244358	0.689861
431	T	M	281.428	348.072	5998.66	1417.53	25.4932	1118.33	6.39825	4.60387	19.4937	0.284883	0.479501	0.0145994	0.0114412	0.0117335	0.115058	0.0493248	0.0111068	0.023705	0.00569733	0.00979468	0.0133204	0.278424	1.38117	0.326224	0.0218313	0.106071	0.0617427	0.0108561	0.0146995	0.319364	4.36448	11.2054	2.01114	0.0308171	6.12537	0.529424	0.000143744	0.161427	0.327111	3.6163	39.4356	67.0982	0.00905226	0.80598	1.64734	0.00152532	0.503813
432	T	M	230.878	306.115	6502.09	1238.25	145.14	2965.74	0.0731047	22.9772	261.338	0.0123356	0.0125981	0.0145994	0.0114412	0.0117335	0.0138246	0.00809671	0.0111068	0.00438977	0.00569733	0.00979468	0.0133204	0.0379109	0.107223	0.058309	0.0111991	0.0130186	0.0057869	0.0108561	0.0146995	0.175743	1.20661	2.2577	0.473431	0.0371665	7.13412	0.00133565	0.0826915	0.0752178	0.790193	4.58841	28.051	33.1893	0.00905226	0.811386	1.1363	0.2622	0.595977
433	T	M	295.638	274.713	8498.18	1469.24	158.955	3482.07	0.0731047	34.7935	303.668	0.0123356	0.0125981	0.0145994	0.0114412	0.0117335	0.0138246	0.00809671	0.0111068	0.00438977	0.00569733	0.00979468	0.0133204	0.126135	0.331373	0.140044	0.0111991	0.0631761	0.0057869	0.0108561	0.0146995	0.505277	3.92608	6.99528	0.261598	0.0129834	6.61689	0.263379	0.0319196	0.114788	1.79526	9.91794	55.8444	56.7955	0.00905226	1.1168	1.11689	0.283722	1.28602
434	T	M	264.943	310.543	8137.87	1251.39	86.8484	3129.08	0.0731047	34.4385	217.207	0.0123356	0.0125981	0.0145994	0.0114412	0.0434696	0.123336	0.0476274	0.119476	0.0277749	0.00569733	0.00979468	0.0729939	0.290576	0.53053	0.288594	0.0111991	0.104217	0.0057869	0.0108561	0.084306	0.709611	4.51725	7.18251	0.632325	0.0658671	6.25794	0.0448377	0.000143744	0.101166	1.73957	9.97358	57.2644	53.7607	0.00905226	1.20293	1.43921	0.460862	0.923258
439	T	M	305.78	417.83	6818.72	1498.74	188.371	2808.95	0.0731047	19.2086	263.276	0.0123356	0.0125981	0.0566097	0.0386268	0.216832	0.518322	0.261113	0.0268566	0.0840747	0.0900053	0.0290722	0.13617	0.868682	2.2904	1.24779	0.0649245	0.265504	0.191059	0.0108561	0.0146995	0.764911	4.86208	10.2295	3.38599	0.0234219	7.52921	0.459368	0.217149	0.0462378	0.859151	5.31288	35.4263	52.6873	1.64082	1.17494	1.82144	0.0549458	0.54422
440	T	M	397.138	481.845	10773.6	1868.56	230.382	3337.03	0.0731047	33.746	132.874	0.0505213	0.0610004	0.0145994	0.0114412	0.0612909	0.199	0.103838	0.0111068	0.00438977	0.0553078	0.00979468	0.0133204	0.267063	0.694462	0.474243	0.0111991	0.123853	0.0627679	0.0108561	0.0146995	0.323091	2.17332	5.96483	1.53024	0.0129834	6.20104	0.00133565	0.159537	0.0720711	0.538547	4.02884	42.7195	58.643	0.00905226	0.854529	1.18623	0.00152532	0.405588
441	T	M	216.934	365.69	9838.05	1736.76	128.427	3744.12	0.0731047	0.287662	181.816	0.0123356	0.0125981	0.0145994	0.0114412	0.0796109	0.266531	0.173224	0.0111068	0.0476844	0.0581121	0.00979468	0.0704876	0.339461	0.991274	0.745062	0.0111991	0.132521	0.121571	0.0108561	0.0146995	0.232177	1.93713	5.78835	1.86896	0.0129834	5.22808	0.00133565	0.102229	0.0115832	0.420789	2.92004	28.9649	45.5143	0.00905226	0.548211	1.09047	0.102416	0.2886
443	T	M	271.914	364.934	5599.11	1391.21	293.597	3248.28	47.1941	4.75503	313.964	0.0282966	0.0125981	0.0145994	0.0114412	0.0445604	0.124321	0.055833	0.0111068	0.0289154	0.0166839	0.00979468	0.0929442	0.412286	1.072	0.466496	0.0640992	0.151189	0.0896481	0.0108561	0.0977909	1.23291	8.19391	13.8576	2.19653	0.0862203	7.4443	1.22965	0.000143744	0.240976	2.51968	13.7839	72.9121	78.2367	0.00905226	1.67056	2.43142	0.730828	1.37982
444	T	M	747.26	279.016	8633.09	1871.69	413.294	4594.42	0.0731047	31.3301	241.614	0.0123356	0.0125981	0.0145994	0.0114412	0.0885153	0.152174	0.0545819	0.0111068	0.00438977	0.00569733	0.00979468	0.187665	0.618317	1.52579	0.563242	0.063126	0.189605	0.083436	0.0108561	0.207327	1.62593	10.2743	18.2509	1.39981	0.067521	5.84974	0.803319	0.0338423	0.371871	2.42353	11.6026	71.1781	67.7146	0.00905226	1.12038	0.947957	0.154223	0.490861
446	T	M	345.776	442.14	8073.36	1346.4	303.721	2601.84	40.8979	7.15661	228.705	0.0123356	0.0125981	0.114403	0.156514	0.919457	1.92335	0.62674	0.0872409	0.195815	0.120774	0.130888	0.940538	6.56513	15.5977	7.52865	0.380828	1.18005	0.533763	0.0515542	0.656546	8.65874	39.0487	67.0699	18.9815	0.262058	5.85237	6.52458	0.252517	1.1004	8.73816	27.6459	128.032	174.945	11.5847	1.07279	2.40892	1.16513	2.64867
447	T	M	291.061	403.021	10812.6	1206.74	369.055	2496.26	21.9983	13.0949	185.912	0.0123356	0.0125981	0.0145994	0.0533112	0.195639	0.368934	0.10236	0.0111068	0.00438977	0.00569733	0.0580264	0.39521	1.62066	3.47877	1.08883	0.126243	0.311898	0.119639	0.0108561	0.329757	4.25725	18.9308	28.9541	3.99109	0.14376	5.45788	1.7856	0.0950108	0.623703	6.15883	18.8831	86.9696	102.462	0.735238	1.11685	1.62787	0.512243	1.32292
448	T	M	97.9503	302.305	5748.57	1085.34	70.9894	1932.3	0.0731047	11.6903	107.609	0.0123356	0.0125981	0.0298559	0.0114412	0.0393973	0.0519831	0.0281126	0.0314321	0.00438977	0.00569733	0.00979468	0.063801	0.246686	0.564283	0.121175	0.0111991	0.0414765	0.0185824	0.0108561	0.0765464	0.588079	2.38212	3.16007	0.529762	0.021798	7.33245	0.00133565	0.000143744	0.118592	0.915693	4.67924	26.1924	35.32	0.00905226	0.795384	1.38947	0.280367	0.495009
453	T	M	466.426	391.915	8709.15	1643.36	152.925	2715.66	4.64571	12.684	135.503	0.0873099	0.0841638	0.0145994	0.0114412	0.0117335	0.165816	0.0459323	0.0111068	0.00438977	0.00569733	0.00979468	0.160144	0.700032	1.51613	0.446605	0.0890199	0.166769	0.0057869	0.0108561	0.139449	2.50057	15.8528	22.3354	0.707825	0.0929219	6.48254	1.19833	0.000143744	0.449134	5.17793	18.4136	93.2328	81.761	0.00905226	1.88565	1.31319	0.404445	1.45688
454	T	M	293.029	400.989	6796.44	1620.53	340.94	3082.65	40.6978	11.2988	319.386	0.0332398	0.0125981	0.0145994	0.0114412	0.0627979	0.0741445	0.0110052	0.0111068	0.00438977	0.00569733	0.0370161	0.209076	0.866089	1.38175	0.250122	0.0890011	0.148481	0.0309363	0.028393	0.284611	4.08414	16.5714	18.1642	0.168601	0.190031	7.24469	1.02619	0.000143744	1.13636	7.91322	25.5036	93.192	65.6418	0.00905226	1.84684	1.68984	1.02206	1.54665
463	T	M	187.71	211.864	4493.69	1319.55	57.0965	2415.43	0.0731047	23.3464	45.5681	0.0123356	0.0125981	0.0145994	0.0114412	0.0117335	0.0337079	0.00809671	0.0111068	0.00438977	0.00569733	0.00979468	0.0509722	0.283197	0.508184	0.17421	0.0111991	0.054651	0.0251718	0.0108561	0.061136	0.99112	8.22355	14.5462	1.54438	0.058567	6.08088	0.515851	0.000143744	0.148886	2.64236	16.0233	111.898	130.664	0.00905226	1.869	2.64123	0.407648	1.4158
464	T	M	148.596	218.909	4302.62	1111.47	89.8532	2512.06	0.0731047	20.3544	90.6645	0.0123356	0.0125981	0.0145994	0.0114412	0.0117335	0.0852326	0.0194104	0.0418121	0.0230878	0.00569733	0.00979468	0.0859412	0.572687	1.35255	0.163557	0.0555596	0.099904	0.00892616	0.0108561	0.107334	2.01564	11.4325	14.1429	0.490524	0.0848069	6.34002	0.607216	0.000143744	0.257302	3.47533	15.7862	83.0244	67.9601	0.00905226	1.48158	1.52599	0.653471	1.44171
465	T	M	242.706	357.027	6376.8	1601.56	197.498	3947.92	0.0731047	32.2919	162.095	0.0428247	0.0125981	0.0145994	0.0439954	0.110538	0.227138	0.0684698	0.0111068	0.00438977	0.00569733	0.0390517	0.254147	1.19895	2.79649	0.30257	0.0532648	0.121933	0.0454944	0.0108561	0.305823	3.44112	13.1732	14.7637	1.05826	0.0799144	6.05918	0.493662	0.0196448	0.452804	4.3246	16.8238	79.4625	71.0872	0.00905226	1.41625	1.62921	0.571674	1.13725
466	T	M	180.214	240.17	4541.42	1180.23	122.78	2775.39	0.0731047	21.3498	91.6523	0.0278687	0.0125981	0.0279108	0.05957	0.322964	1.20474	0.331204	0.0217297	0.065733	0.0435378	0.0571569	0.481544	3.50108	9.01258	1.40324	0.105573	0.238575	0.0960993	0.0292182	0.594394	6.40512	20.1461	21.655	2.01145	0.0782679	5.67821	0.817621	0.000143744	0.637128	4.73845	15.0931	63.3293	51.3567	0.315315	1.45701	1.15853	0.66096	0.906272
468	T	M	670.003	520.295	12589.9	2149.13	347.567	6387.88	0.0731047	46.2583	415.01	0.0123356	0.0125981	0.0145994	0.0114412	0.078182	0.220836	0.0829847	0.0111068	0.00438977	0.00569733	0.00979468	0.122755	1.21877	3.11198	0.991099	0.126481	0.382701	0.0920812	0.0108561	0.161365	3.58254	23.7366	34.4886	1.80381	0.168006	6.42471	2.2726	0.000143744	0.597679	6.7907	22.5991	115.23	94.9681	0.00905226	1.72156	1.03516	0.552253	1.64358
469	T	M	267.282	338.573	7840.04	1537.28	159.394	4613.69	0.0731047	45.5046	254.87	0.0123356	0.0125981	0.0145994	0.0114412	0.0117335	0.0138246	0.00809671	0.0111068	0.00438977	0.00569733	0.00979468	0.0133204	0.163761	0.424978	0.157063	0.0111991	0.0807867	0.0402541	0.0108561	0.0146995	0.521711	4.39728	9.4289	0.0752952	0.0129834	6.35429	0.460022	0.0253075	0.12247	1.28562	7.85548	61.4911	63.0373	0.00905226	0.975598	1.06922	0.156418	0.756035
479	T	M	469.947	576.494	8235.56	2105.53	282.582	4982.36	0.0731047	24.4884	546.656	0.0123356	0.0125981	0.0437895	0.0325715	0.14707	0.340582	0.0675493	0.0394901	0.0427371	0.0225699	0.00979468	0.202016	1.71636	4.71663	1.95858	0.166165	0.411436	0.164729	0.0108561	0.152132	3.21699	25.1384	40.2713	9.93537	0.168098	5.67917	3.19254	0.000143744	0.312102	3.4302	21.8925	137.491	135.915	6.25552	1.60789	1.72005	0.507701	1.06125
480	T	M	1214.52	256.367	6711.84	2047.11	184.597	3301.65	0.0731047	28.8146	154.457	0.0123356	0.0125981	0.0145994	0.0114412	0.0442593	0.116695	0.042507	0.0111068	0.00438977	0.00569733	0.00979468	0.0555902	0.422035	1.09885	0.409124	0.0377765	0.0661906	0.0057869	0.0108561	0.0511077	0.56423	7.09476	14.3201	2.61772	0.0129834	5.3926	0.00133565	0.0594528	0.0609608	0.735771	6.81352	69.6596	72.8384	0.00905226	1.53006	1.3229	0.00152532	0.265705
492	T	M	187.484	183.24	5170.47	739.609	160.758	1484.76	39.0992	6.50288	56.7765	0.0123356	0.0125981	0.153147	0.149982	0.718572	2.08206	1.25928	0.0446366	0.153279	0.2295	0.0958943	0.58923	4.17521	11.2141	7.53816	0.234574	0.856525	0.705058	0.0108561	0.220919	4.07526	23.9977	45.5633	19.4501	0.126288	4.73341	4.07044	0.410738	0.422997	3.70439	10.9453	77.7632	112.296	3.6267	0.610977	1.26066	0.166154	1.02996
493	T	M	263.03	337.451	5782.12	1295.86	496.043	2511.38	72.0444	2.23918	313.085	0.0123356	0.0125981	0.0145994	0.0114412	0.0272793	0.0707058	0.0386679	0.0111068	0.0183081	0.0142291	0.00979468	0.0596101	0.287694	0.789943	0.303748	0.0477109	0.13936	0.0866861	0.0108561	0.0340152	0.392445	3.62701	7.78586	0.868424	0.0296459	5.82945	0.777577	0.0254548	0.0646962	0.590073	3.10794	23.3363	29.8565	0.00905226	0.432542	0.519608	0.0543586	0.462117
494	T	M	80.3793	159.094	4996.97	544.287	156.811	1233.37	0.0731047	6.30752	85.0773	0.0123356	0.0125981	0.0145994	0.0280281	0.197528	0.267551	0.12417	0.0111068	0.0621575	0.0135376	0.0461516	0.225329	1.44703	2.25258	0.675998	0.135464	0.201747	0.0904597	0.0442764	0.20745	2.35231	9.20213	10.3779	1.28082	0.0965654	6.7786	0.588699	0.052189	0.3695	3.19849	7.83776	27.2999	24.3463	0.00905226	0.706664	0.617291	0.508946	0.827542
496	T	M	167.635	188.058	5859.77	911.202	137.893	1975.36	0.0731047	11.8856	113.743	0.0123356	0.0125981	0.0576557	0.0823429	0.372811	0.529657	0.202426	0.039141	0.06817	0.0575168	0.0772781	0.322412	1.54801	2.61042	1.05539	0.0991147	0.273789	0.162553	0.0108561	0.159962	1.71293	11.4971	18.7197	2.32308	0.0733036	6.30072	1.49633	0.000143744	0.160134	1.87626	8.32446	55.7946	65.4075	0.00905226	0.999716	1.23927	0.241295	0.9702
497	T	M	164.206	154.162	4502.71	591.382	105.824	1246.05	63.4384	0.287662	71.636	0.0123356	0.0125981	0.0634339	0.0869435	0.413638	0.889208	0.349139	0.0471965	0.0967855	0.0726454	0.0358543	0.354138	2.28048	4.99137	1.46523	0.148501	0.388311	0.134	0.0259737	0.17385	2.44491	11.8481	17.4309	2.33913	0.0849527	6.52972	1.44961	0.0148756	0.209433	2.12418	7.45225	37.2046	38.7578	0.00905226	0.891456	0.72958	0.198167	0.802893
498	T	M	248.166	82.0718	4592.83	820.621	63.6083	1066.68	0.649617	7.29486	48.0704	0.0123356	0.0125981	0.101693	0.125162	0.430525	0.39758	0.107257	0.0111068	0.0529609	0.00569733	0.0858705	0.485955	2.3169	2.71916	0.273133	0.119221	0.2131	0.0104006	0.0736517	0.413808	3.84666	12.4596	12.7751	0.0011838	0.107029	5.9264	0.69251	0.0125235	0.403864	3.04314	10.8072	55.3226	39.7756	0.00905226	0.798692	0.373018	0.279541	0.75373
504	T	M	438.937	529.447	8535.94	1919.91	528.509	4082.38	35.4809	7.96362	340.974	0.0123356	0.0125981	0.0145994	0.0114412	0.0790609	0.160057	0.0792122	0.0111068	0.0326941	0.0271246	0.00979468	0.0938001	0.574264	1.70177	0.465131	0.0481328	0.190277	0.067133	0.0108561	0.0783571	1.15175	7.78182	12.3224	0.831943	0.0566316	6.57651	0.724808	0.000143744	0.207005	2.15022	8.8312	47.2468	45.1463	0.00905226	1.203	1.11512	0.440252	0.807751
508	T	M	352.853	483.218	8213.22	1917.62	183.585	5069.08	0.0731047	40.4399	330.518	0.0123356	0.0125981	0.0145994	0.0114412	0.0117335	0.0622885	0.0436359	0.0111068	0.00438977	0.00569733	0.00979468	0.0465951	0.244073	0.509526	0.286658	0.0411799	0.119673	0.0583649	0.0108561	0.0146995	0.56806	5.3442	11.4347	2.26607	0.0591458	6.14773	0.739261	0.000143744	0.0479949	1.08221	9.94947	82.0151	105.133	0.00905226	1.42771	2.39939	0.247965	1.02759
509	T	M	307.273	195.378	4438.31	1107.52	83.7715	1623.17	22.5253	5.89724	69.7088	0.0243097	0.0125981	0.036698	0.0367553	0.246134	0.439542	0.112484	0.0335669	0.0619854	0.0447578	0.035707	0.195182	1.47436	3.46709	1.0446	0.134001	0.339685	0.13738	0.0108561	0.0881036	1.75934	13.7348	21.6969	3.62507	0.0833844	6.885	1.64081	0.0419394	0.145172	1.5911	10.3881	67.2715	67.5408	0.817622	1.49815	1.1421	0.0354188	0.734279
510	T	M	273.01	239.149	5244.44	1244.42	95.4852	2567.6	0.0731047	11.7854	177.665	0.0123356	0.0125981	0.0145994	0.0272021	0.113994	0.283058	0.141509	0.0111068	0.0463542	0.0409221	0.00979468	0.137878	0.751098	1.84521	0.855411	0.080435	0.23637	0.136496	0.0108561	0.0492503	1.06188	7.83892	13.0082	2.16478	0.0656461	6.83587	0.893484	0.0193596	0.0943638	1.28298	7.16262	46.2818	50.0471	0.00905226	1.18147	1.10434	0.163801	0.724784
511	T	M	195.648	180.815	3739.34	876.535	20.4817	891.194	15.3885	3.88375	25.142	0.117282	0.148512	0.0381237	0.0269943	0.220877	0.409884	0.122354	0.0192026	0.054375	0.0186463	0.0237262	0.16162	1.5068	3.22436	0.738633	0.0968379	0.230035	0.0760179	0.0108561	0.105747	1.44768	8.91191	12.6066	1.49995	0.0394015	6.94389	0.597086	0.000143744	0.0777317	0.814095	6.13322	38.0755	39.3869	0.00905226	1.03007	0.808147	0.0282042	0.362904
522	T	M	120.145	340.887	6242.91	1451.09	98.716	3426.18	0.0731047	24.7063	259.078	0.0123356	0.0125981	0.0145994	0.0114412	0.0235847	0.0324259	0.00809671	0.0111068	0.00438977	0.00569733	0.00979468	0.0557697	0.241511	0.401106	0.0927271	0.0111991	0.0359331	0.0057869	0.0108561	0.0146995	0.508872	2.66851	4.80385	0.843058	0.0435072	6.51305	0.00133565	0.000143744	0.079751	0.815801	6.63431	43.3999	58.4893	0.00905226	0.87577	1.95134	0.351877	0.632539
526	T	M	513.651	515.276	12233.6	1723.08	92.9816	3384.31	47.8704	20.1939	181.031	0.0123356	0.0125981	0.0145994	0.0114412	0.0117335	0.15982	0.0645696	0.0111068	0.00438977	0.00569733	0.00979468	0.0513629	0.365395	1.22168	0.383604	0.0111991	0.140405	0.0630881	0.0108561	0.0146995	0.642096	5.38628	12.6978	1.03704	0.0129834	5.84209	0.470387	0.0544064	0.0761321	0.872036	5.03115	41.6695	66.943	0.00905226	0.640169	1.13085	0.00152532	0.51228
535	T	M	146.527	269.254	4990.89	1300.45	109.628	3094.42	0.0731047	23.9303	341.96	0.0123356	0.0125981	0.281788	0.0934868	0.451672	0.942363	0.0378241	0.0111068	0.0236055	0.00569733	0.0553362	0.374027	1.81665	3.316	0.0129782	0.0533954	0.110082	0.0166751	0.0877896	0.811455	7.0828	15.6431	9.12587	0.0011838	0.0667833	6.72786	0.200827	0.0184682	0.311677	3.16294	12.32	57.5232	48.4345	0.00905226	1.28617	1.27301	0.600685	1.05874
536	T	M	414.195	343.766	6623.63	1677.23	207.973	3649.12	0.0731047	11.5594	318.974	0.0531446	0.0125981	0.0145994	0.0114412	0.141304	0.554499	0.199323	0.0356345	0.0894378	0.061258	0.0383791	0.269212	2.83771	8.02418	2.01962	0.28506	0.949516	0.247667	0.0374618	0.263798	6.11363	38.8631	59.9249	7.79257	0.316513	8.40075	7.29087	0.000143744	0.931502	9.39846	30.6933	178.288	173.187	1.1383	2.10005	1.89055	0.881701	3.68566
537	T	M	666.311	492.338	8160.56	1902.59	699.263	4017.65	22.3065	14.6621	329.541	0.0123356	0.0125981	0.187813	0.228014	2.70631	10.7568	3.67043	0.181378	0.840204	0.411807	0.170574	1.63808	21.2033	67.9878	25.6721	0.968362	4.52039	1.78779	0.0645367	0.988288	15.0123	89.0689	169.564	46.919	0.470982	8.0427	17.4264	1.43585	1.79319	10.8582	41.9732	270.846	343.612	17.8796	1.1712	1.59622	0.864102	3.15506
539	T	M	593.132	419.534	10978.5	2050.69	501.804	4443.43	0.0731047	29.1803	207.112	0.0123356	0.0125981	0.0145994	0.0114412	0.350671	1.30266	0.473734	0.0111068	0.180793	0.114283	0.00979468	0.308213	3.33516	14.1194	5.08706	0.335946	1.09825	0.511843	0.0108561	0.152118	3.35035	33.1565	68.1284	14.6009	0.137933	5.18504	6.71824	0.170965	0.355492	2.68255	15.4875	131.042	163.08	5.06941	0.797486	1.18529	0.0106744	1.03927
540	T	M	484.132	428.318	8684.87	1598.09	1489.69	3422.67	0.0731047	28.0973	461.27	0.0123356	0.0125981	0.407156	0.438847	3.98922	11.3557	4.14692	0.239026	0.805913	0.822208	0.178122	1.54454	13.6168	38.0347	22.0747	0.710061	3.57887	2.42703	0.0924107	0.5935	9.9615	54.039	102.214	32.548	0.312517	6.0168	12.2569	1.44198	1.13289	8.08617	25.391	143.054	193.249	13.396	1.12927	1.55912	0.599596	2.39752
541	T	M	327.821	387.331	7617.23	1528.64	332.026	3916.01	0.0731047	25.4957	288.325	0.0123356	0.0125981	0.0145994	0.0114412	0.103492	0.269217	0.119181	0.0111068	0.0396498	0.0339572	0.00979468	0.115729	0.883048	3.03603	1.17727	0.0634604	0.212332	0.086969	0.0108561	0.100515	1.5109	10.9148	21.5943	4.46111	0.0598762	5.49553	1.46611	0.0204834	0.275526	2.30694	9.6088	57.8278	79.7028	1.21092	1.0779	1.65435	0.220974	0.761766
542	T	M	511.004	579.727	8293.51	1772.37	667.424	3613.08	164.911	4.00158	248.496	0.0123356	0.0125981	0.183796	0.376036	2.07141	5.30246	2.36836	0.203351	0.542951	0.430013	0.355457	2.39178	14.6618	32.7891	17.3237	1.06374	3.36717	1.94945	0.24708	2.21486	18.4539	69.4414	107.742	37.0574	0.809617	9.05424	13.781	1.91137	5.31394	20.6881	44.9977	190.722	236.585	17.1986	2.69088	2.95878	2.5019	4.47309
543	T	M	590.2	583.209	10957.2	2213.59	291.114	4306.12	0.0731047	32.7647	146.069	0.0462303	0.0514297	0.0740208	0.128377	0.775319	2.87484	0.951533	0.114382	0.278189	0.218881	0.0900063	0.71234	6.54794	20.261	8.82346	0.468917	1.91727	1.04043	0.0416306	0.368057	7.44044	46.4207	83.8963	23.6202	0.29031	6.91799	12.0632	0.610694	0.792177	7.31761	24.9191	159.797	212.138	13.0704	1.13142	1.57723	0.70288	3.08782
545	T	M	573.116	525.148	10747.1	2185.54	291.422	5035.49	0.0731047	30.1928	280.983	0.0123356	0.0125981	0.0145994	0.0114412	0.133265	0.225966	0.0584201	0.0111068	0.00438977	0.00569733	0.0627235	0.239744	1.25985	2.90082	1.04971	0.162377	0.446518	0.16195	0.0108561	0.243578	3.09166	20.0379	33.9328	8.39244	0.144928	6.09835	4.12362	0.0486141	0.564968	4.49446	19.6338	121.729	153.609	7.62992	0.984629	1.86289	0.618895	2.27374
546	T	M	557.073	511.793	7181.48	1693.72	180.226	3163.56	157.222	13.8907	104.367	0.0301977	0.067224	1.10718	0.866219	7.32025	22.6539	11.7104	0.469096	2.57382	3.37088	0.308963	3.24906	22.055	64.438	44.2171	1.80972	9.04224	7.62498	0.0610488	0.835038	12.4022	74.3772	160.213	65.3055	0.521153	8.36377	24.2524	5.55213	1.68819	11.7517	34.4144	189.965	307.024	37.2083	4.86166	1.02885	1.35717	5.14717
553	T	M	383.123	210.578	4900.73	1213.71	202.842	2482.8	0.0731047	26.2351	205.821	0.017291	0.0125981	0.0145994	0.0182762	0.0667179	0.109302	0.0319914	0.0111068	0.0270364	0.0199875	0.00979468	0.141396	0.795648	1.65052	0.442452	0.101397	0.22364	0.0656589	0.0135701	0.139384	2.70914	14.8681	21.7257	2.88376	0.147606	6.16573	1.99128	0.000143744	0.404747	5.17104	22.7932	114.063	110.088	0.00905226	1.30721	1.74901	0.929321	1.87753
[truncated: 161 more columns]

## Sheet: SFigure 2b
SFigure 2b
Sample No.	state	Gender	PC 26:0	PC 30:0	PC 30:1	PC 32:0	PC 32:1	PC 32:2	PC 32:3	PC 34:0	PC 34:1	PC 34:2	PC 34:3	PC 34:4	PC 36:0	PC 36:1	PC 36:2	PC 36:3	PC 36:4	PC 36:5	PC 38:0	PC 38:1	PC 38:2	PC 38:3	PC 38:4	PC 38:5	PC 38:6	PC 38:7	PC 40:0	PC 40:1	PC 40:2	PC 40:3	PC 40:4	PC 40:5	PC 40:6	PC 40:7	PC 42:0	PC 42:4	PC 42:5	PC 42:6	PC 44:1	PC O-28:1	PC O-30:0	PC O-30:1	PC O-30:2	PC O-32:0	PC O-32:1	PC O-32:2	PC O-34:0
38	N	M	0.00011474	4.23887	0.0351552	11.8993	9.52302	2.67252	0.0828881	1.10621	171.126	336.227	7.41297	1.02956	2.30051	27.8291	175.304	111.139	183.682	14.6095	1.26612	1.72235	7.63708	47.0897	122.177	46.3544	51.1807	1.14295	0.233443	0.294911	1.2038	0.985906	4.38665	10.4777	19.7134	3.67558	0.465348	0.401829	0.282864	0.254281	0.239069	0.106543	0.137846	0.493924	0.0163913	3.09834	2.21751	0.392679	1.36315
39	N	M	0.124475	5.01637	2.04597	13.0114	19.1287	2.93181	0.0172998	1.10621	225.328	430.542	11.9538	1.40165	2.67348	31.6005	207.045	123.607	225.747	19.973	2.57365	1.79407	5.26595	43.8548	131.454	51.8498	81.0807	1.94302	0.421155	0.202092	0.552317	0.44308	3.78206	9.55242	26.6385	4.95228	0.803214	0.0240092	0.442758	0.188471	0.134778	0.0145362	0.0210972	0.47129	0.0163913	2.69467	2.82157	0.587417	1.49613
40	N	M	0.142698	2.1433	1.01373	8.42801	6.08326	3.08541	0.173856	1.10621	109.007	325.756	8.31163	0.756931	0.33078	22.0004	162.997	82.838	88.9574	9.93334	2.68954	1.56105	5.45674	20.6418	48.6561	29.0033	55.3697	1.49392	0.0923946	0.198641	0.671612	0.537487	1.76365	5.53338	16.9586	4.47265	0.370295	0.414022	0.218255	0.130131	0.164068	0.0438683	0.310763	0.00797595	0.0163913	3.07382	3.13289	0.351382	1.50885
41	N	M	0.00011474	2.28913	2.48557	7.73574	5.67359	2.2163	0.0172998	1.10621	105.069	298.845	8.65051	0.779376	1.54757	18.8601	161.755	67.6239	127.198	8.43907	2.22551	0.738226	3.50944	20.1421	84.2404	33.6296	49.2823	1.11018	0.0454336	0.299426	0.771379	0.373067	2.96836	6.67899	18.3652	4.31773	0.319703	0.0240092	0.226417	0.279063	0.144241	0.0145362	0.329409	0.00797595	0.0163913	2.40535	2.48622	0.562602	1.13288
43	N	M	0.00011474	2.62183	3.37651	11.7162	12.5066	2.82762	0.0172998	1.10621	188.207	369.849	12.3924	1.15659	2.98039	33.6891	205.782	105.219	126.832	13.5693	1.74191	3.11841	7.76723	38.1754	80.5756	40.809	42.1681	0.85135	0.306462	0.353183	0.746871	0.836317	2.88864	8.02957	15.4156	4.10267	0.460645	0.320801	0.255364	0.28911	0.17287	0.138799	0.271307	0.0516998	0.0163913	3.71226	3.68581	0.474047	1.9823
44	N	M	0.00011474	2.20359	0.857785	9.43356	13.0624	2.98764	0.0705359	1.10621	171.299	266.624	8.17408	1.58745	1.15588	26.0971	151.583	79.8414	126.773	11.0182	1.79439	0.617735	4.30223	34.0622	85.5948	37.7151	51.1175	1.64875	0.0270339	0.287936	0.563241	0.362266	3.16643	8.78909	20.9804	3.86907	0.366017	0.32573	0.250982	0.177838	0.149275	0.0145362	0.152321	0.121896	0.0321804	3.20297	2.04801	0.273347	1.31756
45	N	M	0.0978014	6.25217	1.309	13.0516	16.5522	4.66089	0.223767	1.10621	224.64	368.425	14.572	2.01638	0.33078	38.2426	192.861	116.053	195.639	37.0362	2.58681	2.16298	5.87002	38.7848	112.04	71.602	90.5272	2.26879	0.260966	0.514573	0.524083	0.600877	3.48408	11.5198	29.2398	6.87337	0.632858	0.349873	0.363417	0.246207	0.0143766	0.0980448	0.293092	0.00797595	0.0163913	3.61182	2.422	0.553889	2.36817
47	N	M	0.0958037	3.32587	2.10569	9.30324	7.92776	1.61357	0.037939	1.10621	147.047	283.028	6.87834	0.789022	2.11585	26.0071	145.349	74.3191	125.711	16.1621	2.58096	0.0438917	1.02385	20.8936	72.4882	41.8959	57.5491	1.70281	0.0699142	0.41424	0.292133	0.590545	3.17901	7.55309	15.4404	4.56331	0.399473	0.209064	0.369907	0.242375	0.0143766	0.0642134	0.212673	0.271504	0.0163913	3.00532	2.43904	0.444002	1.26129
48	N	M	0.0424313	2.34568	1.84942	8.18729	10.128	2.81928	0.410599	1.10621	138.565	299.763	9.27574	1.38653	1.74058	23.6775	169.039	87.2155	154.97	16.2286	1.68917	1.20797	4.29724	33.6558	106.603	42.2578	48.0987	1.491	0.402885	0.0245708	0.657495	0.580113	3.85712	8.5092	19.5169	3.21166	0.571323	0.162357	0.244877	0.212867	0.0143766	0.133381	0.114381	0.31348	0.0163913	2.58829	2.38067	0.423897	1.31829
50	N	M	0.00011474	4.69	0.740415	12.5173	10.2437	3.73092	0.0172998	1.10621	183.878	407.972	13.2095	1.38317	1.57685	32.778	214.95	141.17	166.127	12.014	2.15933	0.38057	5.96456	37.7498	110.789	61.2601	75.9849	1.5988	0.142934	0.340137	0.565099	0.392534	3.10952	9.52407	24.567	10.1374	0.289316	0.19634	0.272202	0.52249	0.164609	0.0327038	0.253575	0.178863	0.0163913	3.24746	2.2724	0.364806	1.53813
111	N	M	0.00011474	1.35361	1.97485	8.95087	8.59776	0.199973	0.18757	1.10621	200.921	411.768	10.5594	1.41522	0.33078	43.7917	272.25	109.48	182.237	13.2354	3.04071	1.61141	7.43248	41.3875	148.19	51.6242	62.885	1.7536	0.101478	0.382426	0.728037	0.0448731	5.60462	13.2926	29.1687	4.91455	0.457146	0.471906	0.350891	0.266494	0.0143766	0.0393768	0.103407	0.204249	0.0163913	2.34624	2.54291	0.318825	1.45476
112	N	M	0.263132	0.297862	3.34879	13.9235	11.841	4.08689	0.0172998	1.10621	208.972	526.638	11.1522	1.2129	3.87695	39.2757	289.125	112.662	186.317	15.7909	3.30914	2.48816	6.12541	27.3223	100.043	44.3518	67.9655	1.99042	0.369673	0.311147	1.10834	1.05145	3.71063	8.49672	20.996	4.09141	0.531448	0.80105	0.333745	0.244867	0.216677	0.0851419	0.370208	0.402941	0.0163913	3.65669	3.9756	0.805036	1.36093
113	N	M	0.00011474	2.26391	2.17604	10.0543	7.75303	3.4949	0.225809	1.10621	142.048	352.061	9.8063	1.49903	0.33078	26.2573	195.744	106.118	139.048	11.5934	2.26995	1.6286	6.72297	40.5728	92.0449	36.9944	42.322	1.51315	0.295545	0.0245708	0.660001	0.0448731	3.88743	8.09845	14.8418	3.59016	0.551434	0.209122	0.219194	0.253062	0.174212	0.105911	0.136977	0.243165	0.0163913	3.35718	2.8754	0.186479	0.39736
114	N	M	0.207062	4.66078	3.77425	10.1922	10.6384	4.56381	0.260077	1.10621	158.436	390.442	14.6813	2.22568	0.33078	27.2125	219.126	97.4306	168.055	17.8237	2.26894	3.85856	6.43798	32.596	110.262	43.9346	53.4852	1.14435	0.280056	0.249702	0.627585	0.614463	3.49492	7.25536	18.7087	4.1722	0.573209	0.382372	0.383607	0.229109	0.090264	0.0145362	0.45079	0.175649	0.139789	3.15902	3.21098	0.0472993	1.3415
116	N	M	0.00011474	5.32968	0.00814299	15.6682	21.1662	0.199973	0.129597	1.10621	247.721	339.103	11.9032	1.45454	2.31633	39.0031	185.581	118.226	204.095	26.4606	2.73739	1.65738	7.19968	54.7962	130.238	67.2213	61.6179	1.55781	0.0576599	0.541559	1.29353	0.69183	5.71168	17.2532	24.1946	4.44664	0.468096	0.425622	0.576139	0.400154	0.0143766	0.109272	0.233352	0.252004	0.0710828	2.32162	2.01181	0.424872	0.39736
117	N	M	0.00011474	0.297862	1.61081	7.76107	7.8766	2.69241	0.0744918	1.10621	135.666	254.51	7.81408	0.823284	0.33078	18.9555	130.41	64.2319	110.691	18.376	1.60799	0.793335	3.71395	21.4501	71.2032	41.0128	56.716	1.48146	0.415958	0.230345	0.203463	0.195741	2.71636	7.34889	19.04	3.46196	0.311633	0.234073	0.14082	0.226543	0.0617224	0.0145362	0.0985841	0.152607	0.0163913	2.20058	1.80457	0.422636	0.921334
118	N	M	0.146853	3.81912	0.00814299	11.2049	27.4728	4.43081	0.215871	1.10621	218.676	413.132	15.6041	1.44871	0.33078	34.584	201.071	103.351	128.037	14.7089	1.84938	1.37219	5.88545	33.4091	67.8557	38.0645	58.7526	1.89562	0.0844114	0.426258	0.370761	0.705649	3.37107	10.9426	22.199	4.46081	0.194259	0.0240092	0.293563	0.285243	0.0143766	0.0145362	0.222095	0.375464	0.0163913	2.8734	2.40628	0.428348	1.14483
119	N	M	0.103173	5.55452	0.00814299	11.8454	19.1763	2.75289	0.151978	2.83378	153.111	188.889	8.15766	1.45952	0.33078	30.3533	111.5	67.5582	116.643	54.472	2.06511	1.23841	4.52918	34.811	88.5297	76.3456	86.912	2.48818	0.242278	0.254263	0.353994	0.882021	3.38584	13.5689	39.621	5.29499	0.611488	0.185838	0.631039	0.762554	0.134797	0.143761	0.312215	0.248529	0.0163913	3.02067	1.96192	0.406995	2.00974
120	N	M	0.00011474	0.297862	0.00814299	12.2799	13.1845	0.199973	0.0172998	1.10621	216.939	436.224	12.1763	0.824135	0.33078	41.1406	251.303	115.187	111.278	7.56346	2.29848	2.31897	7.65474	40.4516	76.5639	38.207	46.7968	1.60981	0.262257	0.535562	1.2546	1.64305	5.18367	9.32826	19.1739	4.38784	0.600408	0.521216	0.371595	0.230769	0.0591667	0.0749547	0.345053	0.266336	0.0163913	3.90657	3.36079	0.788521	1.62125
162	N	M	0.0719365	4.45854	2.35328	11.0194	11.0165	4.12802	0.0378089	4.24299	168.715	378.729	9.48606	1.20347	1.03926	28.6835	205.094	107.31	148.635	15.2186	2.36193	1.43185	0.0173415	47.3626	99.855	46.1933	63.65	1.18875	0.236103	0.134164	0.270943	0.6292	3.84766	12.0938	26.8331	4.05694	0.302275	0.366775	0.327036	0.484412	0.248197	0.120075	0.248602	0.00797595	0.0163913	3.86146	2.34172	0.31787	1.63055
163	N	M	0.00011474	2.80309	2.49615	12.4665	10.6955	2.64323	0.0172998	1.10621	176.092	347.975	9.81175	0.834277	0.33078	30.1988	195.702	110.036	137.693	8.20628	1.32313	0.0438917	6.94197	38.4358	96.9535	43.958	38.9503	1.3468	0.125923	0.109868	0.111244	0.33665	3.83129	8.77312	14.6347	3.91413	0.629239	0.284718	0.33723	0.276972	0.213569	0.0375999	0.527255	0.175207	0.0163913	4.79622	3.60163	0.359765	0.39736
164	N	M	0.00011474	2.16853	0.921387	8.45527	4.72301	0.199973	0.0549271	3.19202	135.334	259.446	5.30606	0.45794	0.33078	19.2091	120.413	52.8424	129.302	6.98656	2.27387	0.0438917	4.31616	14.0974	70.4419	31.2078	54.3276	0.759605	5.48162e-05	0.126805	0.358412	0.426533	2.28558	6.12162	15.9327	3.65877	0.21081	0.0839798	0.26452	0.238564	0.0143766	0.0145362	0.337189	0.218075	0.0598996	1.5471	2.09745	0.362032	0.777036
165	N	M	0.0667602	3.45825	2.15279	12.9173	2.72863	3.57158	0.102512	1.10621	160.558	410.494	12.7711	1.3762	3.17576	28.4337	206.637	108.362	136.65	13.4357	2.88107	3.97455	3.77462	30.0545	80.3894	39.9848	61.6942	1.54741	0.285396	0.17244	0.256968	0.437232	2.92089	9.32815	20.9495	4.65062	0.601357	0.256771	0.188442	0.400864	0.227185	0.102531	0.473235	0.298141	0.0163913	4.20104	4.97855	0.787682	0.39736
166	N	M	0.261627	3.60173	3.15155	13.636	24.4165	4.09451	0.207155	1.10621	228.938	520.085	15.6259	1.65358	0.33078	35.9399	256.732	134.566	174.5	14.9259	1.7686	2.4984	10.1271	35.0214	88.111	45.9053	41.1774	1.26849	5.48162e-05	0.172276	0.371775	0.230786	2.93024	8.24016	12.6205	4.46114	0.291798	0.270724	0.0451153	0.0186008	0.0143766	0.138949	0.355667	0.187646	0.0163913	4.34687	3.46343	0.112608	1.14938
169	N	M	0.0412033	3.49531	1.43792	10.7062	11.0262	3.66515	0.188995	1.10621	165.862	290.872	11.2108	1.82493	1.87367	23.2602	155.856	108.516	173.909	12.3303	2.13655	0.0438917	4.72762	43.1822	137.245	58.9998	82.9116	2.8137	5.48162e-05	0.23304	0.171119	0.433646	3.70959	13.2346	33.2877	9.34801	0.414194	0.0240092	0.0451153	0.419969	0.13516	0.0906052	0.353091	0.00797595	0.0163913	3.33531	3.85264	0.44089	1.42363
170	N	M	0.00011474	1.92625	0.467796	6.60942	10.8393	2.43102	0.0172998	1.10621	143.414	285.378	11.4494	0.904093	1.88113	26.0594	148.745	93.7591	132.544	15.4214	2.39016	0.0438917	0.0173415	31.7768	83.503	45.5897	77.7936	2.18853	0.154937	0.181456	0.302366	0.461229	2.45473	9.091	27.305	5.95134	0.414464	0.0240092	0.30938	0.241269	0.218459	0.0145362	0.204729	0.0815925	0.0163913	1.93747	1.95474	0.46108	0.894146
171	N	M	0.263864	4.15358	2.89757	9.69843	12.349	3.39802	0.211752	1.10621	168.259	294.254	11.5267	2.01044	1.89485	30.9668	168.681	84.4561	177.635	28.5645	2.32574	0.547172	4.47208	34.6749	125.576	69.3421	78.2691	0.162597	0.414766	0.0847454	0.617464	0.257048	3.7217	13.0723	31.5261	5.42662	0.30894	0.101911	0.0451153	0.136608	0.131729	0.0508089	0.309564	0.306272	0.0163913	3.02369	2.72099	0.111454	1.66014
172	N	M	0.00011474	1.04786	0.00814299	9.80836	5.91706	0.199973	0.0172998	3.53039	138.725	296.618	7.07969	0.706465	0.33078	21.8532	159.534	74.2301	125.629	9.99583	2.8443	1.39486	4.02304	26.9333	93.0323	35.8794	87.3449	1.53499	0.195297	0.273253	0.338285	0.275894	2.01338	7.07365	32.9086	5.77411	0.601913	0.375174	0.153643	0.532557	0.178767	0.21638	0.356918	0.00797595	0.0163913	3.11864	2.84496	0.340511	0.64039
173	N	M	0.00011474	1.73332	2.42819	9.71523	11.5284	2.92053	0.123101	1.10621	198.642	352.761	12.7129	1.37424	1.71469	31.1738	181.504	106.531	147.081	28.1568	1.84061	0.509197	3.83553	35.3771	92.4258	56.0231	91.1208	2.99786	0.155523	0.213362	0.790343	0.201031	2.81261	10.4545	30.3729	6.91896	0.185118	0.118543	0.397137	0.272057	0.199474	0.119574	0.186855	0.538927	0.0466867	2.0047	1.81076	0.281183	0.586788
175	N	M	0.425005	3.37495	0.00814299	10.7258	12.5109	2.95823	0.0172998	1.10621	218.645	433.21	15.833	1.2876	0.33078	27.2942	173.995	90.085	147.764	13.6538	2.42273	1.28357	4.8897	21.0288	73.436	35.8654	53.2244	1.15434	0.0304738	0.229795	0.609842	0.366446	2.61715	5.98482	14.8257	3.85214	0.31852	0.314209	0.146158	0.0831394	0.147826	0.104467	0.183169	0.00797595	0.100264	3.43033	2.58538	0.499196	0.731154
176	N	M	0.00011474	2.30932	0.00814299	10.2219	14.7686	2.27615	0.148508	1.10621	181.036	279.47	11.1196	1.59056	2.2922	39.362	185.244	95.9384	172.556	24.338	1.86764	1.53673	5.03625	50.0959	144.87	63.8211	52.0578	1.35086	0.12216	0.29273	0.622881	0.328123	5.59391	14.7903	25.3011	3.63088	0.231085	0.199185	0.250435	0.363874	0.0143766	0.112452	0.123872	0.454905	0.0163913	1.76868	2.10653	0.463203	0.972545
177	N	M	0.69406	3.85604	1.44598	8.83778	13.0602	3.55082	0.0172998	1.10621	157.291	344.13	9.79578	0.710723	0.33078	25.5063	172.085	88.9342	104.66	10.9049	1.22942	2.26229	5.36927	28.1801	61.7092	33.2873	45.7891	1.39187	0.0898647	0.206626	0.478059	0.0644065	2.28672	7.7282	17.7009	3.44519	0.329925	0.16744	0.0451153	0.216172	0.1402	0.0145362	0.466248	0.130061	0.0163913	3.13567	2.38735	0.418573	1.69253
178	N	M	0.41324	2.04612	0.00814299	9.96738	9.95334	4.66483	0.0985877	1.10621	137.158	385.039	9.53284	1.31229	0.33078	22.7567	206.739	96.8898	121.193	10.7585	1.9845	0.779715	5.73092	36.7989	81.6031	34.8359	63.6435	0.627586	0.0358299	0.123734	0.518267	0.181544	2.59436	8.50429	25.1758	4.18379	0.216517	0.0849038	0.1228	0.388939	0.0143766	0.0145362	0.357834	0.186828	0.0163913	2.41312	2.02631	0.287373	0.650468
36	T	M	0.214183	8.3005	0.00814299	44.484	23.0048	2.6584	0.116149	1.10621	335.209	434.55	8.09527	0.101383	0.890378	33.5332	183.885	92.8234	123.863	6.17115	1.8846	1.81771	7.1238	28.8965	78.2131	31.0703	52.9298	0.908584	0.121991	0.32127	0.334723	0.883296	3.80383	8.43137	20.9304	3.96499	0.407603	0.274609	0.5453	0.317242	0.149524	0.0782583	0.535641	0.00797595	0.0163913	7.88046	5.41282	0.885838	2.81317
76	T	M	0.00011474	3.39587	0.00814299	13.7832	10.8227	0.199973	0.0172998	1.10621	181.459	411.595	9.94324	0.431651	0.33078	0.0241866	139.877	66.2161	91.1265	5.8432	0.772961	0.0438917	5.61376	14.9793	44.4226	17.23	30.2006	0.396216	5.48162e-05	0.385867	0.681131	0.557326	2.29995	3.65039	8.77542	1.9548	0.152795	0.201103	0.226827	0.0186008	0.0143766	0.0145362	0.192081	0.37927	0.0163913	3.16676	2.59116	0.0472993	1.45621
106	T	M	0.00011474	4.14532	4.52204	38.0167	63.5608	3.92374	0.207257	1.10621	553.759	545.088	12.7064	0.887365	0.33078	64.2504	263.221	124.925	387.183	17.1596	1.582	2.28567	10.0123	46.5102	258.408	72.5558	105.089	1.47393	0.0316311	0.273323	0.563429	0.380094	5.91615	19.2113	49.7702	6.1579	0.662578	0.324675	0.535456	0.269685	0.0143766	0.0145362	0.300536	0.245082	0.0163913	6.78276	5.23645	0.638872	2.29496
140	T	M	0.171813	3.62226	2.05622	11.6711	9.38969	1.23656	0.0172998	1.10621	143.471	174.895	4.61579	0.403223	0.828434	25.5665	108.647	79.5222	62.8484	5.88254	1.05509	0.0438917	3.53628	32.7859	50.7644	22.3722	26.8022	0.362235	5.48162e-05	0.341421	0.417538	0.506822	2.37416	4.7727	11.9605	2.24716	0.377281	0.141937	0.0451153	0.236946	0.131166	0.0679584	0.353603	0.0962603	0.0163913	3.07733	2.4918	0.261799	1.31409
149	T	M	0.163272	0.297862	1.44553	9.62121	7.02655	0.199973	0.0778651	1.10621	144.219	171.795	5.81327	0.824249	0.568578	18.9452	87.4539	54.7985	176.464	17.4358	1.90532	0.0438917	5.20187	19.8622	118.938	44.4594	64.7264	0.162597	0.197723	0.419113	0.975342	0.779734	2.67105	7.05271	23.5561	4.23329	0.454259	0.394665	0.245201	0.0543999	0.057548	0.0805657	0.261619	0.377828	0.120908	2.68759	1.53725	0.215669	1.11804
196	T	M	0.094815	1.8934	3.6137	14.4075	10.226	1.43909	0.0619287	1.10621	241.935	293.813	8.47519	0.518599	0.960276	27.8547	128.153	72.887	131.535	16.157	1.73323	1.66274	4.33251	23.5831	78.2598	34.4934	51.8422	0.612149	5.48162e-05	0.143471	0.391734	0.297204	2.18114	5.59508	19.2249	3.72181	0.43019	0.455985	0.344291	0.162975	0.153605	0.0348676	0.105924	0.120267	0.0163913	3.27936	2.34126	0.27986	1.22296
244	T	M	0.0382686	0.297862	0.00814299	14.5123	9.13727	0.884164	0.0172998	1.10621	149.546	225.004	4.92077	0.227853	1.25383	16.6361	92.0389	52.3446	82.4618	4.9351	1.27056	2.26135	5.96489	14.4447	52.1259	19.8064	30.2425	0.364066	5.48162e-05	0.0245708	0.901292	0.797696	2.56559	3.87225	11.0704	2.19076	0.461236	0.460759	0.356846	0.0186008	0.0366441	0.0145362	0.163517	0.00797595	0.0163913	2.78407	2.44525	0.442359	0.582026
251	T	M	0.00011474	0.482723	1.30612	12.4158	8.05129	1.49297	0.224822	1.10621	175.727	297.897	8.49037	0.699062	2.50035	19.1251	135.088	76.4838	107.426	20.015	2.25179	0.899254	5.80486	19.6836	61.1413	42.5569	71.5575	1.77186	0.175935	0.126279	0.238961	0.485923	1.66756	7.60022	19.6367	5.71233	0.582201	0.0240092	0.631942	0.231843	0.0143766	0.0918255	0.0210972	0.467517	0.0163913	2.05993	2.69316	0.54135	0.39736
252	T	M	0.00011474	0.297862	1.74032	11.5293	8.87871	2.59155	0.139489	1.10621	146.843	247.552	7.98181	0.712093	0.33078	18.4834	112.547	72.6458	87.7876	11.6322	1.46337	1.92695	4.07938	19.7842	47.2463	28.6112	49.7978	1.18102	5.48162e-05	0.103785	0.0503961	0.235305	0.995324	4.48394	13.7608	4.04138	0.407415	0.137547	0.294383	0.173044	0.125807	0.0145362	0.146925	0.254975	0.0163913	2.54272	1.96477	0.411873	1.2248
257	T	M	0.00011474	3.0176	0.103753	13.6466	8.44499	0.709443	0.224761	1.10621	178.047	239.958	4.07271	0.253066	0.33078	18.5475	96.1301	62.5685	93.0401	7.63668	2.15709	0.186588	4.17218	18.8407	57.5767	27.0184	46.422	0.585671	5.48162e-05	0.19243	0.268692	0.222154	2.16229	5.78028	17.8615	2.72808	0.250745	0.122248	0.225668	0.114556	0.153298	0.0145362	0.0263715	0.231368	0.0808483	2.98455	2.23867	0.359827	0.782993
268	T	M	0.00011474	0.297862	1.25208	12.4553	6.428	0.249967	0.0172998	1.10621	164.973	259.383	3.41975	0.473123	1.64221	18.0074	94.5992	47.6822	168.06	13.8869	1.59362	0.0438917	1.88085	18.6158	101.152	30.0474	73.4446	0.639319	5.48162e-05	0.268436	0.959601	0.208101	2.38207	6.75847	27.9191	2.65718	0.445649	0.168075	0.245989	0.0186008	0.19882	0.0145362	0.0732944	0.12168	0.0163913	2.31485	2.11049	0.0472993	1.04059
278	T	M	0.144521	0.297862	5.88198	39.0412	37.6947	3.88263	0.256021	1.10621	540.761	541.639	13.5143	0.736317	0.33078	67.9169	247.17	127.093	185.958	10.5661	3.82271	2.37219	9.96203	54.9	125.393	50.4779	101.805	0.162597	0.0555014	0.306132	0.472701	0.494843	5.08746	15.8397	45.8361	5.94654	0.622487	0.542739	0.854209	0.532208	0.29487	0.0530642	0.701547	0.25986	0.097605	8.08482	4.28267	0.67019	2.77477
304	T	M	0.00011474	2.71984	0.738217	11.5174	9.76014	0.199973	0.0381052	1.10621	178.437	231.631	5.93654	0.38592	1.38253	22.976	117.992	71.5143	83.1929	5.36184	2.24541	1.17519	5.891	30.5175	64.5104	22.8266	34.127	0.501928	0.0518555	0.427166	0.509996	0.494226	3.26518	5.81826	13.8656	2.61688	0.309553	0.300933	0.187423	0.0999342	0.0649494	0.0338076	0.189222	0.395618	0.0522945	4.29073	2.53648	0.254374	1.5085
310	T	M	0.289446	0.297862	1.56351	17.7322	12.5395	1.63404	0.0172998	5.08681	249.114	414.003	8.32981	0.326719	1.72612	27.8911	154.83	71.9367	143.873	6.38748	2.0398	1.37967	5.94409	18.8398	77.77	30.9756	46.8477	0.264695	0.264127	0.206016	0.812354	0.606811	3.12473	6.31319	17.0277	3.06648	0.34539	0.297644	0.250131	0.180103	0.207159	0.0145362	0.4632	0.093158	0.0163913	4.36472	3.85562	0.497633	1.83564
317	T	M	0.13566	0.297862	3.54104	23.7537	10.2591	2.18311	0.0906991	1.10621	249.328	466.818	2.14867	0.208057	1.93785	34.2884	222.28	72.1961	143.048	10.1007	2.84987	1.87623	2.49768	24.6727	105.951	31.6009	49.7776	0.593727	0.394399	0.199632	0.259751	0.181536	4.34521	8.80216	21.9269	2.6834	0.833362	0.15852	0.240698	0.19488	0.24924	0.043125	0.175568	0.489526	0.0163913	5.61068	4.51655	0.425371	2.27093
357	T	M	0.209046	3.43958	2.35421	13.6981	12.0953	2.0771	0.133017	1.10621	173.127	331.191	8.61251	0.395364	1.70556	26.6575	150.227	83.0786	119.235	12.7428	2.52938	2.06711	4.3152	29.0474	71.9748	28.1152	78.806	1.2829	0.157229	0.370211	1.04689	0.981365	2.75444	6.18532	32.3753	4.16111	0.428117	0.588893	0.226889	0.209163	0.0912645	0.0145362	0.165782	0.127221	0.0163913	3.15283	2.6002	0.596735	1.58047
358	T	M	0.132849	0.297862	0.00814299	11.7316	8.76732	0.199973	0.0172998	3.21209	144.446	255.135	5.56519	0.389509	0.33078	17.5423	101.751	59.6877	92.3274	13.2832	1.91902	1.49588	4.25664	21.837	52.5915	20.842	70.7387	1.14373	0.0367074	0.256158	0.169417	0.180938	2.18275	4.74401	27.8213	3.38541	0.456598	0.0240092	0.232202	0.13241	0.0957155	0.0145362	0.127741	0.0931493	0.0163913	2.70432	1.97186	0.138617	1.01154
22	T	M	0.00433832	5.84638	2.23351	14.6582	50.9755	3.94928	0.110859	1.10621	366.759	317.473	15.0518	1.63973	0.414664	46.9011	151.561	133.939	230.52	23.3758	2.12101	2.02468	4.80788	44.1058	122.297	73.7047	68.1172	1.59855	0.243665	0.306152	0.176267	0.52635	6.56909	14.5569	23.0916	6.21	0.414288	0.058035	0.345421	0.340014	0.0143766	0.0565253	0.162967	0.325298	0.0163913	4.12978	3.70003	0.519957	1.19458
31	T	M	0.00011474	0.297862	0.00814299	12.9229	9.25673	0.968243	0.0172998	1.10621	235.514	271.294	6.05314	0.483292	0.33078	25.6493	125.576	90.0274	181.637	6.9316	1.95666	1.28719	3.02832	31.074	112.501	49.119	64.6752	0.676456	0.193251	0.0603493	0.363406	0.52681	4.86	10.2308	21.3009	5.09265	0.506909	0.302894	0.302214	0.204136	0.247913	0.0145362	0.0989266	0.294517	0.0163913	2.97355	2.67661	0.278644	1.14503
71	T	M	0.00011474	3.16448	0.00814299	8.95541	5.77821	0.199973	0.235596	1.10621	137.576	240.955	5.74494	0.581559	1.28266	18.7006	118.79	74.847	108.594	9.09869	1.9261	0.48104	4.92852	21.0887	60.4983	30.1495	40.7442	0.908465	0.127538	0.529825	0.695313	0.860306	3.06217	6.47154	11.7008	3.04204	0.441542	0.270671	0.402731	0.183224	0.165309	0.0145362	0.296539	0.152056	0.0163913	2.84107	2.77681	0.315688	0.39736
72	T	M	0.435371	7.07635	2.12771	39.2602	43.5574	3.13868	0.111945	1.10621	609.581	496.864	11.8347	0.101383	0.33078	49.5423	168.813	62.5535	169.986	7.97581	1.30465	2.07714	5.9727	20.3875	96.7289	40.0177	82.0505	1.00365	0.00465131	0.161938	0.731822	0.987505	4.57152	12.2822	31.5769	4.34033	0.236121	0.370451	0.77531	0.210493	0.0143766	0.0145362	0.373239	0.408745	0.0163913	7.12303	4.80513	0.431838	3.13712
79	T	M	0.0606278	5.34485	1.50152	12.7273	18.5679	2.09019	0.06911	1.10621	224.498	260.391	8.85346	1.34176	0.33078	25.5092	106.217	85.3233	174.478	16.0454	1.46868	0.0438917	4.75914	26.2083	84.1045	38.4183	57.0786	1.03338	0.0967002	0.0245708	0.236601	0.246943	2.95937	6.05098	16.953	2.39484	0.130481	0.150143	0.165875	0.121783	0.0567359	0.0331057	0.335998	0.189292	0.0163913	3.63123	2.81455	0.363991	0.39736
139	T	M	0.178303	0.297862	2.08689	10.3554	5.49259	1.94891	0.0530857	1.10621	106.252	225.27	4.97167	0.810578	1.57913	19.1587	124.026	70.4313	111.858	23.9766	2.35462	3.22498	2.66809	34.8383	84.0017	54.7474	56.9386	1.56735	0.106592	0.434366	0.493945	0.686947	4.07051	13.6587	25.3135	3.12743	0.82062	0.41718	0.180625	0.0186008	0.541111	0.0145362	0.191783	0.378742	0.0163913	3.07596	1.46269	0.357907	1.32902
141	T	M	0.0413831	0.297862	0.00814299	11.1555	8.88945	0.949964	0.0246906	1.10621	178.34	207.337	3.82224	0.301216	0.413475	21.5891	93.7074	56.8998	147.33	7.45113	1.90073	0.0438917	3.80264	21.6278	82.6827	31.1781	42.6045	0.526732	0.141505	0.213205	0.299141	0.0448731	2.56608	7.01139	14.6524	2.85186	0.282168	0.125484	0.225714	0.213686	0.160202	0.0145362	0.154409	0.941314	0.0163913	2.49926	2.21781	0.272775	0.857199
150	T	M	0.124086	1.40496	1.11647	14.2913	7.36325	1.39801	0.0172998	1.10621	184.605	373.225	5.72023	0.592788	2.76474	25.1167	158.43	79.6597	165.975	8.52178	1.41401	2.2002	4.56902	24.5578	93.5301	32.4401	58.4621	0.909767	0.347754	0.127375	0.672388	0.671333	3.21202	6.54659	19.5954	3.03447	0.366805	0.420075	0.434725	0.236952	0.0999738	0.113847	0.410044	0.350423	0.0857603	3.59436	3.20244	0.307306	1.83177
195	T	M	0.0694145	6.69545	0.00814299	15.9305	45.0889	2.95935	0.0172998	1.10621	317.3	281.577	12.6188	0.853233	2.09559	45.1912	147.107	100.09	96.3285	13.4128	0.388638	2.18458	7.41879	34.3764	57.6574	44.9506	51.6084	1.22981	0.408899	0.297122	0.356575	0.432774	4.32421	12.8746	19.1224	5.18918	0.345497	0.20702	0.276177	0.234517	0.120946	0.0145362	0.313163	0.35484	0.0163913	4.714	3.98933	0.677694	1.89824
204	T	M	0.00011474	3.74127	1.09437	13.3001	14.1564	0.199973	0.0172998	1.10621	224.773	317.417	7.05561	0.926344	0.33078	26.7705	139.752	89.6651	149.661	8.73559	1.47217	0.138513	5.57659	27.8164	90.4025	45.3881	56.6531	1.02894	0.058118	0.120372	0.221466	0.943482	3.71242	10.1609	18.006	3.66514	0.562819	0.0778998	0.287786	0.345472	0.0898947	0.0145362	0.183812	0.412231	0.0163913	3.19614	2.46474	0.29841	1.27997
267	T	M	0.00011474	0.297862	0.00814299	23.8503	16.6063	1.58595	0.0172998	1.10621	272.565	352.438	8.32377	0.502983	0.33078	40.0839	176.955	97.0984	167.446	11.7766	2.4194	0.0438917	8.3947	42.2169	115.275	42.2376	74.8324	1.23872	0.326073	0.0245708	0.167359	0.0639558	4.49591	11.7006	36.864	4.44046	0.650084	0.17613	0.391373	0.441846	0.352193	0.0145362	0.284996	0.00797595	0.0163913	4.52544	4.66598	0.569105	1.68071
269	T	M	0.00219304	4.19812	1.66119	14.1619	11.9582	1.81798	0.0172998	1.10621	164.491	201.368	5.22758	0.325768	0.33078	22.7527	91.7306	71.3571	110.483	6.17929	1.95329	1.73584	5.59033	27.5247	74.0583	29.6532	40.5218	0.876391	5.48162e-05	0.362759	0.678022	0.694909	4.20485	8.2885	16.6415	3.28487	0.39692	0.330438	0.201767	0.402794	0.0861334	0.0145362	0.178834	0.193521	0.0163913	2.71997	2.86313	0.389452	1.18932
270	T	M	0.0751158	3.23778	3.89665	12.8282	10.117	1.64251	0.0686135	3.37754	145.548	168.393	6.84666	0.602243	0.33078	24.0579	92.548	63.7946	76.5338	5.26081	1.22522	0.809041	3.45533	21.3653	48.4878	22.6472	23.6031	0.611034	5.48162e-05	0.208949	0.228964	0.533918	2.49904	4.83018	9.51636	2.67976	0.208835	0.157132	0.204938	0.27375	0.0451297	0.0318261	0.166303	0.237021	0.0163913	2.32569	3.22283	0.51092	0.970066
273	T	M	0.00011474	4.86411	0.00814299	13.11	11.5084	2.52654	0.0172998	1.10621	198.554	375.791	9.25799	0.604197	1.11665	29.4619	167.697	80.8869	98.1779	8.48317	1.35943	1.15143	3.73056	19.9947	59.0314	28.0658	38.8195	1.11605	0.0508652	0.0245708	0.478366	0.590672	2.39544	5.0012	10.6631	3.02346	0.159663	0.29872	0.195378	0.0834219	0.0229936	0.0145362	0.288176	0.100831	0.0163913	3.87354	2.51931	0.0472993	2.10248
320	T	M	0.110436	1.53209	1.56272	9.26492	8.18788	1.60487	0.0172998	1.10621	150.145	316.063	5.97111	0.573506	1.84394	20.3565	136.044	69.2852	121.359	11.5871	1.49339	1.20191	4.77061	22.0799	68.9023	25.9421	51.1157	1.38147	0.0725626	0.155705	0.747278	0.518892	2.75151	6.19719	15.632	2.48662	0.315059	0.322651	0.150579	0.0617048	0.0680072	0.0145362	0.159141	0.192324	0.0163913	1.90804	1.83982	0.130703	0.781308
352	T	M	0.0364971	0.297862	0.00814299	13.4157	10.9013	1.40747	0.0297004	1.10621	216.791	293.137	7.00854	0.359021	1.34555	22.8576	121.521	88.2773	144.404	9.54703	2.29226	0.782762	5.34961	21.999	71.8553	40.7327	41.7481	0.646499	5.48162e-05	0.184621	0.300632	0.282584	2.49311	6.17301	12.4348	4.01381	0.390781	0.0489712	0.16573	0.164395	0.0622745	0.0914863	0.236887	0.00797595	0.0163913	2.97004	2.53853	0.369845	0.774672
354	T	M	0.00011474	0.297862	1.01689	9.96457	8.91114	0.199973	0.183976	1.10621	130.365	199.025	5.08562	0.371877	1.72532	14.8595	91.9009	62.0136	106.102	6.60876	1.25234	0.749561	3.47012	23.6402	69.4703	30.902	41.2558	0.718502	0.034628	0.196022	0.476023	0.189539	2.48959	6.48858	13.0397	3.03853	0.38299	0.212347	0.139481	0.153045	0.110829	0.0527394	0.104877	0.1021	0.0163913	2.52987	2.19297	0.432285	1.03192
355	T	M	0.0268667	2.06031	2.34377	9.40254	6.45198	1.34739	0.074661	1.10621	116.31	215.901	4.61674	0.411769	0.33078	16.3297	105.769	55.8838	81.2125	6.62936	1.52424	1.52014	4.06603	19.8988	54.8563	26.2827	42.8567	0.544114	5.48162e-05	0.289886	0.2717	0.228553	2.07553	6.31804	16.1649	3.2377	0.398504	0.253959	0.0451153	0.206606	0.0933417	0.0411575	0.160262	0.224884	0.0755266	2.75044	2.00226	0.173731	0.950961
356	T	M	0.00011474	3.52962	2.76288	15.0294	7.92224	3.60747	0.0954291	1.10621	158.966	489.862	12.4327	0.92358	1.54591	20.2347	208.158	108.049	167.215	7.53907	1.99871	1.13266	2.31363	24.1116	76.4753	31.1329	54.2143	1.31503	0.11149	0.211982	0.509842	0.232817	2.53515	4.55941	13.6816	3.66375	0.456612	0.195256	0.156694	0.196163	0.0971518	0.0413109	0.359932	0.00797595	0.0163913	3.8128	3.21258	0.552095	1.88199
5	T	M	0.00011474	1.2702	0.695273	12.5309	9.32493	1.30845	0.314885	1.10621	144.453	189.667	5.60531	0.309282	0.33078	21.2287	106.085	72.589	89.7568	5.23137	1.33431	0.511566	3.27413	27.4823	63.5744	28.0702	24.6413	0.510758	0.103235	0.190652	0.568059	0.230577	2.18345	6.46964	10.8605	2.6264	0.436555	0.19961	0.433268	0.0790253	0.144558	0.0145362	0.108248	0.0550838	0.0163913	2.92196	2.43538	0.353081	0.835514
6	T	M	0.130583	2.62686	1.06492	11.9263	11.2553	1.14035	0.0548761	1.10621	134.057	169.666	5.77631	0.298252	0.33078	23.7774	100.444	71.2079	69.9757	4.99348	0.883596	0.831494	4.3336	30.9361	55.6033	25.0057	20.321	0.412579	0.13325	0.392888	0.54789	0.414519	2.39761	6.36457	9.85827	1.98807	0.821843	0.218138	0.216703	0.1952	0.186877	0.0145362	0.279728	0.0789319	0.0163913	4.59558	4.39915	0.583625	0.944912
14	T	M	0.00011474	4.81141	2.84375	13.6568	23.5672	3.24894	0.0948128	1.10621	219.723	318.617	10.1826	1.04979	1.21591	40.2964	181.545	120.889	128.322	16.0654	1.20909	1.12969	3.52923	47.1508	79.4118	43.3459	42.1367	0.990463	0.148756	0.137507	0.299492	0.492698	3.69727	10.1174	16.0534	2.92676	0.413326	0.183298	0.238402	0.21965	0.115912	0.0145362	0.342131	0.306743	0.0339464	3.90487	3.14173	0.462327	1.8665
15	T	M	0.185982	5.41532	2.61749	14.6722	38.1178	3.13156	0.072105	1.10621	248.383	259.83	12.0182	0.977174	0.33078	48.2012	144.068	113.13	106.905	13.477	1.1211	1.35505	4.52174	45.8006	66.399	35.4751	30.4474	0.723465	0.288875	0.0582037	0.300192	0.579775	3.68144	10.3328	14.0683	2.87817	0.4157	0.047463	0.300749	0.310882	0.171857	0.0145362	0.501388	0.00797595	0.0163913	4.03539	3.10066	0.406485	1.85989
16	T	M	0.00011474	4.97956	3.08003	14.3026	18.7578	2.53642	0.0172998	1.10621	204.773	247.752	7.59194	0.720893	1.45481	34.6595	143.403	99.3697	92.6141	10.5918	1.51093	0.947269	5.07703	42.1676	62.2737	34.6039	35.7713	0.649067	0.0571458	0.239985	0.146661	0.347705	2.36457	9.17466	14.9405	2.78043	0.524859	0.174005	0.191076	0.239561	0.105125	0.0642284	0.426711	0.181859	0.0163913	5.10993	3.35958	0.390104	2.25816
19	T	M	0.231123	7.75949	0.00814299	20.9097	46.7507	2.94897	0.103337	1.10621	349.229	344.508	10.9514	2.02461	0.33078	53.5172	178.368	118.065	257.083	17.4028	2.43302	2.68406	7.48338	44.6322	154.678	77.3017	85.8982	1.51554	0.334789	0.142239	0.0689063	0.620702	7.26784	21.0636	36.4879	6.14465	0.574892	0.3043	0.464198	0.38594	0.106633	0.0145362	0.275232	0.256132	0.0163913	4.68942	4.15452	0.741401	2.04301
20	T	M	0.0777537	7.16918	3.08118	19.7211	76.6187	4.09877	0.139651	1.10621	480.114	289.816	17.0474	2.17544	0.598939	71.9909	168.969	126.689	225.376	25.635	1.70229	1.57494	6.42768	49.5802	134.121	79.6749	65.8787	1.66021	0.279759	0.267854	0.333901	0.633308	9.43433	21.4735	26.7593	6.89983	0.346684	0.218092	0.323366	0.390382	0.064825	0.0145362	0.280362	0.0614134	0.0163913	3.91807	3.40631	0.0472993	1.41988
21	T	M	0.217903	8.5951	4.96235	25.4478	111.113	6.87686	0.294638	1.10621	654.536	388.006	22.106	3.10786	0.33078	94.3456	221.505	179.652	271.107	32.4694	1.89541	2.24181	8.54147	57.3922	155.557	105.507	72.1682	2.32437	0.263206	0.201795	0.0264695	0.736494	10.9015	25.7368	30.2254	9.00124	0.321623	0.115822	0.319656	0.66676	0.311771	0.0145362	0.211442	0.00797595	0.0163913	4.18221	4.3466	0.873431	1.68516
27	T	M	0.00011474	1.7239	3.05151	11.5731	8.03124	1.29996	0.0172998	3.0746	172.213	252.944	5.48427	0.400321	0.33078	25.1952	122.342	77.3931	136.652	6.23674	1.5424	1.5155	3.49756	30.2448	92.4422	38.8721	57.2657	0.655784	0.169399	0.27014	0.253326	0.508807	3.40668	9.82811	21.6683	3.95329	0.360675	0.196134	0.374965	0.139673	0.0143766	0.03186	0.238941	0.343647	0.0163913	3.64764	2.3222	0.227269	1.68815
28	T	M	0.00011474	1.19965	1.26182	11.2415	7.92938	1.26729	0.0172998	2.14271	179.487	268.164	5.73855	0.299613	0.932173	24.0388	134.403	83.603	146.911	7.27225	1.60958	0.716389	2.94497	31.5577	99.3771	42.4149	53.4704	0.872693	0.155945	0.0975627	0.0977396	0.0448731	3.6549	9.86741	20.0859	3.95173	0.655457	0.190617	0.315418	0.125074	0.0143766	0.0145362	0.31162	0.00797595	0.0163913	3.52675	2.35031	0.381132	1.59041
30	T	M	0.00011474	0.297862	0.653473	7.56117	5.79753	0.322899	0.0296546	1.10621	140.412	159.26	3.32424	0.407881	0.838266	18.2736	72.5478	47.2394	115.333	4.71273	1.19179	0.45597	2.25494	15.1075	66.4757	30.7396	37.2345	0.503153	5.48162e-05	0.0653516	0.17305	0.378049	2.95519	6.94764	11.6345	2.28441	0.248889	0.103116	0.0817346	0.227069	0.0838377	0.0145362	0.0624302	0.134654	0.0163913	2.10713	1.86093	0.260745	0.60088
51	T	M	0.00528031	4.46008	2.22592	12.6911	46.5741	3.1393	0.0172998	1.10621	337.558	346.992	16.5567	1.06508	0.33078	47.1145	162.946	136.815	153.95	15.7268	0.751955	1.66885	6.77251	45.6586	78.1198	43.4124	48.8693	0.913529	0.0824547	0.223624	0.125552	0.114341	3.98212	10.0712	15.9828	3.5623	0.358077	0.0920911	0.109252	0.490844	0.0143766	0.0145362	0.0988101	0.00797595	0.0163913	3.28019	2.5612	0.423164	0.993429
53	T	M	0.192517	4.21759	2.54409	10.6276	35.5438	2.76209	0.0172998	1.10621	246.088	310.199	15.0009	1.04148	0.33078	33.8059	140.66	120.414	119.192	14.5966	0.780973	0.968033	5.78885	37.0528	62.1239	37.266	42.3375	1.09809	0.109993	0.119511	0.242168	0.159539	2.6422	7.36627	12.726	2.892	0.371673	0.178849	0.0451153	0.126533	0.072653	0.0145362	0.0729724	0.147499	0.0163913	2.90417	2.55242	0.411303	1.06756
54	T	M	0.114836	3.39623	0.720259	10.6482	49.9111	3.16404	0.151818	1.10621	301.064	277.556	14.3729	0.92085	0.33078	45.5096	138.404	110.89	113.413	12.9002	1.41633	1.03468	5.19361	39.0971	62.3947	34.171	35.2232	0.723432	0.130496	0.0245708	0.0264695	0.210473	3.5559	8.04922	13.3365	2.77673	0.123398	0.0396589	0.26941	0.237551	0.0179707	0.0145362	0.0649361	0.24188	0.0163913	2.19389	2.18393	0.225694	0.759487
59	T	M	0.292006	1.62823	1.00824	14.7435	11.1862	0.893054	0.0172998	1.10621	177.404	275.493	7.82631	0.42996	2.52804	32.3277	147.178	67.5995	93.1743	9.30842	2.08816	0.0438917	4.56822	24.8707	65.46	25.9694	38.7	0.998723	0.511523	0.554102	1.38633	1.33956	3.33601	5.25778	16.0942	2.7293	0.827834	0.67375	0.43172	0.149457	0.148936	0.28286	0.39192	0.0797287	0.0163913	4.95491	4.01666	0.378241	1.43294
61	T	M	0.153239	2.91028	2.29468	15.1355	13.708	1.3199	0.0172998	1.10621	159.464	236.011	5.63266	0.465727	0.33078	24.3277	123.228	66.7897	85.027	8.19306	1.15674	0.76181	3.56452	24.407	56.5734	25.5357	33.548	0.724725	5.48162e-05	0.0245708	0.275544	0.0448731	2.28579	6.96141	14.5972	2.26314	0.186482	0.148033	0.2647	0.176648	0.0143766	0.108937	0.207511	0.00797595	0.0163913	4.38228	2.37873	0.226767	1.54475
63	T	M	0.00011474	0.297862	0.738522	14.1024	29.6127	3.96461	0.240146	1.10621	298.729	421.998	9.52319	0.895319	1.58746	52.7339	245.34	133.567	116.323	6.90943	2.36231	0.0438917	7.72469	48.0187	86.2056	37.1634	49.6546	0.831571	0.304487	0.0245708	0.363892	0.37243	4.1857	10.8154	21.8754	5.59571	0.439497	0.326785	0.458275	0.401548	0.137306	0.117152	0.413851	0.00797595	0.0163913	4.51822	3.74111	0.446551	2.12189
64	T	M	0.0831498	6.98123	3.79371	13.1597	25.4999	3.78468	0.0989378	2.96549	237.13	290.99	9.54228	0.636008	1.47147	46.5466	175.746	92.1771	77.9411	5.06515	1.7969	1.66635	6.13859	32.6353	48.8223	25.0689	30.7268	0.539842	5.48162e-05	0.0245708	0.437875	0.533417	2.92457	6.55997	14.3209	3.3086	0.371443	0.313219	0.371304	0.265635	0.0472259	0.121959	0.349133	0.664348	0.0163913	5.11587	3.95541	0.488673	2.00072
70	T	M	0.00011474	4.6203	1.42215	10.9702	17.0632	3.45469	0.159292	1.10621	211.133	252.502	8.99051	1.29895	1.69361	28.6477	126.56	91.9741	129.263	17.398	1.82151	1.76459	4.24596	30.2564	72.1236	49.3325	70.4287	1.44696	0.454873	0.264233	0.43237	0.871677	3.67757	10.5362	20.7262	5.27887	0.549014	0.0773446	0.370221	0.242449	0.273794	0.0145362	0.299698	0.414172	0.0163913	4.08978	3.34169	0.425573	1.46026
80	T	M	0.00011474	2.23821	0.00814299	10.0377	8.26436	1.86595	0.0172998	1.10621	134.254	248.297	7.14009	0.614966	0.33078	19.4475	122.193	66.555	103.642	9.33323	1.26275	1.09885	3.59719	18.2738	57.752	29.4548	39.7475	0.162597	5.48162e-05	0.121686	0.234411	0.0963984	1.86096	6.31577	12.6298	2.87078	0.310204	0.0240092	0.120697	0.158458	0.0415061	0.093917	0.295377	0.00797595	0.0163913	2.06568	1.65945	0.22483	0.39736
82	T	M	0.118672	1.51509	0.00814299	14.0196	8.82286	3.75004	0.0172998	1.10621	198.178	374.947	10.8427	1.21293	1.9198	35.9665	239.219	126.554	145.172	15.2094	2.07213	0.705725	5.8331	33.3412	96.8161	50.7906	54.0679	1.11319	0.099719	0.290017	0.595787	0.116078	3.18514	9.32955	19.3524	5.14382	0.686404	0.227968	0.135269	0.31375	0.210544	0.158333	0.271162	0.0850603	0.0163913	2.89653	4.31546	0.732988	1.52339
88	T	M	0.0546614	1.41657	2.17793	10.3274	12.9929	1.78954	0.0890455	1.10621	177.749	232.012	8.46345	1.16447	0.753879	18.8584	101.075	76.4105	163.238	17.5055	2.05777	0.76493	2.03658	26.443	90.7994	38.5222	75.8066	1.05098	0.237708	0.306676	0.220171	0.199876	2.15801	6.34172	22.3543	4.97506	0.262556	0.0823537	0.237756	0.0779953	0.0143766	0.0145362	0.0913121	0.0951466	0.0163913	2.46113	2.50135	0.352822	1.0792
89	T	M	0.00011474	2.67905	1.16293	12.7524	16.1293	2.09473	0.0172998	1.10621	165.703	260.817	8.66824	1.21294	2.41444	27.3907	135.038	82.1858	155.953	35.7035	2.77224	0.0438917	5.74795	30.8023	97.1793	50.6033	86.0455	2.20596	0.13958	0.279302	0.563492	0.181689	2.87959	7.53086	30.6196	5.7274	0.363813	0.0942092	0.559554	0.333121	0.0143766	0.0489991	0.140115	0.00797595	0.0163913	2.6126	1.91919	0.319111	1.43321
90	T	M	0.0652845	6.9217	1.22436	10.0629	8.40717	1.42118	0.254415	1.10621	138.877	271.913	7.90094	0.83947	1.78909	23.8574	144.632	80.3111	121.5	14.2483	2.05509	1.09837	4.25753	26.6561	78.5882	31.8442	50.5781	0.922785	0.171135	0.0245708	0.212661	0.625648	2.24116	5.20477	18.2981	3.70735	0.184639	0.197897	0.224568	0.124583	0.0728069	0.0145362	0.162948	0.179808	0.0407188	2.57916	2.39699	0.364628	0.929932
91	T	M	0.00011474	2.82923	0.0101787	9.63456	13.1256	3.37099	0.201031	1.10621	127.891	275.826	7.76318	1.11421	1.40395	20.1792	141.1	81.685	120.507	12.5034	2.30589	0.806293	4.00356	28.6708	77.8052	32.2871	56.5662	0.162597	5.48162e-05	0.140156	0.0264695	0.143014	2.56736	6.0085	21.5795	4.22693	0.510249	0.162487	0.306625	0.0481304	0.158834	0.0145362	0.296233	0.218817	0.0163913	2.75197	1.8065	0.147114	1.06821
133	T	M	0.00011474	0.297862	2.82652	16.8422	9.16405	1.19102	0.0611406	1.10621	181.92	351.97	6.10327	0.15352	1.81754	24.4344	157.506	60.1921	85.945	5.82715	2.85989	1.12418	6.69772	18.6464	56.7213	21.4963	40.071	0.70235	0.180827	0.494012	0.447986	0.0448731	2.95396	5.77872	17.3168	2.84834	0.407568	0.504556	0.347693	0.275331	0.0143766	0.0145362	0.209425	0.00797595	0.0569068	5.00633	3.33709	0.3756	1.49038
134	T	M	0.0191076	0.297862	0.00814299	11.3989	8.31168	0.199973	0.0688083	1.10621	156.736	320.196	7.96745	0.570314	1.70988	19.0694	122.27	64.7126	94.871	7.63048	1.69119	7.21024	5.57317	16.3603	53.4159	24.3718	46.4636	0.717066	0.152702	0.0245708	0.341938	0.287597	1.91354	5.59058	14.4909	3.10045	0.442199	0.134617	0.185211	0.146267	0.147927	0.101312	0.28755	0.00797595	0.0163913	3.7067	2.6113	0.396565	1.51091
136	T	M	0.123734	3.1039	2.99087	9.79359	11.4618	3.2813	0.0172998	1.10621	136.65	297.248	9.31573	0.81863	2.03856	22.7323	167.45	96.0305	77.2956	10.4526	2.8789	1.31572	3.34009	27.9798	50.7133	28.03	46.1479	1.28712	0.469447	0.235696	0.0264695	0.135235	1.97764	5.90762	16.9833	4.9614	0.52114	0.211022	0.222283	0.169464	0.39887	0.0145362	0.301962	0.088259	0.0163913	2.88651	4.34571	0.631409	1.01598
137	T	M	0.000143425	3.85371	0.00814299	8.46897	7.99144	3.27975	0.179767	1.10621	111.474	276.629	8.11254	0.917962	2.5123	16.5765	147.64	76.3752	69.4473	10.2751	3.2494	2.18992	4.37973	18.7026	44.0309	24.25	46.7962	1.03772	0.171153	0.247233	0.329092	0.759537	1.03049	4.46314	17.1173	4.13906	0.542959	0.228906	0.243821	0.378601	0.267407	0.0145362	0.178059	0.352109	0.0163913	1.9487	2.94314	0.448302	1.20445
142	T	M	0.140046	1.20515	0.00814299	11.7676	6.54224	1.33964	0.101277	1.10621	134.253	219.929	5.21323	0.695447	1.81403	16.9463	97.4472	64.9037	123.793	13.1035	2.24658	0.0438917	4.07411	18.8713	70.439	32.7737	47.4328	0.825199	0.222544	0.218941	0.178703	0.442194	2.47384	5.82729	14.3991	3.37199	0.483637	0.067957	0.323717	0.175884	0.121854	0.0145362	0.288758	0.00797595	0.0163913	3.18504	2.62512	0.350763	0.952336
143	T	M	0.0632703	2.34045	1.80867	17.3882	10.0194	1.15901	0.119728	1.10621	179.367	301.985	5.98064	0.428382	0.33078	19.9164	129.073	81.1575	125.046	7.16942	2.10804	1.76174	5.51453	21.776	78.499	38.7691	46.5801	0.837751	0.230551	0.345804	0.181453	0.5494	3.30342	8.06649	18.4175	4.19145	0.671223	0.179862	0.174919	0.244153	0.180349	0.0904533	0.460749	0.0980602	0.0573408	4.77637	2.73345	0.387684	1.71199
144	T	M	0.0526536	3.92769	0.00814299	12.0946	7.55385	1.68447	0.0172998	1.10621	152.296	365.572	10.0173	0.554131	0.33078	24.1203	184.856	98.6511	131.177	8.62929	2.39863	1.54115	0.0173415	24.6893	83.422	34.9314	37.0213	0.811686	0.158278	0.373322	0.231114	0.791877	2.70566	6.59833	13.2468	3.50056	0.307704	0.315689	0.359807	0.0972494	0.103489	0.0267714	0.200679	0.313816	0.0163913	3.70535	4.29831	0.399659	0.656783
192	T	M	0.0304479	6.23932	2.56851	16.1041	49.2209	4.63122	0.155395	1.10621	327.781	290.146	15.9714	1.04262	0.796921	50.2737	163.109	102.365	120.836	13.5143	1.93395	1.48504	9.68188	34.2181	74.0916	41.4718	51.7767	1.21185	5.48162e-05	0.204308	0.278056	0.471247	3.23415	8.36519	21.322	4.54536	0.554169	0.0984537	0.355436	0.167324	0.247244	0.13917	0.164565	0.336651	0.0163913	3.86875	4.52914	0.683375	1.95434
193	T	M	0.0391182	2.5871	2.67766	14.342	19.2382	2.42361	0.0172998	1.10621	243.058	376.722	12.8701	0.101383	0.33078	32.4277	197.362	121.613	131.876	12.0984	2.08846	0.0438917	4.62602	36.8792	83.8074	42.8724	50.9212	1.45168	5.48162e-05	0.271948	0.594093	0.22569	3.3442	9.68239	18.1192	5.77525	0.220734	0.143421	0.294487	0.261594	0.0143766	0.0145362	0.250381	0.00797595	0.0163913	3.00317	2.53812	0.414285	0.817598
194	T	M	0.0140693	4.23768	2.09752	14.9508	24.9195	2.40892	0.152849	1.10621	219.629	341.678	9.83224	0.920115	0.33078	30.4678	174.844	102.62	101.16	9.33738	1.8515	0.0438917	4.90252	29.0961	60.1435	34.4668	42.247	0.790548	0.0968262	0.1257	0.520684	0.659888	2.56436	7.9499	13.9604	4.48118	0.342271	0.300919	0.381519	0.124322	0.159687	0.0482668	0.305898	0.168233	0.0163913	3.02797	2.54839	0.0472993	1.39233
202	T	M	0.00011474	6.50811	2.21215	20.0824	37.8603	5.81888	0.37982	1.10621	366.729	536.898	24.9216	2.12223	0.33078	32.7508	191.023	155.854	224.031	27.4821	2.14694	1.55558	6.50334	33.0809	92.8464	57.5159	71.707	1.94457	0.00950005	0.191629	0.410773	0.0560914	2.69638	8.66923	17.6525	5.97754	0.493672	0.0240092	0.145367	0.114789	0.214662	0.0771228	0.391119	0.165884	0.0163913	3.79813	2.87417	0.445501	2.15553
203	T	M	0.148949	3.34179	2.42534	10.8701	10.5377	1.44787	0.328219	1.10621	191.052	279.969	7.48242	0.541294	0.33078	23.7123	145.047	82.4932	106.671	8.52595	1.0026	1.56006	7.53932	24.2095	68.872	39.4882	40.8811	0.602755	0.156961	0.329643	0.285818	0.524327	3.67992	8.75219	14.1355	3.25089	0.283413	0.0711169	0.249592	0.104488	0.0143766	0.0145362	0.155795	0.201591	0.0163913	2.08768	2.39476	0.241743	1.38008
212	T	M	0.00011474	3.86565	0.00814299	17.8715	10.8808	0.818669	0.0172998	1.10621	192.287	321.521	5.94223	0.29039	0.33078	25.6829	150.287	57.2784	108.101	4.09468	1.84658	1.70082	4.38141	18.9975	73.4964	21.4611	28.7682	0.865661	0.159149	0.386947	0.172366	0.172137	2.75481	5.80927	12.4337	1.9899	0.585352	0.198914	0.150172	0.0186008	0.271163	0.0145362	0.166895	0.10289	0.0397869	5.00995	3.70361	0.262596	1.70132
214	T	M	0.0740654	3.03637	2.3098	7.85107	8.86966	2.08343	0.0172998	1.10621	169.927	289.006	5.60966	0.55046	0.33078	18.4051	106.948	59.5117	99.8955	6.67329	1.06793	1.40442	2.78527	11.5208	46.2684	32.4021	31.8202	0.510976	5.48162e-05	0.202201	0.341554	0.33861	2.12783	5.8588	8.00928	2.07529	0.329061	0.125871	0.14419	0.154572	0.0576928	0.050804	0.113553	0.00797595	0.0163913	2.5771	1.65863	0.177079	1.13822
245	T	M	0.00011474	4.24212	3.43737	14.6628	12.0089	2.2922	0.148308	1.10621	134.554	268.312	6.7551	0.780639	0.33078	15.2346	112.872	62.9921	89.4961	7.04809	0.388638	0.0438917	2.433	14.8272	57.4959	22.8467	32.101	1.08915	0.037062	0.331847	0.789709	0.340823	2.48571	4.41374	12.4141	2.50966	0.295322	0.346735	0.467218	0.114594	0.0143766	0.0952207	0.548251	1.03772	0.127193	5.31869	4.20048	0.484847	2.20813
247	T	M	0.121803	3.86392	1.60829	14.4542	9.69898	2.05619	0.150478	1.10621	142.034	282.858	6.78898	0.652917	1.90209	15.7285	114.725	57.5005	94.8491	5.96677	1.66943	1.88712	5.11521	15.2818	53.1959	22.8593	36.3224	0.630729	5.48162e-05	0.0245708	0.534529	0.0448731	2.47699	5.02495	12.0063	2.47022	0.0230879	0.258386	0.226423	0.0960893	0.0502798	0.0145362	0.245955	0.00797595	0.0163913	4.36029	3.43001	0.650735	1.23409
254	T	M	1.05796	3.17452	0.387884	12.8334	11.1757	0.199973	0.242091	1.10621	173.273	319.127	8.84813	0.876901	0.33078	21.9445	136.998	93.5884	134.852	12.7134	2.1797	1.05004	3.80666	28.7577	76.7387	34.7245	48.2061	0.863457	0.221148	0.310083	0.259428	0.491786	1.91406	5.49009	14.4535	3.47753	0.439337	0.29983	0.220399	0.249735	0.104933	0.0145362	0.28817	0.00797595	0.0163913	4.07939	3.9218	0.194182	1.17229
255	T	M	0.0447473	4.06137	2.1058	14.2492	17.2899	3.29194	0.293837	1.10621	221.608	388.024	14.1032	1.16686	1.75827	28.2342	161.788	97.3736	132.685	13.3484	1.79456	0.69815	6.09276	24.8497	66.8258	31.4791	39.7148	0.162597	0.196748	0.298015	0.241791	0.380102	2.48535	6.28905	12.3654	3.2	0.512349	0.232116	0.102777	0.242948	0.222393	0.0145362	0.242436	0.127105	0.0163913	4.98997	3.13343	0.513927	1.66527
256	T	M	0.00011474	10.1933	3.79196	28.3449	35.0588	4.65326	0.193663	1.10621	294.215	654.551	15.5224	1.69005	3.10718	37.2256	280.248	158.497	246.147	18.8001	3.56573	2.62519	7.37997	43.9627	135.528	55.9185	81.851	2.05025	0.81958	0.569972	0.971464	1.43569	5.19618	11.5188	26.7336	5.23143	0.763192	0.436785	0.40314	0.358634	0.276425	0.181641	0.824875	0.510976	0.0163913	8.87351	7.5595	0.919365	3.35923
263	T	M	0.00011474	0.297862	2.10142	11.8573	11.8754	2.33731	0.0172998	1.10621	173.084	289.076	6.90831	0.859888	0.33078	25.7784	155.563	75.885	90.6727	8.87688	2.2396	1.47906	4.17264	24.6059	61.9824	28.4242	49.7055	1.23615	0.0653443	0.228854	0.429082	0.197177	2.27496	6.50679	18.4982	4.36643	0.365252	0.0994798	0.262055	0.351009	0.13869	0.0145362	0.237682	0.112329	0.0163913	3.32869	2.39264	0.238339	1.08758
265	T	M	0.255556	3.01809	2.4123	14.1457	10.8769	2.72495	0.0172998	1.10621	234.38	426.168	7.39135	0.698482	0.33078	26.7389	173.346	82.1828	159.153	12.7764	2.02216	1.24187	5.9511	25.9525	93.6907	45.4982	98.2703	1.58301	0.230267	0.243925	0.153806	0.225367	2.79763	9.8889	32.8427	5.462	0.0230879	0.121447	0.223134	0.173913	0.0455261	0.0145362	0.279496	0.307583	0.0163913	3.50377	2.78204	0.270801	1.70206
274	T	M	0.00011474	1.52639	2.4314	14.9513	8.25951	1.31235	0.0172998	1.10621	184.26	328.064	5.86393	0.316115	1.64868	24.6266	145.426	62.7953	109.046	6.15246	1.45753	0.0438917	4.2684	19.9841	68.4591	26.1346	33.4726	0.855247	5.48162e-05	0.0799414	0.410083	0.735742	2.90221	6.39588	11.3395	2.64352	0.321541	0.299764	0.544593	0.174447	0.22547	0.0145362	0.440346	0.0342837	0.0163913	3.56864	3.68017	0.4346	1.65149
275	T	M	0.00011474	0.297862	0.00814299	17.0469	10.2399	0.811709	0.0172998	1.10621	189.051	310.407	6.34208	0.311725	1.5586	31.6088	178.829	75.4703	97.8713	6.21017	1.98589	0.768408	0.0173415	28.0786	75.1879	25.3138	34.3337	0.617512	0.00935842	0.0687077	0.0264695	0.0448731	2.49836	6.17065	15.579	2.84466	0.361681	0.28274	0.339537	0.14975	0.0143766	0.0145362	0.183874	0.00797595	0.0163913	4.43422	3.90236	0.421005	1.74061
276	T	M	0.0934596	5.04731	0.00814299	19.1272	9.44993	0.985575	0.0632353	1.10621	162.455	294.823	5.11241	0.379317	0.33078	32.1094	192.419	67.0845	85.5296	6.15457	1.68649	1.45028	4.7729	26.9327	72.3662	23.2028	27.1328	0.162597	0.426255	0.26175	0.110017	0.276592	2.0974	5.72204	13.9533	2.69094	0.588287	0.246994	0.412434	0.160549	0.248106	0.0145362	0.209938	0.381887	0.0163913	5.61625	3.55162	0.554468	1.86642
305	T	M	0.072236	1.19517	2.359	9.19399	6.51662	0.199973	0.0546727	1.10621	155.392	228.72	4.59652	0.424324	1.10396	19.9834	113.323	54.5677	112.588	7.26002	2.25565	0.884939	2.84004	22.7901	83.8032	35.5401	66.2869	0.605363	0.169852	0.248742	1.0045	0.384479	3.15078	10.3215	28.0404	3.68542	0.440529	0.326189	0.470196	0.196481	0.104218	0.0145362	0.094346	0.0959938	0.0163913	3.28108	2.10828	0.294304	1.05177
306	T	M	0.00011474	4.18474	0.00814299	10.9242	14.9247	1.68864	0.0172998	1.10621	201.336	269.453	14.0835	1.01768	1.27417	40.7195	157.592	108.891	138.121	18.3642	1.52611	1.31287	6.29318	41.665	93.9128	48.0999	36.5723	1.14725	5.48162e-05	0.248538	0.475445	0.546629	3.75867	10.575	15.6354	3.29534	0.703844	0.200872	0.195192	0.302487	0.0143766	0.0145362	0.203142	0.00797595	0.0163913	3.30822	2.71889	0.261013	0.39736
321	T	M	0.170171	0.297862	1.3916	15.4947	5.76452	0.855353	0.0172998	1.10621	151.476	231.413	3.64598	0.146561	1.77567	31.483	164.641	69.5897	109.711	4.47366	1.08105	0.0438917	4.25398	35.5687	101.645	30.5759	41.6417	0.162597	5.48162e-05	0.250745	0.0264695	0.0448731	4.37376	9.18141	22.8824	3.65807	0.381985	0.10643	0.393624	0.174599	0.101807	0.0145362	0.385259	0.0656675	0.0163913	4.11818	4.40863	0.518809	1.28072
322	T	M	0.00011474	0.297862	3.42506	16.3501	11.023	1.89485	0.173882	4.67853	211.684	270.154	6.75099	0.457613	1.13028	36.704	172.524	80.3959	104.533	6.38409	1.5161	1.86212	5.15789	31.7623	90.7493	35.0761	43.8262	0.463265	0.0785964	0.111096	0.408484	0.544086	4.22794	11.5152	22.7296	3.92612	0.569006	0.0653988	0.417068	0.33713	0.223763	0.166843	0.334325	0.00797595	0.0163913	5.31759	4.32704	0.465019	1.76127
323	T	M	0.0522773	1.88039	2.20257	13.2797	6.14422	0.487432	0.0652231	1.10621	140.649	198.264	2.96966	0.126728	1.09725	26.1834	132.018	46.6673	69.0347	3.33399	0.901676	0.543023	4.94562	20.4741	62.7121	18.7206	21.3285	0.37848	0.0549456	0.211698	0.494129	0.744848	3.37421	5.81273	13.7275	1.56817	0.402648	0.237997	0.321877	0.150582	0.135548	0.0145362	0.182999	0.269427	0.0163913	3.89669	3.33319	0.255672	1.22235
324	T	M	0.183375	4.68465	1.97847	19.024	14.8025	1.08255	0.0172998	1.10621	219.617	314.841	8.39385	0.59595	1.85395	42.7769	213.302	97.5134	169.941	9.52195	2.93991	2.54558	8.42861	55.2798	150.636	39.5847	51.3337	0.722267	0.384032	0.163237	0.0264695	0.41831	4.63841	10.9705	29.5435	3.40649	0.779499	0.0240092	0.398433	0.319901	0.0143766	0.0145362	0.338127	0.349287	0.0163913	4.38249	3.36389	0.615117	1.66742
346	T	M	0.00011474	0.297862	0.00814299	11.8887	9.3263	2.4203	0.267255	1.10621	192.41	373.603	7.28569	0.771812	0.33078	31.0656	193.704	108.65	141.591	10.4569	1.88765	2.06784	7.59115	36.8478	89.4095	41.4917	43.6277	0.69691	5.48162e-05	0.205748	0.239798	0.374158	3.03614	9.1088	16.4059	3.67726	0.230535	0.273178	0.191391	0.1384	0.07217	0.0145362	0.397447	0.00797595	0.162113	3.41543	2.19741	0.336018	1.93756
348	T	M	0.00011474	1.65736	2.29291	9.00575	5.96784	1.75879	0.0172998	4.73477	173.154	288.426	6.83129	0.507174	1.18405	31.1877	164.624	81.892	123.085	10.2746	1.36791	2.43256	5.04543	27.7393	83.5549	37.3651	34.6565	1.15044	0.00713758	0.256392	0.198763	0.323077	3.31164	8.55753	12.8414	3.33735	0.268691	0.0775409	0.0903726	0.0779282	0.13134	0.0145362	0.212976	0.130602	0.0163913	2.87942	2.05372	0.325279	1.49515
349	T	M	0.00011474	5.22362	0.00814299	12.7442	8.96948	2.30673	0.0172998	1.10621	200.614	368.015	6.86994	0.503717	2.02507	31.2743	192.281	98.8711	136.289	9.56505	1.1913	0.0438917	5.53125	29.2723	80.9334	37.6782	33.6369	0.588098	5.48162e-05	0.0922387	0.428265	0.849797	3.07004	7.43514	11.5325	2.8178	0.18718	0.0240092	0.287247	0.214592	0.0143766	0.0321055	0.179406	0.202577	0.0163913	3.14543	3.05239	0.353647	1.54329
350	T	M	0.00011474	6.10353	5.83599	15.1851	12.3296	2.2782	0.194574	1.10621	187.546	353.909	9.43064	1.25269	0.33078	32.1653	183.097	105.614	153.349	14.4899	2.15254	1.53007	6.39977	33.8043	86.6431	43.0112	37.5042	0.912421	0.0794393	0.134825	0.0264695	0.188699	3.28582	8.55927	12.8209	3.09145	0.206123	0.108336	0.168548	0.130014	0.114024	0.0446532	0.527211	0.00797595	0.0903934	4.00632	0.833928	0.21016	1.63746
351	T	M	0.147608	4.14087	3.22706	11.374	6.00846	2.58575	0.121016	1.10621	135.672	335.453	6.90114	0.818331	1.74002	23.976	167.004	88.1854	135.103	8.52759	2.01722	2.65369	5.30629	25.0408	79.5164	34.8937	35.0229	0.162597	0.0813131	0.194279	0.31015	0.305599	2.83212	6.76885	11.3324	2.50634	0.488038	0.0240092	0.157715	0.139899	0.0828218	0.0145362	0.384675	0.00797595	0.175792	3.23304	2.83022	0.313319	1.6135
353	T	M	0.220198	0.297862	2.11852	20.6464	13.0749	1.2435	0.0172998	1.10621	261.526	333.351	6.37637	0.101383	0.33078	27.6058	134.576	72.5319	100.925	4.63966	1.99047	0.450807	0.0173415	17.073	50.3974	26.7723	31.9636	0.650594	0.110874	0.173486	0.575225	0.940621	2.3851	5.39213	10.0729	2.34934	0.48685	0.235453	0.288047	0.169061	0.0948074	0.0145362	0.253412	0.0709632	0.0163913	4.86708	4.22475	0.34807	1.86779
370	T	M	0.303661	1.83332	0.729554	7.8488	8.18837	0.199973	0.0172998	1.10621	169.206	189.577	5.69905	0.701933	0.33078	23.9745	104.829	64.4073	178.777	7.90104	1.07458	0.646775	3.06542	21.3615	110.447	40.0995	41.9306	0.5081	0.00665785	0.0940723	0.404145	0.0448731	2.54048	7.01456	14.5918	3.50229	0.19573	0.112161	0.0451153	0.0945673	0.0749057	0.0145362	0.0443169	0.00797595	0.0163913	1.73707	1.71984	0.145895	0.695374
376	T	M	0.00011474	0.297862	0.00814299	9.67721	6.48524	0.99401	0.0553958	1.10621	89.8617	140.261	3.31079	0.324852	1.37123	17.5824	91.3009	48.1036	43.8063	3.66552	1.38113	0.875813	2.50459	17.5757	36.838	13.0842	17.231	0.435937	0.00180201	0.205411	0.229147	0.2255	1.73826	4.01194	8.48516	1.76164	0.218821	0.0352671	0.260816	0.0186008	0.0405309	0.0145362	0.190222	0.457481	0.0163913	2.59025	2.11796	0.217545	1.20064
377	T	M	0.00011474	0.297862	0.00814299	12.7599	20.2781	2.61659	0.221666	1.10621	203.524	294.705	11.4563	1.39902	0.33078	47.8536	184.303	114.339	154.473	17.2077	1.20609	0.0438917	0.0173415	57.0907	108.836	44.2301	40.2371	0.823938	0.0290429	0.242902	0.124467	0.520698	4.75102	11.7194	21.9525	3.51749	0.226162	0.130543	0.0451153	0.257488	0.0836145	0.0896622	0.454418	0.00797595	0.158663	3.78046	3.03395	0.345013	1.58513
396	T	M	0.397171	4.38162	0.00814299	46.7881	89.5743	8.46371	0.269323	1.10621	682.371	1170.59	39.1932	1.55862	1.24157	50.7896	334.201	154.434	363.163	35.1218	2.29075	1.22581	4.45179	29.0642	152.517	47.6726	93.0762	1.6414	5.48162e-05	0.0245708	0.206686	0.50395	1.87765	6.00526	28.0915	4.45798	0.161428	0.0898136	0.212226	0.139811	0.134352	0.0740091	0.33874	0.00797595	0.188727	5.44005	7.3227	0.881854	1.78366
398	T	M	0.276563	3.62677	2.27644	14.6438	20.3768	3.34409	0.0769239	1.10621	266.634	358.32	14.7627	0.980788	0.33078	36.3782	184.336	142.283	111.047	9.98306	1.94203	1.3854	4.94154	39.3513	66.6125	41.452	36.1951	0.892358	5.48162e-05	0.118628	0.236121	0.49196	3.78325	9.23156	12.2403	3.94366	0.347951	0.113295	0.405317	0.506892	0.228576	0.0981408	0.206157	0.686761	0.0163913	3.64206	3.01082	0.423074	1.3562
399	T	M	0.307783	1.57459	2.49313	12.5047	7.76419	1.49111	0.0617175	2.94332	145.591	301.835	7.75223	0.519327	2.36239	22.0494	143.542	72.1294	105.962	6.5796	2.1699	2.05082	4.31537	17.3449	59.3544	26.7891	38.8253	0.759142	0.457269	0.184687	0.415738	0.432373	2.18618	6.12031	12.1498	2.86828	0.650546	0.100992	0.369687	0.103131	0.0143766	0.0145362	0.188618	0.176653	0.0163913	3.23717	3.01453	0.337202	1.37934
400	T	M	0.144322	3.00291	2.26216	13.4221	7.83099	1.80049	0.0172998	1.10621	200.396	276.359	6.58794	0.572197	0.33078	30.5934	130.107	74.5735	121.405	10.6118	2.0498	0.0438917	4.16064	18.1199	64.8772	37.682	54.1385	0.827017	0.015194	0.321197	0.462364	0.239108	2.59337	7.70829	16.5055	3.72639	0.178592	0.15713	0.118626	0.243927	0.0744975	0.0623985	0.264309	0.457291	0.0163913	3.69112	3.71428	0.173052	1.86387
401	T	M	0.303395	3.32125	2.98094	12.6427	26.7754	2.79111	0.0172998	1.10621	289.636	230.271	11.0125	1.21756	2.7376	53.1464	136.093	94.9065	185.46	17.6815	0.388638	0.788664	2.50406	54.1616	142.886	59.8727	72.7246	1.27968	0.0184285	0.197073	0.459601	0.456663	5.53895	19.2165	37.3714	5.64189	0.519264	0.469263	0.403165	0.548754	0.0143766	0.0145362	0.319937	0.487693	0.0163913	3.66118	4.14011	0.265646	1.19993
403	T	M	0.104278	3.78651	0.00814299	12.2088	7.49627	1.79607	0.182893	3.1	147.187	245.368	7.39385	0.69077	1.0916	24.3146	139.351	76.4309	93.9312	15.9125	2.15505	2.64122	6.51429	21.7297	56.7147	35.7043	57.8232	1.16808	0.384572	0.196744	0.43396	0.899379	2.08155	7.12706	22.0257	5.09235	0.885348	0.150008	0.386859	0.0844808	0.408427	0.0507244	0.229649	0.391197	0.0163913	3.77275	2.08903	0.152905	1.04857
404	T	M	0.00011474	2.26813	1.31709	11.7015	5.46063	1.20384	0.0636302	1.10621	132.343	205.361	5.61315	0.718153	1.65103	25.2467	120.53	68.69	92.4229	33.4879	2.80377	1.41552	5.21049	26.3184	69.5417	47.2426	63.2995	2.388	0.274962	0.0245708	0.327242	0.622755	1.7897	6.26435	25.3915	5.4524	0.798689	0.169227	0.447907	0.256561	0.0368436	0.0145362	0.0210972	0.111965	0.0163913	3.27995	1.77004	0.45046	1.25476
405	T	M	0.00011474	5.18033	0.00814299	30.3687	38.7064	6.49862	0.226018	1.10621	391.687	619.64	19.4223	1.50285	0.33078	55.8682	267.097	153.323	191.391	22.3548	5.11385	0.0438917	8.72615	58.4251	118.754	67.5836	147.447	2.9446	0.714971	0.53505	0.379185	0.417393	5.39313	22.8227	69.6188	8.59625	1.13124	0.209623	0.756106	0.54299	0.449357	0.0145362	0.429594	0.455794	0.0163913	6.82295	5.47883	1.13363	1.81627
409	T	M	0.0464052	2.08306	0.00814299	15.5825	24.5938	3.93653	0.0172998	3.57982	286.155	396.342	14.5827	1.59623	1.53013	30.4239	154.872	113.824	145.301	11.0639	1.86411	1.11811	3.78282	33.3664	71.7808	38.8456	53.7275	1.62461	0.0769801	0.136264	0.107723	0.229442	2.40797	7.78588	17.1272	3.20748	0.272621	0.0783168	0.204062	0.291009	0.0143766	0.055798	0.524002	0.00797595	0.116536	4.92853	3.30591	0.665939	2.11149
414	T	M	0.00011474	3.3927	3.96123	14.0555	9.87105	3.26102	0.0172998	3.35371	184.468	412.337	10.8202	1.05374	1.71017	24.3364	193.982	95.1544	200.408	8.69209	2.63806	0.86401	3.87297	31.3761	126.973	45.4223	66.2383	1.26824	0.36665	0.0245708	0.282552	0.187263	3.53306	12.388	26.2436	4.47235	0.711761	0.437232	0.331906	0.213016	0.234903	0.0145362	0.267452	0.15155	0.0163913	3.14781	2.02896	0.329216	1.45979
415	T	M	0.127095	0.297862	0.998746	8.95955	9.64787	1.18384	0.0638433	1.10621	171.058	267.898	6.06464	0.525367	0.33078	19.2356	107.812	71.8108	108.89	7.58112	1.02872	1.13037	2.79821	20.3028	56.6492	26.8809	32.1523	0.801197	5.48162e-05	0.0245708	0.0264695	0.249095	2.15639	5.65518	10.7435	2.17018	0.259165	0.205031	0.316751	0.190935	0.0330978	0.0145362	0.247016	0.514594	0.0163913	2.63286	2.03516	0.201214	1.76219
416	T	M	0.163323	1.68829	0.316337	15.903	9.62112	1.30089	0.0527278	1.10621	203.251	300.728	5.4751	0.508132	0.33078	27.7218	145.868	74.5764	98.6608	6.36194	1.09074	0.0438917	2.79588	29.7065	65.5986	25.4704	21.6342	0.37428	0.0841024	0.172585	0.545004	0.461701	2.967	7.12248	9.71278	1.50321	0.136906	0.135624	0.0614189	0.120143	0.0143766	0.0145362	0.0977914	0.627117	0.0163913	3.68637	2.49103	0.220032	1.30208
418	T	M	0.015789	5.34922	1.37546	13.1535	12.7057	3.66262	0.0902504	1.10621	203.454	422.774	11.2723	0.997327	0.33078	32.2916	205.775	111.486	131.4	15.0492	3.0342	1.63658	6.56959	36.5587	81.3689	43.3461	88.3243	1.9953	0.236057	0.127341	0.370073	0.346253	3.19329	8.98635	33.1973	5.61067	0.460615	0.0866096	0.350642	0.109735	0.0143766	0.0648378	0.246038	0.375526	0.0968502	3.69098	2.28481	0.266563	1.50671
419	T	M	0.452954	4.1071	3.23945	14.2158	9.34015	3.355	0.188607	1.10621	187.018	432.803	8.78636	1.0715	2.38393	28.4501	230.112	107.828	127.109	7.90267	1.77263	1.45777	4.32443	41.0132	83.8079	34.0964	50.9058	0.749376	0.464606	0.229624	0.207663	0.290538	3.6959	8.8658	19.5225	3.85605	0.349836	0.0240092	0.225572	0.152464	0.0143766	0.0145362	0.50482	0.00797595	0.251446	4.46126	3.16503	0.0472993	1.56657
423	T	M	0.333881	0.297862	0.00814299	12.7819	20.7944	3.42744	0.108329	1.10621	225.891	419.185	10.1664	1.26703	0.33078	37.3856	207.391	95.0924	125.75	14.8643	2.10634	0.0438917	5.25853	31.0961	71.6488	33.0058	60.1508	1.2923	0.112238	0.206069	0.499886	0.347139	2.6982	8.19085	24.6185	3.28749	0.222871	0.145212	0.185851	0.247	0.0143766	0.0454777	0.258351	0.291089	0.0163913	2.92194	2.6538	0.172155	1.31571
424	T	M	0.538073	3.98009	2.00757	13.6559	18.45	4.40252	0.0736026	1.10621	229.375	474.161	11.2944	0.887035	0.33078	39.4675	222.461	91.744	116.706	18.2283	2.38899	1.90344	6.75069	28.0582	60.0274	32.5688	64.4982	1.38259	5.48162e-05	0.263497	0.0264695	0.195096	2.77932	9.09276	26.2827	2.77914	0.332827	0.271372	0.219737	0.232041	0.0694193	0.0741927	0.323133	0.30953	0.0163913	3.31604	3.01012	0.532418	1.78788
425	T	M	0.13696	0.297862	3.69084	16.7554	16.7148	3.38768	0.404789	1.10621	227.994	446.073	11.8334	1.1987	0.33078	34.4436	222.46	91.1336	131.412	21.2677	3.08079	1.15906	6.20642	33.0124	77.6708	37.8754	70.8238	0.968735	5.48162e-05	0.170654	0.12703	0.211703	0.689505	7.2264	27.2812	3.41398	0.849719	0.130976	0.385927	0.209512	0.191274	0.0145362	0.268996	0.00797595	0.0163913	3.79571	3.00706	0.276446	1.63231
426	T	M	0.00011474	3.1579	3.65106	16.0163	15.027	3.11822	0.195174	1.10621	214.336	540.038	10.135	0.725713	0.33078	31.9247	270.549	104.213	154.193	16.6026	3.20284	2.94658	5.27044	36.7831	95.5192	40.6958	83.2927	1.76164	0.021797	0.0245708	0.333423	0.203236	3.37809	9.75323	35.9855	3.67773	0.243455	0.157361	0.34352	0.170102	0.150218	0.104605	0.0210972	0.00797595	0.0163913	3.12753	3.10534	0.319053	1.08379
427	T	M	0.00011474	4.80948	2.78019	14.0464	16.5176	3.70895	0.25819	1.10621	235.613	445.647	13.9307	1.16716	1.57458	39.8046	246.32	99.4061	129.232	17.2765	2.09934	0.0438917	6.65064	33.6231	84.2533	36.8587	72.0292	1.45278	5.48162e-05	0.0245708	0.260573	0.0448731	2.54283	8.57265	29.1631	3.61939	0.683874	0.181156	0.21659	0.249704	0.0860492	0.0145362	0.136167	0.0419354	0.0163913	2.7733	3.26532	0.64333	1.37448
431	T	M	0.00011474	3.30673	3.2669	13.9854	14.7516	2.56246	0.0172998	1.10621	211.412	320.884	9.75222	0.766237	1.28893	29.3326	154.718	99.8905	152.6	12.3534	1.6102	1.41202	3.15992	33.5146	86.5755	35.509	63.8604	0.162597	0.0709367	0.114164	0.0264695	0.0448731	2.53955	8.46308	23.6226	4.28768	0.542709	0.0750161	0.144978	0.099516	0.0917023	0.0145362	0.278798	0.00797595	0.0163913	4.3271	3.28956	0.431867	1.12913
432	T	M	0.117212	0.297862	2.84425	14.3474	8.88076	1.74788	0.0483026	2.65855	189.989	376.415	6.04468	0.454116	0.33078	22.109	160.142	75.8496	149.903	18.929	2.2066	1.35822	3.47511	23.3585	88.6214	42.9244	66.9598	1.69106	0.182954	0.111935	0.192297	0.210642	2.69812	8.02791	21.4565	4.51483	0.602819	0.0973018	0.519795	0.300885	0.105648	0.0145362	0.251813	0.00797595	0.0163913	4.34826	2.6217	0.380429	0.939256
433	T	M	0.317768	3.684	0.362726	15.1504	12.471	1.99342	0.0172998	1.10621	195.005	314.486	7.72009	0.435955	1.25961	26.2265	159.731	66.529	109.246	7.43294	1.68486	0.0438917	3.02029	20.6473	68.1603	30.5005	62.8335	0.964095	5.48162e-05	0.059295	0.465473	0.126156	2.48691	7.61559	26.6612	4.56448	0.297688	0.194348	0.348515	0.202368	0.0601498	0.0145362	0.332304	0.233219	0.0163913	3.53311	2.34246	0.0472993	0.962213
434	T	M	0.393627	1.75574	2.22254	15.1795	10.9993	1.7618	0.0172998	1.10621	181.09	346.651	6.7008	0.452959	1.3997	29.8428	184.383	78.2607	101.584	5.71626	1.87209	0.861937	5.4604	27.3923	70.5299	28.1749	45.5669	1.15204	5.48162e-05	0.0245708	0.179182	0.311618	2.8771	7.30877	20.4722	3.92238	0.616888	0.0240092	0.142604	0.283861	0.162666	0.0517892	0.119273	0.592926	0.0163913	4.41688	2.50662	0.247122	1.01086
439	T	M	0.00011474	0.297862	0.00814299	16.4775	16.4089	2.80241	0.352352	1.98362	268.471	463.157	8.95231	0.61985	0.33078	35.4244	189.175	76.3872	130.192	9.84989	1.56716	1.06242	4.41764	16.2279	63.5149	26.9072	52.4564	0.630518	5.48162e-05	0.444658	0.493578	0.61737	2.58584	5.55965	16.5301	2.49874	0.242601	0.176778	0.305273	0.25143	0.0453998	0.0145362	0.242118	0.00797595	0.0163913	2.74104	3.454	0.433852	1.10307
440	T	M	0.508167	5.2019	1.79787	20.1851	16.632	4.0837	0.248053	1.10621	327.665	598.622	12.3896	0.783157	2.7665	38.0266	243.91	107.573	167.205	16.3795	2.93966	1.65796	7.42352	22.0036	83.4767	38.8073	75.0143	1.22463	0.102055	0.253619	0.279558	0.790191	3.37831	8.54112	24.8412	4.12385	0.600747	0.156107	0.720372	0.515601	0.105099	0.0145362	0.402399	0.313088	0.0163913	4.02663	3.65343	0.880253	1.53525
441	T	M	0.055897	2.07343	0.375459	13.4575	10.2254	2.06439	0.229655	1.10621	240.914	406.47	6.85197	0.493947	2.20219	26.863	147.367	67.9803	117.831	8.12261	2.11389	1.69946	2.66883	13.2946	57.1846	25.5104	44.5849	1.0256	0.0190371	0.178226	0.330693	0.556098	1.76094	4.78511	12.2443	2.8649	0.500747	0.099101	0.179994	0.0824699	0.0143766	0.0145362	0.194489	0.16803	0.0163913	2.91144	3.43563	0.279818	1.00769
443	T	M	0.0185946	0.297862	2.00173	15.2386	12.7333	1.28085	0.0693231	2.91275	185.162	240.957	5.92664	0.609339	1.50367	23.7705	119.458	99.7351	174.836	15.5067	1.6936	0.0438917	3.62893	39.051	111.527	51.1717	63.5563	1.21667	0.185923	0.203845	0.105744	0.59272	4.24978	12.2505	26.8733	3.69504	0.84842	0.125736	0.133758	0.141872	0.223969	0.0145362	0.0210972	0.193604	0.101211	3.78914	3.01686	0.560655	1.58613
444	T	M	0.00011474	4.37565	0.00814299	14.986	15.5535	2.75954	0.0172998	2.13412	201.975	247.62	9.32062	0.869623	1.22164	25.1804	109.76	108.497	173.623	19.2323	1.58883	1.27583	5.81142	41.0492	89.0895	46.2523	54.2438	1.05555	0.234343	0.299663	0.251308	0.354146	3.16636	11.5509	19.9181	3.4807	0.477635	0.0240092	0.092026	0.42037	0.0897519	0.0145362	0.330798	0.249916	0.0163913	3.70696	2.66754	0.720813	1.51922
446	T	M	0.00147302	3.38204	1.72094	9.61613	12.7125	4.59071	0.186448	1.10621	178.021	387.665	9.83856	1.04601	0.33078	32.2526	204.172	117.922	102.281	12.8456	1.09518	1.8907	4.31128	29.3468	49.525	31.9765	40.728	1.07279	5.48162e-05	0.169618	0.151009	0.0448731	1.89729	6.68516	13.8209	3.23792	0.204562	0.0240092	0.176985	0.0186008	0.0143766	0.0145362	0.360134	0.732207	0.0163913	2.95427	1.97865	0.311871	0.39736
447	T	M	0.00011474	3.62909	3.19619	9.59144	10.7231	0.199973	0.125941	1.10621	154.214	393.825	10.6769	0.994964	0.33078	28.4539	236.658	111.607	95.5074	12.8431	1.30684	0.874498	5.09496	33.6652	57.1679	37.549	46.915	1.09389	0.244246	0.0757131	0.216741	0.358473	1.9069	8.2166	17.9334	3.70734	0.371472	0.133919	0.454796	0.185222	0.0313282	0.0145362	0.339362	0.00797595	0.0976212	2.79586	2.11261	0.279976	1.33021
448	T	M	0.00011474	0.297862	0.00814299	11.1824	5.48591	1.06419	0.0591279	1.10621	137.903	261.45	6.29212	0.280163	1.70392	17.0046	109.659	67.3496	86.1297	5.73659	1.56397	0.766416	2.01537	12.8155	43.6626	26.9329	32.0463	0.319732	0.0683387	0.0610742	0.583463	0.535302	1.93257	4.04351	9.01796	3.3019	0.392498	0.245823	0.330584	0.254734	0.275075	0.0145362	0.147442	0.0362481	0.0163913	3.03979	2.42766	0.157858	0.820248
453	T	M	0.135735	0.297862	2.02342	13.4629	11.9804	2.07188	0.0761463	1.10621	192.186	259.302	9.28421	1.03759	0.33078	35.9925	161.371	100.73	108.058	11.4421	2.44244	1.59249	5.76201	37.4885	76.3835	37.7281	58.3098	1.0685	0.160954	0.12516	0.699687	0.415025	3.01937	8.47483	22.9217	5.19962	0.354001	0.117504	0.176154	0.175491	0.17852	0.0145362	0.225185	0.00797595	0.0163913	3.16461	2.79847	0.492582	1.59177
454	T	M	0.10288	3.70601	0.00814299	10.9481	10.1749	1.80397	0.144244	1.10621	179.168	248.22	9.31774	0.816433	0.33078	33.1914	153.49	94.9376	101.385	10.7487	1.49604	1.72069	6.99042	38.5725	74.6035	37.2164	49.1562	1.02174	0.0821358	0.206471	0.367208	0.291972	2.60587	7.89681	18.3676	4.99342	0.412515	0.158048	0.133865	0.22954	0.0143766	0.0193174	0.179747	0.123925	0.0163913	3.29406	2.58985	0.353246	1.69322
463	T	M	0.197988	1.40936	1.58793	5.77348	8.21255	0.884234	0.0172998	1.10621	134.352	153.403	5.69615	0.465687	0.33078	14.9206	68.5179	51.7636	137.121	5.95079	1.02856	1.20748	5.2372	17.3247	75.2173	30.2482	25.4529	0.723628	0.205269	0.390238	1.66202	1.08362	2.8142	4.85844	9.04354	2.25593	0.43652	0.347352	0.244074	0.195978	0.0143766	0.0311093	0.0828348	0.217133	0.0163913	1.51066	1.24119	0.0793404	0.496701
464	T	M	0.104306	0.297862	0.00814299	6.63676	10.2218	1.40444	0.0172998	1.10621	164.549	173.559	6.65078	0.75405	0.967133	19.5465	83.7957	63.2517	154.75	10.2378	1.23527	0.0438917	6.73086	19.5565	84.0671	37.4672	36.9716	0.945663	0.130315	0.0892424	1.55918	0.904391	2.80339	5.15256	10.9789	2.65656	0.351341	0.330032	0.288793	0.120432	0.0719049	0.0145362	0.166982	0.123138	0.0426731	1.72896	1.48554	0.126255	0.947472
465	T	M	0.281497	1.89661	2.95094	9.69392	8.39681	2.18772	0.132351	1.10621	199.255	251.459	6.82775	0.862722	0.33078	24.5898	128.947	96.804	224.022	13.4195	1.55856	1.35619	4.40929	26.5678	131.002	56.6497	52.1748	1.27104	5.48162e-05	0.180969	0.349383	0.605398	3.24888	7.66648	16.2659	3.80563	0.366062	0.126566	0.199236	0.153342	0.0143766	0.056987	0.234086	0.192281	0.0163913	2.37003	2.03286	0.307591	1.09155
466	T	M	0.235928	3.71161	0.00814299	9.38877	9.62097	2.56383	0.117909	1.10621	154.191	200.869	5.70337	1.42027	0.33078	22.8166	107.224	70.6895	174.996	10.8944	1.35245	1.83263	6.266	23.1779	108.319	44.5434	37.7561	0.567874	5.48162e-05	0.174563	0.144531	0.233453	2.51989	7.60898	12.9068	2.85313	0.328715	0.115367	0.225867	0.125759	0.0978247	0.0200932	0.144417	0.245132	0.0163913	2.51721	0.833928	0.330691	1.14632
468	T	M	0.00011474	0.297862	0.00814299	13.9308	21.0066	4.01111	0.301303	1.10621	218.153	313.555	12.0458	1.50796	0.33078	27.9971	143.454	89.5866	161.154	14.649	1.7855	0.793664	0.0173415	31.5754	91.4765	47.975	71.376	1.43833	0.0345266	0.0307135	0.46778	0.447846	4.64603	10.5568	24.817	4.84013	0.444663	0.18514	0.358087	0.303272	0.100394	0.074198	0.420222	0.371831	0.0163913	4.00731	2.79483	0.388939	0.39736
469	T	M	0.00011474	3.25755	3.33509	11.3928	10.1698	2.23414	0.0563148	1.10621	188.378	232.27	6.40604	1.07997	1.73958	21.8046	106.865	71.3741	174.079	11.2231	2.28843	2.04926	4.18972	23.7186	99.8089	46.6221	67.247	1.40046	0.0587864	0.227847	0.258315	0.180172	2.64589	8.33057	20.1961	3.61216	0.491581	0.117072	0.396452	0.136089	0.180059	0.0145362	0.226512	0.11406	0.0163913	4.02613	3.6546	0.34922	1.58016
479	T	M	0.382196	5.84767	3.52005	16.6335	21.004	0.199973	0.0980419	1.10621	254.814	286.832	8.12223	0.835353	0.33078	49.6334	186.157	87.9518	171.073	9.45497	2.63365	0.0438917	8.66377	41.6156	138.843	49.5636	74.2909	1.38825	0.275688	0.344461	0.829673	0.510907	5.74351	13.6279	35.2326	4.35984	0.452838	0.560542	0.668014	0.233897	0.0143766	0.0145362	0.220968	0.300486	0.0163913	3.73996	3.92775	0.554626	1.76211
480	T	M	0.00011474	4.79467	4.32091	15.9502	38.8209	2.69269	0.0254689	1.10621	327.538	240.068	11.5373	0.77235	0.33078	58.6739	135.247	90.5172	134.911	17.9271	1.82384	1.25731	0.0173415	36.071	87.4428	42.9246	45.4358	1.08238	0.225448	0.171013	0.812257	0.0448731	5.11719	10.8029	19.3525	3.4347	0.502952	0.394414	0.320174	0.247747	0.0659369	0.0145362	0.272436	0.165785	0.0163913	3.37157	3.12497	0.560825	0.39736
492	T	M	0.147854	2.25048	0.00814299	7.29161	8.5571	2.20414	0.0172998	1.10621	94.5015	189.964	6.94916	0.612149	0.33078	11.7089	78.7801	72.5031	70.0499	10.3589	1.0749	0.0438917	3.22963	21.9942	37.0293	22.8562	26.4088	0.484387	5.48162e-05	0.0574589	0.118754	0.354588	1.2922	3.50688	8.11691	2.15506	0.204184	0.123459	0.142245	0.133733	0.116108	0.0145362	0.142882	0.269181	0.0439122	2.38083	1.59133	0.122711	0.904734
493	T	M	0.00011474	0.297862	3.34553	8.47037	6.8857	1.30083	0.160859	1.10621	117.83	194.411	6.25782	0.537733	0.33078	19.3314	101.338	71.7971	68.329	9.96606	1.50307	1.55691	3.74244	20.9143	41.6188	24.1926	39.1101	1.07902	5.48162e-05	0.175603	0.344141	0.283494	1.56359	4.21635	11.7	3.24931	0.384858	0.145574	0.188505	0.193232	0.160889	0.0145362	0.207004	0.440124	0.0478087	3.2355	2.52656	0.25524	1.12161
494	T	M	0.00011474	3.0959	1.59239	6.01085	5.22807	2.98329	0.141933	1.10621	68.7282	193.451	5.90272	0.766103	0.970182	10.5325	92.4317	53.9889	49.8004	8.13327	0.388638	0.0438917	3.07476	12.0133	28.5812	18.9096	24.5057	0.859844	5.48162e-05	0.17082	0.235531	0.13251	0.861881	3.15185	7.20663	2.13258	0.3324	0.106816	0.14776	0.117088	0.088966	0.0668245	0.240371	0.11656	0.0204891	2.14893	2.46488	0.173543	0.829219
496	T	M	0.00011474	3.41045	2.46525	8.37819	9.57166	2.31994	0.164857	1.10621	128.525	226.869	5.68648	0.101383	0.921052	11.1657	76.1596	64.5601	75.3667	8.63137	0.869721	0.0438917	3.05802	15.7479	36.2063	22.8725	37.4249	0.426136	5.48162e-05	0.0408115	0.560754	0.203739	0.87069	3.40354	8.80096	2.26198	0.0590934	0.0627023	0.229497	0.023251	0.0563168	0.0846001	0.159137	0.00797595	0.0163913	2.0942	1.97665	0.436851	1.12818
497	T	M	0.00011474	3.71698	3.06006	10.7452	10.0303	2.82853	0.273844	1.10621	107.502	253.521	7.35991	0.589386	0.33078	17.2279	120.137	100.783	73.8391	9.0368	0.728631	0.927502	3.7491	31.4733	44.8539	23.2781	31.4631	0.413982	5.48162e-05	0.0441039	0.25579	0.469536	1.70087	5.18683	11.3155	2.70316	0.0707247	0.0527344	0.147444	0.272645	0.0967773	0.0924177	0.368517	0.00797595	0.0163913	3.18441	2.05682	0.442393	1.55285
498	T	M	0.00011474	9.27512	0.00814299	19.791	32.2159	5.39216	0.312738	1.10621	328.488	365.103	17.2768	1.14353	0.33078	34.9683	143.092	105.097	113.114	12.8954	1.17794	0.0438917	5.08602	25.5988	53.3406	26.7208	43.6895	1.03494	5.48162e-05	0.0591752	0.260271	0.801209	1.46083	4.03986	11.9217	3.101	0.306658	0.143106	0.195195	0.216552	0.149144	0.0145362	0.430588	0.203069	0.0163913	5.89677	3.112	0.4901	2.86872
504	T	M	0.17371	6.11789	3.64284	16.9974	15.1594	3.12058	0.282365	1.10621	217.464	325.28	10.1633	0.924277	0.33078	31.0457	155.551	111.47	130.457	16.4966	2.28485	0.0438917	0.0173415	36.3614	78.4683	46.1789	50.5366	1.10004	0.0784059	0.104261	0.52317	0.316286	2.9278	9.02773	16.7184	3.8187	0.351211	0.101231	0.412442	0.291766	0.1518	0.0500832	0.361554	0.00797595	0.0838887	4.68115	2.8241	0.223361	0.39736
508	T	M	0.16759	0.297862	0.00814299	16.7929	12.1838	0.199973	0.0404883	1.10621	216.897	333.733	6.36	0.451771	0.33078	23.6687	130.169	81.8556	205.865	11.9904	2.02361	0.0438917	6.42069	27.7954	111.334	43.4886	73.2721	1.02605	0.307949	0.0394753	1.33535	1.02157	4.21868	7.57809	21.0369	3.61429	0.571604	0.508909	0.440531	0.140039	0.0143766	0.0378204	0.180196	0.510535	0.136896	2.99627	3.00126	0.467134	1.89627
509	T	M	0.00011474	0.297862	0.00814299	11.3328	19.7891	2.11511	0.111354	1.10621	196.844	213.893	8.00474	0.567792	0.33078	32.7651	111.518	70.4425	85.4084	7.49774	1.43544	1.7601	6.17836	28.6484	57.6856	22.3002	32.4915	0.504389	5.48162e-05	0.188194	0.443629	0.462734	2.19514	4.72452	13.5324	2.44802	0.2183	0.199479	0.229595	0.18621	0.0143766	0.0783706	0.31128	0.00797595	0.0163913	3.22417	2.92124	0.354227	1.52607
510	T	M	0.12388	0.297862	0.00814299	10.1766	10.9796	1.91194	0.0216538	1.10621	137.891	185.452	5.10522	0.416789	0.33078	20.2926	97.9265	60.3482	86.8212	6.18914	1.47666	0.523204	0.0173415	22.4729	57.9976	24.1913	35.8978	0.773024	5.48162e-05	0.0525378	0.0965112	0.129188	1.94056	4.9865	12.9092	2.74601	0.301246	0.0240092	0.254141	0.155495	0.0924061	0.0145362	0.210353	0.372515	0.0163913	2.56319	2.26011	0.399965	1.30741
511	T	M	0.00011474	3.99738	0.00814299	10.9583	12.6425	2.2628	0.0892476	1.10621	132.021	236.161	6.60912	0.693899	1.36539	23.1418	120.932	67.969	79.5703	5.91133	1.58892	0.0438917	4.94678	26.62	54.5529	21.4677	29.9595	0.314141	5.48162e-05	0.0807678	0.272722	0.457566	1.83974	4.56905	14.3214	2.47004	0.376728	0.126613	0.222419	0.213184	0.0757889	0.0618295	0.164416	0.271533	0.0163913	3.0791	3.22577	0.544539	1.1555
522	T	M	0.00011474	2.41786	1.52817	9.17672	5.57203	0.999158	0.0172998	1.10621	157.332	218.96	4.79506	0.449287	1.68271	15.1123	81.9043	65.0794	130.789	7.99935	1.61842	1.17311	5.04427	17.5637	64.7055	32.302	55.6584	0.789434	5.48162e-05	0.312275	0.741337	0.719147	2.73735	5.53178	15.3722	3.34981	0.24747	0.254098	0.277634	0.146595	0.0143766	0.0145362	0.0772098	0.186354	0.0163913	2.07853	1.82203	0.281429	0.823574
526	T	M	0.61306	8.98012	2.99128	22.6955	18.1918	3.27366	0.0172998	1.10621	221.48	350.416	10.8453	0.818969	0.33078	53.5304	244.419	111.051	83.2317	5.26335	2.50623	0.0438917	9.43278	45.8188	71.1578	29.6303	38.1613	1.38387	0.237019	0.544298	0.438887	0.442539	3.64234	9.45062	21.0248	4.39218	0.818426	0.146671	0.400163	0.313134	0.343788	0.0145362	0.818863	0.451309	0.0163913	8.60652	5.97113	1.06549	3.05351
535	T	M	0.00011474	2.66878	0.00814299	8.33527	7.61383	1.23298	0.0172998	1.10621	155.275	216.137	5.29242	0.65877	0.33078	18.0892	93.1066	54.3073	165.659	10.7806	0.388638	1.03032	0.0173415	14.7878	90.4977	34.5001	84.2125	1.27543	0.138828	0.429654	0.662411	0.513246	2.63839	5.13499	24.5886	4.1359	0.320461	0.344317	0.18614	0.0797822	0.051528	0.0145362	0.205123	0.00797595	0.0163913	1.99926	2.10669	0.241311	0.39736
536	T	M	0.00011474	3.9372	2.77544	8.92286	17.3472	2.85446	0.0172998	1.10621	207.705	244.622	10.5529	1.45374	0.33078	29.5678	121.021	95.5991	173.219	14.7012	1.32485	1.59207	5.31338	38.7734	107.004	45.5346	81.3864	1.54599	5.48162e-05	0.241888	0.669227	0.818626	2.95825	8.4725	27.6663	4.65183	0.151192	0.288856	0.266951	0.204947	0.0143766	0.0145362	0.237598	0.114351	0.0906563	2.27509	1.43817	0.285107	1.55776
537	T	M	0.176382	7.01247	2.66797	15.2427	23.8192	3.54277	0.228902	1.10621	229.117	276.453	12.1207	1.52856	0.33078	46.2524	170.479	121.117	172.397	25.9498	1.54591	0.0438917	10.1345	60.6039	125.302	64.3872	79.9744	1.48159	5.48162e-05	0.114238	0.0264695	0.790351	5.50409	17.2728	38.5592	4.88998	0.333599	0.289386	0.417944	0.505071	0.21582	0.0600737	0.321742	0.330081	0.0163913	4.18303	2.18076	0.443648	2.16546
539	T	M	0.217998	6.37013	2.62434	12.1295	14.9761	2.85975	0.146052	1.10621	170.097	241.125	8.93217	1.11313	0.33078	40.2129	168.605	109.627	124.542	17.507	1.62997	1.76188	7.03478	49.4702	91.178	41.8832	56.4818	1.18366	5.48162e-05	0.192097	0.479384	0.395192	2.87684	8.84536	26.0725	4.04633	0.292836	0.18383	0.165986	0.407577	0.232109	0.0221145	0.233113	0.172184	0.0163913	3.46425	2.22442	0.222724	1.98636
540	T	M	0.428309	7.16946	3.04077	15.7789	19.2221	3.94332	0.221259	1.10621	216.756	361.067	10.7709	1.23483	0.33078	35.7574	183.346	105.388	142.449	37.2155	1.8569	0.0438917	5.60906	33.1447	81.8061	68.6019	108.121	2.59261	0.0870013	0.212399	0.327148	0.572055	2.73919	13.0934	37.4334	5.92125	0.42113	0.266234	0.538367	0.268318	0.157859	0.116708	0.449586	0.00797595	0.0163913	3.76957	2.52558	0.234591	2.10999
541	T	M	0.196932	7.10009	0.00814299	14.1072	15.9237	0.199973	0.221614	1.10621	221.935	309.859	9.9918	1.38148	0.33078	43.1081	194.818	99.2297	152.93	15.3835	1.883	1.98671	9.17891	50.0998	116.145	43.0215	53.12	0.985834	5.48162e-05	0.207537	0.352294	0.0448731	3.51873	9.14475	23.8488	3.18408	0.337452	0.124946	0.124747	0.0589992	0.089195	0.0683894	0.24414	0.230402	0.0163913	3.05769	2.68651	0.268252	2.16171
542	T	M	0.0594468	4.13443	0.00814299	9.35716	10.5038	3.27604	0.198318	1.10621	134.064	278.668	10.3716	1.2255	0.33078	25.2606	145.284	93.5675	113.882	16.7835	1.38156	1.37295	4.7257	39.6131	73.9692	42.6959	37.1383	1.19018	5.48162e-05	0.18498	0.207379	0.178207	3.32105	10.4074	13.8107	2.77079	0.150991	0.195099	0.192452	0.187777	0.0823078	0.0690196	0.262492	0.314861	0.0355203	2.51566	1.97914	0.242746	0.39736
543	T	M	0.00011474	0.297862	0.00814299	15.2154	12.921	3.32921	0.098226	1.10621	194.098	343.695	8.45178	1.4608	0.33078	38.1677	197.821	114.219	140.312	13.9205	2.03604	2.24891	8.44699	43.8332	91.2943	43.0745	52.7941	0.964818	5.48162e-05	0.0245708	0.0264695	0.339107	3.39381	9.39551	20.1936	3.83962	0.204484	0.131356	0.285672	0.296843	0.0243848	0.128991	0.296516	0.346284	0.0163913	4.43042	3.13715	0.407182	2.50464
545	T	M	0.410886	5.49548	0.00814299	13.3714	10.274	1.77556	0.303801	1.10621	172.114	319.071	7.13149	0.622613	0.33078	34.3764	189.86	104.524	130.142	9.88559	1.45996	2.44132	7.52009	41.2645	91.6742	39.5468	40.0584	0.838141	5.48162e-05	0.243176	0.421165	0.427846	3.15793	8.82373	15.5161	3.27005	0.120758	0.141942	0.220859	0.130009	0.0306097	0.0390637	0.340897	0.387377	0.0163913	4.64439	3.46798	0.451482	1.92131
546	T	M	0.0504769	0.297862	0.00814299	14.2929	17.3058	3.37132	0.25475	1.10621	220.057	374.692	9.92859	1.08258	0.33078	38.7529	205.526	128.999	158.049	14.4347	1.85815	1.3665	7.45175	52.1762	102.881	48.2719	49.9179	1.06713	0.00720037	0.203975	0.25117	0.558229	4.87315	11.6497	20.8113	3.7967	0.313144	0.342761	0.382455	0.304545	0.0955068	0.132801	0.446244	0.174949	0.0163913	5.08604	3.98271	0.438799	2.16592
553	T	M	0.397746	6.559	0.00814299	28.7769	43.8645	6.18973	0.343357	1.10621	644.056	785.587	30.2642	1.75877	0.33078	42.5237	214.715	200.061	316.442	25.4048	1.51397	0.0438917	6.28609	42.1931	111.169	67.3586	110.784	1.85102	0.0367792	0.243272	0.317916	0.199603	2.70047	9.89334	27.3771	5.86963	0.399876	0.0240092	0.300138	0.150623	0.189072	0.0550462	0.177869	0.211068	0.0163913	4.977	3.64113	0.386736	2.2683
[truncated: 191 more columns]

## Sheet: SFigure 2c
SFigure 2c
Sample No.	state	Gender	LPC 14:0	LPC 15:0	LPC 16:0	LPC 16:1	LPC 17:0	LPC 18:0	LPC 18:1	LPC 18:2	LPC 20:3	LPC 20:4	LPC 22:6	LPC O-16:0	LPC O-16:1	LPC O-18:1	LPE 15:0	LPE 16:0	LPE 18:0	LPE 18:1	LPE 18:2	LPE 20:4	LPE 22:6	Cer 32:1;2	Cer 34:1;2	Cer 40:1;2	Cer 41:1;2	Cer 42:1;2	Cer 42:2;2	Cer 43:1;2	PC 30:0	PC 32:0	PC 32:1	PC 32:2	PC 33:1	PC 33:2	PC 34:1	PC 34:2	PC 34:3	PC 34:4	PC 35:1	PC 35:2	PC 36:1	PC 36:2	PC 36:3	PC 36:4	PC 36:5	PC 37:3	PC 37:4
38	N	M	1.8227	0.576546	198.954	3.65585	3.43641	66.2383	29.2543	37.9266	4.30006	12.9357	2.16433	0.543085	0.557462	0.577068	0.00395456	3.98619	13.542	4.61975	6.5653	6.04943	2.7784	0.0109972	0.760457	1.26068	1.19356	3.32346	2.60754	0.194425	2.50724	13.0899	11.1652	2.31942	2.84467	2.7055	214.863	448.88	10.0456	0.457202	3.79453	8.96196	28.6679	240.745	148.079	256.519	17.6957	2.09117	5.27578
39	N	M	0.532548	0.576546	198.778	4.96481	2.38608	59.1954	30.7965	50.39	4.22048	13.3508	2.64938	0.543085	0.557462	0.577068	0.00395456	4.52782	13.0855	5.18889	9.09366	6.56625	3.62567	0.115825	0.891205	1.83301	1.73585	5.16801	3.9894	0.194425	2.18455	15.2189	19.8343	2.95906	2.89889	0.406435	309.969	605.793	14.9545	0.457202	3.31392	8.47088	35.3568	288.51	177.842	322.793	24.0273	0.49621	4.719
40	N	M	2.34933	0.576546	170.886	3.21826	3.13006	57.4233	38.5462	80.9051	3.42292	8.88146	3.13707	1.92559	0.557462	0.577068	0.00395456	3.54421	10.8968	4.5488	9.35565	3.41731	2.74139	0.175214	0.661699	1.14257	1.09462	3.75143	1.95835	0.663588	1.58907	8.67511	5.4342	2.98017	1.85205	2.9164	136.72	440.352	9.03316	0.457202	2.39139	8.19151	22.1956	233.123	109.74	119.998	11.6528	0.49621	2.13766
41	N	M	0.532548	0.576546	139.188	3.0347	2.53838	48.1036	27.0891	52.0749	2.09282	10.4172	2.12517	0.543085	0.557462	0.577068	0.00395456	2.46866	7.57225	3.5932	6.16318	3.5818	0.879169	0.0540083	0.626395	0.700011	0.607931	1.96539	1.39136	0.194425	0.550146	7.89042	5.58053	1.49434	0.663707	2.28284	139.439	405.754	9.94488	0.457202	2.11871	7.8148	21.9714	217.13	92.4296	175.272	9.04827	0.49621	3.22694
43	N	M	2.55922	0.576546	193.556	4.30775	3.85172	68.0233	39.6055	54.0557	4.12457	10.4713	1.93511	0.543085	0.557462	0.577068	0.00395456	4.30044	12.7792	7.12202	11.9975	5.97557	2.99528	0.000135601	0.681465	1.32302	1.17935	3.70941	2.51997	0.194425	1.97297	11.5539	12.6123	2.48282	3.99111	2.91343	228.88	479.378	14.7298	0.457202	4.38813	11.22	36.6486	285.563	139.593	171.443	17.4138	1.83104	3.75578
44	N	M	1.82174	0.576546	152.292	3.86131	2.77574	51.7611	28.5357	29.7174	2.71536	8.9403	2.16678	0.543085	0.557462	0.577068	0.00395456	2.82171	9.97781	2.90581	4.31691	3.77552	2.82693	0.0586065	0.665494	0.956278	0.827406	2.7155	1.88965	0.194425	2.40207	10.3458	14.4474	2.73871	3.44561	2.71238	218.923	358.827	9.8578	0.457202	4.10993	7.83752	27.4573	199.157	105.266	176.649	12.621	0.49621	3.5118
45	N	M	3.25684	2.17862	234.51	5.264	5.42537	78.4066	43.7537	48.5522	4.36562	14.9634	3.60513	0.543085	0.557462	0.577068	0.00395456	4.35517	14.7692	3.65967	5.36557	4.9133	3.63117	0.124547	0.754085	1.67233	1.63055	4.38962	2.72546	0.777743	4.45336	15.3712	17.9938	3.91128	5.52166	3.68304	297.412	503.639	17.9142	2.11261	6.47884	12.8079	43.0864	268.257	163.939	275.242	49.3658	2.52027	7.73009
47	N	M	0.532548	0.576546	124.181	2.43464	2.73682	40.7829	28.2905	38.2937	2.60772	9.5267	2.30527	0.543085	0.557462	0.577068	0.00395456	2.37279	6.9844	2.41068	3.5679	3.05228	0.879169	0.198491	0.705288	0.964382	1.08373	3.04844	1.78066	0.525448	0.550146	9.8911	7.62169	0.451434	2.66113	2.48328	191.753	387.834	7.78647	0.457202	3.4494	9.07759	28.9792	192.807	99.9704	175.015	19.2881	0.49621	4.28361
48	N	M	2.42973	0.576546	144.87	3.09258	2.78755	52.0987	25.3095	40.6532	3.18548	11.3126	1.90222	0.543085	0.557462	0.577068	0.00395456	3.33284	9.43194	3.13966	4.87188	4.36368	0.879169	0.000135601	0.614413	0.802331	0.772884	2.27364	1.402	0.194425	2.09481	8.47893	11.8526	2.94368	2.8262	2.53171	178.131	403.045	11.0293	0.457202	3.30951	8.80094	24.2069	228.69	112.916	217.867	19.918	1.87492	5.06412
50	N	M	2.03558	2.05061	194.315	5.38634	4.30168	60.7821	42.78	41.3734	3.09026	10.9611	2.48657	0.543085	0.557462	0.577068	0.00395456	4.00887	12.8555	4.89899	6.13535	4.518	2.99701	0.057799	0.756298	1.94955	1.98403	5.00508	3.32379	0.763051	1.96737	13.0008	10.473	3.12331	4.15364	4.86814	228.714	530.48	15.2616	0.457202	3.36071	13.8389	33.1932	284.504	188.599	227.291	13.5098	2.30966	6.0083
111	N	M	1.9536	0.576546	235.548	4.86881	3.028	103.797	52.5364	51.6252	3.40264	15.6697	3.2404	0.543085	0.557462	0.577068	0.00395456	2.59732	12.5433	6.04747	4.38096	3.62033	2.28279	0.107727	0.126751	1.64528	1.43273	4.69688	2.31116	0.631133	0.550146	9.89488	9.19329	3.15567	1.994	1.97095	271.257	584.102	12.4661	0.457202	2.83527	8.5693	45.6453	405.513	155.759	261.776	16.0823	0.49621	3.90237
112	N	M	1.92328	0.576546	272.639	4.04006	3.76994	107.736	54.1122	94.0064	3.9667	16.9611	3.81674	2.80295	2.33428	2.14353	0.00395456	5.08184	16.6279	7.14418	11.2304	7.15096	4.16346	0.207619	0.126751	1.63697	1.32519	5.03394	2.97882	0.194425	2.52977	15.7639	11.6781	3.20587	2.7864	2.93402	283.23	777.333	13.4205	0.457202	3.81769	11.8792	45.7068	457.161	163.275	276.363	20.4909	0.49621	3.92457
113	N	M	2.2392	1.42516	207.951	3.46279	3.56531	80.0306	34.4573	47.1634	4.19386	10.8115	1.75433	1.99487	1.68558	1.62346	0.00395456	3.38589	12.4723	3.7245	5.07159	3.51733	0.879169	0.139503	0.126751	1.48027	1.28372	4.48624	2.53063	0.194425	2.17278	12.1864	8.65481	3.36156	2.09055	2.59049	202.365	533.99	11.4459	0.457202	3.00302	9.99271	32.6053	308.045	170.064	214.178	16.3622	2.16117	4.02863
114	N	M	2.35068	0.576546	164.913	2.72392	2.35926	63.7245	31.504	52.7102	3.31285	12.6469	2.55307	0.543085	0.557462	0.577068	0.00395456	3.06328	10.1718	4.0841	6.38734	4.64615	2.64421	0.269764	0.126751	1.1696	0.951996	3.99411	2.16023	0.194425	3.87809	11.8387	12.4701	4.86185	2.63899	3.19553	203.892	550.058	17.6145	2.34852	2.6732	9.02253	32.3307	326.734	140.546	245.288	24.1873	0.49621	3.82476
116	N	M	2.36027	0.576546	280.537	6.55156	1.79041	88.7915	47.4489	41.0236	6.18917	17.8789	3.31605	0.543085	0.557462	0.577068	0.00395456	3.91128	13.713	4.08645	4.5967	4.7538	3.0654	0.00704061	0.126751	1.11651	0.708189	3.71871	2.50177	0.194425	3.06812	16.3076	24.8479	2.93992	1.53931	0.406435	321.487	473.398	14.9999	1.66021	2.07988	3.83774	42.1508	252.263	164.018	309.107	35.5953	0.49621	2.54725
117	N	M	1.44795	0.576546	162.855	3.16286	2.33992	51.2426	28.8412	33.4907	2.39181	9.51221	2.84988	0.543085	0.557462	0.577068	0.00395456	2.58672	8.66926	2.10569	3.46653	3.13365	3.08082	0.000135601	0.126751	0.680363	0.590404	2.36313	1.27986	0.194425	1.41988	8.84122	9.05808	2.42866	2.01978	1.90401	199.565	366.43	9.47618	0.457202	2.29064	5.71937	23.4833	199.216	97.3728	163.853	27.2938	0.49621	2.51359
118	N	M	2.38318	0.576546	188.461	5.31695	2.02368	53.5084	35.1749	56.5278	4.02706	8.80202	2.507	0.543085	0.557462	0.577068	0.00395456	4.61972	11.3675	6.05623	11.3668	4.14312	2.78996	0.0830481	0.126751	0.937733	0.873916	3.71687	2.0026	0.194425	4.30413	11.4755	32.5199	4.46729	3.35739	2.00798	282.347	576.405	20.373	0.457202	2.49417	7.06878	37.922	284.433	146.752	184.735	19.3784	0.49621	1.81011
119	N	M	2.64463	1.60651	169.827	3.95526	3.07915	58.7988	23.4774	20.3316	2.37819	8.31957	3.21648	0.543085	0.557462	0.577068	0.00395456	3.27234	9.59809	1.97308	2.69339	2.33421	3.77761	0.000135601	0.126751	1.06063	1.04139	2.78609	2.3494	0.194425	4.15935	14.0926	16.2447	2.15702	3.84582	1.8303	213.244	265.373	10.029	0.457202	3.6908	5.41996	38.9666	162.288	99.518	172.47	77.8202	1.70064	3.33052
120	N	M	1.68594	1.62298	238.398	4.30833	4.06191	95.6453	48.7463	54.4083	4.38456	8.94693	2.9952	2.45155	1.77364	2.04435	0.00395456	3.95384	13.4518	4.94643	7.59889	3.97374	2.62147	0.000135601	0.461552	1.33641	1.25134	3.741	2.60152	0.634201	2.75871	13.5268	15.1858	3.64843	3.98574	3.42438	283.321	593.365	14.6126	0.457202	4.18086	11.6656	46.979	358.025	157.519	156.619	7.20709	1.79367	2.7586
162	N	M	2.80145	1.63497	207.453	3.93736	3.06056	74.8158	33.8408	53.927	4.49076	11.8664	2.89243	0.543085	0.557462	0.577068	0.00395456	3.16196	11.8986	3.46711	5.82192	3.75616	2.81703	0.166352	0.126751	1.58082	1.44079	4.49496	2.47799	0.194425	3.33163	12.8425	12.3627	3.89166	3.07059	3.3068	226.271	550.545	12.0622	0.457202	2.74794	8.70387	33.6975	312.38	159.42	217.748	21.1456	2.01393	3.69867
163	N	M	1.88847	0.576546	174.271	4.3206	2.92311	57.199	35.1273	52.2314	3.74714	11.2177	0.55748	0.543085	0.557462	0.577068	0.00395456	3.60661	10.9494	4.53066	7.65097	5.19322	0.879169	0.112305	0.126751	0.968717	0.984177	3.37912	2.24143	0.194425	2.61404	13.9768	12.4796	2.62822	3.02572	2.96663	211.317	491.883	10.8935	0.457202	3.3331	9.4424	29.1674	270.303	146.096	208.151	10.2537	1.83078	3.77946
164	N	M	0.532548	0.576546	180.425	2.76232	2.3519	55.1229	34.5068	46.782	2.14841	14.8446	3.86333	1.27932	0.557462	0.577068	0.00395456	2.91471	9.15261	2.36329	4.01157	4.42401	3.19615	0.099986	0.126751	0.721497	0.68232	2.36228	2.00814	0.194425	0.550146	9.16292	4.85124	0.451434	1.2091	1.17721	173.099	371.235	6.38305	0.457202	2.29521	5.55437	21.931	180.841	74.8976	190.365	9.26796	0.49621	3.11473
165	N	M	1.89479	0.576546	156.822	3.25335	2.81869	52.8341	31.6599	51.8624	2.95139	8.71607	2.20142	0.543085	0.557462	0.577068	0.00395456	2.37	9.1709	3.84535	7.43439	4.21569	2.87081	0.0185866	0.126751	0.966014	1.05863	3.16164	2.09651	0.194425	2.11174	12.7582	11.0227	3.62094	3.24118	3.79965	220.3	603.356	14.9978	0.457202	3.64249	12.3325	28.8827	307.173	150.667	207.31	17.7341	1.83382	4.50649
166	N	M	2.09146	0.576546	180.701	3.97227	2.7286	58.5481	38.5928	60.1094	3.38067	9.99274	0.55748	0.543085	0.557462	0.577068	0.00395456	3.00611	10.0371	5.13747	8.73239	4.44352	0.879169	0.0322785	0.126751	1.576	1.63365	5.89776	3.54043	0.616821	3.70412	15.0121	18.3841	4.3068	4.29583	3.86693	309.449	733.598	20.2031	0.457202	4.29062	12.329	39.2943	372.161	192.4	254.73	20.4324	1.66146	3.63847
169	N	M	2.32909	1.75635	178.779	5.2476	3.77156	61.7683	36.9338	34.6749	3.37188	13.2119	3.1541	0.543085	0.557462	0.577068	0.00395456	2.94205	9.92828	2.53153	3.29847	4.15223	3.22266	0.000135601	0.126751	1.00226	1.06344	3.24532	2.312	0.194425	1.71739	11.0612	11.4258	3.65099	3.4686	3.35647	213.375	406.454	13.2593	1.72282	4.00611	10.2077	25.5166	229.963	153.43	254.456	17.5646	2.44289	7.0685
170	N	M	2.22513	1.80819	238.83	7.52142	3.54583	70.2473	47.8335	63.4953	5.66091	16.2499	5.66409	0.543085	0.557462	0.577068	0.00395456	3.02133	10.9038	3.85598	5.4818	3.77319	3.53224	0.000135601	0.126751	0.504577	0.451169	1.59988	1.15898	0.194425	0.550146	7.2454	12.972	2.52267	2.79355	2.52905	204.77	408.212	14.6628	0.457202	2.68856	7.1054	28.7331	218.761	141.79	202.825	22.4784	1.64193	3.56196
171	N	M	2.86506	1.73554	185.692	4.35567	3.23033	63.4626	36.1657	45.5736	3.40457	15.7739	3.9175	0.543085	0.557462	0.577068	0.00395456	3.31886	10.0768	6.523	7.60947	6.6067	4.03904	0.0515923	0.126751	0.810123	0.73687	2.87183	1.61307	0.194425	3.12987	11.6256	15.0653	3.62733	3.9293	2.69088	221.96	418.504	14.2915	2.18521	4.16087	8.89491	33.489	246.241	123.534	265.357	38.6592	1.58359	6.2232
172	N	M	0.532548	0.576546	160.07	2.64837	2.04479	53.5476	26.1809	30.4883	2.10583	9.44872	3.54745	0.543085	0.557462	0.577068	0.00395456	2.15355	7.53847	1.88199	3.34504	3.38502	4.19495	0.181655	0.126751	0.967381	0.721411	2.92907	1.91549	0.194425	0.550146	10.1541	6.00066	1.73958	1.34933	1.54373	183.503	415.797	8.71208	0.457202	1.93023	5.96702	23.0576	236.196	113.455	176.948	14.5498	0.49621	2.60068
173	N	M	2.66795	1.90903	276.626	6.5075	3.52658	84.7241	59.0352	74.893	6.89812	17.6051	6.76006	0.543085	0.557462	0.577068	0.00395456	4.73281	14.3204	5.38628	7.07642	4.6979	5.0939	0.000135601	0.126751	1.0491	0.872204	2.99724	2.56305	0.194425	1.73789	10.0696	14.0627	3.19244	3.10459	2.93502	281.175	507.491	17.3033	1.32974	3.34217	8.19481	35.3195	277.094	162.37	227.634	42.648	1.65439	3.33617
175	N	M	0.532548	0.576546	205.009	4.56102	1.90842	50.745	41.141	52.6157	2.70167	11.5087	2.30684	0.543085	0.557462	0.577068	0.00395456	2.9391	9.79563	3.94294	6.0205	4.59601	3.00961	0.000135601	0.126751	1.29269	1.08261	4.50919	2.72733	0.194425	0.550146	11.3401	13.8779	2.39343	2.16175	1.68245	289.696	623.905	20.1309	0.457202	2.39896	6.65348	27.7763	258.548	135.655	214.967	18.2285	0.49621	2.31735
176	N	M	1.92207	0.576546	210.7	4.36216	3.03073	87.6266	37.8999	35.8695	4.01726	14.5176	2.57366	0.543085	0.557462	0.577068	0.00395456	2.46482	9.94762	3.2658	4.33759	4.58236	2.76122	0.000135601	0.126751	1.20992	0.960865	3.38508	2.25086	0.194425	2.09324	10.7391	14.7908	2.6206	2.65822	1.88584	231.253	399.083	13.5082	1.72682	3.10725	6.86021	46.4242	270.611	128.414	265.819	34.5407	1.68687	4.58218
177	N	M	1.55246	0.576546	156.583	3.20362	2.39567	51.1751	28.1437	37.9235	2.71928	7.10401	1.95613	0.543085	0.557462	0.577068	0.00395456	2.74359	8.69267	3.50214	6.60793	3.40886	2.29566	0.000135601	0.126751	1.33778	1.19312	4.13354	2.39206	0.575804	2.43956	9.90747	15.2323	3.07281	3.35942	2.7242	218.721	490.574	12.2577	0.457202	2.97445	8.72854	28.6387	256.718	125.919	151.68	14.2846	1.23565	2.46639
178	N	M	2.04586	0.576546	163.306	2.75472	1.46384	60.0067	22.7392	34.7121	3.10279	7.91139	2.59525	0.543085	0.557462	0.577068	0.00395456	1.97855	8.11427	2.06084	4.58882	2.78467	2.54892	0.000135601	0.126751	1.3364	0.880008	4.18611	2.46449	0.194425	2.0493	10.5138	10.9717	5.00116	0.663707	2.08629	176.861	548.515	12.2094	1.37254	1.5644	5.5844	29.3956	304.543	132.26	180.261	14.2071	0.49621	1.6128
36	T	M	0.532548	0.576546	106.299	0.727931	1.88714	30.6254	19.8767	11.1116	0.55875	3.58747	0.55748	0.543085	0.557462	0.577068	0.00395456	1.01021	6.40716	1.16398	1.01608	0.857584	0.879169	0.116866	1.19327	0.740726	0.19788	1.55195	3.0054	0.194425	6.83814	49.8074	26.2504	2.05955	6.95843	3.79426	410.113	603.495	9.13701	0.457202	6.2692	11.2523	38.5934	251.682	123.923	170.966	6.66001	0.49621	3.66836
76	T	M	0.532548	0.576546	69.1845	0.727931	0.649515	17.8023	9.44635	8.02731	0.55875	2.04262	0.55748	0.543085	0.557462	0.577068	0.00395456	1.01021	4.43976	1.16398	1.01608	0.857584	0.879169	0.0327384	1.0759	0.202309	0.19788	1.12009	1.47173	0.194425	1.9259	16.0178	11.7799	2.12995	2.96354	4.03072	216.285	550.368	12.7096	0.457202	2.82975	9.59568	19.0941	192.763	85.1498	131.864	5.86728	0.49621	2.25246
106	T	M	0.532548	0.576546	108.912	3.04104	0.649515	35.9549	18.0503	8.13622	0.55875	6.57394	0.55748	0.543085	0.557462	0.577068	0.00395456	1.01021	6.99704	1.16398	1.01608	0.857584	0.879169	0.0179555	0.962357	1.20507	0.19788	2.79532	4.18883	0.194425	5.07593	44.1581	63.6414	3.60855	7.51123	2.56492	735.229	757.434	16.5968	0.457202	7.29557	9.67263	80.2611	381.13	160.194	575.221	21.1724	0.49621	7.2087
140	T	M	1.24397	0.576546	96.7583	2.40642	1.69535	31.0504	21.3989	14.0603	2.17084	4.5578	0.55748	0.543085	0.557462	0.577068	0.00395456	2.65158	6.04282	2.32163	3.14064	2.80372	1.9117	0.000135601	0.126751	0.721062	0.19788	1.50714	2.04519	0.194425	2.33952	13.2074	11.2367	0.451434	3.06768	1.13283	198.029	246.819	5.35603	0.457202	2.95327	5.53945	29.9475	161.45	119.157	92.4556	7.96763	1.56591	2.02646
149	T	M	0.532548	0.576546	132.017	2.7144	2.36208	43.1668	27.3023	23.2254	2.29682	14.9545	3.5623	0.543085	0.557462	0.577068	0.00395456	2.89233	8.17155	2.14637	1.85952	3.75359	4.02892	0.000135601	0.126751	0.760576	0.722634	2.46834	1.75117	0.194425	0.550146	10.6752	8.96821	0.451434	2.19484	0.406435	188.28	236.034	6.75117	0.457202	3.23148	4.74162	21.0248	126.382	69.2778	265.124	23.0987	0.49621	6.01699
196	T	M	0.532548	0.576546	149.817	2.57232	2.18229	41.503	24.5272	12.2969	0.55875	6.74353	1.79528	1.55967	0.557462	0.577068	0.00395456	2.40693	8.69006	1.16398	1.01608	0.857584	0.879169	0.000135601	0.644752	0.815081	0.61684	1.96045	2.64192	0.194425	0.550146	15.2659	11.2586	0.451434	3.21368	1.80446	303.745	391.452	9.14803	0.457202	3.86159	7.23441	29.3642	186.75	102.474	196.619	21.4818	0.49621	3.44197
244	T	M	0.532548	0.576546	72.0524	1.48396	0.649515	21.1252	15.7554	10.9756	0.55875	4.38705	0.55748	0.543085	0.557462	0.577068	0.00395456	2.34693	5.81488	1.16398	1.01608	0.857584	0.879169	0.135994	0.126751	0.499538	0.19788	1.16148	2.35206	0.194425	1.36075	16.0165	10.1634	0.451434	1.39615	0.406435	188.694	301.752	4.77931	0.457202	1.50283	3.60041	17.3423	134.348	76.2642	115.641	5.5813	0.49621	1.28535
251	T	M	0.532548	0.576546	174.06	3.82848	2.30514	50.486	48.3378	46.9388	2.73594	10.4966	4.14349	0.543085	0.557462	0.577068	0.00395456	3.86897	10.1188	3.85666	5.94669	4.52231	5.0536	0.123706	0.126751	0.69227	0.484949	2.2766	2.01588	0.194425	0.550146	14.1511	8.3798	0.451434	2.0452	1.70861	240.407	413.73	10.6082	0.457202	2.68577	6.15872	23.2519	207.334	115.474	162.84	29.8874	0.49621	2.48683
252	T	M	1.82629	0.576546	139.568	3.22412	2.12895	38.669	31.5206	30.1052	2.10598	6.25865	1.78688	0.543085	0.557462	0.577068	0.00395456	3.40144	8.27439	2.87017	4.63979	2.52801	0.879169	0.000135601	0.126751	0.542232	0.19788	1.80417	1.6402	0.194425	2.0085	12.2436	9.0054	2.03594	2.69802	2.252	187.302	325.681	9.41004	0.457202	2.68318	6.46275	20.7886	160.089	97.4761	123.684	14.8997	0.49621	2.14035
257	T	M	0.532548	0.576546	100.151	1.96475	1.62148	25.7009	20.5975	16.0076	1.47439	5.20068	1.44903	0.543085	0.557462	0.577068	0.00395456	1.01021	6.02639	1.16398	2.55135	2.33282	2.21702	0.0958806	0.126751	0.706157	0.19788	1.94239	2.36261	0.194425	1.35375	14.401	8.34928	0.451434	2.4381	1.42852	228.163	313.279	4.56538	0.457202	3.28136	5.62608	19.6258	137.499	86.4159	127.916	9.98631	0.49621	2.52921
268	T	M	0.532548	0.576546	69.7067	0.727931	0.649515	20.1866	9.36853	8.11451	0.55875	5.65983	1.79577	0.543085	0.557462	0.577068	0.00395456	1.01021	4.70771	1.16398	1.01608	0.857584	2.7575	0.000135601	0.524474	0.933288	0.19788	2.39956	2.67834	0.194425	0.550146	14.0675	6.64999	0.451434	0.663707	0.406435	203.626	338.724	4.03677	0.457202	2.11546	4.16597	19.2288	130.86	61.5635	238.958	17.2047	0.49621	3.3435
278	T	M	0.532548	0.576546	117.004	2.74621	0.649515	37.1937	19.1319	8.84323	0.55875	3.55778	0.55748	0.543085	0.557462	0.577068	0.00395456	2.56565	7.77254	1.16398	1.01608	0.857584	0.879169	0.046362	1.11422	1.30054	0.985365	3.4933	3.79991	0.194425	5.91587	41.287	42.2456	3.24484	9.31038	3.93613	671.783	703.807	17.031	0.457202	9.78455	11.8209	78.1324	339.913	169.979	265.816	12.5791	2.14195	4.89971
304	T	M	0.532548	0.576546	74.4319	0.727931	0.649515	25.096	14.0714	9.20761	0.55875	3.27368	0.55748	0.543085	0.557462	0.577068	0.00395456	2.37232	6.07545	1.16398	1.01608	0.857584	0.879169	0.028744	0.482703	0.971579	0.743029	2.19231	3.13937	0.194425	1.48476	13.7065	10.823	0.451434	2.56156	1.45621	228.909	321.9	6.79331	0.457202	3.09094	4.96432	26.5115	177.042	100.48	123.32	7.49369	0.49621	1.97806
310	T	M	0.532548	0.576546	114.567	1.86371	1.57452	31.1119	21.5012	15.2136	0.55875	4.96831	0.55748	0.543085	0.557462	0.577068	0.00395456	2.51459	7.26835	1.16398	1.01608	0.857584	0.879169	0.000135601	0.576065	0.92467	0.711947	2.53478	2.80871	0.194425	2.26439	19.0032	13.7713	1.48768	2.93848	2.296	306.391	540.13	9.75835	0.457202	3.59475	8.03607	28.1304	216.875	96.4007	205.244	7.54594	0.49621	2.99121
317	T	M	0.532548	0.576546	95.6176	1.16639	1.52023	35.9941	13.9257	8.72371	0.55875	3.63195	0.988494	0.905971	0.557462	1.09725	0.0786849	3.78144	10.9772	1.53184	1.37191	1.74382	2.20245	0.000135601	0.883352	1.26594	0.6745	2.87212	3.1817	0.194425	1.6694	23.2282	9.13026	0.86932	2.2083	4.07913	283.653	508.027	4.92405	0.457202	3.44252	8.12593	31.7374	260.904	77.4786	160.608	9.15018	0.49621	2.79197
357	T	M	0.532548	0.576546	82.3652	1.54985	1.27338	24.1637	12.0889	15.3355	1.47441	4.5489	2.07788	0.543085	0.557462	0.577068	1.01731	1.98613	6.87857	1.63845	2.4125	2.16053	2.50082	0.000135601	0.126751	0.85871	0.703312	2.24729	2.09493	0.194425	1.61753	13.4989	10.1401	1.2394	1.77844	2.01359	183.807	334.399	6.62055	0.457202	2.30239	5.78447	22.8223	158.906	84.1618	111.518	9.78598	0.49621	1.85654
358	T	M	0.532548	0.576546	69.2076	0.981864	1.02507	19.7431	8.88526	8.68204	0.98728	3.0312	1.69833	0.543085	0.557462	0.577068	0.742155	1.82024	5.88993	1.16398	1.01608	0.857584	2.21582	0.000135601	0.315523	0.928759	0.725133	2.10976	2.19595	0.194425	1.68069	12.9319	10.0784	0.451434	1.63171	1.58082	191.894	334.548	5.59619	0.457202	2.17741	5.10678	19.4569	141.448	75.0598	106.16	13.309	0.49621	2.00284
22	T	M	2.45728	0.576546	203.104	10.0486	0.649515	44.1041	43.5707	22.3147	4.41501	12.8818	2.09639	0.543085	0.557462	0.577068	0.00395456	3.60863	10.9791	4.74055	4.11489	5.32612	0.879169	0.000135601	0.721425	0.71841	0.19788	3.10833	2.37907	0.194425	3.95736	14.7102	61.31	3.99254	4.39154	0.406435	436.456	419.612	17.541	2.01483	3.34546	4.48462	48.3383	187.496	163.154	310.917	28.1899	0.49621	2.64742
31	T	M	0.532548	0.576546	230.56	3.8154	2.2501	61.4748	40.3668	27.0827	3.27866	15.5784	2.84799	1.80169	0.557462	1.66713	0.00395456	3.87738	13.355	3.22739	3.21064	5.02279	3.46231	0.0545727	0.746369	1.02192	0.600376	3.41804	3.05364	0.194425	0.550146	15.2663	9.30258	0.451434	1.90085	0.406435	301.875	373.049	6.1515	0.457202	3.25281	4.17457	28.2121	166.953	124.315	250.918	9.03857	0.49621	3.1656
71	T	M	0.532548	0.576546	134.457	2.46725	2.78333	39.9542	26.6945	30.2706	2.4284	8.75415	1.81242	0.543085	0.557462	0.577068	0.00395456	3.12173	8.26357	3.1857	4.34115	3.31702	0.879169	0.157313	0.772521	0.841163	0.751846	2.62295	2.05243	0.194425	0.550146	9.63113	6.60282	0.451434	2.31542	1.70524	177.546	325.043	5.95001	0.457202	3.26727	7.52568	19.1433	162.548	103.374	150.203	10.9343	0.49621	3.75228
72	T	M	0.532548	0.576546	104.874	2.16539	0.649515	26.0854	14.2663	6.46615	0.55875	2.98671	0.55748	0.543085	0.557462	0.577068	0.00395456	3.86094	8.01078	1.16398	1.01608	0.857584	0.879169	0.156686	0.963284	0.863787	0.19788	2.33639	2.55811	0.194425	8.15602	45.4433	52.2423	4.32918	11.2768	4.32366	825.465	685.556	14.5924	0.457202	9.45621	10.1677	61.1558	247.329	80.2797	233.566	8.99234	0.49621	3.75744
79	T	M	2.14248	0.576546	169.843	4.10572	2.14956	40.5433	28.9512	20.8922	2.56452	10.2173	1.84475	0.543085	0.557462	0.577068	0.00395456	2.47732	8.86993	1.16398	2.29847	3.1714	2.35722	0.292547	0.65114	0.850583	0.844548	2.81196	1.63708	0.194425	4.05277	14.3876	24.1055	2.76247	4.05539	2.06719	321.851	370.709	10.8103	0.457202	3.71864	5.61443	30.6409	155.7	121.66	252.471	21.9891	0.49621	3.62621
139	T	M	1.86744	1.51954	194.794	3.08996	3.19974	70.0439	26.6951	39.7102	4.09337	12.9029	3.83676	1.75084	0.557462	1.38465	0.00395456	2.57019	10.7562	3.82192	6.69152	3.86321	3.88656	0.116092	0.126751	1.0315	0.860691	3.03881	1.67185	0.194425	1.68538	11.3589	5.77604	1.68181	1.79657	1.52399	143.695	316.373	5.26934	0.457202	2.65854	6.42263	20.8692	181.878	105.371	162.27	34.384	1.46105	3.2474
141	T	M	0.532548	0.576546	126.25	2.38967	0.649515	31.7157	20.2704	11.232	1.55249	9.52656	1.52669	0.543085	0.557462	0.577068	0.00395456	2.41256	7.54327	1.87575	1.77884	3.96262	3.45479	0.000135601	0.602776	0.888929	0.19788	1.83813	2.90403	0.194425	0.550146	14.5248	9.88471	0.451434	1.72513	0.406435	259.192	288.823	4.26814	0.457202	2.33762	3.42203	25.0572	137.026	78.1822	222.875	9.46748	0.49621	2.63573
150	T	M	0.532548	1.30858	194.967	2.62117	3.27386	56.8184	27.573	29.7512	2.20743	11.2163	2.47401	0.543085	0.557462	0.577068	0.00395456	2.04871	9.50051	2.26262	3.31704	3.18	2.66226	0.00446495	0.414648	1.42249	1.26971	3.94794	2.78577	0.194425	1.66776	15.0838	8.31756	0.451434	2.86027	2.73955	242.864	528.271	6.20505	0.457202	4.08727	9.68666	25.7719	230.787	111.858	244.386	9.73513	0.49621	4.64502
195	T	M	1.9172	0.576546	163.026	6.70809	2.10966	44.7671	41.7078	25.6515	3.01713	6.23212	1.98796	0.543085	0.557462	0.577068	0.00395456	4.62411	9.69823	4.13178	6.75796	3.87908	3.68546	0.146188	0.126751	0.738415	0.19788	2.06705	2.14879	0.194425	4.33684	17.4361	44.5755	2.73399	7.08053	1.67838	414.711	389.668	15.6435	0.457202	5.22095	6.60466	58.9622	222.698	144.822	136.557	18.9521	0.49621	2.04397
204	T	M	0.532548	0.576546	133.25	2.77358	0.649515	36.128	21.4139	14.9923	0.55875	6.40784	0.55748	0.543085	0.557462	0.577068	0.00395456	1.01021	7.54229	1.16398	1.01608	0.857584	0.879169	0.0167843	0.126751	1.02322	0.81854	2.8784	2.71985	0.194425	2.50862	13.0348	15.4414	1.70962	3.08572	1.64168	287.329	398.196	7.69113	0.457202	3.12472	6.17546	29.8023	195.063	120.165	216.682	10.2662	0.49621	3.66152
267	T	M	0.532548	0.576546	193.433	3.51873	2.00755	64.0244	25.4161	12.0703	2.02635	8.53494	2.13846	0.543085	0.557462	0.577068	0.00395456	2.60483	10.7326	1.16398	1.01608	0.857584	0.879169	0.000135601	0.907189	1.40855	0.597203	2.99072	4.19142	0.194425	2.59421	26.2393	17.9708	0.451434	3.15784	1.80067	331.44	454.004	10.4249	0.457202	3.1372	5.57019	43.3802	233.233	124.908	244.726	14.3445	0.49621	3.09174
269	T	M	0.532548	0.576546	134.624	2.93442	1.88307	39.8413	30.5219	17.1773	2.43808	9.00879	1.71148	0.543085	1.78245	1.67119	0.00395456	3.76644	9.13979	3.08124	2.71232	3.62578	2.4131	0.0517342	0.126751	1.12766	0.546889	2.27894	3.68683	0.194425	2.39892	15.8056	12.3634	0.451434	1.69635	0.406435	216.252	262.308	5.28487	0.457202	2.50772	3.61548	25.3147	129.63	99.1185	163.638	7.11315	0.49621	2.50564
270	T	M	0.532548	0.576546	72.7126	1.84246	0.649515	23.8405	25.5133	15.0251	1.73363	5.19282	0.55748	0.543085	0.557462	0.577068	0.00395456	2.53757	5.89544	3.9702	3.55976	3.07771	0.879169	0.296148	0.126751	0.619084	0.19788	1.30413	1.86863	0.194425	3.55637	14.0041	10.8836	1.88103	1.66422	0.406435	191.51	232.581	7.49302	0.457202	2.24177	3.16531	30.3214	138.234	95.6666	108.995	6.31161	0.49621	1.38801
273	T	M	0.532548	0.576546	134.323	2.5804	2.82929	42.3041	26.6901	21.2497	0.55875	5.17928	0.55748	0.543085	0.557462	0.577068	0.00395456	3.03052	9.14351	1.16398	2.74614	0.857584	0.879169	0.156801	0.126751	1.24529	1.1621	3.26958	3.17053	0.194425	3.07589	15.8454	11.3711	2.14711	4.19489	3.16574	267.688	495.438	11.1128	0.457202	4.50389	11.5413	35.0006	242.569	116.075	142.701	10.7926	0.49621	3.40655
320	T	M	0.913834	0.576546	141.929	2.1246	1.27089	42.0759	21.2615	28.673	2.52124	8.72121	2.4857	0.543085	0.80107	0.828183	0.579188	2.87803	11.6191	2.39326	3.85724	3.64657	2.87471	0.0310766	0.2499	0.866172	0.631606	2.70121	1.81249	0.194425	1.36018	9.60967	7.303	1.40526	0.663707	2.01546	166.024	336.037	5.7877	0.719886	1.38363	3.62824	16.9014	148.38	73.1838	119.143	9.22675	0.49621	1.20349
352	T	M	0.947682	1.06101	182.272	4.15901	2.23777	39.106	44.3973	29.6018	2.69078	12.0335	1.96445	1.01729	1.24879	1.48795	0.762653	5.1052	14.0445	4.77975	5.40131	5.69397	2.58217	0.000135601	0.256323	0.677652	0.445742	1.75575	2.44541	0.194425	1.57869	13.651	10.2055	0.451434	2.56581	1.8156	260.477	349.816	6.85615	0.457202	2.92771	5.46547	21.6604	153.097	101.647	155.392	8.02356	0.49621	2.16381
354	T	M	0.532548	0.576546	116.776	2.58089	1.89285	32.0415	20.4538	18.0502	1.73904	6.82026	1.58599	0.935634	0.94931	0.918358	1.10393	3.2471	10.1605	2.21662	3.44848	3.96613	2.86988	0.000135601	0.126751	0.596213	0.545439	1.99632	1.71354	0.194425	1.39279	10.864	9.25851	0.975516	1.92084	1.63909	170.482	261.639	5.4709	0.457202	2.42078	5.38887	16.0381	125.335	78.7993	131.453	7.19674	1.07825	2.51096
355	T	M	0.532548	0.576546	108.807	2.07053	1.9299	33.3657	20.6984	25.3865	2.04449	6.86306	2.30249	0.9357	0.557462	0.895831	0.808106	2.9273	8.78198	2.49294	3.92011	3.5256	2.85218	0.0332799	0.126751	0.630649	0.635421	1.89062	1.79173	0.194425	1.28155	9.51458	6.50855	1.0072	1.36792	1.54933	135.266	251.925	4.06055	0.457202	1.74941	5.30536	14.8365	130.593	61.2943	83.2359	5.17887	0.49621	1.81296
356	T	M	1.04308	1.14745	144.994	2.21878	2.4745	48.439	25.569	34.8399	2.29516	8.29891	1.40443	0.995787	0.937343	0.577068	0.541734	2.87494	11.036	3.10705	5.47486	3.87854	2.24313	0.000135601	0.35769	1.32596	1.05667	3.05269	2.23119	0.427075	1.79392	11.8269	5.75051	2.00665	2.02905	3.28959	171.462	446.437	8.70024	0.457202	2.68462	8.46992	21.4177	212.283	107.774	155.928	6.84864	1.35191	2.79146
5	T	M	0.532548	0.576546	67.0671	1.94303	0.649515	21.0471	18.6308	10.6096	1.4663	4.232	0.55748	0.543085	0.557462	0.577068	0.00395456	1.01021	5.00329	1.16398	1.01608	0.857584	0.879169	0.180195	0.727908	0.202309	0.19788	0.884075	1.79598	0.194425	1.55159	15.4989	10.8792	0.451434	1.72993	0.406435	195.798	250.754	6.8416	0.457202	1.88925	3.23309	22.3512	140.398	99.4723	120.329	6.69236	0.49621	0.598608
6	T	M	0.532548	0.576546	57.6743	1.55972	0.649515	19.352	13.5992	8.09951	0.55875	2.90826	0.55748	0.543085	0.557462	0.577068	0.00395456	1.01021	4.79661	1.16398	1.01608	0.857584	0.879169	0.0654303	0.654686	0.202309	0.19788	0.822453	1.66728	0.194425	1.82876	14.0868	12.9773	0.451434	1.49224	0.406435	175.836	220.822	6.93188	0.457202	0.892894	2.42685	25.7948	133.598	96.6568	90.9011	6.72689	0.49621	0.598608
14	T	M	2.40778	0.576546	154.917	4.28704	2.37074	48.8413	26.2463	24.4597	2.76545	5.85256	0.55748	0.543085	0.557462	0.577068	0.00395456	4.27597	11.1734	4.09083	5.94417	3.58644	0.879169	0.242225	0.598886	1.0521	0.826775	3.35322	2.04487	0.569286	5.44672	16.316	29.2886	3.97324	5.70138	2.56408	304.032	437.766	13.4351	0.457202	4.83085	8.2501	42.4188	248.237	171.385	180.523	21.7973	2.25762	3.12085
15	T	M	2.22392	0.576546	118.374	4.38934	1.8034	33.6853	22.9702	19.7181	2.87956	4.67151	0.55748	0.543085	0.557462	0.577068	0.00395456	3.52882	8.47378	4.30667	6.99552	3.04198	0.879169	0.0982175	0.732808	0.73849	0.654951	2.61967	1.47548	0.194425	6.21846	15.8138	38.504	3.42718	6.88042	2.08253	327.19	348.772	13.8378	0.457202	5.75006	6.45822	56.1942	192.928	155.837	140.801	17.7814	2.1862	2.52706
16	T	M	2.03539	0.576546	133.4	3.80491	2.51081	41.5977	26.6299	21.5907	2.77052	5.3481	0.55748	0.543085	0.557462	0.577068	0.00395456	3.65267	9.21014	3.43649	4.68887	2.91626	0.879169	0.11673	0.671353	1.00601	0.685219	3.2069	2.34249	0.194425	4.38713	15.9635	21.6029	2.23129	4.84838	1.87632	262.838	310.691	8.76725	0.457202	4.88721	6.69474	36.8534	181.202	131.956	122.872	12.2938	1.8374	2.34534
19	T	M	2.70832	0.576546	235.927	9.16688	0.649515	58.8152	48.3751	37.5912	4.18888	16.5789	3.35762	0.543085	0.557462	0.577068	0.00395456	5.66009	13.8676	7.85761	6.53638	6.56881	3.09542	0.0240689	0.865233	0.857021	0.19788	2.88061	2.17802	0.194425	4.88158	23.1553	55.5108	3.26257	3.28772	0.406435	474.08	453.439	14.4405	0.457202	2.71553	3.97623	59.5937	237.048	158.844	355.635	23.1986	0.49621	2.50568
20	T	M	3.56328	0.576546	236.21	13.0611	0.649515	55.8695	60.6422	25.5862	4.71846	13.1813	2.50364	0.543085	0.557462	0.577068	0.00395456	6.53038	14.293	8.35323	5.70089	6.69407	2.73059	0.171757	0.69709	0.856092	0.594981	2.74481	2.29138	0.194425	7.21683	20.3447	93.6042	5.10545	3.15513	0.406435	631.155	378.367	20.9423	2.2372	3.06609	2.72038	95.9148	226.042	176.776	312.612	33.1487	0.49621	0.598608
21	T	M	4.97435	0.576546	351.355	19.7545	0.649515	71.0183	85.2605	30.1038	6.20515	15.5621	2.37586	0.543085	0.557462	0.577068	0.00395456	8.39457	18.8766	11.6383	8.10013	8.57873	3.23905	0.000135601	0.795219	0.899848	0.19788	2.94956	2.43343	0.194425	9.22589	22.4158	132.987	7.06051	4.40924	0.406435	869.217	506.207	27.4194	3.01879	3.26605	3.516	119.022	304.211	236.447	368.801	42.2159	0.49621	0.598608
27	T	M	0.532548	0.576546	135.04	2.54655	1.78238	39.1105	25.3209	23.0399	2.44698	8.88818	2.0442	0.543085	0.557462	0.577068	0.00395456	2.52446	7.47177	2.70387	3.28986	3.46535	2.51803	0.000135601	0.710502	0.805574	0.505753	2.86657	2.04911	0.194425	0.550146	12.3408	9.07298	0.451434	2.18464	1.40275	215.614	351.122	6.43144	0.457202	2.70678	5.07793	24.1748	164.483	101.527	182.009	7.25436	0.49621	2.89051
28	T	M	0.532548	0.576546	141.063	2.42907	1.88725	43.7857	29.4866	26.5532	2.5257	9.78167	1.81499	0.543085	0.557462	0.577068	0.00395456	2.84972	8.18146	2.94155	3.88042	4.19362	2.62559	0.0232354	0.762842	0.906268	0.691387	3.37103	2.39787	0.194425	0.550146	13.0292	9.09871	0.451434	2.0701	0.406435	225.525	359.904	6.83125	0.457202	2.63262	5.51899	26.5421	183.935	103.488	200.115	8.60787	0.49621	2.96483
30	T	M	0.532548	0.576546	115.23	1.99958	0.649515	30.0172	25.6532	20.7817	2.06021	10.3443	1.83667	0.543085	0.557462	0.577068	0.00395456	2.60389	6.48745	2.25347	2.65002	3.44974	2.27924	0.000135601	0.675052	0.609883	0.19788	1.98249	1.74124	0.194425	0.550146	8.91601	6.37858	0.451434	0.663707	0.406435	185.663	211.108	3.28147	0.457202	1.9956	2.83778	18.9687	101.434	57.3116	159.311	4.81731	0.49621	2.01402
51	T	M	0.532548	0.576546	172.148	5.90519	0.649515	39.1417	27.0284	19.5455	3.17858	5.93059	0.55748	0.543085	0.557462	0.577068	0.00395456	5.59516	11.9603	4.07412	6.2978	3.94736	0.879169	0.33789	0.89528	1.1292	0.827524	3.39022	2.85628	0.194425	3.38938	12.0533	62.3784	3.34281	3.23723	0.406435	440.971	479.878	21.4973	0.457202	2.44204	3.44623	58.3449	226.382	192.599	211.944	20.2235	0.49621	0.598608
53	T	M	0.532548	0.576546	153.681	5.68272	0.649515	35.1371	27.771	20.1885	3.20922	5.32517	0.55748	0.543085	0.557462	0.577068	0.00395456	4.89174	10.8764	3.51948	5.76314	3.95652	0.879169	0.0286277	0.727096	0.798012	0.19788	2.63204	2.32182	0.194425	2.86158	10.3221	39.7854	3.06873	3.47674	0.406435	331.4	407.528	17.6365	0.457202	1.88849	4.99142	39.1287	189.087	168.636	167.579	18.4541	0.49621	0.598608
54	T	M	0.532548	0.576546	159.632	6.70884	0.649515	36.8709	30.1893	20.1849	3.17638	5.15451	0.55748	0.543085	0.557462	0.577068	0.0597966	6.15486	12.7774	4.39408	6.53108	4.05385	0.879169	0.128543	0.784314	0.961911	0.19788	3.21668	2.29018	0.194425	3.73194	11.0053	62.6027	2.94711	3.99962	0.406435	423.861	378.95	18.0428	0.457202	2.3269	3.28974	60.8997	201.266	162.768	160.504	16.0747	0.49621	0.598608
59	T	M	0.532548	0.576546	85.6059	0.727931	0.649515	29.6564	16.6623	15.8025	0.55875	4.22948	0.55748	0.543085	0.557462	0.577068	0.00395456	3.84002	7.3745	2.79313	2.80959	0.857584	0.879169	0.000135601	0.987743	1.05321	0.758912	2.3538	2.87743	0.194425	1.97842	17.4646	11.8206	0.451434	2.25172	0.406435	234.621	381.736	8.98594	0.457202	2.95087	5.81202	34.4765	207.256	93.7805	136.538	11.5006	0.49621	2.09743
61	T	M	0.532548	0.576546	76.0672	1.55154	0.649515	23.2882	17.4193	18.7318	2.85356	6.27143	2.46122	0.543085	0.557462	0.577068	0.00395456	1.01021	4.69132	3.95585	6.75159	6.7417	5.52582	0.000135601	0.894649	1.05921	0.797915	2.38506	2.03013	0.194425	3.40332	15.2831	14.6203	0.451434	3.4956	1.93617	208.917	328.852	6.50646	0.457202	2.95942	5.45297	26.5226	171.181	88.7938	115.912	9.32515	0.49621	2.08829
63	T	M	0.532548	0.576546	167.152	4.02744	2.54804	55.3605	35.0106	24.0196	2.94501	5.5362	1.89189	0.543085	0.557462	0.577068	0.00395456	3.40811	10.5873	4.78361	6.90065	5.04391	4.42684	0.295655	1.04096	1.40907	1.2525	4.31345	3.06732	0.194425	4.24143	16.5519	33.1358	3.8304	6.48733	3.82227	397.248	582.882	12.5505	0.457202	5.48376	10.5328	59.3455	354.972	190.948	159.811	6.1488	2.17804	2.83355
64	T	M	0.532548	0.576546	135.453	3.95143	2.51865	45.0469	54.4711	58.553	9.81577	14.7194	7.42454	0.543085	0.557462	0.577068	0.00395456	2.34548	7.18654	9.88023	17.5713	14.4975	8.36088	0.23494	0.939772	1.14335	1.1858	3.36341	2.28081	0.194425	5.63519	12.7441	29.0465	3.63809	7.02506	3.80708	301.003	387.357	12.2918	0.457202	5.28275	8.88862	53.8187	237.032	127.953	110.363	5.0879	2.01274	2.41507
70	T	M	2.67639	0.576546	145.461	4.456	2.84479	40.2782	30.531	25.0781	2.7956	7.94665	2.06795	0.543085	0.557462	0.577068	0.00395456	3.70093	9.09204	3.10032	4.59824	3.38948	2.42641	0.000135601	0.817089	0.844656	0.892653	2.75513	2.4667	0.194425	3.49594	11.83	18.9702	2.99659	4.71555	2.35182	270.156	330.716	11.3317	0.457202	4.76669	8.27909	30.9388	170.396	123.916	179.265	21.0717	2.07374	4.10372
80	T	M	0.532548	0.576546	86.1417	0.727931	1.56601	27.3283	18.296	20.2705	0.55875	4.52537	0.55748	0.543085	0.557462	0.577068	0.00395456	1.01021	5.09575	2.05544	2.86671	2.02671	0.879169	0.000135601	0.707563	0.705983	0.670446	1.84814	1.63619	0.194425	2.39253	11.2001	8.44505	0.451434	2.65323	2.31701	177.106	337.038	7.83674	0.457202	2.59216	6.57658	20.0388	165.662	90.5685	147.293	12.1603	0.49621	2.64891
82	T	M	0.532548	0.576546	161.255	3.08549	2.39802	66.1272	47.3772	37.785	2.32909	8.23674	0.55748	0.543085	0.557462	0.577068	0.00395456	3.24093	11.1331	4.57964	5.41761	4.26321	2.94494	0.0418676	0.791959	1.08036	0.958337	3.57955	2.84905	0.194425	2.23608	15.4628	9.80237	2.56763	0.663707	1.92838	252.489	532.298	13.9648	0.457202	3.17588	8.85924	38.2303	342.503	171.545	213.541	18.9706	0.49621	3.28487
88	T	M	0.532548	0.576546	146.939	4.34032	1.90808	35.475	27.5929	20.6195	2.27957	10.4486	2.87152	0.543085	0.557462	0.577068	0.00395456	2.33569	7.95718	2.5596	2.387	2.87985	2.8626	0.0172548	0.706316	0.543073	0.19788	1.56844	1.81463	0.194425	1.60188	11.0193	13.4862	1.67993	2.96881	1.57275	238.449	319.82	9.87555	0.457202	3.27105	5.38217	20.2707	143.654	103.654	229.323	22.3804	0.49621	4.23601
89	T	M	1.75352	0.576546	166.529	3.6928	2.60983	53.6465	32.4259	31.3581	2.65104	11.1192	3.23701	0.543085	0.557462	0.577068	0.00395456	3.09098	9.64332	2.91164	2.98136	3.18167	3.59388	0.0188513	0.744352	0.896746	0.905023	2.84198	2.59953	0.194425	2.07912	13.0068	11.2047	0.451434	2.74645	1.74036	212.713	341.029	9.54304	0.457202	2.96166	6.58812	28.719	188.356	106.312	220.209	48.1124	0.49621	3.52587
90	T	M	0.532548	0.576546	134.698	2.79506	1.83098	43.7872	29.9444	36.8075	2.41583	8.33345	2.01212	0.543085	0.557462	0.577068	0.00395456	2.8297	7.71112	3.7641	4.02939	2.93904	2.30788	0.000135601	0.727722	0.723175	0.646635	2.30198	1.7959	0.194425	0.550146	11.8824	8.58636	0.451434	1.94448	1.85248	178.773	378.623	9.45516	0.457202	2.50051	6.05175	25.3633	208.123	112.865	173.699	18.4538	0.49621	3.03456
91	T	M	2.01784	1.5845	181.208	3.43559	2.81525	54.2633	29.2822	34.2868	2.66505	9.45071	2.10506	1.37506	1.2899	0.577068	0.00395456	3.67644	10.0552	3.47959	4.71313	3.4011	2.72583	0.000135601	0.126751	0.853915	0.700806	2.97886	1.73598	0.194425	2.35003	10.5017	9.2134	2.07187	2.48054	2.20444	170.531	385.324	8.72237	0.457202	2.53815	7.30625	21.6359	200.827	114.649	178.144	15.3556	0.49621	3.23149
133	T	M	0.532548	0.576546	54.5545	0.727931	0.649515	17.0871	9.58414	8.0138	0.55875	2.24422	0.55748	0.543085	0.557462	0.577068	0.00395456	2.04875	4.53275	1.16398	1.01608	0.857584	1.83533	0.000135601	0.469945	0.6316	0.19788	2.00738	2.04557	0.194425	1.60727	19.967	9.8497	1.2344	2.52381	2.19186	247.604	485.972	7.48002	0.457202	2.99908	7.88627	26.898	235.541	85.5748	126.475	6.32718	0.49621	2.09276
134	T	M	0.532548	0.576546	76.4456	1.49854	1.23061	18.8364	13.7224	13.4495	0.55875	3.5408	0.55748	0.543085	0.557462	0.577068	0.00395456	1.86461	4.92932	1.16398	1.91979	0.857584	1.88446	0.0455277	0.39366	0.674243	0.19788	2.15658	1.91794	0.194425	2.19632	14.0247	9.95249	2.08725	2.97403	2.91046	197.367	452.595	9.95222	0.457202	3.01926	8.29017	20.0283	171.572	86.1866	139.952	9.86033	0.49621	2.56005
136	T	M	1.47572	0.576546	104.029	3.02815	1.82158	37.095	26.3187	27.0993	1.85203	4.03575	1.21965	0.543085	0.557462	0.577068	0.00395456	2.48724	6.64899	2.89792	3.61337	1.92805	0.879169	0.000135601	0.126751	0.202309	0.19788	1.88945	1.36838	0.194425	1.9224	10.5931	13.1807	3.13008	2.93684	2.55647	181.398	417.598	11.7415	0.457202	3.15485	8.93326	25.5417	252.341	139.955	112.718	13.7024	1.8991	2.08358
137	T	M	1.41446	0.576546	99.3216	2.75055	1.74215	33.6922	23.1292	34.5749	1.50372	4.12638	1.70741	0.543085	0.557462	0.577068	0.00395456	2.33347	6.51002	3.60669	6.50988	2.08051	1.83873	0.303847	0.126751	0.202309	0.19788	1.7255	1.21119	0.194425	1.85741	9.39341	9.10466	3.22425	2.38309	2.6993	143.666	396.59	9.72747	0.457202	2.40331	8.26777	20.4508	218.387	112.388	99.0536	13.3711	0.49621	1.94275
142	T	M	0.532548	0.576546	108.32	2.5896	1.51295	26.9379	19.8168	18.4765	1.9447	9.06236	2.31111	0.543085	0.557462	0.577068	0.00395456	1.74302	5.35249	2.35713	3.92649	5.55755	5.56288	0.000135601	0.126751	0.693697	0.19788	1.5766	2.25597	0.194425	0.550146	11.7513	7.55634	0.451434	1.6415	1.13957	171.503	301.44	5.41747	0.457202	2.30009	4.81191	15.7772	132.948	87.9938	174.035	16.1105	0.49621	2.79522
143	T	M	0.532548	0.576546	96.3803	1.973	1.53034	26.7164	20.4079	15.0797	1.39153	5.74235	0.55748	0.543085	0.557462	0.577068	0.00395456	1.86508	5.48097	1.71055	2.27351	2.48672	2.09818	0.0587154	0.126751	0.202309	0.19788	1.69263	1.69466	0.194425	1.94251	21.3773	11.6392	0.451434	2.90607	2.0568	258.642	438.249	7.35734	0.457202	3.26658	7.69898	21.755	196.001	124.037	184.658	9.01367	1.30176	3.46371
144	T	M	0.532548	0.576546	138.747	3.05044	2.17109	49.2031	35.2202	41.203	2.27536	8.92324	0.55748	0.543085	0.557462	0.577068	0.00395456	2.7329	8.18214	3.05147	3.89047	2.88831	0.879169	0.000135601	0.126751	0.629677	0.19788	2.15705	1.4961	0.194425	0.550146	14.8487	7.67918	1.71677	1.89587	2.39479	203.126	496.633	11.161	0.457202	2.48407	8.35957	28.9594	256.261	130.719	183.913	9.17316	0.49621	2.63674
192	T	M	1.63008	0.576546	118.171	5.97844	0.649515	33.576	26.2935	12.9055	1.75446	4.56946	0.55748	0.543085	0.557462	0.577068	0.00395456	3.02571	7.40689	2.646	2.87743	2.37878	0.879169	0.371857	0.607789	0.699608	0.19788	1.86855	2.57675	0.194425	5.54886	17.4666	61.2053	4.29986	7.15224	2.13376	464.555	405.389	20.2373	0.457202	4.2817	6.41913	70.5247	250.962	149.118	183.143	19.2768	0.49621	2.16607
193	T	M	0.532548	0.576546	116.255	4.40884	0.649515	37.8992	33.3915	27.2339	2.7557	6.83878	0.55748	0.543085	0.557462	0.577068	0.00395456	2.36327	7.07357	3.4312	4.53131	4.04925	2.87569	0.000135601	0.544697	0.744745	0.629096	2.05181	2.69851	0.194425	1.91272	17.0036	21.943	2.52078	3.40806	2.01055	304.798	503.172	17.3215	0.457202	2.99798	7.86026	35.341	282.324	168.62	190.251	15.632	1.74683	2.80152
194	T	M	0.532548	0.576546	136.239	3.90742	1.68559	43.0177	33.8194	29.0065	2.48605	5.94196	0.55748	0.543085	0.557462	0.577068	0.00395456	2.72806	8.16381	3.62845	4.91402	3.35003	0.879169	0.220259	0.126751	0.802525	0.699401	2.3137	2.59489	0.194425	2.80836	16.5359	22.0177	2.42829	3.46447	1.97478	304.114	476.471	12.4163	0.457202	2.68196	6.92419	34.5168	271.995	156.275	148.555	12.5683	0.49621	1.88733
202	T	M	1.75111	0.576546	140.156	5.72621	2.03152	31.2202	32.821	23.2156	2.42844	7.35767	0.55748	0.543085	0.557462	0.577068	0.00395456	1.01021	7.12412	1.16398	2.62657	2.77453	0.879169	0.105952	0.586179	0.8105	0.52674	1.85771	2.54614	0.194425	4.25576	22.5592	34.4936	5.99203	5.87336	4.81013	472.222	714.443	32.3932	2.05345	4.97107	11.6182	35.3751	283.217	230.861	321.784	38.3659	2.26516	4.83187
203	T	M	0.532548	0.576546	132.216	2.95461	2.20819	42.271	26.6822	17.1325	0.55875	5.56988	0.55748	0.543085	0.557462	0.577068	0.00395456	2.70725	8.41032	2.82547	2.68378	0.857584	0.879169	0.0651745	0.126751	1.00456	0.830474	2.61924	2.44191	0.194425	1.83327	12.8849	11.9232	0.451434	2.85463	1.586	257.333	378.674	8.98023	0.457202	3.08474	7.47932	28.6666	217.857	123.082	156.657	11.3828	1.66447	3.11071
212	T	M	0.532548	0.576546	52.3654	0.727931	0.649515	18.236	9.10845	6.81769	0.55875	2.77945	0.55748	0.543085	0.557462	0.577068	0.00395456	1.01021	4.41956	1.16398	1.01608	0.857584	0.879169	0.178826	1.03559	1.07405	0.19788	2.26543	2.78331	0.194425	1.8763	19.6374	12.5761	0.451434	2.29605	1.54244	254.091	427.813	6.85438	0.457202	2.51625	4.97609	30.2844	218.671	78.5465	157.983	4.71229	0.49621	1.97236
214	T	M	0.532548	0.576546	113.555	1.78072	1.69242	25.8786	20.0828	17.4487	0.55875	5.62039	0.55748	0.543085	0.557462	0.577068	0.00395456	2.51757	6.32764	2.50619	3.58379	3.38155	0.879169	0.0901451	0.126751	0.857817	0.681193	2.40736	1.94337	0.194425	0.550146	8.00588	9.16861	0.451434	2.9147	2.50688	208.24	370.282	5.903	0.457202	3.15655	7.04312	20.0197	144.861	77.3826	144.515	8.14725	0.49621	2.56801
245	T	M	0.532548	0.576546	80.3721	0.727931	1.84295	23.5643	13.5179	14.4649	0.55875	3.5462	0.55748	0.543085	0.557462	0.577068	0.00395456	1.01021	5.4193	1.16398	1.01608	0.857584	0.879169	0.00175294	0.126751	0.732117	0.687703	1.91388	1.711	0.194425	4.2726	16.3035	13.3399	2.43887	4.55544	3.48171	167.554	361.452	7.52868	0.457202	3.53398	10.0784	19.2811	161.4	81.9632	130.974	7.98615	0.49621	3.66078
247	T	M	0.532548	0.576546	104.751	1.87677	2.105	30.9553	19.8729	22.9202	0.55875	5.79745	0.55748	1.85976	1.56614	1.65347	0.0692873	1.01021	7.17719	1.16398	2.54746	0.857584	0.879169	0.0738561	0.126751	0.732159	0.614045	1.8321	1.9547	0.194425	2.44683	16.8124	9.46369	1.7438	2.97269	2.56419	183.75	386.356	6.83753	0.457202	3.08654	8.04359	18.6441	174.906	82.5508	144.983	6.92495	0.49621	3.09711
254	T	M	0.532548	0.576546	149.089	3.33185	2.10834	44.8625	29.7427	28.0166	2.85857	8.06323	0.55748	0.543085	0.557462	0.577068	0.00395456	4.92819	11.3868	3.74028	4.71036	4.39223	3.46965	0.154854	0.126751	0.938646	0.841557	2.4799	2.23161	0.194425	1.95027	13.8491	11.4184	2.00802	2.30054	1.8866	210.639	401.572	10.9941	0.457202	2.50684	6.3217	24.5412	184.48	128.723	191.494	15.8754	0.49621	2.63766
255	T	M	1.98558	0.576546	174.003	3.65127	2.3784	52.7822	33.704	33.6306	2.76985	8.22204	0.55748	0.543085	0.557462	0.577068	0.00395456	5.41711	13.0032	4.89792	6.36419	5.19561	3.28038	0.192238	0.126751	1.12559	1.03068	3.19769	2.3677	0.194425	3.28423	15.922	19.0497	2.75426	3.53063	2.30649	259.24	474.952	15.239	0.457202	3.34	7.19029	34.2737	236.827	135.359	197.144	17.801	0.49621	2.41384
256	T	M	2.97436	2.20417	246.198	4.83076	4.74438	76.0625	47.9154	63.61	3.89935	14.0123	2.65937	2.51236	2.30942	2.07441	0.00395456	6.73854	17.7385	6.60483	10.3009	7.11766	5.0591	0.000135601	0.626411	1.80488	1.74413	4.66757	4.0485	0.612106	6.56673	30.5474	22.1571	5.05114	6.23265	6.19111	367.53	836.964	18.8061	1.78074	6.12799	17.641	41.5687	390.446	215.481	348.28	22.1447	2.76455	7.17457
263	T	M	0.532548	0.576546	92.3605	2.39596	0.649515	33.2198	25.5765	30.2089	2.81211	7.0461	3.17758	0.543085	0.557462	0.577068	0.00395456	1.01021	5.76724	4.82942	7.94448	6.78632	5.85327	0.0129789	0.126751	0.501511	0.19788	1.57335	1.52535	0.194425	2.93802	13.7919	13.6685	2.14757	3.09671	1.9305	206.052	379.679	7.98787	0.457202	3.34813	6.73869	28.358	223.085	107.108	129.36	11.6405	0.49621	2.1369
265	T	M	0.532548	0.576546	182.358	3.23376	2.88993	54.507	30.4016	28.239	1.74403	9.54064	3.03312	0.543085	0.557462	0.577068	0.00395456	3.02399	9.87223	2.39509	3.15584	3.3847	3.99464	0.158364	0.628185	1.33889	0.92149	2.94518	3.50282	0.194425	2.25272	17.3241	11.6646	0.451434	3.59001	3.20072	297.456	547.923	8.61988	0.457202	4.37196	10.3289	29.9968	249.694	114.89	230.858	16.2944	0.49621	3.99104
274	T	M	0.532548	0.576546	120.016	1.77563	1.94464	39.611	19.9606	15.1616	0.55875	4.91023	0.55748	0.543085	0.557462	0.577068	0.00395456	2.76552	9.09057	2.17798	2.23049	2.37872	0.879169	0.180287	0.126751	0.990428	0.738675	2.4791	2.63928	0.194425	1.9487	15.7316	9.87794	0.451434	2.6755	1.88019	231.896	434.603	5.86059	0.457202	2.95796	7.4284	28.1819	215.266	90.2416	160.034	7.19184	0.49621	2.85105
275	T	M	0.532548	0.576546	101.515	1.88102	1.62775	41.1742	20.0473	12.4599	0.55875	3.74019	0.55748	0.543085	0.557462	0.577068	0.00395456	1.01021	8.03007	1.16398	1.01608	0.857584	0.879169	0.156504	0.611768	1.12529	0.816	2.62644	3.34512	0.194425	2.24739	18.8922	10.8096	0.451434	2.85256	1.82433	252.333	417.972	6.8966	0.457202	3.89241	7.60112	38.7487	269.67	107.228	143.746	6.35219	0.49621	2.8205
276	T	M	0.532548	0.576546	62.2002	0.727931	0.649515	29.1298	13.648	9.43332	0.55875	2.4797	0.55748	0.543085	0.557462	0.577068	0.00395456	1.01021	4.91987	1.16398	1.01608	0.857584	0.879169	0.0606215	0.575341	1.1823	0.736417	2.54701	3.69739	0.194425	2.18666	19.5173	9.5427	0.451434	2.64885	1.74535	197.132	375.375	6.24606	0.457202	3.18375	7.15416	36.2656	262.02	91.1227	122.71	6.35174	0.49621	2.29807
305	T	M	0.532548	0.576546	158.932	2.51511	2.54599	53.594	27.5808	22.1216	2.00983	9.22357	3.32611	0.543085	0.557462	0.577068	0.00395456	4.07307	10.6068	2.7158	4.03778	4.30325	4.04633	0.000135601	0.126751	0.579623	0.19788	2.28161	1.76571	0.194425	0.550146	10.1103	7.61223	0.451434	2.07976	0.406435	185.893	304.218	5.03178	0.457202	2.72251	5.49476	20.6823	163.201	75.4277	168.46	8.34969	0.49621	3.32554
306	T	M	0.532548	0.576546	165.879	4.33961	2.46482	59.9572	43.606	34.5105	3.79434	9.0507	0.55748	0.543085	0.557462	0.577068	0.00395456	4.43615	11.6444	7.67918	7.75079	5.09241	2.55772	0.362842	0.126751	0.946606	0.19788	3.08209	1.7014	0.194425	1.94541	11.8125	18.1503	1.4744	3.51179	1.50513	269.486	371.888	18.0961	0.457202	3.79899	6.12687	48.61	243.234	159.788	201.574	26.288	1.90461	3.58793
321	T	M	0.532548	0.576546	100.459	1.31528	1.68877	50.1864	24.458	15.6666	1.59094	6.74128	1.38949	0.918715	1.5867	1.15007	0.373297	4.00799	11.2906	3.4279	4.14493	4.53526	3.10617	0.000135601	0.397902	0.918324	0.684756	1.98337	2.42699	0.194425	1.46881	16.0847	4.66292	0.451434	1.14378	1.78908	179.013	263.994	3.17012	0.457202	2.24178	5.01517	31.5961	195.421	80.6987	129.28	3.06574	0.49621	2.36176
322	T	M	0.532548	0.576546	77.8939	1.49404	1.31587	33.504	17.3722	9.39434	1.02975	3.5601	0.832282	0.543085	0.557462	0.577068	0.438411	1.66089	6.80843	1.55212	1.66963	1.75206	1.53438	0.000135601	0.413483	0.934463	0.578463	1.71316	2.43797	0.194425	2.0506	18.2754	11.2279	1.0401	2.14783	2.32046	237.51	297.601	6.35363	0.457202	3.08836	5.8759	39.0893	197.435	96.8839	121.198	5.68554	0.959422	2.14696
323	T	M	0.532548	0.576546	45.6564	0.727931	0.649515	21.3643	8.43948	4.35568	0.55875	2.03469	0.55748	0.543085	0.557462	0.577068	0.429829	1.26276	4.37523	1.16398	1.01608	0.857584	0.879169	0.000135601	0.455926	0.815514	0.366354	1.4831	2.07078	0.194425	1.88026	15.0964	7.19832	0.451434	1.29018	1.51538	169.061	229.701	2.60474	0.457202	2.10306	3.9814	26.1745	157.038	51.3676	71.639	1.92134	0.49621	1.20593
324	T	M	0.532548	0.576546	112.674	2.12654	1.28424	52.6402	20.8813	11.8258	1.63179	6.40413	1.3063	1.1628	0.927112	1.32207	0.28161	2.05976	9.86456	1.71688	1.2701	1.8098	1.72076	0.000135601	0.36936	0.952022	0.583932	2.96524	2.4956	0.194425	1.54955	18.346	14.2335	0.855489	1.65768	1.57293	240.707	336.04	8.27798	0.457202	2.02266	4.09329	41.3987	243.111	98.2523	177.866	7.51338	0.773376	2.08047
346	T	M	1.08306	1.21017	149.572	2.35371	2.61339	49.178	26.2498	35.2311	2.37008	8.42049	1.40925	1.0567	0.958438	0.929007	0.747608	2.90574	11.748	3.11661	5.46527	3.95723	2.24792	0.0294168	0.228518	1.26843	0.975461	3.19479	2.26936	0.477199	1.54834	11.4645	6.22766	1.9755	2.08749	3.39168	184.755	475.361	8.69851	0.457202	3.03332	9.05247	23.0206	238.176	114.718	157.882	7.6563	1.28818	2.99874
348	T	M	0.799854	0.894611	155.978	2.58803	2.40562	58.0381	33.6826	39.8576	2.97026	10.5794	1.64635	1.31037	1.07762	1.14275	0.641236	2.97685	12.4823	4.38352	7.71169	5.90717	2.49285	0.243176	0.389501	1.26791	1.19366	3.4648	2.55699	0.515362	0.927883	9.90812	5.6518	0.820726	1.60674	1.74024	194.249	340.719	6.10173	0.457202	2.58378	5.83875	28.7257	203.525	91.7592	133.346	9.33391	0.854325	2.3673
349	T	M	1.25557	1.27864	196.618	3.29371	2.8826	67.0128	45.2341	62.0182	3.99497	12.6432	1.89109	1.38389	1.20653	1.36962	0.614961	4.2596	15.961	10.3607	14.5249	8.3967	3.11159	0.000135601	0.479614	1.3882	1.24721	3.43071	3.27492	0.484681	2.00587	13.8592	8.21886	1.25027	2.60451	2.82233	241.844	491.149	7.69733	0.457202	3.26586	7.88193	32.9191	259.598	126.722	171.892	9.86003	1.26467	2.9085
350	T	M	3.03179	2.47521	219.927	3.98992	4.04154	71.2521	43.3571	50.7222	4.28235	13.4051	1.77953	1.62207	1.44517	1.4729	0.78184	4.26922	17.1562	5.98642	8.88689	5.84708	2.25989	0.000135601	0.411794	1.81741	1.68755	4.83157	3.18879	0.926459	4.94962	16.8047	12.9411	3.86321	5.63656	4.76375	263.074	506.037	12.0377	1.69649	4.82027	11.069	36.9573	255.79	146.182	195.454	15.3163	2.0582	3.9324
351	T	M	1.57772	1.07774	159.049	2.06257	2.35325	51.4307	33.5697	44.5104	2.39584	10.3186	1.37278	1.3559	0.947297	1.19237	0.49476	2.74426	10.3177	5.10257	7.88892	4.9102	1.91089	0.126693	0.317344	1.47893	1.13554	4.31492	2.36627	0.442924	2.21604	10.9164	4.95733	1.86096	1.61848	2.3267	156.083	413.631	7.11627	0.815873	1.86193	6.9439	22.7464	209.442	106.851	163.94	8.70454	0.802147	2.59173
353	T	M	0.532548	0.576546	100.719	1.79113	1.62419	22.5428	24.1324	17.2738	1.08594	4.96861	1.01093	0.543085	1.05255	1.25707	0.611457	4.24655	9.09204	3.07395	4.04085	3.90851	2.90515	0.00909064	0.641306	0.889813	0.597129	2.08131	3.2932	0.194425	2.5959	21.0432	14.2844	0.451434	3.50687	2.19002	327.323	399.46	6.10246	0.457202	4.57614	8.10734	28.125	155.341	81.0537	107.512	2.93671	0.49621	1.95734
370	T	M	0.98223	0.576546	202.839	4.23511	3.1334	56.5694	44.3705	29.8748	3.27003	21.7406	2.84023	1.10449	0.557462	1.12226	0.637714	5.79546	17.0429	7.30598	5.31842	8.83573	5.2116	0.000135601	0.302551	0.955617	0.700768	2.47448	2.31663	0.194425	0.996017	8.58636	9.22077	0.451434	1.83142	1.03164	240.42	258.489	5.86001	0.457202	3.47982	5.16507	27.1176	154.285	86.7286	244.324	8.1209	0.49621	4.38182
376	T	M	0.532548	0.576546	45.9854	1.04454	0.885848	16.7507	11.6333	7.86807	0.55875	2.0132	0.55748	0.543085	0.557462	0.577068	0.488438	2.06681	4.67927	1.69805	1.96106	1.52157	1.27538	0.000135601	0.126751	0.39914	0.19788	0.858499	1.16406	0.194425	1.6318	10.0932	4.76436	0.451434	1.27086	1.01239	99.5802	151.209	2.92341	0.457202	1.3576	3.17488	17.1011	101.592	52.0711	46.9798	2.63246	0.49621	0.892512
377	T	M	2.24395	1.34539	165.105	4.66772	2.83663	63.9527	31.2536	31.6051	3.93499	9.70882	1.36638	1.47762	1.14435	1.10708	0.574635	4.81894	15.1129	4.45373	6.32157	4.29912	2.08808	0.000135601	0.126751	1.24881	1.26464	3.33836	2.26325	0.422902	3.05751	10.3383	18.8822	2.03238	3.59448	2.0536	220.327	314.282	10.7656	0.96308	3.22969	6.1642	48.9328	203.372	123.062	166.077	15.0709	1.94976	3.43958
396	T	M	0.532548	0.576546	46.144	1.34593	0.649515	11.064	7.65062	6.97078	0.55875	2.12995	0.55748	0.543085	0.557462	0.577068	0.0463912	1.92209	5.0603	1.16398	1.01608	0.857584	0.879169	0.000135601	1.10014	1.32868	0.601473	2.3369	4.13635	0.194425	5.42277	45.3585	96.3305	8.22171	11.3726	7.74067	761.131	1438.76	43.5067	0.457202	5.53696	16.6579	48.4273	434.578	169	441.27	40.5496	0.49621	5.44709
398	T	M	1.99519	1.3209	196.628	6.3226	3.32483	56.9039	52.5445	43.0474	5.61527	10.6353	1.90701	1.34637	1.35544	1.35599	0.267954	5.1436	13.8435	7.46308	14.3262	8.15688	4.08659	0.000135601	0.333656	0.752355	0.51767	2.13124	2.49348	0.194425	2.79529	13.1666	20.7559	2.67772	4.1351	2.28331	293.994	415.399	15.3578	0.457202	2.99672	8.67484	34.7397	229.392	163.433	131.565	10.4767	2.13494	2.52503
399	T	M	0.532548	0.576546	74.6695	1.38996	0.649515	21.9578	15.9959	19.3527	0.55875	4.57918	0.55748	0.543085	0.557462	0.577068	0.391325	1.76206	5.75664	2.80233	4.91974	2.75128	1.71505	0.000135601	0.126751	0.703382	0.547123	1.88825	1.94462	0.194425	1.26357	11.9247	7.94091	0.451434	1.49687	1.85326	190.098	374.685	7.73717	0.457202	2.22617	6.49883	24.1977	187.046	93.9432	137.38	6.87513	0.49621	1.93548
400	T	M	1.29198	1.4535	173.632	2.95402	3.09851	50.2866	41.9885	32.4962	2.51923	11.388	2.81564	1.4155	1.35525	1.30103	0.651338	4.71247	14.3956	3.16393	5.46904	5.46918	4.04917	0.000135601	0.372586	1.2944	1.29572	2.9524	2.75125	0.194425	2.30145	14.102	9.23392	0.451434	3.56846	2.06084	264.259	351.785	6.76607	0.457202	4.47823	7.32206	34.0337	182.827	94.1321	143.226	10.7621	0.49621	2.87798
401	T	M	1.44779	1.1694	143.954	4.68546	2.69621	48.6494	28.8486	16.8651	2.94885	10.2797	2.58297	0.543085	0.557462	0.577068	0.618648	3.19229	10.6282	2.81723	3.62581	6.47537	4.56384	0.000135601	0.126751	0.699413	0.506236	2.24648	1.96625	0.194425	2.67221	13.3971	28.9367	2.40581	6.08065	2.01348	347.806	278.313	11.9314	1.3079	6.59609	6.88644	64.9773	165.243	110.371	223.776	18.9766	2.10039	5.91365
403	T	M	1.53069	1.24737	153.913	3.10387	2.78312	55.2271	38.6926	33.2677	2.28128	7.08814	2.56709	1.11036	0.557462	1.24117	0.575017	3.76857	12.733	4.14664	4.51846	2.91422	3.1082	0.000135601	0.26924	0.895127	0.804126	2.19987	2.5403	0.194425	1.9261	12.19	5.92813	1.17775	2.1354	1.91459	169.806	288.219	6.15996	0.457202	3.06331	5.90846	27.0118	170.021	90.9269	104.857	15.2679	0.49621	2.02603
404	T	M	0.532548	0.576546	127.966	2.76296	2.05255	44.9506	36.6086	32.3733	2.20242	8.10195	2.86376	0.543085	0.557462	1.1205	0.393266	2.85882	9.36267	3.7083	3.39084	2.92562	3.81205	0.115599	0.126751	0.870758	0.616522	2.17501	2.43974	0.194425	0.550146	10.6584	5.02741	0.451434	1.41805	1.13899	153.406	248.105	5.46483	0.457202	1.97239	4.97496	26.1865	158.069	85.3945	111.199	38.1074	0.49621	2.39291
405	T	M	1.67375	0.576546	215.514	5.31528	2.4058	67.0676	39.1895	34.167	3.34919	8.64252	5.22344	1.3629	1.37906	1.42155	0.409395	7.55735	18.7644	5.10302	7.95288	6.16321	10.9653	0.0361171	0.383123	0.685303	0.19788	2.48208	2.71594	0.194425	5.7585	31.4016	42.0001	5.24141	4.29073	3.20513	481.199	732.15	22.1254	0.457202	5.13993	9.67083	58.3191	336.395	186.615	226.934	22.051	1.49257	2.71866
414	T	M	0.532548	0.576546	170.958	4.56938	2.50583	57.3114	30.4501	36.607	3.81713	19.6577	5.56552	0.543085	0.557462	0.577068	1.00445	1.79716	11.8474	3.41944	6.92019	11.6839	10.0181	0.0761764	0.126751	0.894036	0.59607	2.77796	2.26585	0.194425	1.78288	15.8523	10.4418	2.53344	0.663707	2.14899	220.537	506.209	11.5666	0.457202	2.07281	8.71092	25.4227	255.203	113.119	229.942	6.82905	0.49621	4.20988
415	T	M	1.18418	1.43548	144.019	2.80346	2.81527	38.6213	28.2559	26.0654	2.41777	8.17206	1.62625	0.543085	0.557462	0.577068	0.0121002	2.75801	9.66737	2.32084	3.85917	4.14216	2.61124	0.164057	0.233579	0.916381	0.965156	2.40589	1.91513	0.432583	1.67691	9.48067	10.8008	1.38214	3.83763	2.37705	207.096	333.051	7.62938	0.798491	3.72808	7.1446	19.571	144.393	86.4951	137.607	7.53111	1.15435	3.13054
416	T	M	0.532548	0.576546	118.228	1.9282	2.05882	40.1794	19.7902	10.9259	1.40672	4.58317	0.55748	1.27105	0.557462	0.577068	0.131475	4.84215	13.0345	2.65983	2.01858	2.62035	0.879169	0.0387663	0.70203	1.38482	0.690355	2.19936	2.9738	0.194425	2.43898	19.7606	13.3848	1.41799	3.75026	2.19971	272.839	410.115	6.81989	1.05511	4.14535	7.72747	31.98	212.735	95.6303	120.371	6.97933	1.12841	2.45046
418	T	M	1.33613	1.23547	138.156	2.4282	2.75102	47.6296	25.4583	30.091	2.53757	6.51572	2.7206	0.543085	0.557462	0.577068	0.507605	2.68916	10.2814	2.43513	4.83057	3.75518	3.91097	0.000135601	0.291113	1.06198	0.938107	3.00721	2.19087	0.424467	2.4664	12.6026	11.7018	2.8791	3.60667	3.09955	221.098	462.579	11.204	0.948527	3.86371	10.4487	27.9151	239.093	122.016	135.264	12.4203	1.85622	2.81711
419	T	M	1.55557	1.82996	207.795	3.30909	3.93682	81.2924	36.786	42.7945	3.26578	8.6953	2.15034	1.78357	1.5007	1.37069	0.148376	2.76114	13.8563	2.69311	5.03976	3.81234	2.6565	0.103435	0.37909	1.54527	1.30668	4.48073	2.45725	0.615462	2.01069	13.8232	8.72382	2.13063	2.97034	3.15938	197.249	472.396	8.53717	0.457202	3.33203	9.80412	26.5252	261.791	119.224	131.221	5.81296	1.5094	2.63693
423	T	M	1.85505	0.576546	167.737	3.38731	1.63676	57.2676	24.0102	24.7478	1.84175	5.40379	1.52008	1.03393	0.557462	0.577068	0.00395456	2.8754	11.7856	2.1812	3.52547	2.39998	2.11334	0.000135601	0.284883	1.082	0.710841	3.15291	1.86175	0.194425	2.59705	11.8916	20.0397	3.00718	2.45282	1.62505	251.659	458.604	10.224	1.17606	2.44627	5.08517	34.8132	234.368	108.094	146.387	14.2217	0.790437	1.48385
424	T	M	1.90184	0.576546	166.028	3.10708	1.74655	55.2348	24.4744	34.3982	1.63871	4.80914	1.63288	1.00428	0.94286	0.577068	0.00395456	3.36561	12.4551	3.42553	6.07963	2.44437	2.44844	0.000135601	0.374705	1.35511	0.870084	3.71558	2.05177	0.260702	3.88598	14.9398	22.2241	3.97602	3.23758	2.32861	275.085	620.668	11.7445	1.17485	2.7182	6.96868	39.6521	302.391	117.224	144.727	21.1187	0.49621	1.45
425	T	M	1.84784	0.576546	158.865	2.94265	2.00913	56.6159	25.4765	31.2517	1.92472	6.24515	1.93998	1.17533	1.18467	0.577068	0.149281	3.19429	11.992	2.59809	4.29535	2.88464	2.8066	0.00441335	0.494709	1.38506	1.05701	3.88335	2.52677	0.40601	4.37439	18.0151	21.5411	3.86267	3.81349	2.3407	289.386	624.01	14.2118	1.35473	3.44227	7.94537	40.9841	323.055	122.551	174.266	25.971	1.04207	2.1598
426	T	M	1.29936	0.576546	140.321	2.33385	1.49709	54.4936	21.3736	34.4238	1.81146	5.93766	2.00003	0.543085	1.11343	0.577068	0.0614728	2.73978	10.6824	2.57153	4.69072	3.40693	2.78184	0.0308752	0.494966	1.51293	1.03761	4.75927	2.55826	0.333372	2.8555	16.7788	16.3728	3.07269	2.34037	2.38959	255.501	667.472	10.9099	1.16644	2.44985	7.65379	35.7879	354.649	133.679	196.55	17.6252	0.49621	2.23797
427	T	M	1.29005	0.576546	137.456	2.38611	1.52159	53.1452	22.9792	24.073	1.34809	4.6913	1.44055	0.543085	0.557462	0.577068	0.00395456	2.23936	10.2589	2.59939	3.62295	2.24823	1.92778	0.000135601	0.412037	1.27087	0.886533	3.66594	2.18384	0.194425	2.78902	14.5611	15.9421	2.71316	2.35009	1.78791	271.573	526.745	15.8305	0.457202	2.89308	6.5008	38.1926	300.105	117.877	165.606	18.0546	0.976542	1.88817
431	T	M	0.908078	0.576546	106.093	2.05599	1.68174	34.2508	20.2059	15.4149	2.28396	6.32007	1.85056	0.543085	0.557462	0.577068	0.00395456	1.84859	7.58012	1.83328	1.85253	2.5839	2.40588	0.000135601	0.374175	1.16929	0.945165	2.65879	2.24128	0.373506	2.46577	13.8608	14.8541	1.94486	3.56915	2.11901	245.524	382.423	9.37451	1.04904	3.46046	6.44443	29.827	187.134	120.88	183.861	15.2891	1.4538	3.41355
432	T	M	0.532548	1.2891	205.998	3.08545	3.04349	60.9967	32.4223	31.2102	1.78884	9.87026	2.54882	1.45233	1.12487	1.33254	0.08975	3.65206	14.2421	2.35871	2.96562	3.06251	3.33559	0.000135601	0.297216	1.11314	0.996484	3.27443	2.80649	0.457065	1.05129	15.2151	7.9977	0.451434	2.37496	2.18076	220.734	446.024	6.96351	0.457202	2.66964	7.05565	21.9079	194.079	88.2473	172.133	20.0838	0.49621	2.81506
433	T	M	0.532548	0.576546	92.9931	2.05763	1.68062	30.3295	19.4392	20.4276	1.40319	5.77685	2.09173	0.543085	0.557462	0.577068	0.0049432	2.33084	7.13563	2.06396	3.24409	3.368	3.83033	0.000135601	0.291628	0.829863	0.614116	1.93642	2.3094	0.256518	1.97975	15.4485	13.4365	1.47658	3.37008	2.52615	236.009	377.918	8.16054	0.457202	3.75406	7.70947	28.872	199.424	84.831	136.69	7.98671	0.964406	2.6945
434	T	M	0.843731	1.02894	149.694	3.01695	2.50317	54.7645	27.3169	25.1763	1.64502	5.94314	1.5996	1.14022	0.557462	1.07032	0.00395456	2.58166	10.5537	2.31012	3.45557	2.54384	2.36173	0.000135601	0.344126	0.790711	0.511175	1.92442	2.00696	0.341875	1.6426	13.4842	10.0126	1.53058	2.73679	2.34236	204.205	426.776	7.87392	0.457202	2.77733	7.23593	25.5615	233.639	95.7892	118.497	5.43271	0.915508	2.14169
439	T	M	0.532548	0.576546	112.112	1.91498	1.27464	30.4789	20.9135	22.8848	0.55875	4.52139	1.10724	0.543085	0.951807	0.577068	0.281542	2.23103	8.05192	2.09092	2.85913	2.02724	1.60396	0.011446	0.585995	0.991997	0.607684	2.32946	2.46967	0.194425	2.73277	16.1844	16.5212	2.49598	3.23139	1.9825	321.416	595.197	9.77002	0.8016	3.44981	6.86372	35.6113	248.58	93.4245	154.255	10.9001	0.49621	1.74398
440	T	M	1.07261	0.576546	167.948	3.10906	2.0575	44.7559	28.1852	26.4092	1.14434	5.85662	1.56964	1.19997	1.35895	1.23505	0.259735	3.01952	11.1635	2.45223	3.15227	2.4111	1.98059	0.241325	0.84075	1.20363	0.840259	3.11937	3.3144	0.194425	2.78415	22.7303	19.7778	2.90251	4.62316	3.40942	403.585	830.162	14.6648	0.457202	5.17179	11.1822	42.3861	342.234	134.876	212.059	18.265	1.00012	2.97723
441	T	M	0.532548	0.576546	133.34	2.21171	1.63294	33.1134	24.6748	20.353	0.845864	4.7877	1.15891	0.543085	1.07066	0.910205	0.00395456	2.38862	8.96403	2.41227	2.41445	1.79825	1.45453	0.0601377	0.543639	0.902166	0.548671	2.336	2.3169	0.194425	1.58181	15.6283	11.3254	1.46286	2.59391	2.12229	309.326	572.017	8.3061	0.457202	3.51599	6.99946	29.1885	215.043	90.2317	150.148	9.59034	0.49621	1.9676
443	T	M	0.962188	1.01348	150.992	2.81891	2.40723	46.4425	22.0173	12.917	2.53537	9.62243	2.04002	1.25021	1.03463	1.0064	0.91621	4.19185	14.2239	2.27803	1.01608	2.40638	2.66469	0.000135601	0.455193	0.84486	0.561647	2.03586	2.7536	0.194425	2.48541	19.8013	14.2331	1.23971	3.43778	1.53809	247.88	311.105	6.81992	0.457202	3.3159	5.6261	25.9687	165.42	120.28	210.914	15.6271	1.56894	4.21561
444	T	M	1.48419	1.06845	142.996	4.12695	2.08386	37.1904	24.5681	19.7743	3.37346	9.65211	1.6903	0.947201	0.557462	0.577068	0.401365	3.53282	11.685	3.0069	2.89865	3.38654	2.92549	0.000135601	0.314655	0.559057	0.399172	1.26853	1.55908	0.194425	2.97821	15.1261	17.72	2.0614	3.70891	1.78456	239.639	302.249	10.3478	1.09303	3.20225	5.01598	25.8333	135.821	135.03	210.546	22.5247	1.57601	3.79395
446	T	M	2.12729	1.42921	148.352	2.9142	2.91587	51.4718	28.9753	30.1349	2.40733	4.58576	1.21798	0.543085	0.557462	0.577068	0.0318083	3.63858	12.3513	4.1008	5.98401	2.4747	1.82331	0.000135601	0.319001	1.27968	1.06567	3.3095	2.0002	0.38614	2.85685	10.7926	11.8116	3.92525	3.77545	3.83294	206.744	453.044	11.1275	1.18676	3.99059	10.0319	29.1929	254.154	146.437	125.087	14.449	1.93467	2.49725
447	T	M	1.7455	1.23541	144.592	3.06171	2.8649	59.9822	29.3998	37.4654	2.56499	4.7311	1.58905	0.543085	0.557462	0.577068	0.202315	3.37924	12.0642	4.47208	7.45364	2.83096	2.43762	0.0102352	0.221816	1.25652	1.00869	3.55735	2.01692	0.385415	2.43407	9.91936	10.4408	3.65372	3.11155	3.80257	183.82	503.938	12.2695	1.32713	3.40541	10.1296	29.4495	311.079	142.091	119.776	15.5235	1.73852	2.28277
448	T	M	0.532548	0.576546	122.254	1.76991	1.78704	34.7091	31.7936	30.1055	1.49204	6.90995	1.72356	1.18738	1.57743	1.53703	0.0857731	3.51826	9.0944	3.94312	5.69131	4.41711	2.96183	0.000135601	0.223395	0.444576	0.390246	1.29712	1.42872	0.194425	1.41749	13.3089	6.0231	0.896506	1.45864	1.30257	178.557	305.267	6.77951	0.457202	1.82165	4.53905	17.2924	134.301	81.8793	96.2193	5.67265	0.49621	1.49682
453	T	M	2.15007	1.168	213.723	5.28345	2.62439	71.4129	45.5485	32.6948	4.13231	10.5476	2.75668	1.47047	1.46601	1.50008	0.280836	5.35435	17.4828	4.7984	6.46481	5.52007	4.60873	0.000135601	0.393072	1.45209	0.768743	3.2723	3.14992	0.282111	2.21386	13.8214	12.2313	1.7361	2.43253	1.35451	237.125	320.964	10.6799	0.457202	2.27582	4.84994	35.5832	209.015	128.39	141.89	12.975	1.26108	2.10225
454	T	M	1.5934	1.07086	167.315	4.33254	2.39438	59.1698	40.7816	29.9549	3.63837	9.49941	1.99789	1.16026	1.05618	1.16	0.446701	3.8206	13.3693	4.13313	6.20348	4.81203	3.43532	0.121058	0.408569	1.39773	0.812326	2.92809	3.03569	0.261119	2.03249	12.4175	10.3576	1.89434	2.48319	1.64851	222.203	325.649	11.4947	0.571503	2.24556	5.23462	34.0792	199.298	126.395	134.828	13.3494	1.34313	1.99745
463	T	M	0.532548	0.576546	87.1722	1.86284	1.18413	23.4663	24.2398	20.0584	3.01925	14.2394	1.8065	0.543085	0.557462	0.577068	0.00395456	3.09159	7.62111	4.11635	3.90505	6.70999	3.72914	0.000135601	0.126751	0.646411	0.4049	1.61689	1.52486	0.194425	0.687683	5.95693	8.20811	0.451434	1.45943	0.508044	163.125	192.665	6.19442	0.457202	1.90202	2.90921	14.4888	89.4244	64.2983	176.012	8.03547	0.49621	2.65822
464	T	M	0.727346	0.576546	119.49	2.48064	1.81139	31.4791	27.5322	20.3829	2.61125	12.7767	1.92303	0.543085	0.74571	0.871652	0.00395456	3.75782	8.44643	4.75373	4.96509	8.96734	5.41085	0.000135601	0.126751	0.786605	0.607875	2.15905	2.04555	0.194425	0.971881	6.74667	10.5648	1.01622	1.96819	0.647778	199.023	219.847	7.54602	0.816364	2.86234	3.92185	19.637	112.5	77.0105	201.457	12.8936	0.49621	3.27196
465	T	M	1.22584	0.829113	165.435	3.06415	2.57364	49.4821	41.0733	38.0921	3.70171	18.7136	2.44174	0.8117	0.986807	0.85616	0.0654421	4.38022	12.6231	6.9273	7.69197	9.22421	5.30277	0.0128705	0.240492	1.56844	1.17868	3.88882	3.00535	0.194425	1.42014	10.1268	8.06058	1.08186	2.26074	1.02308	229.894	327.745	8.48104	0.900548	3.37917	5.93694	26.6896	166.072	116.541	295.665	16.713	0.96843	5.49411
466	T	M	1.52415	0.576546	110.165	2.21054	1.68493	35.0446	27.748	26.3339	2.42359	12.2744	1.52129	0.733075	0.557462	0.721335	0.00395456	3.16104	9.07905	5.1077	5.96045	6.99031	3.78737	0.000135601	0.290645	1.1057	0.891809	3.24709	2.83618	0.383052	2.6993	9.62585	9.05751	2.16456	1.55939	0.773542	184.385	251.707	6.82281	1.49022	2.10933	4.28215	22.7509	136.696	88.2909	236.548	12.6227	0.702396	4.06233
468	T	M	1.40531	1.17571	131.975	3.14147	2.55885	38.6021	24.8877	26.8301	2.56432	8.71729	2.21901	0.739075	0.809563	0.577068	0.167038	3.45028	9.51629	2.89632	4.85222	4.87326	3.72645	0.0494238	0.126751	1.10217	1.10852	2.84381	2.31764	0.427257	3.76205	15.1242	22.5973	3.23504	5.23398	3.12325	276.298	398.886	14.5296	1.2456	4.27871	8.55497	27.8254	182.027	119.227	215.684	17.4414	1.82922	4.68213
469	T	M	1.15804	1.35424	137.557	2.92201	2.80091	38.6796	25.4322	19.0934	1.9444	10.2448	2.10579	1.33205	1.12154	0.948074	0.0324975	2.89164	9.48825	2.19461	2.76423	4.7083	3.62579	0.000135601	0.126751	0.647533	0.62532	1.83522	1.81289	0.194425	1.37221	11.6204	10.6231	1.37475	3.60805	2.09812	223.37	289.432	6.43526	0.818874	3.88914	6.50661	21.2769	138.313	82.7172	223.857	12.2172	1.44066	5.62384
479	T	M	1.19776	0.576546	141.433	3.80084	2.02296	56.1756	35.7024	25.1121	2.97517	11.3068	3.22612	0.78197	1.17916	1.01176	0.0222021	4.28921	12.2202	4.14953	6.02615	7.85062	6.20435	0.000135601	0.519837	1.00284	0.477031	2.74378	2.99361	0.194425	3.28051	17.8533	22.5088	1.82575	3.28765	1.26969	314.171	360.293	9.26128	0.831901	3.95049	5.45281	55.2403	236.183	114.619	229.214	10.9274	1.13561	3.49439
480	T	M	0.668315	0.576546	74.5512	2.45884	0.649515	20.8327	17.5208	8.20613	1.54887	4.41431	1.14232	0.543085	0.557462	0.577068	0.0227624	2.17529	5.8588	2.47789	2.56148	3.81608	3.65514	0.000135601	0.379313	0.928718	0.326935	2.62599	3.24734	0.194425	3.32632	14.9436	45.7486	1.87272	3.3734	0.633372	416.57	303.848	13.547	0.723597	2.89934	2.89056	70.7807	179.496	117.555	177.345	20.9968	0.49621	1.43841
492	T	M	1.31237	0.810988	63.626	1.84465	1.26107	16.1636	12.6854	16.5442	1.8548	3.31405	0.736214	0.543085	0.557462	0.577068	0.054614	2.4584	5.38397	2.78357	3.66668	1.82754	1.2408	0.0848502	0.126751	0.202309	0.19788	1.03832	0.866886	0.194425	2.39516	7.55455	8.70413	2.17544	2.38792	2.1679	115.743	243.031	8.53446	0.457202	1.8729	5.25019	11.5831	102.594	94.4366	92.0161	13.3729	1.61773	2.01369
493	T	M	1.55647	1.35264	102.736	2.44611	2.27478	30.1331	24.3064	22.8853	2.08345	4.46658	1.29668	0.804736	0.814196	0.577068	0.167367	2.97148	7.55323	3.01362	3.66406	2.11901	1.68243	0.000135601	0.126751	0.405826	0.463238	1.75106	1.00644	0.194425	2.07582	9.50897	7.10568	1.35123	3.1312	2.1151	146.76	243.71	6.58095	0.457202	2.30851	6.14267	17.401	129.968	92.0984	88.798	11.2325	1.51726	2.22668
494	T	M	1.66541	0.899029	67.727	1.6171	1.45038	20.4143	13.7338	23.8459	1.07074	2.7261	0.731675	0.543085	0.557462	0.577068	0.0529411	2.31216	5.06743	2.62625	4.97388	1.65362	1.09896	0.000135601	0.126751	0.252886	0.24735	1.04416	0.601335	0.194425	2.3553	6.67631	5.38243	2.69421	1.74254	2.25696	75.7553	236.346	6.94306	0.457202	1.11612	5.56945	11.5444	116.406	67.3462	65.3021	9.66229	0.955907	1.5026
496	T	M	1.01297	0.781569	73.7197	2.11084	1.39994	14.7052	19.9673	27.4054	2.60546	5.33058	1.7238	0.543085	0.557462	0.577068	0.198092	4.70803	6.99904	3.58185	6.94749	4.17486	2.61061	0.032902	0.126751	0.455918	0.19788	1.17992	1.4329	0.194425	2.29135	7.826	9.9162	1.78872	2.76086	2.41276	151.149	283.292	6.38534	0.457202	2.54271	5.90676	10.4796	96.3646	79.645	94.9166	11.2065	1.2213	2.04237
497	T	M	1.56512	0.971136	78.7706	2.07329	1.69448	22.139	19.0652	24.8216	2.51655	3.90327	0.987344	0.543085	0.557462	0.577068	0.00395456	3.793	7.00623	4.11579	7.07525	3.72764	2.03019	0.0111219	0.126751	0.43579	0.19788	1.21521	1.44201	0.194425	3.66676	11.6295	11.2186	2.81423	3.0736	3.24183	135.216	332.467	8.65108	0.457202	1.79194	7.43374	16.1915	150.263	132.798	98.9442	10.3128	2.33754	2.28928
498	T	M	0.925913	0.576546	43.1138	2.10762	0.811893	8.45451	9.32452	5.48522	0.55875	1.63842	0.55748	0.543085	0.557462	0.577068	0.00395456	1.60552	3.59596	1.65014	1.47342	1.07198	0.879169	0.000135601	0.707274	0.732723	0.19788	1.43521	2.70865	0.194425	6.70928	22.4354	36.0329	5.66782	9.48703	4.75767	397.346	469.843	20.521	0.902975	5.0774	10.2053	32.2804	184.268	134.24	143.607	15.2883	1.92356	3.00458
504	T	M	1.32394	0.917931	115.444	2.87222	1.87526	32.3972	23.0512	16.4797	2.18301	6.14947	1.21164	0.787119	0.557462	0.816297	0.0563047	3.51763	8.82017	3.01196	3.78106	4.0665	3.29564	0.0678696	0.40031	1.00075	0.688014	2.34042	3.08006	0.194425	4.19633	17.7024	16.3361	2.97553	4.11405	2.81389	267.275	431.792	12.5556	0.720294	2.86305	7.61391	32.492	200.918	147.693	172.838	20.8324	1.7485	3.16334
508	T	M	0.532548	0.576546	128.227	2.22733	1.74734	33.8209	20.7361	16.2628	1.6091	8.67542	1.88162	0.998527	1.02632	1.12169	0.351206	4.4082	10.8361	2.44243	2.76736	4.63535	4.19618	0.000135601	0.501221	0.97349	0.618962	2.29545	3.15006	0.194425	1.39753	16.7788	13.2717	1.19726	2.58567	1.8086	280.825	429.628	6.40606	0.457202	3.15987	6.64241	23.1116	167.451	104.983	278.15	14.0311	0.49621	4.41498
509	T	M	0.905042	0.576546	68.5011	1.99431	1.05443	20.2127	14.09	8.46364	1.20544	3.10183	0.55748	0.543085	0.557462	0.577068	0.251701	3.36801	6.61627	2.54551	2.38893	2.54653	2.0788	0.0151871	0.225683	0.472022	0.19788	1.03422	1.64425	0.194425	3.32172	11.1469	22.2667	1.98034	3.72486	1.51873	236.153	266.474	8.25858	0.457202	2.96999	4.60233	33.9463	147.027	82.6696	108.948	7.85596	0.904044	2.0551
510	T	M	0.532548	0.576546	53.7212	1.46958	0.934628	16.3745	11.3572	7.24889	0.865481	2.64706	0.55748	0.543085	0.557462	0.577068	0.257256	2.03487	4.67362	1.82635	1.70008	1.64086	1.35015	0.000135601	0.159751	0.44611	0.326054	1.06491	1.48876	0.194425	2.05198	10.3358	12.1226	1.33525	2.67254	1.27855	169.052	235.112	5.17998	0.457202	2.36707	4.65149	20.8772	133.162	73.7676	114.632	6.61703	0.763012	2.07762
511	T	M	0.691184	0.576546	51.5273	1.4944	0.862628	16.7946	11.0886	8.71376	0.821014	2.2455	0.55748	0.543085	0.557462	0.577068	0.237187	2.02977	4.89329	2.03498	2.16131	1.72642	1.2864	0.000135601	0.20145	0.478149	0.303937	1.00938	1.77048	0.194425	3.05621	12.8121	13.7141	2.57393	2.40558	1.83007	164.727	301.005	7.22346	0.457202	2.38457	5.25472	25.4079	154.974	89.4344	105.275	6.73162	1.06915	1.80559
522	T	M	0.532548	0.576546	90.1784	1.45419	1.30486	22.2239	18.5345	17.235	1.81874	7.6909	2.03175	1.11315	0.760972	0.912508	0.319372	3.37824	7.56702	2.42586	3.22213	4.31507	3.55615	0.158998	0.126751	0.656233	0.425263	1.64012	2.13063	0.194425	1.00651	10.7694	6.0914	0.451434	1.69826	1.1178	199.854	289.827	4.88493	0.457202	2.52009	4.31221	14.5096	106.807	85.4968	174.437	8.37918	0.634939	2.75996
526	T	M	1.36733	0.874594	95.6088	2.36694	1.92891	43.182	23.3972	17.5261	1.71121	3.03451	0.880908	1.1302	0.902928	0.923736	0.0636491	1.98432	6.87	2.05263	3.5105	1.81497	1.45367	0.000135601	0.388253	0.734113	0.715876	2.02988	1.64339	0.194425	6.61694	23.3456	17.9998	3.31929	4.77952	2.83056	252.317	460.044	10.7842	0.457202	4.45911	10.2648	53.4775	322.003	139.009	104.297	4.83038	1.79123	2.1969
535	T	M	0.532548	0.576546	114.389	2.24935	1.90121	28.9954	23.352	23.4467	1.46759	10.4235	3.16426	0.543085	0.557462	0.729342	0.276712	2.66619	7.88263	3.00329	3.45771	4.27131	4.26631	0.000135601	0.126751	0.592317	0.450838	1.9303	1.72059	0.194425	0.905508	8.2297	7.74071	0.652774	1.93479	1.1976	188.166	284.716	5.6181	0.457202	2.7366	5.3555	17.8604	119.641	63.8509	212.233	12.7107	0.49621	4.45748
536	T	M	1.3688	1.19333	137.682	3.41893	2.74829	41.9376	29.9743	24.8514	4.0647	12.0668	3.82106	0.543085	0.858661	0.577068	0.325343	3.88647	10.7364	3.36555	4.44398	6.97867	5.93182	0.0298122	0.376607	1.32938	0.931729	2.66425	3.2191	0.194425	3.19094	10.4481	18.4334	2.51896	4.38999	2.20559	266.398	304.359	12.461	1.47146	4.91726	6.84687	31.8711	159.816	134.323	228.984	18.4364	2.0727	5.5838
537	T	M	1.60766	1.23509	139.443	3.27578	3.01133	54.5705	30.4391	22.0071	4.0951	9.38962	2.93023	0.711124	0.838481	0.748447	0.145569	5.32088	12.7775	4.60513	6.09818	7.69744	7.68063	0.0355411	0.428171	1.54665	1.14304	3.49744	3.00188	0.194425	6.1232	15.1017	26.221	2.8179	6.12909	2.58351	280.334	356.039	13.6946	1.5177	5.87964	8.68567	53.3497	221.399	157.006	219.058	32.6329	2.86886	5.43382
539	T	M	1.29225	1.01541	102.969	2.59468	2.31409	44.1327	26.4567	20.3864	3.24317	6.74609	1.74638	0.543085	0.557462	0.577068	0.074152	4.04466	9.18445	3.93637	5.18321	5.62975	5.07149	0.0365095	0.236705	1.14433	0.959756	3.07926	2.08307	0.433178	4.30306	13.4448	17.3305	2.28081	4.7222	2.23436	221.637	320.214	10.209	1.01446	3.63704	7.78067	45.8615	225.149	147.944	169.902	22.3767	2.66191	4.31165
540	T	M	2.27263	1.49943	163.996	3.75555	3.22013	50.4045	32.1126	30.6522	2.47581	7.41024	2.88019	0.543085	0.557462	0.577068	0.0446757	4.53869	11.6833	4.93185	6.0129	4.37012	4.95572	0.000135601	0.196875	1.25636	0.898783	3.02842	2.47785	0.430729	5.93921	15.5766	18.8756	3.87266	5.5643	3.51303	254.139	470.56	12.2671	1.04043	4.80456	10.3155	37.0885	233.055	129.577	177.501	47.4686	1.78016	4.03952
541	T	M	1.91673	1.04886	155.55	3.09219	2.05791	57.8647	26.6665	23.8229	3.07879	10.1022	1.9492	0.738916	0.81047	0.764707	0.093157	2.41065	10.0106	2.47146	3.33987	4.02821	2.90527	0.000135601	0.288252	1.52068	1.00491	3.45021	2.8564	0.333263	3.60815	16.1889	16.297	2.94454	3.61169	2.17064	287.779	381.948	11.9854	1.02362	3.52871	6.13782	48.3083	258.018	137.157	200.205	17.6937	1.46921	3.27926
542	T	M	3.25051	2.16498	238.189	4.9782	3.98351	76.5837	37.763	50.3676	5.40021	12.6079	1.92769	1.49521	1.24327	1.23788	0.00395456	5.24809	16.1233	3.71661	7.45472	4.85533	2.57216	0.121852	0.126751	1.14872	1.2553	3.82105	2.1104	0.481441	2.40179	9.8156	11.1852	2.80603	2.80779	2.51668	163.403	365.957	12.6676	0.905679	2.39857	7.14772	24.6507	197.825	130.598	157.095	21.1133	2.03195	2.98379
543	T	M	2.5044	1.91093	203.343	4.47051	4.05932	72.2511	40.366	46.3127	4.58602	11.8963	2.3415	1.56925	1.37092	1.21097	0.0930333	4.47465	14.227	4.08245	5.76034	4.56578	2.37038	0.000135601	0.440004	1.81947	1.91761	4.8177	3.21088	0.784526	3.52343	15.6374	12.479	2.33077	4.08856	2.98106	234.05	419.619	9.78891	0.695675	3.97837	9.99866	37.5704	253.551	148.781	186.245	16.3261	2.47477	4.45184
545	T	M	1.27821	1.21976	161.791	3.60572	3.06499	56.496	33.4974	39.0343	3.82332	10.066	1.54243	1.40924	1.27214	1.14968	0.00395456	3.41328	11.624	3.32293	4.79396	4.02729	1.82774	0.0899613	0.455999	1.72142	1.76748	4.85109	3.0541	0.787277	1.91697	14.017	10.786	1.37074	3.52245	2.10457	220.386	429.925	7.16566	0.457202	3.68463	9.17122	32.4279	250.258	134.849	167.445	11.0623	2.37182	3.80077
546	T	M	2.34131	1.71263	182.988	4.46738	3.20324	56.3147	34.3964	39.3519	3.86406	9.69454	1.4566	1.3739	1.27664	1.03085	0.0461382	4.70653	13.7307	5.65544	7.50359	5.02209	2.23768	0.02624	0.253126	1.53105	1.70427	4.74787	2.78779	0.682189	4.04269	14.3356	18.2767	2.69344	4.86147	3.27181	258.027	504.638	12.3665	1.11816	3.2884	10.2572	40.5861	271.82	168.175	206.228	17.2821	2.88758	4.66624
553	T	M	1.24832	1.04574	151.724	6.07481	1.41179	22.0257	25.938	16.3305	1.5887	6.93736	1.38964	0.543085	0.557462	0.577068	0.00395456	2.23855	8.82644	2.06433	1.88375	2.00494	2.11312	0.000135601	1.1818	1.73706	0.516231	2.40502	5.45068	0.194425	4.84112	27.6991	50.7268	6.57785	9.17894	6.28392	740.833	1013.92	35.8311	1.46983	6.01046	12.7179	39.2006	263.295	224.462	423.546	29.981	1.79346	4.70144
[truncated: 142 more columns]

## Sheet: SFigure 2d
SFigure 2d
Sample No.	State	Gender	AcylCarnitine 10:0	AcylCarnitine 10:1	AcylCarnitine 12:0	AcylCarnitine 12:1	AcylCarnitine 13:0	AcylCarnitine 14:0	AcylCarnitine 14:1	AcylCarnitine 14:2	AcylCarnitine 15:0	AcylCarnitine 16:0	AcylCarnitine 16:1	AcylCarnitine 17:0	AcylCarnitine 18:0	AcylCarnitine 18:1	AcylCarnitine 18:2	CE 16:0	CE 16:1	CE 18:0	CE 18:1	CE 18:2	CE 20:1	CE 20:2	CE 20:3	CE 22:4	CE 22:5 (a\b)	CE 22:6	Cer d16:1/20:0	Cer d16:1/24:0	Cer d17:1/23:0	Cer d17:1/24:1	Cer d18:0/22:0	Cer d18:0/24:0	Cer d18:0/24:1	Cer d18:1/18:0	Cer d18:1/20:0	Cer d18:1/22:0	Cer d18:1/23:0	Cer d18:1/24:0	Cer d18:1/24:1	Cer d18:2/18:0	Cer d18:2/20:0	Cer d18:2/22:0	Cer d18:2/23:0	Cer d18:2/24:1	Cer d19:1/23:0	Cer d19:1/24:1	Cer m18:1/22:0
38	N	M	0.00115136	0.000866	0.0355446	0.0258673	0.0138596	0.0183132	0.0358072	0.0112787	0.00330928	0.121655	0.0135445	0.00342214	0.0412133	0.123023	0.0326051	1187.78	507.158	238.255	14737.8	106275	30.7121	154.13	6715.68	156.245	863.19	7960.51	0.053191	0.365207	0.103288	0.189379	0.127673	0.152068	0.15164	0.253309	0.472934	3.30527	2.43289	7.79163	4.77314	0.0358602	0.0428806	0.671584	0.376716	0.741751	0.188095	0.381473	0.161757
39	N	M	0.0152644	0.00422991	0.103909	0.0224369	0.0288737	0.054437	0.0882763	0.0220691	0.0156323	0.142346	0.0437703	0.026299	0.0459772	0.19053	0.0627129	1142.93	299.071	110.732	4104.54	26047.5	2.36607	31.3504	828.834	9.46427	136.167	985.704	0.321112	2.67355	0.313976	0.963335	0.90841	0.681308	0.00820853	0.906248	1.40813	9.48349	5.94413	24.6804	13.2536	0.023786	0.128445	0.530429	1.28207	0.235482	0.459071	1.5675	1.82888
40	N	M	0.00271223	0.00106402	0.0441206	0.0199686	0.0177424	0.0143314	0.0282666	0.0123694	0.00220836	0.0557026	0.00729233	0.0020237	0.0196226	0.0645862	0.0253848	642.592	185.73	95.9018	9524.82	89956.2	15.6574	98.6767	2225.16	87.341	732.065	7670.42	0.0255957	0.512352	0.0545082	0.160051	0.139346	0.179877	0.124849	0.0856424	0.207999	1.75137	2.42536	6.56693	2.65504	0.00713426	0.0182737	0.355826	0.27445	0.419409	0.162847	0.341328	0.071188
41	N	M	0.00329314	0.00205159	0.030895	0.0354188	0.0145127	0.0108961	0.0299494	0.022532	0.00221259	0.0626639	0.0121145	0.00246496	0.0244168	0.103281	0.0445404	530.811	164.971	77.2559	8845.8	90679.6	15.018	89.1984	2834.79	113.606	741.715	5388.15	0.0135771	0.222672	0.0569401	0.105939	0.046474	0.0921267	0.063191	0.0855382	0.210934	1.50591	1.59025	4.40773	2.38962	0.0147532	0.0229158	0.337786	0.2415	0.475956	0.0667911	0.12018	0.0996769
43	N	M	0.00086	0.000552	0.0268234	0.0144393	0.0127351	0.0163566	0.0203292	0.00753637	0.00344636	0.0816074	0.0136327	0.00347081	0.0273855	0.119797	0.0465687	552.745	393.898	120.535	11774.7	100745	25.48	158.085	3313.75	129.988	423.182	4891.44	0.0352186	0.64128	0.102876	0.202456	0.0880959	0.117096	0.0877239	0.130125	0.352845	2.29214	2.48753	7.48043	4.78601	0.0151348	0.0390771	0.536451	0.443989	0.812052	0.153624	0.433635	0.0913406
44	N	M	0.0108197	0.00297439	0.113088	0.0757006	0.0149531	0.0250956	0.0784538	0.0371447	0.00360633	0.105386	0.025892	0.00329826	0.0318681	0.164703	0.0434526	737.156	516.007	82.3042	9675.59	102213	16.4085	99.2808	3446.76	130.253	507.847	7620.54	0.0323884	0.423688	0.0852279	0.167894	0.0792876	0.131552	0.105392	0.111929	0.259339	1.77441	2.06115	5.71336	3.30727	0.0140353	0.026856	0.420927	0.300584	0.735027	0.140651	0.418763	0.167036
45	N	M	0.00408458	0.00121554	0.0802594	0.055493	0.0270592	0.0340313	0.0581592	0.0251437	0.00556828	0.139502	0.0255163	0.00784108	0.0524234	0.21948	0.0616498	970.86	673.229	164.545	14102.2	121975	17.4929	110.424	3730.04	139.753	800.889	9237.91	0.0606559	1.25693	0.147946	0.226546	0.0990912	0.20182	0.166647	0.167267	0.299711	2.77244	3.61188	8.73405	4.59579	0.0236037	0.0443775	0.683744	0.684821	0.922211	0.323778	0.578974	0.303755
47	N	M	0.00439675	0.00190829	0.0737653	0.0445858	0.0252638	0.0232613	0.0463624	0.0200838	0.00455549	0.10744	0.0165979	0.00516825	0.0420578	0.140198	0.0351026	831.209	458.631	144.1	16768.4	113095	22.8028	107.227	4495.77	157.697	903	8631.91	0.0392617	0.725685	0.147582	0.199699	0.0725506	0.151487	0.0957358	0.147492	0.226364	1.94599	2.74686	8.85386	3.64113	0.0285172	0.0384197	0.445834	0.401228	0.646331	0.200328	0.423256	0.0812101
48	N	M	0.0061207	0.0025146	0.0951658	0.0497725	0.0175746	0.02835	0.0593963	0.049443	0.00417189	0.122853	0.0176885	0.00445029	0.039522	0.149887	0.0692254	840.142	459.072	83.727	9867.19	109026	7.95865	93.5646	3811.25	191.351	467.826	7233.08	0.0411084	0.693804	0.14217	0.199178	0.0724597	0.118993	0.0872156	0.145465	0.296445	2.76147	3.10535	4.66504	3.63229	0.020826	0.0449928	0.819779	0.568576	0.693793	0.148319	0.252562	0.133937
50	N	M	0.000796	0.00125271	0.0277028	0.036014	0.0195811	0.0179013	0.0299714	0.0149396	0.00417096	0.110839	0.0174084	0.00514271	0.0443102	0.242934	0.0818444	931.526	411.015	153.662	16134.8	167443	30.3978	170.014	7291.45	156.463	979.37	11499.8	0.0492942	0.583945	0.144686	0.306333	0.128502	0.168632	0.136042	0.210857	0.463006	3.91277	3.49764	8.00902	5.24945	0.0256907	0.0510714	0.706161	0.488064	1.07565	0.213076	0.521412	0.197513
111	N	M	0.00486693	0.0016923	0.0882228	0.0867389	0.00669555	0.0185346	0.109982	0.0361901	0.00159201	0.0949309	0.0276667	0.00233161	0.0328517	0.268022	0.0539177	849.42	668.09	200.475	15407.4	141487	33.3667	151.152	5361.24	223.488	822.645	9878.6	0.0672848	0.750798	0.119846	0.1908	0.414689	0.474988	0.280531	0.166794	0.380892	2.80631	3.09624	9.25049	4.79374	0.0200391	0.050675	0.449377	0.342574	0.474068	0.236308	0.354851	0.343036
112	N	M	0.00616445	0.00185709	0.0755902	0.0424293	0.0377444	0.0282808	0.0444517	0.0199158	0.00521929	0.174395	0.0231425	0.00579627	0.0672388	0.198179	0.0630064	849.065	563.131	135.359	15572.5	142076	28.6049	143.227	2650.72	157.63	890.548	9687.15	0.0346499	0.589659	0.131181	0.183864	0.141499	0.253137	0.157197	0.190126	0.36791	3.20516	3.02326	11.0973	4.34731	0.0231129	0.0343251	0.61033	0.367092	0.936133	0.135378	0.366624	0.14081
113	N	M	0.00332356	0.000433	0.0354862	0.0295022	0.00730949	0.0154655	0.0197026	0.0132083	0.002247	0.105812	0.0115422	0.00338761	0.0356725	0.130812	0.0603612	1160.93	499.764	234.123	18937.8	191841	39.3808	221.408	7453.82	326.534	1351.95	11829.1	0.0385978	0.682536	0.125077	0.222608	0.141181	0.185218	0.118651	0.141655	0.380878	3.3264	2.72872	11.2709	4.35812	0.0246055	0.0525535	0.780836	0.587188	1.095	0.201735	0.347172	0.112453
114	N	M	0.0107335	0.00225061	0.122065	0.0553689	0.0110004	0.0506436	0.146534	0.0590287	0.00459146	0.145563	0.0505068	0.00588257	0.0485261	0.208466	0.0697592	918.428	264.269	147.43	14562	126840	34.7283	123.424	5047.17	249.411	877.71	12289.2	0.0376509	0.638578	0.0861187	0.159897	0.0939455	0.118326	0.116888	0.101862	0.264473	2.75303	2.15223	8.84291	3.10469	0.0157553	0.0353542	0.398012	0.282179	0.53104	0.107467	0.239602	0.156517
116	N	M	0.0144983	0.00395568	0.314319	0.177431	0.0540719	0.0678532	0.382274	0.118302	0.00542464	0.239003	0.074711	0.00338839	0.0476944	0.349812	0.0909345	1219.43	1486.78	185.586	19582.2	151062	42.7479	185.694	10366.7	346.467	1611.11	10640.2	0.0401351	0.916942	0.0607849	0.175761	0.137254	0.218822	0.227309	0.156786	0.355406	2.61572	2.22025	10.3745	5.41159	0.0195567	0.0408599	0.426397	0.210906	0.775839	0.074294	0.337941	0.343989
117	N	M	0.0103753	0.00358965	0.155118	0.102313	0.0437934	0.0326237	0.132103	0.0588633	0.00338371	0.118255	0.0306229	0.0031651	0.0299924	0.197938	0.0537014	791.66	462.069	94.8764	12334.8	130151	20.1093	106.999	4721.54	190.629	723.547	10120.1	0.0350406	0.401334	0.0672802	0.145356	0.092735	0.159174	0.107146	0.106573	0.252281	2.01397	1.85437	5.94934	3.70098	0.0163183	0.0369117	0.413445	0.242846	0.482903	0.107877	0.302324	0.0821069
118	N	M	0.00323993	0.000847	0.0443943	0.0308701	0.00889376	0.0187269	0.0306545	0.0159064	0.00274843	0.097825	0.015357	0.00240993	0.0348449	0.109071	0.0430776	803.679	1036.79	138.373	13160.6	109943	18.9718	124.019	4480.43	167.658	732.223	9365.78	0.0369217	0.609449	0.0779612	0.11575	0.119392	0.230708	0.122217	0.114057	0.242091	2.28557	2.22329	7.82483	3.20851	0.0161679	0.031179	0.444328	0.293694	0.617451	0.0678115	0.114621	0.18095
119	N	M	0.00713651	0.00182253	0.0691821	0.0398562	0.0446317	0.0252742	0.0390466	0.0202981	0.00492002	0.0987672	0.0169287	0.00386102	0.0274111	0.101276	0.0351531	896.389	902.414	176.321	14784.9	112585	72.7879	149.148	7570.26	156.683	1348.39	15403	0.0607934	0.567823	0.125381	0.303022	0.076499	0.120544	0.119953	0.151505	0.310393	2.34025	2.09144	3.62244	4.45538	0.026162	0.0440845	0.587418	0.574095	1.10063	0.161417	0.457733	0.145738
120	N	M	0.00458005	0.00155517	0.108594	0.0498783	0.00892836	0.0343415	0.0665957	0.0220491	0.00338525	0.107971	0.0201362	0.00490165	0.0433095	0.145814	0.0305739	706.965	566.057	199.4	15398.7	122471	32.6326	171.48	4482.77	174.266	741.924	5963.96	0.0623416	0.289948	0.0991952	0.1914	0.101418	0.153057	0.13992	0.212034	0.433556	2.40334	2.48882	7.82294	4.63683	0.032776	0.0593643	0.349727	0.315773	0.726404	0.206157	0.364277	0.0590709
162	N	M	0.00851907	0.00309108	0.117319	0.0583027	0.0131033	0.0360961	0.0793687	0.0599235	0.00510164	0.178746	0.0229498	0.00529779	0.0636199	0.228628	0.134494	763.399	293.429	123.554	11356.8	118951	20.1164	119.582	5147.41	192.639	1153.72	10278.9	0.0433143	0.545345	0.116869	0.205184	0.102138	0.199843	0.10784	0.134793	0.385684	2.78033	2.98823	9.79912	3.54785	0.0143815	0.0415755	0.681184	0.739612	0.834896	0.20202	0.321805	0.0927268
163	N	M	0.00275889	0.000948	0.0494392	0.0290917	0.00868863	0.0189262	0.0426199	0.0149199	0.00355178	0.0914409	0.0110341	0.00391757	0.0283082	0.0936327	0.0335439	899.965	452.678	121.666	11993.6	127710	22.9841	143.353	4635.58	181.896	832.667	5563.67	0.0234436	0.392814	0.0662007	0.148259	0.0670272	0.131618	0.085011	0.129526	0.273253	2.18616	2.24549	8.26876	3.24161	0.00940822	0.0215383	0.385145	0.394601	0.681593	0.114899	0.195703	0.10018
164	N	M	0.0110182	0.00254677	0.121717	0.131495	0.0137638	0.0278968	0.103822	0.0640244	0.00230765	0.127325	0.0318195	0.00406817	0.0443939	0.198199	0.0511513	710.955	364.123	115.554	12542.1	94530.7	25.4179	124.108	2703.8	161.727	1090.85	12827.2	0.0199764	0.178799	0.0478975	0.11295	0.0891935	0.118885	0.143101	0.217232	0.33175	1.9399	1.8948	4.68592	4.0485	0.0316222	0.0324782	0.417515	0.363312	0.916466	0.0746492	0.268276	0.132598
165	N	M	0.004202	0.000631	0.0534349	0.0336134	0.0140978	0.0245438	0.0257075	0.0153281	0.00323395	0.101138	0.0152436	0.00408751	0.0361083	0.126035	0.0574942	746.047	384.006	93.6652	13402.9	120213	17.7302	128.058	4030.21	204.728	1191.07	10620.7	0.0512684	0.484315	0.11755	0.166616	0.0990854	0.159643	0.0846476	0.111854	0.306711	2.3012	2.47354	3.30059	3.16283	0.016773	0.0437996	0.437781	0.427198	0.739024	0.159223	0.515646	0.170326
166	N	M	0.0035376	0.0010494	0.0742022	0.0521664	0.0092149	0.025022	0.0457936	0.0224693	0.00296019	0.116608	0.0175716	0.00301053	0.0491558	0.145901	0.0386964	1056.13	548.203	148.204	19289.6	185978	38.9216	230.169	5590.6	192.021	995.964	7221.64	0.0355906	0.541173	0.142415	0.246287	0.127633	0.212069	0.141163	0.172154	0.427596	4.99129	4.21138	14.3077	6.17629	0.0166394	0.0484293	0.821626	0.353006	1.52633	0.171135	0.410251	0.0949222
169	N	M	0.00357668	0.00104486	0.0549799	0.0478065	0.0351771	0.0177799	0.0426684	0.0282355	0.00488224	0.0950041	0.019511	0.00412084	0.0236657	0.149838	0.0507073	907.986	530.01	140.936	18941.3	140133	31.2269	166.555	7954.02	255.782	1439.04	18648.9	0.0317699	0.670331	0.127607	0.257897	0.0682584	0.125133	0.0818613	0.11371	0.287175	1.15335	2.92844	7.99415	3.6351	0.0130578	0.0418927	0.641472	0.543682	1.05316	0.109182	0.269745	0.249111
170	N	M	0.0071125	0.00194087	0.1477	0.070318	0.0243873	0.033307	0.129835	0.052626	0.0037344	0.131477	0.0366923	0.00568328	0.0436222	0.216094	0.0594895	468.395	299.742	70.9537	6192.16	51329.4	9.35557	56.6093	2374.86	73.3081	409.017	6520.99	0.0255721	0.163892	0.0442375	0.101014	0.0825434	0.0920988	0.0778049	0.0776942	0.206495	1.23512	1.23189	2.74269	1.97884	0.0160661	0.0232451	0.258902	0.194588	0.33677	0.0609101	0.141909	0.049578
171	N	M	0.00381018	0.00103985	0.0771561	0.0394518	0.015336	0.033135	0.0427972	0.0143243	0.00454977	0.112009	0.0171194	0.00418095	0.0318693	0.140383	0.0340619	912.948	643.222	131.175	12687.6	108067	24.8187	119.749	3968.34	206.904	756.299	15581.3	0.0292092	0.478203	0.0816322	0.15477	0.121479	0.175204	0.140006	0.10245	0.234189	2.01327	2.35342	6.88928	3.16233	0.0117387	0.0204166	0.43283	0.241733	0.479143	0.135293	0.321129	0.182889
172	N	M	0.00684639	0.00189353	0.0746998	0.0578101	0.051055	0.0207021	0.0823558	0.0433064	0.00348872	0.120596	0.018852	0.00308395	0.037187	0.192281	0.0792892	739.701	182.73	139.766	13131.7	112726	23.1242	99.8837	3492.53	93.4111	863.098	16956.6	0.0340122	0.435221	0.0374047	0.166899	0.096402	0.172628	0.126915	0.116012	0.304097	2.29766	2.0069	7.30637	4.07335	0.0136465	0.0388383	0.422034	0.263868	0.851127	0.0885653	0.251677	0.163985
173	N	M	0.00702325	0.00198884	0.104213	0.0693767	0.0233886	0.0301196	0.0761639	0.0295394	0.00307541	0.132622	0.0259672	0.00416726	0.0423738	0.240911	0.060563	749.692	546.573	88.7968	11566.9	86810.4	18.9296	98.8916	3751.94	101.572	652.557	9184.73	0.0474056	0.353875	0.0797463	0.192462	0.109607	0.146458	0.167083	0.191096	0.491791	2.4225	1.85405	3.17278	4.39155	0.0254425	0.0640411	0.506409	0.317294	0.994045	0.0716279	0.299124	0.21522
175	N	M	0.00535388	0.00219175	0.0992446	0.0775747	0.0135603	0.0264134	0.107339	0.0540684	0.00233038	0.136632	0.0422314	0.00274423	0.0273003	0.224989	0.0816547	661.823	505.22	59.5972	13484.9	118763	21.1037	110.542	3768.26	125.217	323.617	7381.89	0.0372939	0.627482	0.0904047	0.173263	0.159924	0.287722	0.224552	0.184274	0.365689	2.71137	2.40011	11.4183	4.43428	0.0236246	0.0476882	0.68579	0.364609	0.957218	0.135898	0.316423	0.165334
176	N	M	0.0104695	0.00317007	0.114932	0.0665918	0.0116184	0.0367775	0.093653	0.0389201	0.00382681	0.13204	0.035453	0.00383465	0.0395659	0.232671	0.0631443	589.239	539.846	122.525	10694.6	88817.3	17.8455	80.5812	4959.01	146.969	1114.13	7989.14	0.0371397	0.39556	0.0816881	0.140852	0.0994858	0.130859	0.138409	0.128876	0.276307	2.07194	2.29709	5.87908	3.62079	0.0150304	0.0305293	0.368725	0.300151	0.515836	0.0821884	0.17302	0.191648
177	N	M	0.00791626	0.00287686	0.15528	0.0855851	0.0233479	0.042589	0.136405	0.047925	0.00517792	0.156685	0.038231	0.00529406	0.0389698	0.197069	0.0670213	725.539	452.72	89.2363	9548.26	95577.1	15.4592	97.6646	4012.79	139.014	641.919	6726.42	0.0506518	0.605855	0.0981262	0.174271	0.0906756	0.219043	0.10243	0.102911	0.220472	2.55173	2.57201	8.70564	3.83718	0.0142176	0.0323667	0.520574	0.365627	0.667758	0.203472	0.442019	0.243249
178	N	M	0.0059649	0.00263274	0.0845528	0.0660899	0.0218371	0.0244623	0.0972697	0.0425886	0.00306004	0.0957749	0.0222831	0.00231114	0.0339962	0.155271	0.0804965	746.291	340.812	122.609	9520.97	107526	17.3734	124.706	3666.17	77.5869	881.753	10621.7	0.0396427	0.413954	0.0495151	0.0970604	0.1672	0.243641	0.166571	0.161732	0.332192	3.27225	2.64173	8.95576	4.44411	0.0177278	0.0314688	0.427212	0.235945	0.614326	0.0732464	0.214526	0.322876
36	T	M	0.0064221	0.00143938	0.127728	0.0645806	0.0329383	0.0351094	0.0774032	0.0341241	0.00371984	0.104652	0.0255061	0.00412008	0.031126	0.144186	0.0344523	592.842	359.824	37.593	8695.78	50396.2	43.702	191.732	2366.96	327.867	420.007	3078.21	0.0665009	0.0728778	0.0507389	0.321014	0.0787432	0.112851	0.250322	0.38879	0.770276	1.95793	1.2896	3.56431	7.35677	0.03085	0.0479114	0.273235	0.12618	0.429121	0.0576453	0.423298	0.172985
76	T	M	0.00782599	0.00305552	0.155141	0.0887485	0.0215611	0.0388283	0.128503	0.0883276	0.00323962	0.0788292	0.0281997	0.00342063	0.0282624	0.160702	0.0515152	572.899	306.592	43.3124	9616.59	91960.3	16.2514	110.103	2487.26	183.269	424.53	3235.61	0.0388054	0.125511	0.0453725	0.14238	0.0517378	0.0537987	0.0932484	0.462121	0.476704	1.77667	1.08748	1.80879	3.81249	0.0245408	0.0375225	0.246297	0.0847114	0.325165	0.0455249	0.247555	0.0217525
106	T	M	0.0104761	0.000619	0.20202	0.146274	0.0220568	0.0619492	0.239019	0.0741891	0.0033102	0.179551	0.0794094	0.00413843	0.0394088	0.295964	0.0317374	877.15	1544.29	75.8299	16194.6	111882	36.9128	127.538	4065.1	293.28	780.525	9372.41	0.059019	0.1402	0.0290351	0.17904	0.135942	0.12018	0.368243	0.625599	0.829526	2.58609	1.30518	4.70106	6.84593	0.0412963	0.0623519	0.36365	0.151379	0.980528	0.0603083	0.423521	0.288404
140	T	M	0.00348396	0.00075	0.0413011	0.0296887	0.0177276	0.021504	0.0382674	0.012556	0.00267819	0.0927286	0.01947	0.00365866	0.0249464	0.133052	0.0306468	705.123	631.523	54.7684	11317.1	62644.5	11.1919	130.733	5078.98	110.301	323.039	4235.94	0.0307212	0.153048	0.0102547	0.230752	0.0752756	0.0498596	0.119409	0.221463	0.302106	1.56674	1.08798	2.75588	4.71663	0.0117993	0.0259585	0.253128	0.132013	0.604491	0.0651967	0.382556	0.0592422
149	T	M	0.00732427	0.00275929	0.140865	0.0962034	0.0535483	0.0384874	0.104492	0.0465183	0.00343437	0.152429	0.0344013	0.00475501	0.0394554	0.212985	0.0579411	771.516	311.382	69.8213	9181.87	66769.4	13.9843	74.8096	3090.88	94.2166	374.471	10382.8	0.0530544	0.475877	0.0764574	0.181077	0.102148	0.186343	0.198535	0.191177	0.327072	2.24207	2.01382	6.7465	4.22013	0.0141314	0.0274902	0.290321	0.206641	0.468542	0.161111	0.677972	0.154868
196	T	M	0.00692928	0.00214554	0.121648	0.0821947	0.0473249	0.0401228	0.140421	0.0428874	0.0029932	0.125653	0.0381297	0.00413523	0.0298558	0.24417	0.0449334	624.184	395.738	50.3963	13770.5	67515.6	18.2051	79.329	2915.99	123.926	337.417	5250.46	0.068647	0.227297	0.0391919	0.24503	0.0750196	0.0930101	0.13567	0.467916	0.262169	2.61136	1.71908	3.99175	6.74875	0.0308995	0.0352327	0.2465	0.144813	0.590393	0.0752628	0.523345	0.0546801
244	T	M	0.0158755	0.00453391	0.169622	0.138852	0.0338106	0.0342793	0.178999	0.0665305	0.00396142	0.110588	0.049892	0.00373206	0.0276893	0.20821	0.054332	779.054	351.7	34.9309	9710.16	66718.1	18.1589	112.118	2450.62	149.159	328.503	3654.44	0.0187953	0.0890368	0.0163991	0.087417	0.047836	0.0312352	0.132978	0.376161	0.66714	1.57708	0.915295	2.96439	6.66688	0.0261849	0.0414996	0.221501	0.0896794	0.783701	0.0201742	0.243054	0.0502796
251	T	M	0.0108506	0.00282683	0.130003	0.0838693	0.0611409	0.0352299	0.155746	0.0677907	0.00433052	0.148817	0.0549699	0.00435025	0.0432271	0.292824	0.0716956	723.107	307.85	58.3665	12812.9	108277	30.9587	115.017	3231.58	112.97	914.461	17699.7	0.0298262	0.156197	0.0406181	0.103053	0.0811421	0.118235	0.148436	0.131296	0.388601	2.11606	1.06628	5.82128	5.33776	0.0141214	0.0349718	0.257469	0.163089	0.458324	0.0271136	0.159387	0.135792
252	T	M	0.00156375	0.00126482	0.0366613	0.0260332	0.0432907	0.0163888	0.0317796	0.0120825	0.00440597	0.104824	0.0181896	0.00309455	0.0288289	0.127743	0.0402235	830.85	383.756	72.3844	12931.4	104983	22.6362	112.496	3216.85	93.9679	710.615	9625.22	0.0318735	0.1992	0.0433838	0.150859	0.084906	0.0845715	0.14209	0.151549	0.376184	1.50776	1.41897	5.35909	5.6241	0.0144996	0.0272745	0.312642	0.10998	0.561868	0.0563376	0.352768	0.056687
257	T	M	0.00449015	0.000756	0.0717953	0.0455197	0.0339259	0.0331255	0.0793302	0.0224555	0.00435504	0.136946	0.0338112	0.00541316	0.0447342	0.251996	0.0469714	657.192	246.807	42.9827	9501.71	60651.5	24.7299	114.29	3471.77	174.113	764.386	8750.19	0.0218231	0.127175	0.0323448	0.127876	0.0897369	0.0905303	0.183613	0.332195	0.449708	2.17657	1.16867	4.05956	6.04101	0.022456	0.0223656	0.204726	0.0451607	0.624813	0.0788391	0.417804	0.0734431
268	T	M	0.0115647	0.0037662	0.168651	0.117585	0.0674025	0.0498113	0.212667	0.0850368	0.00363392	0.173525	0.0459512	0.00532667	0.0467395	0.293818	0.0652921	839.673	328.042	64.3934	14712.7	103560	11.0856	106.939	5247.08	240.566	1174.07	21705.5	0.0315256	0.104524	0.0469607	0.215483	0.122687	0.13551	0.254931	0.700408	0.754378	2.84649	1.90525	3.25126	8.2643	0.0453341	0.0517	0.271302	0.116495	0.623303	0.109415	0.727393	0.0698254
278	T	M	0.014984	0.00416468	0.24158	0.17896	0.043707	0.06133	0.234521	0.0820727	0.00510204	0.178671	0.0648912	0.00555244	0.05027	0.321688	0.0591649	982.456	843.313	130.52	20497	122330	34.1931	169.752	4056.93	222.59	668.406	9489.11	0.0684268	0.270959	0.0932956	0.26942	0.193645	0.2342	0.392032	0.629238	0.94971	4.23656	2.63072	8.0289	11.3603	0.0281191	0.0840366	0.538647	0.239954	1.05606	0.148796	0.847541	0.262175
304	T	M	0.00918132	0.00229676	0.101847	0.103461	0.0183124	0.0294068	0.105002	0.0579822	0.00335979	0.126178	0.0374827	0.00342291	0.0309561	0.241938	0.0665502	673.29	296.895	65.1511	11641.5	77528.4	18.3512	116.205	4205.58	181.046	257.313	3755.81	0.0540559	0.193571	0.0655947	0.251228	0.0663474	0.0669448	0.111625	0.564612	0.946816	3.24246	2.42049	6.05408	9.67	0.0341537	0.059119	0.436885	0.242364	1.20267	0.143328	0.685875	0.0824881
310	T	M	0.0179266	0.00613682	0.267113	0.213294	0.0360075	0.0637496	0.258781	0.109029	0.0059323	0.192174	0.0680854	0.00634994	0.054275	0.332815	0.0753534	1059.34	447.154	79.2664	14535.8	94541.7	42.0719	141.507	2786.48	210.373	586.73	7989.21	0.0626224	0.220228	0.0755251	0.273127	0.0910971	0.145376	0.226356	0.408745	0.627314	2.7675	2.00761	7.19381	7.10105	0.0553704	0.0637247	0.29761	0.210215	1.00323	0.10024	0.525172	0.123581
317	T	M	0.029666	0.00856984	0.376673	0.22973	0.0474902	0.0737579	0.288246	0.154178	0.00443577	0.163652	0.0633266	0.00662494	0.053194	0.272344	0.0587944	788.141	250.272	73.1934	11867.4	116533	36.8096	158.396	2241.35	348.15	546.528	7992	0.0357698	0.128019	0.0358171	0.281725	0.311321	0.25336	0.515993	0.782018	0.875757	5.13535	1.87021	6.66535	10.8544	0.02876	0.044529	0.353029	0.128622	0.878168	0.0911621	0.808803	0.214384
357	T	M	0.0240153	0.00647165	0.260297	0.189714	0.0887916	0.06234	0.256029	0.0986252	0.00715761	0.201953	0.0544691	0.00730144	0.0427723	0.283258	0.0737255	842.022	499.194	94.5464	15009.5	124170	25.711	148.918	6205.51	244.563	1038.69	18605.7	0.0303809	0.148582	0.0502895	0.188231	0.0850055	0.100695	0.144803	0.405502	0.557046	3.69615	2.43998	6.90549	5.81839	0.0229377	0.0452222	0.332185	0.190066	0.696125	0.202216	0.606852	0.147174
358	T	M	0.0149161	0.00490287	0.21368	0.151577	0.109917	0.0690063	0.188425	0.0755567	0.00579024	0.188646	0.0503122	0.00530742	0.0361884	0.226459	0.0527263	829.214	421.106	63.1005	11085.8	78535.2	24.1096	115.44	7292.77	188.219	445.454	17037.7	0.0291891	0.169663	0.0541762	0.169912	0.0804869	0.0864794	0.144834	0.415901	0.57323	2.9095	2.81124	5.87471	8.57591	0.0228148	0.0405372	0.2321	0.163051	0.696657	0.146753	0.604093	0.0818946
22	T	M	0.0120767	0.00235404	0.108339	0.08121	0.00656092	0.0411284	0.104035	0.0286196	0.00331713	0.231556	0.056744	0.00547297	0.0458278	0.412522	0.0704972	956.03	2670.76	80.5625	16977.6	65393.3	14.9315	107.384	5346.15	339.191	1370.24	7423.02	0.0229158	0.175772	0.0234347	0.0856899	0.115897	0.178637	0.116394	0.163041	0.269921	1.45361	0.884726	4.3446	4.56971	0.0199593	0.0275376	0.199364	0.0786185	0.502181	0.0267049	0.195647	0.169244
31	T	M	0.00434076	0.000998	0.056107	0.0481403	0.0142271	0.0272197	0.0696704	0.0192332	0.00242937	0.185361	0.0329217	0.00415464	0.0596935	0.2587	0.0406653	793.545	434.143	159.983	16188.8	98607.9	25.54	117.002	3973.56	277.834	1214.05	8563.77	0.0304444	0.144433	0.0329075	0.194044	0.260229	0.344225	0.574501	0.347154	0.569317	1.28753	1.87768	6.27244	7.11775	0.0509366	0.06594	0.589859	0.274262	1.41835	0.044085	0.350067	0.0891428
71	T	M	0.00131217	0.000795	0.0463771	0.023483	0.0135713	0.021793	0.0274424	0.0130055	0.00376676	0.10041	0.0132662	0.00425538	0.0343175	0.135943	0.0483072	577.378	243.705	63.1597	8636.59	65881.5	11.3748	67.1017	3652.14	105.563	590.872	4729.93	0.0211026	0.181098	0.0534342	0.141584	0.0539417	0.075215	0.0728739	0.120323	0.263946	1.37854	1.26358	3.93263	3.24298	0.0168188	0.0170166	0.196413	0.130118	0.454957	0.104088	0.468442	0.0332477
72	T	M	0.00478117	0.00097	0.0814473	0.0527055	0.0234166	0.037695	0.0939421	0.0268902	0.0041976	0.153036	0.0380066	0.00482651	0.038585	0.250028	0.0467469	433.018	374.051	28.0597	7228.82	41418.5	13.3458	45.7657	580.453	74.5126	201.696	1754.99	0.0231748	0.10145	0.0282553	0.147343	0.163783	0.13487	0.384452	0.323164	0.397249	2.02103	1.47721	4.56612	5.45692	0.0260597	0.0417253	0.284907	0.148467	0.85417	0.0582818	0.358589	0.0775259
79	T	M	0.00614423	0.000827	0.0693971	0.0449198	0.0158802	0.0298967	0.0471324	0.0151146	0.00410813	0.137895	0.0202907	0.00535577	0.0350687	0.143884	0.027167	817.052	1340.68	92.1008	18841.1	111615	25.5381	105.536	5540.8	271.083	1471.43	13182.8	0.0384768	0.395958	0.0769407	0.184864	0.0831666	0.184008	0.111584	0.153328	0.295452	2.19251	1.94008	7.8336	3.96455	0.0240673	0.0303127	0.388232	0.259306	0.482183	0.124367	0.407033	0.207892
139	T	M	0.00408774	0.00202077	0.0591149	0.0219539	0.0400344	0.0194057	0.050691	0.031104	0.00291608	0.102184	0.0117707	0.00315407	0.0306847	0.106116	0.0593023	870.281	355.744	99.1117	10749.4	90250.8	16.974	112.673	5574.8	207.653	1249.04	13269	0.026955	0.271277	0.0497074	0.101253	0.103751	0.162857	0.12089	0.154709	0.263987	1.67378	1.71028	6.13092	3.0688	0.0180721	0.0265384	0.315594	0.161619	0.431194	0.0982998	0.208374	0.0818336
141	T	M	0.00753954	0.00164092	0.0896783	0.101025	0.022291	0.033672	0.137634	0.0374037	0.00231393	0.180451	0.0476061	0.00456056	0.0447599	0.299283	0.049595	657.79	459.181	64.5293	11525.7	91763.2	18.5511	98.2576	2959.04	208.168	662.44	8156.93	0.0364106	0.0686449	0.0193882	0.0903327	0.114596	0.061623	0.221907	0.944746	1.11806	3.30137	1.28801	4.02335	9.7454	0.0510674	0.0549529	0.318484	0.0863414	0.853991	0.0391067	0.429923	0.104778
150	T	M	0.00667583	0.00161547	0.15545	0.0581873	0.0167211	0.0534378	0.133669	0.0542445	0.00616689	0.155833	0.0256377	0.00698743	0.0623918	0.18562	0.0542833	805.57	392.332	125.646	13660.1	99734.7	22.7265	115.784	3419.67	183.203	843.934	7663.29	0.0421627	0.245351	0.0773464	0.160115	0.160452	0.198694	0.176068	0.336021	0.437177	3.62586	3.10096	5.01884	4.79877	0.0262666	0.031746	0.466305	0.358331	0.765793	0.140273	0.297723	0.325705
195	T	M	0.00234538	0.000238	0.027522	0.0176558	0.00730771	0.01583	0.0332222	0.0124386	0.00188696	0.0951888	0.0201575	0.00250518	0.0262384	0.157317	0.0503768	721.356	1975.6	79.9281	15027.2	88251.4	19.133	150.962	4261.97	228.827	1383.41	6914.96	0.0276568	0.144258	0.0327411	0.147034	0.117939	0.159664	0.228768	0.182937	0.338781	1.63833	1.10629	3.43644	4.3146	0.00948337	0.0240269	0.223839	0.13814	0.534903	0.0363349	0.189932	0.168179
204	T	M	0.00467846	0.000736	0.0839768	0.0601113	0.0110119	0.0270685	0.0843613	0.0182014	0.00271971	0.100826	0.0211108	0.00263468	0.0302839	0.126454	0.0241823	875.215	982.829	94.7103	15308.6	119894	21.5073	151.184	5800.83	241.403	1790.63	9933.46	0.0391004	0.423735	0.0662479	0.211259	0.0910154	0.122739	0.160041	0.272994	0.488001	2.46121	2.25708	7.79045	6.69576	0.0227354	0.0302764	0.353423	0.201107	0.802471	0.093159	0.50404	0.226248
267	T	M	0.0118523	0.00172415	0.183561	0.122105	0.0565318	0.0469164	0.164106	0.0490994	0.0054484	0.164057	0.0486005	0.00348827	0.0415487	0.24201	0.0471485	1031.17	651.557	99.4366	13931.8	103829	27.9088	143.815	4886.74	234.368	1123.99	13851.3	0.0416455	0.153196	0.0188143	0.17178	0.212978	0.174274	0.340309	0.64324	0.932962	4.1275	1.4703	5.23978	12.2531	0.0300566	0.0564557	0.525362	0.167237	1.02177	0.0727674	0.334833	0.157068
269	T	M	0.00827367	0.00123907	0.135316	0.0567286	0.0144286	0.0424599	0.118058	0.0232101	0.00343527	0.16067	0.0452208	0.00555315	0.04975	0.260485	0.04552	453.8	439.326	32.6428	11090.9	62317.8	19.7385	100.889	3975.79	196.125	1097.82	7109.36	0.0265046	0.0992198	0.0184444	0.14705	0.0711693	0.0801658	0.161563	0.356843	0.612966	2.97414	1.50827	4.39985	7.32369	0.0297314	0.0410184	0.433715	0.108781	0.84281	0.0606446	0.526056	0.05598
270	T	M	0.00313962	0.000647	0.124494	0.0474506	0.0132671	0.0347807	0.095568	0.0196301	0.00288839	0.0891837	0.0337979	0.00292631	0.0267689	0.195352	0.0339773	793.573	700.439	91.0971	18584.9	87213	30.8608	136.6	5465.15	399.237	1089.84	6520.05	0.0233226	0.100239	0.0215238	0.112942	0.0745014	0.0692948	0.176715	0.348077	0.560445	1.75049	1.1719	3.31939	5.51923	0.0261686	0.0462017	0.280611	0.143927	0.623094	0.0402632	0.217407	0.0860988
273	T	M	0.00806896	0.00180615	0.122996	0.0743	0.0174933	0.0331912	0.118541	0.0331883	0.00342603	0.102998	0.0231994	0.0046741	0.0400636	0.14744	0.0295231	772.563	279.836	118.905	12502.1	87756.4	23.5864	98.6807	2566.22	74.769	396.758	5260.46	0.0347433	0.361956	0.100335	0.271446	0.0620111	0.136541	0.128564	0.290783	0.439628	2.9183	2.92211	8.07312	6.64948	0.0247087	0.0491615	0.392001	0.370142	0.815583	0.166531	0.546916	0.252734
320	T	M	0.0058838	0.00211854	0.124368	0.0686852	0.0265824	0.0372483	0.111876	0.0581765	0.00301471	0.104422	0.0322648	0.00257786	0.0336985	0.16498	0.0465762	638.793	457.662	92.8171	8779.36	93012.1	17.6366	109.483	3378.07	79.157	506.627	6907.85	0.0323913	0.207974	0.0259908	0.0896653	0.0701098	0.134951	0.151539	0.215635	0.288763	1.96026	1.35228	3.3437	3.07634	0.0261912	0.0248239	0.304487	0.140657	0.376578	0.0326977	0.153116	0.0505513
352	T	M	0.0265112	0.00556822	0.28991	0.184722	0.0292098	0.0737971	0.356545	0.0999017	0.00616411	0.21397	0.0956075	0.00853157	0.0483169	0.484786	0.0907856	724.748	514.979	83.0385	17262.3	92124.8	31.1584	128.759	4666.09	322.055	854.184	6741.6	0.0216691	0.030386	0.0210386	0.139156	0.060405	0.081939	0.168104	0.312838	0.55106	2.07081	1.31493	3.60978	5.7819	0.0333876	0.0283713	0.293142	0.126862	0.36444	0.034813	0.204205	0.166895
354	T	M	0.0126466	0.00271444	0.209154	0.0999012	0.0319097	0.0522014	0.229909	0.0663171	0.00637155	0.169225	0.051021	0.0056828	0.0416187	0.29676	0.0802868	598.826	448.821	72.0665	10344.3	60071.5	11.8501	88.3265	3776.87	108.466	550.388	4481.42	0.0281984	0.268666	0.0558842	0.148939	0.0539475	0.0661791	0.101904	0.142542	0.112596	1.20772	1.37897	4.43975	3.12516	0.0238055	0.0316359	0.364657	0.248647	0.607001	0.110603	0.413317	0.127938
355	T	M	0.0196785	0.00444243	0.281121	0.118716	0.0276755	0.0562623	0.276259	0.127484	0.00451407	0.165248	0.0496754	0.00417998	0.0359059	0.192842	0.0559509	863.282	421.72	81.3944	10963.6	92687.8	15.3796	116.177	4046.75	145.097	567.76	9766.2	0.0461064	0.341156	0.104135	0.201299	0.0492607	0.108271	0.0942663	0.202286	0.350709	1.90461	1.88621	4.52517	4.08431	0.0321521	0.035969	0.38157	0.340987	0.822853	0.106627	0.440104	0.126877
356	T	M	0.00166492	0.00112586	0.0248413	0.0196499	0.0161184	0.0109393	0.0200811	0.0220719	0.0015999	0.0586533	0.00900852	0.00207971	0.0247755	0.0892803	0.0499386	501.362	139.207	51.6882	6017.27	90905	10.7098	86.7613	2151.7	97.7539	452.261	4418.13	0.0300198	0.216934	0.054552	0.125779	0.050021	0.0739423	0.0753549	0.194648	0.353431	2.43546	1.19092	4.69255	3.21555	0.0227887	0.0385921	0.368788	0.195442	0.562899	0.0922388	0.274023	0.0821873
5	T	M	0.0169975	0.00305361	0.249763	0.123487	0.0147285	0.0453341	0.353255	0.121336	0.00334797	0.145011	0.0689629	0.00421367	0.0312329	0.341425	0.0860202	589.765	314.248	39.8933	8678.7	52415.5	15.8089	110.145	3031.72	169.691	478.86	2909.51	0.0205012	0.0417942	0.00605014	0.111909	0.057621	0.0693719	0.148642	0.389065	0.517652	1.21522	0.836379	1.7867	6.34513	0.0310425	0.0425861	0.178139	0.0823636	0.657968	0.0233221	0.251928	0.045638
6	T	M	0.0120069	0.00324412	0.152517	0.0973569	0.0131829	0.0367364	0.227738	0.0788977	0.00279245	0.117541	0.04923	0.00363709	0.0218055	0.243748	0.0591887	425.963	291.963	28.389	6507.84	37230.7	12.7756	76.9184	2635.49	108.32	334.918	1489.86	0.0175669	0.0576536	0.0135294	0.108749	0.0638317	0.058049	0.120843	0.326223	0.482081	1.2947	0.581213	2.12404	4.45365	0.023736	0.0368391	0.172234	0.0532149	0.503736	0.0134667	0.141589	0.0467384
14	T	M	0.0018385	0.000502	0.039778	0.021436	0.0142482	0.0266976	0.0178174	0.00728265	0.00617728	0.136219	0.0162432	0.00569879	0.0455295	0.141356	0.0419304	1104.11	1533.83	151.847	23529.2	121479	21.3888	155.471	7053.18	198.922	1020.51	7277.33	0.0537917	0.678331	0.0829122	0.176889	0.142333	0.260218	0.225809	0.179626	0.411876	2.76581	1.72005	5.29308	6.60326	0.0177057	0.0254885	0.393859	0.178679	0.569814	0.196021	0.767067	0.155837
15	T	M	0.000681	0.000184	0.0393864	0.0107923	0.00719106	0.0206184	0.0124783	0.00442001	0.00310568	0.0900121	0.00972074	0.00334705	0.0254158	0.0796185	0.0215988	742.537	1306.67	88.5474	12662.6	72404.7	10.8441	132.621	4643.77	129.802	741.056	4650.12	0.0379989	0.38985	0.0494048	0.125823	0.0894258	0.126138	0.0979108	0.134226	0.209729	1.97907	1.40813	6.91014	3.1277	0.00974996	0.0257651	0.211101	0.12911	0.378346	0.110957	0.385253	0.0812431
16	T	M	0.000865	0.000422	0.0205417	0.015529	0.00795962	0.0169349	0.0229594	0.0062032	0.00334864	0.11701	0.01339	0.00485305	0.0435553	0.142934	0.0401906	882.873	1140.58	88.3503	18330.3	106106	17.0493	141.776	7100.1	197.091	870.548	8210.19	0.0412694	0.477514	0.0671419	0.201881	0.112275	0.165553	0.206275	0.192683	0.499398	2.67485	2.21505	8.95149	6.57817	0.0151302	0.0372924	0.378434	0.190739	0.727174	0.218844	0.90506	0.131783
19	T	M	0.00354342	0.000704	0.0540015	0.0375743	0.00544933	0.0367789	0.0546644	0.0153797	0.00253281	0.285854	0.045551	0.00405953	0.0574296	0.358499	0.0893267	1023.78	2194.51	90.3132	13823.7	104599	11.3006	124.802	5733.34	276.439	2093.39	16795	0.0263676	0.284996	0.0193975	0.091555	0.0609932	0.122501	0.151982	0.130995	0.239256	1.46069	1.22278	3.00404	4.37158	0.0133823	0.0272854	0.310161	0.206352	0.622418	0.0128862	0.114066	0.33572
20	T	M	0.00098	0.000442	0.0356396	0.0203581	0.00382677	0.0321376	0.0381658	0.00878739	0.00258536	0.208938	0.0384094	0.00286028	0.0314011	0.190779	0.0413167	822.543	3693.16	81.6122	18331	74379.2	10.7393	128.373	4483.45	225.258	1825.22	8069.43	0.026033	0.624876	0.0212986	0.11746	0.0522352	0.115798	0.104193	0.134719	0.31924	0.826787	1.50116	5.97429	4.026	0.0166002	0.0388577	0.3697	0.250202	0.758265	0.0221496	0.0660893	0.504616
21	T	M	0.00818886	0.00138332	0.105641	0.0757648	0.0048745	0.0287089	0.089305	0.0267447	0.00149057	0.148444	0.0411007	0.00185507	0.0229573	0.183229	0.0384324	645.23	3440.9	64.2569	15835.9	55276.7	7.63474	105.574	4770.58	263.752	747.819	5121.44	0.0238442	0.218123	0.0204895	0.0711186	0.0398422	0.0814295	0.0846235	0.0839007	0.176921	0.900486	0.883786	4.39347	2.72405	0.0108074	0.0183981	0.194523	0.118425	0.482596	0.00865229	0.0406817	0.337701
27	T	M	0.0019446	0.000811	0.075198	0.0376577	0.012392	0.0356004	0.092087	0.0222811	0.00378347	0.167857	0.0356701	0.00539444	0.0590413	0.214137	0.0374886	760.499	404.709	88.3118	15040.1	102292	27.3344	139.265	6597.84	213.739	1757.64	12900.4	0.034399	0.225006	0.0273839	0.139281	0.215113	0.362594	0.361714	0.285898	0.494274	2.54821	1.50774	5.28856	5.11194	0.0271821	0.0453905	0.315063	0.154249	0.49907	0.069973	0.330232	0.121668
28	T	M	0.00287431	0.000972	0.0470003	0.0333946	0.00918953	0.0228301	0.0472338	0.0135873	0.00279943	0.133509	0.0248669	0.00432161	0.0536505	0.166037	0.0268541	818.227	462.688	121.292	16397.5	103593	25.9671	165.561	6419.15	332.742	1353.88	13244.3	0.0352342	0.211119	0.039464	0.20857	0.223993	0.42397	0.412249	0.328676	0.489488	3.3627	2.22395	8.42558	7.44828	0.0322458	0.048495	0.414592	0.21647	0.827052	0.0889808	0.602464	0.113149
30	T	M	0.00359691	0.000431	0.0416871	0.0278345	0.00965197	0.0174214	0.045992	0.0105473	0.00210077	0.106793	0.0171471	0.00325113	0.04149	0.148913	0.0181169	732.4	387.46	80.9331	13939.9	65313.6	23.1619	132.652	3135.98	264.106	1259.32	5360.82	0.0267233	0.136163	0.0448024	0.149029	0.165916	0.20805	0.266702	0.26332	0.46609	2.06228	1.25669	5.13772	4.89343	0.041921	0.0429262	0.467363	0.169024	0.4211	0.0271924	0.306795	0.0694034
51	T	M	0.00178736	0.000598	0.0363928	0.0298471	0.00378133	0.0134583	0.0263625	0.010262	0.000857	0.0861538	0.0152058	0.0036732	0.0182212	0.098787	0.0217779	652.919	1488.53	49.5241	12008.8	65353	14.5217	135.617	3687.74	108.113	697.388	3033.22	0.0326424	0.37898	0.0607331	0.181195	0.104095	0.161161	0.173775	0.177837	0.354715	2.77024	1.95308	6.06655	6.42399	0.00895825	0.0258038	0.420223	0.265947	0.820567	0.0429394	0.150026	0.282676
53	T	M	0.00632666	0.000529	0.0977152	0.0735027	0.00750287	0.0341347	0.0998589	0.0228138	0.00316513	0.163673	0.0397624	0.00385185	0.0353822	0.24871	0.0493039	649.756	1652	53.376	14490	73602.8	16.5873	169.487	5954.21	159.734	1022.76	5472.22	0.0291144	0.295596	0.0432402	0.146952	0.0973919	0.181856	0.264459	0.145388	0.342206	0.977512	1.6503	5.99344	4.72904	0.00878838	0.020119	0.286623	0.215741	0.763922	0.0576536	0.274085	0.16446
54	T	M	0.000949	0.000272	0.029848	0.0244397	0.00368793	0.0157617	0.031487	0.0073918	0.00110031	0.100973	0.0193282	0.00192592	0.0260712	0.119798	0.0282385	434.558	1044.91	40.443	7955.83	57673.1	9.28961	97.2862	3119.34	49.9889	551.823	2462.77	0.0284177	0.269278	0.0314498	0.102169	0.105384	0.173297	0.167734	0.133505	0.305356	1.88639	1.60956	5.66152	4.47323	0.0114104	0.0334105	0.375608	0.19042	0.606415	0.0331711	0.115848	0.25886
59	T	M	0.00345516	0.00107952	0.0600915	0.0428048	0.0350508	0.0191082	0.0429663	0.0148946	0.00255372	0.0717978	0.0144285	0.00185925	0.021926	0.102136	0.021105	628.329	219.546	54.9992	8032.19	51661.8	15.4816	79.8428	2160.28	90.4422	164.117	2584.27	0.0232029	0.141162	0.0527043	0.164493	0.0749917	0.0833609	0.131642	0.294354	0.451576	2.64903	1.86436	5.37261	6.34232	0.0196599	0.0281699	0.453069	0.197977	0.837294	0.0791143	0.429241	0.0900708
61	T	M	0.00241043	0.000909	0.0720798	0.0410797	0.0127231	0.0368668	0.065069	0.0189543	0.00363494	0.10194	0.0232594	0.00384756	0.0203544	0.157062	0.0368534	556.844	397.367	48.3065	7475.71	68070.8	11.9217	80.9631	3216.81	129.782	595.987	3531.73	0.0538338	0.271502	0.0905851	0.129532	0.135155	0.145852	0.161612	0.24358	0.364398	1.98915	1.6742	4.337	4.84485	0.0207265	0.0216347	0.203449	0.145396	0.332739	0.135107	0.450511	0.0513213
63	T	M	0.00105449	0.000501	0.0534744	0.0363237	0.0100128	0.025144	0.0483286	0.0174863	0.00260479	0.104867	0.0185257	0.00407541	0.0289245	0.125891	0.0225241	682.685	1028.5	104.646	13715.3	84866	16.3053	147.888	3534.87	160.993	672.591	6094.71	0.0724113	0.250306	0.0920507	0.262089	0.107526	0.213618	0.23287	0.193254	0.514322	2.09784	1.70079	5.76942	5.23126	0.0185241	0.0323808	0.284068	0.235309	0.401238	0.173239	0.5283	0.121345
64	T	M	0.000746	0.000272	0.0209315	0.0135223	0.00494994	0.0192623	0.0207329	0.00464964	0.00353827	0.0917791	0.0128677	0.00474366	0.0222666	0.129223	0.0296351	529.708	814.944	62.4904	11044.4	62229.2	11.8077	75.6807	3784.74	122.742	560.066	3449.84	0.0621656	0.349726	0.130522	0.229858	0.0913968	0.178015	0.145295	0.152136	0.379562	2.204	2.48304	7.68186	3.52331	0.0144011	0.033412	0.262066	0.292085	0.483544	0.221831	0.526553	0.0965558
70	T	M	0.00399434	0.00114619	0.0623157	0.0323356	0.0192028	0.0280942	0.0386542	0.0139186	0.00444814	0.112212	0.0183143	0.0043646	0.0304368	0.137575	0.0491957	767.177	873.35	84.6039	17398.7	107955	17.7484	155.976	6233.31	228.421	1059.21	13117.5	0.0423134	0.580071	0.0901741	0.28834	0.0637404	0.0946555	0.132547	0.160443	0.380625	1.05547	1.96702	6.24302	6.36648	0.00787683	0.0358667	0.452104	0.283416	1.02127	0.158067	0.66614	0.179842
80	T	M	0.00398759	0.000752	0.0582226	0.0377598	0.0134946	0.0242252	0.0644393	0.0184698	0.00229844	0.0962949	0.0148762	0.00383312	0.027178	0.104616	0.0235072	859.458	417.894	102.333	14562.5	134848	24.4016	111.706	4543.46	130.945	1114.45	9748.05	0.0516818	0.389716	0.107118	0.20302	0.0603395	0.101483	0.107835	0.19367	0.41115	2.33132	2.24191	5.72441	4.45416	0.0370683	0.0543431	0.388255	0.338498	0.937674	0.14301	0.436646	0.107576
82	T	M	0.0057596	0.00160455	0.0963613	0.0713761	0.0114315	0.034444	0.134092	0.0399239	0.00266866	0.113056	0.0347383	0.00337831	0.0364015	0.221858	0.0541643	945.567	337.232	128.178	18023.7	145232	28.431	151.898	4101.27	169.309	900.435	7613.14	0.0542176	0.54252	0.11599	0.204189	0.156266	0.177398	0.156254	0.156496	0.498367	2.50841	2.92853	11.1995	6.19558	0.0243677	0.065253	0.518235	0.395508	1.0102	0.106564	0.291809	0.22793
88	T	M	0.00789265	0.0013826	0.109463	0.083883	0.0671252	0.0374648	0.122796	0.0369351	0.00374627	0.145812	0.0432821	0.00411078	0.0300064	0.272413	0.0621473	727.959	437.955	68.0413	10709.9	74994.2	21.7038	102.159	4903.81	164.5	932.402	11890.5	0.0444532	0.18987	0.0576706	0.205164	0.0704421	0.100869	0.243664	0.263311	0.529517	1.74357	1.82159	4.70123	4.30789	0.0199239	0.0509398	0.316059	0.285556	0.685977	0.0991554	0.341394	0.091726
89	T	M	0.00396119	0.00113255	0.0622839	0.0442849	0.123452	0.0230701	0.0505526	0.018707	0.00835323	0.125525	0.021136	0.00444277	0.0313726	0.173616	0.0510326	570.169	250.75	65.2715	7298.45	59089.9	18.7121	74.1912	2670.76	89.429	714.536	8135.45	0.0245156	0.227555	0.0623943	0.148985	0.077441	0.131369	0.16363	0.122762	0.289777	1.53835	1.70927	3.84289	3.67633	0.0105874	0.0282003	0.28877	0.22979	0.567813	0.0849815	0.239518	0.0871966
90	T	M	0.0024398	0.00105375	0.0474555	0.0334285	0.025929	0.0243243	0.0502413	0.0164252	0.00362246	0.16825	0.0238102	0.0054369	0.0457981	0.240882	0.0863121	569.604	241.833	57.5989	7711.59	81328.2	15.4005	83.6867	2909.35	91.7542	486.75	7721.33	0.0223233	0.217346	0.0507844	0.122003	0.0690938	0.109263	0.127162	0.108253	0.2993	1.51176	1.75847	4.74608	3.37004	0.0172885	0.0313116	0.342942	0.217215	0.528289	0.0825219	0.159168	0.0879453
91	T	M	0.00381052	0.00092	0.0574363	0.0398093	0.0256617	0.0417871	0.0425964	0.0202145	0.00691398	0.199672	0.0254927	0.00691563	0.0519315	0.304288	0.105858	656.958	346.453	86.8156	11151.3	108369	18.552	92.1982	4230.53	169.946	957.835	11813.6	0.0219481	0.360057	0.0663826	0.158809	0.0875096	0.180287	0.0874827	0.114703	0.31112	2.37472	2.7215	4.65946	3.2442	0.0149515	0.0400764	0.54894	0.410701	0.645343	0.0934634	0.228408	0.107999
133	T	M	0.0119811	0.0024552	0.118676	0.067041	0.0310493	0.0302238	0.115973	0.0438837	0.00255327	0.113128	0.0281391	0.00360755	0.0366557	0.213765	0.0479047	591.924	213.701	45.8011	9168.94	75833.6	29.3362	124.06	2101.65	158.176	280.042	6143.88	0.0306048	0.116682	0.0356432	0.16885	0.0947527	0.109767	0.163706	0.333984	0.518548	2.07993	1.39424	5.76142	6.833	0.0281853	0.046643	0.332849	0.109611	0.712989	0.0740426	0.5065	0.104869
134	T	M	0.00996649	0.00298966	0.0907412	0.0510602	0.0329391	0.0261473	0.0740734	0.0312641	0.00347378	0.1191	0.0212985	0.00507809	0.0387543	0.166887	0.0385098	875.728	404.579	76.3314	12675.3	150111	42.837	186.465	3058.98	265.36	994.839	9522.36	0.0273026	0.185587	0.0273157	0.0972565	0.0818296	0.143419	0.159298	0.363821	0.646887	2.73411	1.45334	7.23763	6.82517	0.033817	0.0581311	0.479991	0.188222	1.03442	0.103378	0.456673	0.123128
136	T	M	0.00122649	0.000409	0.0403285	0.0300069	0.0211404	0.0212114	0.0379858	0.0182465	0.00337175	0.0805757	0.018498	0.00365211	0.0390665	0.148518	0.0624261	680.818	647.907	72.6396	11881.5	138160	22.3821	171.982	5382.52	127.308	820.627	11887.9	0.0187444	0.23646	0.0382033	0.113005	0.071589	0.0798647	0.123029	0.0803899	0.135451	1.34231	1.35058	2.94879	2.86366	0.00481496	0.0104383	0.137783	0.119062	0.341171	0.0342202	0.166614	0.174862
137	T	M	0.00266789	0.00228456	0.0447174	0.0302572	0.0305374	0.0185818	0.0275641	0.0363905	0.0026419	0.0711356	0.0167334	0.00288148	0.0291982	0.120162	0.0789403	601.895	338.363	55.4341	9713.25	110384	17.1132	116.364	2910.99	89.3315	671.246	9264.93	0.00786684	0.171914	0.0253634	0.0593208	0.0658949	0.0832281	0.109912	0.0445347	0.0840121	0.940341	1.08002	2.55571	2.04493	0.00511235	0.00653367	0.0791642	0.0708787	0.179803	0.0271263	0.099228	0.17554
142	T	M	0.00314528	0.00164458	0.0489321	0.0372947	0.0728968	0.0233366	0.0549991	0.0226126	0.00286216	0.120616	0.0231812	0.00367439	0.0295266	0.225867	0.0658753	696.826	339.885	91.9511	11007.2	82673.4	36.937	118.581	3354.26	218.874	860.562	9516.41	0.0319807	0.11676	0.0286975	0.151914	0.0620569	0.0576822	0.158274	0.402093	0.550177	1.92046	1.13905	1.96254	6.23606	0.0316645	0.0428638	0.224594	0.145238	0.683085	0.0548414	0.342765	0.117666
143	T	M	0.0101143	0.00210995	0.105258	0.0802782	0.0106377	0.0391274	0.14578	0.0512751	0.00372369	0.171321	0.0564024	0.00645283	0.048935	0.368829	0.0812656	1337.39	674.273	74.2077	19681.4	153779	39.7457	254.087	6948.02	635.528	1478.5	14686.9	0.0149769	0.0687078	0.0189485	0.0629072	0.0866715	0.0767701	0.143042	0.187959	0.254158	1.39559	0.841864	2.98717	3.47299	0.0136809	0.0186976	0.11807	0.0499997	0.345912	0.0531142	0.243571	0.0751364
144	T	M	0.00484526	0.000537	0.0479208	0.0300536	0.00811092	0.0192346	0.0532394	0.0181704	0.00234942	0.105526	0.0204378	0.00454058	0.0526559	0.17379	0.0536505	695.455	283.094	103.921	10788.7	85076.3	24.1567	106.022	2531.27	143.865	697.415	4386.76	0.0109037	0.106225	0.0285599	0.075396	0.0750505	0.135565	0.126023	0.092388	0.171337	1.40676	1.17155	5.07041	3.24905	0.00751635	0.0113133	0.129295	0.0851042	0.247896	0.0381353	0.133756	0.0689156
192	T	M	0.00208985	0.000819	0.0492553	0.032845	0.0100157	0.0147697	0.06365	0.0140932	0.00122017	0.0642208	0.0219517	0.00166506	0.0141491	0.106218	0.0193147	542.833	1161.03	45.827	12392.6	62408.3	14.4979	101.282	3226.71	162.079	661.236	5762.7	0.0424743	0.166968	0.0335664	0.10819	0.0713318	0.0700796	0.153989	0.272067	0.475828	1.33718	1.34536	1.76586	5.27569	0.0274929	0.035159	0.239486	0.116706	0.508868	0.0368731	0.173447	0.0588912
193	T	M	0.00553648	0.00145632	0.0728234	0.0568894	0.0107662	0.0233738	0.131041	0.0293895	0.00145489	0.100185	0.0342865	0.00198655	0.0297121	0.175725	0.0326355	718.102	808.66	92.8402	12810.4	96767.8	25.0009	164.79	4484.66	172.367	842.039	6674.67	0.0614953	0.222889	0.0682325	0.199119	0.0651965	0.0835514	0.175642	0.295391	0.533395	1.99729	1.89065	3.20601	7.07337	0.0159879	0.0421905	0.296814	0.229408	0.836992	0.0609903	0.354866	0.103286
194	T	M	0.0043764	0.000654	0.0619623	0.035673	0.0109803	0.0183268	0.0579842	0.017729	0.00196973	0.122366	0.0195765	0.00288927	0.0414852	0.164985	0.0343959	1020.01	792.678	103.294	19400.4	114836	37.097	178.879	4732.89	252.316	1127.95	7368.19	0.049706	0.320888	0.0499803	0.127551	0.0876044	0.0742553	0.207198	0.268546	0.415874	2.20767	1.88354	6.36143	7.73284	0.0241313	0.0442427	0.307552	0.21779	0.767275	0.0610141	0.407274	0.115841
202	T	M	0.00191851	0.000848	0.0668398	0.0470685	0.00739666	0.0261355	0.0754057	0.0197937	0.00213462	0.0903414	0.0272367	0.0030827	0.0226975	0.15203	0.0302383	630.427	827.746	45.6526	14993	112220	12.8584	117.971	4963.98	136.571	1132.87	7139.22	0.0536843	0.21294	0.0273769	0.199268	0.0678427	0.129706	0.233774	0.319493	0.536556	1.88088	1.0714	1.82801	5.58087	0.021831	0.0306405	0.176643	0.0885918	0.487845	0.0425704	0.291046	0.125213
203	T	M	0.0052593	0.00110301	0.0826494	0.0601973	0.00943584	0.0316874	0.0722881	0.0260776	0.00338078	0.142986	0.0282477	0.00523263	0.0384839	0.240291	0.0419677	766.243	587.373	69.2406	13361.5	107513	12.8128	118.613	5496.49	265.596	1267.9	7505.04	0.0323205	0.335129	0.0737365	0.215799	0.101714	0.130833	0.169969	0.267789	0.367255	2.2315	2.37822	6.05267	7.0042	0.0208118	0.0326449	0.309984	0.198088	0.600531	0.149782	0.447207	0.091046
212	T	M	0.0147184	0.00410514	0.201987	0.134826	0.0267609	0.0572203	0.157766	0.0679967	0.00522271	0.170778	0.0461911	0.00538685	0.0734352	0.365596	0.112976	736.674	362.252	71.3494	11373.5	91210	32.3583	153.705	2251.53	311.485	610.815	4781.97	0.0454824	0.0881192	0.0232294	0.185775	0.129851	0.178258	0.246663	0.760199	1.22876	4.36002	1.66593	7.5183	10.0417	0.0461611	0.0796537	0.539907	0.118921	0.805824	0.0484828	0.287849	0.149241
214	T	M	0.0204348	0.00357959	0.155517	0.0658344	0.0107003	0.0602783	0.121734	0.0376998	0.00536358	0.207702	0.0358483	0.00804137	0.0492721	0.287071	0.0648026	483.246	206.415	41.128	8245.17	66268.2	7.7384	62.8373	1917.54	103.757	706.27	3383.19	0.0350511	0.388726	0.0678927	0.226593	0.197456	0.199239	0.247302	0.203768	0.268486	2.16276	1.59764	5.84484	4.85324	0.0206157	0.0246984	0.32265	0.178912	0.745933	0.165823	0.659612	0.122206
245	T	M	0.00748623	0.00240721	0.14054	0.0586939	0.0266257	0.058825	0.077662	0.0417839	0.00732215	0.152906	0.0281916	0.00875538	0.0444533	0.18417	0.0664141	856.169	358.28	59.5275	10433.5	82673	13.751	117.147	2537.73	154.385	555.696	4792.35	0.0377912	0.277962	0.091333	0.230899	0.0771527	0.0946153	0.158996	0.196265	0.460213	2.2873	2.04463	7.31437	4.77784	0.0171595	0.0337404	0.272628	0.174086	0.449595	0.257292	1.00166	0.0864434
246	T	M	0.011277	0.00244067	0.174411	0.0728407	0.0253004	0.0653209	0.104156	0.0607835	0.00821751	0.232002	0.0348543	0.0116208	0.0533163	0.230072	0.0851293	722.417	327.949	71.1585	9022.78	100455	13.0556	122.197	3029.43	251.138	899.483	7386.8	0.047656	0.238267	0.11288	0.288274	0.0720459	0.0999928	0.139074	0.206741	0.445817	2.19593	1.97574	4.94678	5.80644	0.018916	0.0477203	0.449053	0.275971	0.816933	0.195581	0.971344	0.105181
247	T	M	0.00547699	0.00208287	0.0959829	0.059026	0.0170259	0.0330731	0.0637064	0.0492073	0.00436001	0.119846	0.0240542	0.00504261	0.036248	0.151634	0.0674108	586.664	292.389	48.3711	6782.77	67724.6	12.2766	77.8901	1883.43	142.101	361.955	3307.31	0.0271389	0.219176	0.056784	0.22805	0.0704442	0.0915525	0.0939498	0.194189	0.358872	1.40667	1.37346	4.10584	3.89738	0.0135963	0.0383042	0.255566	0.188574	0.478722	0.127154	0.527954	0.0714678
254	T	M	0.00432126	0.0007	0.080092	0.0584775	0.0187193	0.0425779	0.0839886	0.0360798	0.00421622	0.195474	0.0479385	0.00670971	0.0642501	0.380936	0.123024	922.077	427.226	127.253	13120	110305	31.3082	158.534	4525.25	190.989	855.42	8102.88	0.0540528	0.47789	0.102252	0.227414	0.0623573	0.104257	0.0987864	0.232412	0.395489	2.71883	2.7225	5.99146	5.0886	0.0232122	0.0561927	0.538677	0.285432	1.1502	0.089362	0.203749	0.528621
255	T	M	0.0127097	0.00330561	0.190791	0.120764	0.019774	0.067968	0.148889	0.0708103	0.00709687	0.261304	0.0543841	0.00778634	0.0672029	0.380202	0.120601	901.07	945.598	162.128	14120.1	114024	26.0871	117.528	3662.49	180.893	563.178	5938.38	0.049197	0.439892	0.136089	0.183921	0.0754254	0.15904	0.0906642	0.213748	0.489606	2.79487	2.93364	7.92944	5.10554	0.0263568	0.0462332	0.597539	0.487913	0.854815	0.0914903	0.221475	0.494481
256	T	M	0.00734003	0.00338917	0.116705	0.086811	0.0148573	0.0465131	0.0810956	0.0485657	0.00557017	0.201882	0.0352038	0.00585674	0.0584604	0.301534	0.112028	972.52	583.503	170.588	11996.1	108533	17.5132	146.919	4128.25	170.469	633.161	5353.05	0.0516166	0.709019	0.133075	0.243346	0.0764684	0.1187	0.104652	0.202693	0.357129	2.79073	2.69838	10.3576	5.28656	0.0209944	0.0469801	0.574123	0.472096	0.873591	0.122619	0.349879	0.543958
263	T	M	0.00506538	0.00116199	0.0746097	0.0366922	0.0232221	0.0235808	0.0520373	0.0228471	0.00300605	0.0908752	0.0176845	0.0047583	0.0387839	0.126175	0.0379923	939.711	469.108	93.4252	15811.1	96505.2	22.4944	163.342	3748.89	223.677	1201.27	11630.2	0.0262164	0.243019	0.040682	0.128897	0.0777485	0.0996574	0.119507	0.11416	0.314882	1.59498	1.33805	4.34404	4.89341	0.0117638	0.0289829	0.305264	0.172501	0.511763	0.0538936	0.298904	0.146481
265	T	M	0.0316721	0.00504065	0.253869	0.111375	0.0426378	0.0446162	0.187892	0.100714	0.00497324	0.183452	0.0450388	0.00613549	0.0505121	0.241003	0.0589001	1071.43	475.649	135.511	19950.4	163279	36.416	150.739	5266.09	339.107	1727.52	26038.4	0.0746966	0.238831	0.0870406	0.30237	0.144375	0.138799	0.270709	0.633814	1.12615	4.32148	2.60139	7.61373	8.82713	0.0771865	0.102283	0.785289	0.355685	1.49721	0.162277	0.771693	0.128202
274	T	M	0.0124623	0.0014885	0.156796	0.073705	0.019191	0.038708	0.12807	0.0410111	0.00351252	0.137506	0.0316205	0.00492675	0.0465977	0.214975	0.0477485	770.482	269.562	93.1709	12536.3	85220.7	18.872	115.462	2634.8	163.887	489.087	3779.58	0.0303745	0.115441	0.0475012	0.110196	0.0901037	0.126044	0.159039	0.328243	0.474355	2.41059	1.75976	3.43127	5.50915	0.0236217	0.0432099	0.351053	0.149192	0.851375	0.0910075	0.362484	0.124362
275	T	M	0.00476868	0.000862	0.0596826	0.040983	0.0148091	0.0202033	0.0528439	0.0182526	0.00235314	0.102201	0.01862	0.00398794	0.0342683	0.162804	0.0344236	707.253	287.368	86.9456	14285	82502.8	20.4427	141.026	2707.14	177.792	461.532	4964.19	0.0362317	0.151737	0.0509613	0.101861	0.102576	0.11447	0.181681	0.322175	0.616889	3.12543	1.89372	5.88582	7.89752	0.0242162	0.0422888	0.331452	0.188795	0.83402	0.0808891	0.433177	0.160526
276	T	M	0.00376614	0.000891	0.052576	0.0367147	0.015508	0.0144105	0.0477017	0.0162169	0.00163268	0.053448	0.010346	0.00161137	0.0222133	0.0719238	0.0147933	645.686	269.8	70.6912	11832	78270	21.8052	132.558	2511.78	191.538	513.483	4676.43	0.0361325	0.138677	0.0449049	0.302642	0.0710062	0.078111	0.196735	0.406152	0.62588	2.37851	1.81623	6.75076	8.72535	0.0286114	0.0401733	0.378362	0.142145	0.814806	0.0859646	0.533997	0.101949
305	T	M	0.011072	0.00292421	0.12194	0.0931918	0.0278336	0.0307936	0.107174	0.0366491	0.00367743	0.126089	0.0305454	0.00541577	0.0321383	0.158639	0.0377921	1005.45	643.483	116.671	16223.7	120281	27.2738	130.296	5468.51	200.555	1353.5	15287.8	0.0211558	0.12003	0.035669	0.104944	0.193479	0.273405	0.36422	0.217902	0.297433	1.94081	1.18067	5.09859	4.0542	0.0158489	0.0218713	0.159837	0.0645048	0.313091	0.0583751	0.451617	0.13889
306	T	M	0.00189592	0.000598	0.0293642	0.0230395	0.00822723	0.0150838	0.0372896	0.0124562	0.00196693	0.0955023	0.0134911	0.00337463	0.0218848	0.142078	0.0434552	878.935	1008.84	71.2139	16410.2	113573	22.1277	135.885	6250.11	223.744	962.885	6653.49	0.0192577	0.228757	0.0256514	0.103856	0.172508	0.235655	0.208758	0.136537	0.439418	2.19151	1.38696	7.26852	3.38717	0.00976046	0.0248179	0.223164	0.0944681	0.351936	0.0296433	0.136745	0.431342
321	T	M	0.021454	0.00452429	0.300326	0.129238	0.0222492	0.0920181	0.249413	0.0961309	0.00489736	0.281521	0.0773956	0.0100614	0.0946991	0.453788	0.0913865	823.832	232.45	146.221	11816.6	91372.6	23.698	139.79	3521.39	195.381	976.714	9318.41	0.0515955	0.215175	0.0591098	0.290853	0.0841065	0.076111	0.129183	0.498657	0.800351	3.69605	2.48021	6.17615	9.31178	0.0299006	0.0779347	0.636354	0.262922	1.24429	0.0514781	0.287722	0.186643
322	T	M	0.0128226	0.00359134	0.160321	0.0860416	0.0185063	0.0482533	0.15258	0.0557027	0.00414558	0.171112	0.039843	0.0059374	0.046998	0.253275	0.0557166	897.323	466.433	87.6677	16392	102060	26.5439	165.682	4761.06	424.585	1246.62	10585	0.0424236	0.132994	0.0413305	0.159365	0.0701694	0.0786313	0.129143	0.565104	0.81515	3.54329	1.71798	2.832	8.64867	0.0306447	0.0479999	0.37319	0.176855	0.851064	0.0910253	0.528883	0.176701
323	T	M	0.00440526	0.0015992	0.0958031	0.0694374	0.0149184	0.0335387	0.0980107	0.0360045	0.00301449	0.117197	0.0296545	0.00395853	0.0392221	0.213407	0.0503444	629.989	270.977	59.4093	10836	81287.4	27.8261	132.797	3345.97	214.483	397.675	5260.73	0.0356821	0.0825519	0.0343139	0.140404	0.073634	0.113922	0.171649	0.746551	0.976274	4.56365	1.95872	5.8474	8.24878	0.029955	0.049582	0.216998	0.0994424	0.470284	0.103983	0.516113	0.107233
324	T	M	0.0143137	0.00507177	0.170868	0.18987	0.0240485	0.0401728	0.200938	0.0833775	0.00353131	0.160618	0.0602453	0.00341464	0.0425267	0.350608	0.0920034	987.555	721.332	102.998	15395.1	107352	26.4599	156.388	6526.76	324.426	1324.26	12608.3	0.0423051	0.194674	0.0351311	0.128718	0.100153	0.168484	0.223699	0.287497	0.537997	2.50572	1.70425	6.67766	5.98913	0.0236002	0.0434569	0.307441	0.181866	0.744765	0.0411908	0.209372	0.164335
346	T	M	0.00933596	0.00328787	0.182609	0.104095	0.0187468	0.0610641	0.11611	0.0550513	0.00664576	0.173592	0.0375283	0.00953426	0.081183	0.229428	0.0681293	1121.74	355.947	195.09	19825.4	147020	30.1609	165.412	6097.55	264.564	1295.11	6395.2	0.0829639	0.779878	0.178396	0.452427	0.139778	0.246126	0.146054	0.301908	0.705824	5.44879	4.72141	13.2915	9.99563	0.0389958	0.0782314	1.11759	0.660051	1.49404	0.470612	1.32873	0.269387
348	T	M	0.00801184	0.00202332	0.1609	0.0851144	0.0160508	0.0523747	0.107691	0.0393483	0.00562542	0.176615	0.0357691	0.0077777	0.102748	0.237962	0.0656828	815.597	251.219	182.523	17302.2	128116	26.1676	116.678	4256.72	219.886	839.027	5833.71	0.0699047	0.531061	0.153362	0.363754	0.138149	0.162951	0.186059	0.290312	0.643942	4.21733	3.63087	10.9304	6.90967	0.0312118	0.0578021	0.965438	0.535967	1.26105	0.248597	0.644592	0.205572
349	T	M	0.00393033	0.00111882	0.0749036	0.0434012	0.00721841	0.0366101	0.0532701	0.0201368	0.00309483	0.201673	0.0208533	0.00555794	0.0712501	0.228351	0.074525	851.274	408.791	115.338	18131.6	138096	29.643	97.4131	3990.66	275.586	936.875	7727.97	0.0682493	0.476083	0.151266	0.357581	0.136614	0.208163	0.211081	0.259856	0.66221	3.47377	2.74966	8.46081	7.81728	0.0342955	0.0657508	0.775397	0.45197	1.3713	0.209745	0.77647	0.187611
350	T	M	0.00444059	0.000524	0.1142	0.0605622	0.0128136	0.0491206	0.0526083	0.0204406	0.00722229	0.155931	0.0204512	0.00642719	0.048987	0.159446	0.048244	796.029	471.446	138.865	14729.3	110454	17.6458	138.431	4514.36	195.299	1048.49	6779.67	0.0654422	0.601385	0.148654	0.25468	0.166704	0.189748	0.140911	0.20759	0.443453	3.15044	2.63134	8.76775	5.17243	0.0230629	0.0470061	0.649616	0.371196	0.759329	0.286592	0.58308	0.120036
351	T	M	0.0105183	0.00338708	0.287908	0.109978	0.0217121	0.0880228	0.137376	0.0512935	0.00834105	0.276047	0.0463215	0.00773324	0.0717494	0.292357	0.0808632	1393.8	385.988	177.811	22799.2	194775	56.0313	183.46	6192.11	436.009	1246.47	11318.9	0.0656833	1.12214	0.196991	0.317091	0.223201	0.318094	0.231104	0.228486	0.699371	7.3009	4.80049	20.305	7.3771	0.0217572	0.0799019	1.65524	0.791328	1.23336	0.266508	0.841581	0.367131
353	T	M	0.0124414	0.00285951	0.205006	0.138646	0.0217727	0.0851883	0.244921	0.0743882	0.00824611	0.297284	0.0896725	0.012779	0.0783746	0.560521	0.102269	1049.92	510.253	88.7298	21086.1	121770	43.5263	163.795	3836.65	400.185	904.313	5052.61	0.0760131	0.187913	0.0683144	0.355021	0.112279	0.160233	0.245017	0.679837	1.17814	3.95117	2.24938	6.40946	13.1028	0.0646366	0.108702	0.750237	0.383085	1.57107	0.127448	0.788937	0.166025
370	T	M	0.0070022	0.00218485	0.117058	0.0792909	0.0185776	0.0414405	0.104443	0.0432182	0.00422702	0.137545	0.0338533	0.00435482	0.0404417	0.18721	0.0336092	483.601	224.408	32.7115	6929.35	33162.1	8.01974	56.6023	2346.89	98.1791	246.824	3823.61	0.0312292	0.23348	0.0552138	0.165438	0.0385472	0.0942722	0.102569	0.253553	0.474868	1.92674	1.97837	4.74374	5.38069	0.0266531	0.0412389	0.380924	0.198425	0.596335	0.0486121	0.292552	0.143251
376	T	M	0.00674012	0.00124832	0.0924619	0.0672987	0.0196104	0.0340722	0.0815466	0.0320074	0.00262351	0.0867514	0.0277127	0.00366364	0.0208937	0.156706	0.0361427	529.762	149.668	26.6036	5576.08	42955	14.2246	90.9595	2508.95	67.4635	318.494	2731.61	0.0136916	0.121739	0.0291422	0.0764329	0.0470257	0.0393713	0.064662	0.10945	0.13398	0.69448	0.651944	0.853859	3.03868	0.00614458	0.0087593	0.0911704	0.0483604	0.225484	0.0490972	0.25566	0.0507982
377	T	M	0.00151583	0.000432	0.0301445	0.0162272	0.0101281	0.0326067	0.0188002	0.00723719	0.0048333	0.186341	0.0191145	0.00685513	0.0783054	0.189533	0.0586842	601.151	691.02	104.823	10945.4	63004.6	10.1864	106.137	4481.91	128.608	724.128	4371.44	0.0368346	0.470548	0.0874409	0.19235	0.0886908	0.134808	0.0797085	0.166535	0.385416	2.35412	2.32708	6.24814	3.58143	0.00995068	0.0375738	0.399256	0.38645	0.565278	0.1292	0.324881	0.0988225
396	T	M	0.0108196	0.0047785	0.184228	0.0837797	0.064964	0.0341645	0.0881938	0.0630201	0.00342699	0.110473	0.0346267	0.00302746	0.0213424	0.160181	0.0397317	462.462	366.841	27.2664	6078.72	51720	26.1047	138.488	1705.35	302.211	304.971	3607.42	0.0438803	0.196301	0.0633419	0.271315	0.179147	0.150563	0.38052	0.818146	1.08646	3.66025	1.98258	4.92706	9.66632	0.0428181	0.068482	0.499776	0.19287	1.49968	0.0923268	0.595485	0.182495
398	T	M	0.0100034	0.00219791	0.12395	0.084831	0.00840946	0.0400783	0.120694	0.04271	0.00373123	0.15351	0.0392037	0.00682397	0.0454681	0.309233	0.0884774	570.832	787.348	55.0267	11667.8	69166.8	13.1313	128.925	5588.99	135.444	564.433	3820.49	0.0272867	0.199684	0.0429939	0.18703	0.0598649	0.0922939	0.146548	0.191168	0.285019	1.68649	1.26721	3.82248	4.63763	0.0131462	0.0245048	0.21971	0.123488	0.688737	0.0725906	0.607338	0.12448
399	T	M	0.0075883	0.00235469	0.0747035	0.0615101	0.0284872	0.0265551	0.0572225	0.0247785	0.0053664	0.142858	0.0270169	0.00601822	0.0463214	0.227199	0.055465	798.13	501.512	126.665	14110.3	107473	28.3403	152.151	2412.77	306.084	1010.15	10444.2	0.0199177	0.18093	0.0456039	0.152793	0.137989	0.148987	0.205153	0.284727	0.443536	2.21196	2.32682	5.58163	4.86561	0.0252777	0.0390431	0.37513	0.247999	0.702985	0.0754989	0.342896	0.125857
400	T	M	0.00565505	0.000832	0.0800042	0.0598319	0.0271216	0.0432641	0.0952641	0.01916	0.0059997	0.188519	0.0371894	0.00753911	0.0679724	0.252671	0.0569319	1182.64	565.87	191.733	21630.9	121127	44.4551	148.401	4105.13	212.366	1085.02	15641.2	0.0581437	0.520959	0.186948	0.298577	0.146148	0.109251	0.172794	0.431812	0.538897	3.16661	3.58171	8.62458	6.75001	0.0461277	0.0717201	0.729615	0.591904	1.50347	0.216003	0.611551	0.369357
401	T	M	0.0306829	0.00490645	0.338355	0.18747	0.0215966	0.113349	0.320133	0.0906118	0.00907351	0.273294	0.0900696	0.0141287	0.0688336	0.444135	0.0728199	1028.74	1941.71	143.392	27713.4	124086	33.0563	131.934	9802.72	592.729	1983.15	24342.6	0.0547226	0.285804	0.0463298	0.248543	0.192258	0.195911	0.329355	0.414643	0.809987	3.04391	1.76865	7.53005	7.42972	0.0325038	0.0657915	0.499613	0.21343	0.992549	0.0819826	0.391951	0.157849
403	T	M	0.00500538	0.00108526	0.061398	0.0534831	0.0399916	0.0263178	0.0403411	0.0186149	0.00421413	0.14154	0.0181121	0.00549861	0.0541089	0.195769	0.0481194	905.612	561.21	142.408	19982.3	140575	58.7417	166.002	6208.05	244.201	1669.03	21855	0.0734764	0.700608	0.133943	0.347332	0.0800636	0.127927	0.14147	0.253148	0.7773	3.26005	2.67976	6.12954	8.62429	0.0217189	0.0665331	0.654978	0.462236	1.69032	0.122152	0.778287	0.241253
404	T	M	0.00792785	0.00232955	0.101803	0.0974494	0.0626041	0.0315962	0.13235	0.0380666	0.00425691	0.151791	0.03571	0.0042426	0.042066	0.280875	0.0750291	1022.32	439.109	102.094	18146.8	118977	37.3366	130.357	5739.95	159.969	1363.04	29749.5	0.0677119	0.595787	0.121554	0.370039	0.0539334	0.0927655	0.0924589	0.203295	0.64498	3.01289	2.26364	6.55281	8.11482	0.0257614	0.0806836	0.68128	0.391174	1.37192	0.0832983	0.52454	0.1678
405	T	M	0.0034566	0.000818	0.0615746	0.0432248	0.0206634	0.0285827	0.0791398	0.0309351	0.00279689	0.15233	0.0372803	0.00410714	0.0288304	0.228842	0.0960023	1175.52	1702.15	89.8102	23101.9	156130	40.6737	231.538	7889.52	356.043	1920.53	31888.9	0.0262183	0.205544	0.0254709	0.194799	0.102644	0.191353	0.20332	0.242813	0.427591	1.98808	1.13096	3.42008	7.50775	0.0179485	0.0390702	0.300849	0.107716	1.01557	0.0355172	0.307783	0.235155
409	T	M	0.00846853	0.00237958	0.174886	0.0889718	0.0321479	0.0473793	0.119423	0.0358359	0.00553751	0.112882	0.0304122	0.00697776	0.0273733	0.147634	0.0225516	814.663	837.601	82.6126	17606.4	142600	32.9797	137.522	6291.47	329.924	1212.15	8648.73	0.0846716	0.406162	0.10008	0.237219	0.175616	0.213633	0.270213	0.348091	0.590927	3.34396	2.22802	5.39817	7.00244	0.0225053	0.0508003	0.335231	0.193343	0.655868	0.342488	1.09902	0.123044
414	T	M	0.0114178	0.00534996	0.150393	0.101083	0.0143252	0.0417121	0.213597	0.144812	0.00307895	0.109744	0.0413539	0.00376292	0.0279743	0.200586	0.0800498	711.577	286.799	68.4402	9345.56	115103	12.5065	148.852	3273.12	258.36	1366.11	10504.8	0.0681422	0.288551	0.0566115	0.239315	0.0985922	0.146716	0.14144	0.385082	0.64696	2.379	1.80785	6.59412	4.96542	0.0464305	0.083473	0.51637	0.332471	0.846545	0.124541	0.491734	0.21279
415	T	M	0.0142456	0.00233168	0.203278	0.107935	0.0228594	0.0554013	0.185828	0.0530399	0.00496634	0.147825	0.0445463	0.00830644	0.045854	0.21814	0.0331493	745.389	533.012	78.5538	12897.7	106200	24.5863	119.453	4032.53	274.211	911.352	7038.95	0.0595311	0.427805	0.1308	0.242037	0.0811829	0.16055	0.15835	0.264784	0.366962	2.51715	2.54643	6.70707	5.2771	0.0365258	0.039665	0.420339	0.393533	0.599504	0.213381	0.776572	0.0752913
416	T	M	0.0125137	0.00328961	0.14181	0.108526	0.0185345	0.0513975	0.143793	0.0450666	0.00460597	0.193066	0.0480774	0.00892271	0.0635026	0.296929	0.0456354	821.27	463.079	92.6335	13990.7	103815	39.2569	210.686	4473.58	283.868	652.409	3982.01	0.0863273	0.244738	0.0783267	0.373075	0.172164	0.149093	0.257621	1.0968	1.73305	6.21032	3.69239	8.01508	15.2754	0.0475705	0.0787202	0.680886	0.203922	1.05365	0.306146	1.61953	0.117506
418	T	M	0.00255815	0.00124541	0.0877634	0.0681099	0.057224	0.0404056	0.0861646	0.0491755	0.00904302	0.150633	0.0335214	0.00915089	0.0468598	0.196661	0.0624115	1110.57	469.729	179.619	18083.2	142155	28.0983	212.319	6374.25	235.809	1270.74	17497.5	0.0538891	0.422048	0.105024	0.259216	0.12644	0.17415	0.181214	0.286518	0.44008	3.31705	3.05391	8.63165	6.27368	0.0336609	0.0499211	0.626732	0.386967	1.10927	0.228746	0.629887	0.186056
419	T	M	0.0106043	0.00449587	0.161181	0.0984728	0.0402468	0.050106	0.115992	0.0819631	0.00879917	0.199972	0.0371874	0.00849817	0.0836068	0.228852	0.0664865	781.762	439.967	212.114	16448.9	201242	32.9312	276.84	7665.84	351.871	1470.7	11445.4	0.0737484	0.980283	0.170241	0.258721	0.192842	0.36466	0.188596	0.373529	0.564836	4.45011	4.84364	8.60224	5.70363	0.0476316	0.0821851	1.10642	0.576869	1.21085	0.343128	0.529594	0.179571
423	T	M	0.00482565	0.0013917	0.0814474	0.0388579	0.0233976	0.0376685	0.0546446	0.0221003	0.00402153	0.179285	0.0266331	0.00465013	0.0682468	0.237308	0.0845924	1060.66	1123.93	148.587	17887.8	148555	21.978	160.513	4605.07	131.012	874.99	13441.8	0.0510034	0.60766	0.0563973	0.143178	0.148464	0.173901	0.144255	0.228981	0.545061	3.36603	2.35892	8.5251	3.84134	0.0130638	0.0316467	0.547223	0.234261	0.407174	0.0773245	0.209647	0.155011
424	T	M	0.00648359	0.00255882	0.116807	0.0569537	0.0406896	0.046965	0.0616574	0.0355328	0.00420319	0.166523	0.0241545	0.00554383	0.0608205	0.169601	0.102921	1245.8	1129.64	193.69	17899.1	128113	34.8388	192.454	3668.05	129.308	879.558	14272.6	0.0824346	0.780008	0.130857	0.218538	0.15371	0.309718	0.169206	0.317104	0.608312	5.96649	3.51848	15.1651	6.1856	0.023183	0.0557119	0.822527	0.327905	0.755902	0.155719	0.378357	0.281114
425	T	M	0.00230375	0.000856	0.0844313	0.042544	0.0364882	0.0277216	0.0518556	0.0226705	0.00288149	0.111732	0.0207761	0.0037824	0.0457152	0.137786	0.0462738	1153.98	966.194	160.661	17035.5	141060	39.0262	177.829	5491.72	156.71	1302.86	18709.2	0.0549085	0.49641	0.0705546	0.159647	0.154218	0.208012	0.180648	0.245578	0.37539	1.44444	2.40342	9.01199	5.00906	0.0258497	0.0451869	0.464177	0.280843	0.819442	0.0789126	0.302379	0.109116
426	T	M	0.0064876	0.00239503	0.110234	0.0526632	0.0369737	0.0393985	0.0642656	0.0290773	0.00330568	0.132573	0.0233873	0.00437447	0.0424192	0.157177	0.0607834	920.186	513.852	119.367	11991.4	146273	16.8149	123.798	3857.52	114.033	773.689	16491.7	0.068715	0.613482	0.0418925	0.184463	0.150289	0.240365	0.173252	0.286812	0.521851	3.54651	2.5803	11.3563	5.21535	0.0238814	0.0423631	0.582978	0.24712	0.678445	0.107208	0.173946	0.192603
427	T	M	0.0090605	0.00124165	0.154052	0.0702218	0.0348371	0.0498225	0.102444	0.0423404	0.00431428	0.184585	0.0345845	0.00536045	0.0674178	0.299811	0.0838513	1094.72	943.934	128.622	18543.2	156748	29.2554	234.917	4534.21	193.018	1154.35	17179.4	0.05599	0.563716	0.0738146	0.171036	0.146644	0.27526	0.159051	0.267217	0.602466	3.76692	2.56626	15.3987	5.13841	0.0220379	0.0528418	0.554798	0.298442	0.77781	0.081656	0.250141	0.232413
431	T	M	0.00803234	0.00160165	0.126327	0.0724687	0.0102286	0.0531329	0.125095	0.0397376	0.0046737	0.199878	0.0402278	0.00701636	0.055339	0.36289	0.0738284	617.79	371.471	79.8406	10939.4	74052.7	13.2684	106.776	4805.98	258.97	871.962	9111.79	0.0511383	0.241852	0.105075	0.209392	0.217158	0.224455	0.259583	0.282123	0.251237	3.11794	2.19027	5.52984	5.53637	0.0315504	0.0409013	0.376168	0.178459	0.721999	0.145661	0.468593	0.0806465
432	T	M	0.0127222	0.00213449	0.157891	0.148005	0.136956	0.0503464	0.151647	0.0592627	0.00659018	0.225931	0.0536256	0.00744137	0.0526187	0.389954	0.0828905	919.67	500.973	141.745	17497.8	126961	37.2393	134.965	3654.94	340.704	1268.02	15679.3	0.043606	0.285247	0.13703	0.198996	0.188186	0.247184	0.313829	0.314734	0.482057	1.67982	2.90592	9.44851	7.70031	0.0272763	0.0491814	0.497413	0.325837	1.27201	0.195356	0.611589	0.227987
433	T	M	0.00691864	0.00197759	0.0774057	0.0772129	0.0335182	0.0319847	0.106972	0.0276505	0.00539894	0.181935	0.0375399	0.0064016	0.0431097	0.320325	0.0777182	897.343	724.608	90.7505	18198.5	129683	24.8486	129.12	4286.93	200.385	1465.98	13881.6	0.0500226	0.291791	0.103345	0.400085	0.101832	0.0821707	0.221953	0.545144	0.802992	3.68073	1.93621	7.22342	9.58686	0.0344922	0.0919153	0.548073	0.317184	1.24024	0.214963	0.975417	0.158724
434	T	M	0.00566799	0.00196541	0.0643993	0.0618449	0.0143442	0.0294039	0.0560216	0.0207821	0.00432583	0.19858	0.0290668	0.00677403	0.0561804	0.320575	0.112614	826.779	343.392	85.7116	12866.6	123142	22.5798	170.737	3535.62	220.954	1133.55	9268.39	0.0344225	0.166782	0.061922	0.256409	0.12462	0.139138	0.229336	0.489596	0.72765	2.98808	1.96527	5.31075	7.3376	0.0361822	0.0482429	0.514282	0.17463	0.83156	0.169929	0.912954	0.0983641
439	T	M	0.0147404	0.00286524	0.215854	0.0918008	0.0360138	0.0573307	0.183083	0.0396498	0.00416608	0.168118	0.0417915	0.00453522	0.0608176	0.233419	0.049787	895.193	605.93	112.613	20080	125325	29.734	149.394	3069.68	165.932	683.731	11445.5	0.0808683	0.349905	0.0630257	0.192737	0.144777	0.143004	0.241568	0.610259	0.372374	2.98335	2.04025	7.92962	7.53208	0.0492622	0.0806235	0.579468	0.179556	0.906181	0.0836653	0.450795	0.134054
440	T	M	0.0165601	0.00322533	0.217813	0.0966259	0.0461628	0.0649589	0.157075	0.0505749	0.00406898	0.205092	0.0510566	0.00708519	0.07228	0.33376	0.0699394	1088.83	922.676	140.167	24746	161628	54.356	195.845	3533.58	253.273	750.507	14348.4	0.0857863	0.322667	0.039138	0.222618	0.150265	0.210849	0.250562	0.48063	0.822504	3.606	2.33138	7.55984	8.87729	0.045109	0.0653077	0.470869	0.183969	0.997843	0.0683865	0.460489	0.140654
441	T	M	0.0190809	0.00342552	0.2134	0.0951546	0.0453349	0.0549243	0.157527	0.0494914	0.00352895	0.169653	0.0454509	0.00587165	0.0639692	0.304666	0.0567248	1017.67	487.737	85.5218	22814.8	172278	61.3475	197.707	3841.76	350.232	923.073	15367.1	0.0492086	0.228599	0.0330865	0.108111	0.0974988	0.142644	0.255883	0.378674	0.568251	2.58184	1.84587	7.1642	7.89513	0.0317257	0.0453725	0.267193	0.119736	0.880558	0.0727696	0.395652	0.109597
443	T	M	0.000947	0.000986	0.0318328	0.0244826	0.0130354	0.0155012	0.0256198	0.0149367	0.00265301	0.081763	0.0162051	0.00274938	0.021084	0.152166	0.0369843	1043.58	637.276	90.4375	16779.9	102589	11.9779	152.817	7029.72	449.395	1770.31	14257.7	0.0540882	0.183816	0.0464131	0.220434	0.0666226	0.0881072	0.197166	0.487168	0.897846	2.46503	1.59111	3.10226	8.00185	0.0242609	0.0456762	0.255159	0.142187	0.892404	0.0985287	0.731681	0.142072
444	T	M	0.000402	0.000239	0.0115334	0.0083655	0.0065328	0.0105477	0.0109296	0.00488411	0.00175503	0.0735132	0.0101261	0.0026723	0.0188429	0.0882765	0.0329756	716.703	728.169	61.7063	12408.7	72065.8	12.0121	109.446	6184.28	232.855	1184.89	8163.36	0.0396322	0.18013	0.0347644	0.139593	0.0503385	0.0876156	0.0912854	0.282329	0.669189	1.51003	1.00499	3.87953	3.77691	0.0232199	0.0431193	0.214894	0.124526	0.454187	0.0524382	0.220619	0.120997
446	T	M	0.00142291	0.000599	0.0257492	0.0165607	0.0071264	0.0198606	0.0215825	0.0113141	0.00274662	0.0938615	0.0135473	0.00300927	0.034594	0.136027	0.053703	812.757	429.344	107.775	15385.4	106306	14.6967	137.27	3941	67.0549	360.69	7124.45	0.0674299	0.985273	0.153622	0.260666	0.0869805	0.155121	0.110477	0.236424	0.649023	4.22368	2.9799	12.6209	6.14505	0.0143998	0.0532731	0.703548	0.436806	0.854023	0.139295	0.458399	0.445522
447	T	M	0.00110646	0.00122689	0.0317633	0.0201517	0.0123575	0.0272924	0.0264105	0.0138377	0.00350197	0.112183	0.0159892	0.00517331	0.0418706	0.193042	0.0713782	939.416	415.791	137.114	16605.9	168358	24.6397	158.233	5318.26	102.148	874.297	10451.2	0.0528403	0.909113	0.141673	0.25141	0.158301	0.234224	0.117223	0.175799	0.474378	3.3404	3.31306	10.1031	4.42532	0.0181638	0.0422028	0.561416	0.348188	0.715641	0.1268	0.417816	0.512442
448	T	M	0.00409074	0.00233268	0.186277	0.0963368	0.033009	0.0582033	0.211019	0.068124	0.00549223	0.198285	0.0575705	0.00746406	0.0489452	0.332647	0.074208	726.392	215.919	63.2053	11429.6	86550.7	18.4687	102.929	2207.92	150.23	516.34	4275.2	0.0226274	0.0862166	0.0462802	0.172953	0.065696	0.102052	0.167433	0.17905	0.345728	1.73441	1.50745	4.43168	4.28694	0.0182933	0.0405516	0.276355	0.197918	0.705292	0.0766324	0.233042	0.217468
453	T	M	0.00560726	0.0022304	0.0811537	0.0610677	0.0257754	0.0335345	0.0954884	0.0311282	0.00433576	0.168085	0.0313666	0.00546113	0.0664278	0.263263	0.068286	884.615	689.743	134.721	15640.1	116101	24.0682	181.708	6526.85	217.417	978.575	8703.35	0.0885448	0.684698	0.0667291	0.338665	0.117971	0.155921	0.148087	0.416955	0.862986	5.06949	3.38215	12.5977	11.6464	0.0338078	0.0711018	0.870737	0.451482	1.79445	0.138909	0.628056	0.430322
454	T	M	0.00232017	0.000433	0.0366018	0.0306858	0.0110568	0.021163	0.0367549	0.0151094	0.00259651	0.112701	0.0197497	0.00402523	0.0430781	0.169989	0.0483609	762.261	364.951	93.5303	11695.6	111085	25.876	155.78	6639.29	205.519	956.284	10684	0.0663708	0.381144	0.0705832	0.227662	0.0829073	0.0965204	0.095492	0.297757	0.609564	3.46664	2.4016	8.9714	7.35398	0.0198547	0.0613108	0.57756	0.253219	1.24743	0.0782117	0.491026	0.280218
463	T	M	0.00919178	0.00284448	0.110443	0.0868979	0.00975688	0.0321514	0.116226	0.0553808	0.00251862	0.109589	0.0382149	0.00363068	0.0296039	0.181077	0.0427382	450.271	215.855	30.9846	6562.53	39578.7	5.64621	43.8372	2258.18	92.2748	341.404	2052.91	0.0272606	0.0777287	0.0296296	0.0440684	0.051394	0.0539751	0.0755249	0.21054	0.333202	1.58479	0.913107	2.9425	3.11495	0.0240383	0.0274515	0.229582	0.0941322	0.361035	0.0435743	0.240697	0.0535941
464	T	M	0.00381059	0.00150069	0.0646714	0.0490107	0.0142227	0.0275794	0.0725957	0.0282349	0.00342477	0.109056	0.0305072	0.00367948	0.0309098	0.167162	0.0376198	559.734	310.407	49.1283	9231.13	53112.5	7.37464	60.35	2608.41	138.5	491.403	3670.21	0.0344199	0.217348	0.0459591	0.176291	0.0326116	0.0657552	0.0904467	0.237795	0.189694	1.98273	1.47733	5.9645	4.76747	0.0222402	0.0355028	0.357846	0.181415	0.624704	0.0723446	0.308987	0.116262
465	T	M	0.00176346	0.00143377	0.0816587	0.043494	0.00998341	0.0319967	0.0758678	0.0328275	0.00268841	0.129379	0.0293006	0.00400159	0.0361593	0.191084	0.0535004	854.095	414.643	79.3979	13625	113018	12.372	93.264	6056.94	198.958	947.459	8565.31	0.0809133	0.964327	0.109114	0.246463	0.0910769	0.169894	0.148625	0.312689	0.714154	2.44759	3.33381	9.89478	7.0874	0.0358148	0.0857751	0.619794	0.43526	1.06664	0.13833	0.480472	0.376358
466	T	M	0.00321583	0.000819	0.0678242	0.0371016	0.0106107	0.0338357	0.0501318	0.0232143	0.00283861	0.0966228	0.0222232	0.0030038	0.0261959	0.1482	0.041505	779.483	400.33	69.283	13034.4	74386.9	13.0415	106.967	3743.25	302.352	919.984	4315.57	0.0755781	0.613913	0.0796739	0.286124	0.104716	0.172689	0.192439	0.321243	0.522757	3.39322	2.47133	7.56173	7.5186	0.0330349	0.0515394	0.48426	0.312588	1.05737	0.173366	0.518076	0.221601
468	T	M	0.00225572	0.000701	0.034223	0.0220571	0.00873727	0.0179112	0.0264276	0.012013	0.00271651	0.08069	0.0141411	0.00340834	0.0260792	0.0982978	0.0267418	831.724	608.193	81.7033	14053.3	122117	16.7975	155.213	5212.9	213.909	913.905	12890.3	0.0557023	0.701978	0.117174	0.270566	0.0885254	0.14508	0.109503	0.165305	0.411109	2.82406	3.09231	8.76417	5.36298	0.0156809	0.0415427	0.697742	0.534813	0.939544	0.27259	0.516136	0.376581
469	T	M	0.00821745	0.000986	0.0972864	0.0644921	0.0206132	0.0277103	0.0777911	0.0260056	0.00386582	0.126297	0.0260581	0.00554191	0.0411389	0.196522	0.0448783	686.887	377.384	80.8248	11586.5	76961	19.8922	114.131	2870.38	212.762	969.807	9966.85	0.0268375	0.247372	0.0838688	0.207964	0.0723275	0.0795699	0.115865	0.19413	0.311946	2.21034	1.84106	3.43868	5.2173	0.0252015	0.0409841	0.366776	0.261555	0.757345	0.18761	0.61173	0.121078
479	T	M	0.00581944	0.00112632	0.0786775	0.0694954	0.0225708	0.0307671	0.0758177	0.0240669	0.00387371	0.135934	0.0335544	0.00430782	0.035069	0.210909	0.0439272	1207.31	1233.99	143.632	24021.2	119065	36.7653	175.774	7360.61	314.563	1782.26	17780.6	0.0387037	0.289341	0.030123	0.205712	0.08881	0.133379	0.202981	0.338025	0.698089	3.27079	1.46333	8.34953	8.39045	0.024839	0.0478941	0.47377	0.119419	1.1974	0.0535507	0.676107	0.667485
480	T	M	0.00817722	0.00178756	0.130534	0.103157	0.0420037	0.0360739	0.165125	0.0399049	0.00292534	0.116416	0.0438906	0.00282774	0.0222042	0.210951	0.0349906	677.126	1742.67	53.2028	17075.7	63755.9	12.9463	115.206	4227.72	216.374	955.841	6097.15	0.0361373	0.22449	0.0277536	0.118974	0.0581378	0.123518	0.184934	0.343228	0.575607	3.09438	1.07623	7.88396	9.76593	0.0240091	0.0482185	0.513683	0.157302	1.09953	0.0264348	0.287898	0.434995
492	T	M	0.00131211	0.000438	0.0209361	0.00989565	0.00860676	0.0194959	0.0105105	0.00469845	0.00348321	0.0786345	0.00861477	0.00343118	0.0214997	0.089221	0.0319846	652.725	455.284	63.073	10368.1	89402.9	12.8483	113.554	5956.25	101.089	729.986	5835.05	0.0125077	0.14427	0.032544	0.0838003	0.0671346	0.0860697	0.102168	0.0766984	0.158496	1.0418	0.912523	3.14319	2.29416	0.0061061	0.0069487	0.0885057	0.0698263	0.205791	0.0312856	0.201031	0.0542308
493	T	M	0.00775169	0.00159005	0.0847887	0.0587988	0.0311724	0.0463876	0.0572873	0.0177871	0.00727434	0.170588	0.0294159	0.00894296	0.0470593	0.22569	0.0496928	882.425	577.52	84.9933	15265.6	121477	22.9978	132.783	6290.22	173.547	1307.72	10100.5	0.023996	0.335723	0.0492903	0.125185	0.0677582	0.127612	0.108588	0.0843104	0.170348	1.24949	1.38951	2.40078	3.19591	0.0109083	0.0122414	0.139049	0.0982675	0.313663	0.104724	0.29238	0.109105
494	T	M	0.00301205	0.000822	0.0516708	0.0203628	0.026189	0.0331091	0.0273603	0.0112844	0.00567503	0.120298	0.0147364	0.00590624	0.0316031	0.134553	0.0520316	614.66	250.177	69.9648	7349.8	98284.6	13.8314	95.1045	3455.99	122.882	583.959	4915.92	0.0144971	0.239686	0.0407498	0.0693009	0.0612673	0.0981452	0.0708882	0.0466994	0.11211	0.826584	1.06396	1.85976	1.82593	0.00585389	0.00963677	0.112146	0.0970381	0.20898	0.0570425	0.161311	0.0609494
496	T	M	0.00257924	0.00140005	0.0603432	0.0259437	0.015477	0.028004	0.0417149	0.0122086	0.00370302	0.11478	0.0193228	0.00579294	0.0241371	0.141721	0.0321761	590.311	333.177	26.7068	9699.04	56328.7	10.9959	68.0999	3886.96	101.437	612.45	5895.55	0.0193253	0.114438	0.0227906	0.0537181	0.0740172	0.0551573	0.130364	0.175146	0.303717	1.39759	0.937607	3.27489	4.39673	0.019479	0.0237486	0.146418	0.0675439	0.375223	0.049555	0.294078	0.0959051
497	T	M	0.000885	0.000541	0.0325215	0.0136393	0.00809237	0.0216289	0.0240607	0.00698214	0.00318699	0.0722699	0.012631	0.00380852	0.0166175	0.101071	0.0313077	347.036	315.068	19.7346	4378.15	35174.6	6.25856	53.3308	3128.41	74.27	362.819	2447.91	0.0110693	0.0718172	0.0111177	0.075293	0.0263451	0.0507668	0.0456611	0.0861322	0.181711	0.757326	0.55843	2.00445	2.47115	0.0059222	0.0100883	0.0892205	0.0355211	0.215621	0.0218358	0.169285	0.0298643
498	T	M	0.00134043	0.000223	0.029208	0.0158633	0.0170487	0.0185028	0.0189671	0.00602159	0.0024495	0.0694844	0.0124447	0.00326361	0.0152639	0.107461	0.0288494	509.632	672.709	35.6343	12628.1	77280.9	19.5094	132.819	4182.48	164.405	433.696	4113.32	0.0552614	0.0972224	0.0411588	0.177979	0.0736967	0.101681	0.218366	0.525645	0.785974	2.72164	1.069	4.1329	10.4664	0.0174413	0.0477061	0.299244	0.0969189	0.884313	0.0418092	0.542783	0.162373
504	T	M	0.00452332	0.000518	0.115274	0.0681162	0.0108214	0.0389127	0.137611	0.048663	0.00368464	0.13796	0.0364539	0.00509555	0.0299698	0.233689	0.0509609	1055.67	742.352	86.6605	20193.2	107847	30.6316	186.709	6942	329.522	1364.44	10851.2	0.0597668	0.274029	0.0526815	0.210857	0.10056	0.131641	0.262964	0.433038	0.886654	2.41902	1.82502	6.78275	7.92492	0.0210059	0.0382488	0.262788	0.128477	0.82023	0.0764262	0.705305	0.112341
508	T	M	0.0245196	0.0063908	0.328758	0.191532	0.0447459	0.0770879	0.303923	0.096178	0.00553326	0.228108	0.0809504	0.00747639	0.0687548	0.377516	0.0719149	1007.21	601.152	101.035	15176	104693	20.4139	139.004	5023.5	209.172	836.822	11751.5	0.0334915	0.116354	0.0338512	0.230564	0.134015	0.101481	0.363811	0.817157	1.19927	2.0725	1.78247	6.04281	12.0779	0.0329852	0.077907	0.403723	0.167271	1.0006	0.14489	1.03963	0.209742
509	T	M	0.00266675	0.000365	0.0403938	0.0261931	0.0118732	0.0213245	0.038958	0.0107013	0.00240761	0.0962461	0.0195714	0.0037224	0.0241018	0.142591	0.0303442	611.674	554.565	56.7379	11915.3	66399.4	20.324	93.744	5033.78	117.559	553.094	4360.11	0.0394857	0.0963798	0.0272484	0.134849	0.0380048	0.054499	0.0942129	0.307188	0.61735	1.69409	0.812846	2.30148	4.56994	0.0248009	0.0417323	0.205286	0.0798123	0.56092	0.037101	0.313626	0.0840634
510	T	M	0.00427819	0.000875	0.0713004	0.0336557	0.0171759	0.0257358	0.0615228	0.016432	0.00244999	0.0858768	0.0204365	0.00311951	0.022045	0.112852	0.0214415	463.774	402.554	39.3087	8343.47	66322.3	10.7999	81.115	3520.74	169.685	420.967	6215.8	0.0311739	0.0747149	0.0395021	0.0796413	0.0442309	0.0413749	0.0984417	0.245409	0.41938	1.79461	1.22415	3.07195	5.52169	0.0179534	0.036123	0.249493	0.134855	0.550082	0.0828952	0.459496	0.0649566
511	T	M	0.00254506	0.000915	0.0802021	0.0370154	0.0137446	0.0275086	0.0579063	0.0205957	0.00211427	0.0647602	0.0200524	0.002403	0.0137234	0.102679	0.0205662	580.705	405.562	39.283	8264.01	63090.6	13.2267	95.0663	3295.6	141.815	636.737	5327.86	0.0288117	0.0968957	0.0368216	0.151076	0.0334974	0.0433607	0.0669948	0.242126	0.502148	1.18772	0.871535	2.67577	5.22699	0.0155416	0.0301985	0.224444	0.0913366	0.540081	0.0441859	0.283323	0.0792926
522	T	M	0.00455641	0.00131951	0.0680701	0.0499911	0.013165	0.0269823	0.0799607	0.0300275	0.00211479	0.128182	0.0249426	0.00296871	0.0286966	0.168732	0.0421513	648.763	175.967	51.0007	11217.1	66166.1	10.967	87.4412	3416.47	148.033	632.09	6776.99	0.0185315	0.120758	0.0237195	0.136322	0.0554436	0.0330102	0.106654	0.218813	0.352775	1.571	1.18184	3.53549	4.7531	0.022903	0.026428	0.224668	0.137418	0.695752	0.0365551	0.256752	0.0999685
526	T	M	0.00933259	0.00265588	0.260707	0.149281	0.0253653	0.0827642	0.266991	0.100928	0.00789363	0.224071	0.0750879	0.0101045	0.0721219	0.343802	0.0948463	887.105	669.459	123.342	14052.5	127086	22.0491	190.273	5651.15	261.944	903.522	7544.21	0.0418547	0.116453	0.063074	0.162266	0.098512	0.131077	0.156448	0.255541	0.419131	1.71198	1.73293	5.02812	4.3314	0.0194673	0.0338212	0.352501	0.170962	0.374304	0.0938064	0.360859	0.151167
535	T	M	0.0114647	0.00352547	0.108977	0.0954198	0.0322359	0.0319192	0.102946	0.0370119	0.00361835	0.124563	0.0403702	0.00464686	0.03858	0.264947	0.0518898	562.254	225.178	51.4388	10521.5	56217.8	8.55427	48.5803	2669.23	100.33	662.16	13534.1	0.0249766	0.090903	0.0363211	0.124548	0.0863067	0.127257	0.115953	0.16586	0.25493	1.73747	1.33955	4.18973	4.32847	0.0130301	0.0215385	0.200696	0.134515	0.43505	0.097311	0.42404	0.0852596
536	T	M	0.0159907	0.00365722	0.137729	0.109377	0.0251943	0.0426648	0.147339	0.0476715	0.00461615	0.148509	0.0503125	0.0070098	0.0424093	0.268348	0.0443607	675.624	598.005	76.8906	10297.2	68968.8	9.70804	88.0596	5982.87	130.456	971.824	11488.2	0.0435052	0.233487	0.0425895	0.206489	0.0477007	0.0660879	0.0766262	0.304727	0.448718	2.2098	1.08702	3.81697	5.11172	0.0333604	0.0496064	0.471362	0.195512	0.793727	0.111047	0.544898	0.126619
537	T	M	0.00812632	0.0012348	0.123214	0.0671078	0.0227877	0.0513019	0.14859	0.0366496	0.00532375	0.182041	0.0488672	0.00760373	0.0483635	0.276333	0.0589223	869.012	728.389	91.4575	12075.3	83171.7	11.3231	112.601	4329.89	184.931	1065.76	9537.44	0.0680523	0.476277	0.100287	0.273515	0.0730541	0.106786	0.0957575	0.341902	0.520075	2.91332	1.91939	6.60435	5.25322	0.0302256	0.0643243	0.559788	0.268012	0.782662	0.110656	0.393279	0.328543
539	T	M	0.00413683	0.000282	0.0581434	0.0419385	0.0142759	0.0348939	0.0582547	0.0174825	0.00543289	0.163582	0.0324692	0.0082745	0.0597325	0.229416	0.0397039	760.706	606.093	116.208	11471.5	92070.4	9.75014	182.579	5491.84	88.0609	986.017	11696.4	0.0885575	0.587807	0.116929	0.233513	0.103809	0.187917	0.146729	0.30527	0.732354	2.77661	2.71134	7.72186	5.93323	0.0270954	0.0593445	0.551654	0.300014	0.598408	0.202437	0.629815	0.290401
540	T	M	0.00463555	0.000831	0.068997	0.0377922	0.0209541	0.0309528	0.0571528	0.0163091	0.00514109	0.104387	0.0242218	0.00642252	0.0327002	0.148409	0.0314305	738.296	479.123	91.8795	12061.7	88092.8	11.5614	110.166	3553.16	98.41	1079.24	17316.3	0.0524475	0.525612	0.0826222	0.221128	0.0882923	0.139184	0.146913	0.241126	0.447586	2.36721	1.5916	7.35133	5.50353	0.0182328	0.0480877	0.435905	0.191675	0.732084	0.149511	0.649439	0.186763
541	T	M	0.00237622	0.0012412	0.063106	0.0417155	0.00968781	0.0284504	0.0581965	0.0191829	0.00373878	0.115508	0.0276884	0.00379678	0.0394553	0.180647	0.0457862	1018.53	629.57	128.914	19535.1	117089	29.1616	180.361	4882.24	283.052	950.006	11385.8	0.0447936	0.241384	0.0949912	0.156317	0.191887	0.158847	0.217717	0.440778	0.864998	3.39498	2.58207	6.71717	6.81839	0.0297856	0.0500951	0.396407	0.217296	0.686669	0.107848	0.478272	0.100711
542	T	M	0.00216869	0.000253	0.0340142	0.0196095	0.0094461	0.0236863	0.0200059	0.0092467	0.00400293	0.112965	0.0123385	0.00436994	0.0387535	0.0998803	0.0407379	849.521	498.62	105.291	12520.5	119770	16.1693	98.7255	5100.38	162.418	852.201	5894.59	0.0342517	0.605819	0.0972433	0.17301	0.177992	0.24625	0.140402	0.150041	0.333037	2.51354	2.66462	8.90632	3.91404	0.0128655	0.0362231	0.473182	0.337407	0.699716	0.141909	0.458073	0.0830268
543	T	M	0.00251295	0.000706	0.0669267	0.0376817	0.0231263	0.0385	0.0440124	0.0153424	0.00724642	0.162389	0.0281477	0.00796721	0.059531	0.184814	0.0472139	888.693	584.755	154.985	12318.7	101129	23.3435	137.757	5867.41	171.338	929.83	10785.9	0.0552417	0.457869	0.125875	0.226582	0.122686	0.19906	0.158783	0.229162	0.468581	2.74647	3.16915	4.31221	5.03394	0.0271276	0.0372199	0.38329	0.410329	0.700272	0.19537	0.565229	0.12144
545	T	M	0.00453983	0.000806	0.0541562	0.0397511	0.0162236	0.028532	0.0638079	0.0166701	0.00407299	0.14641	0.0325336	0.00580202	0.059756	0.209365	0.0488676	660.003	381.299	137.786	10866.5	85245.8	17.6537	115.479	3467.55	93.7775	643.007	4572.83	0.0723895	0.658194	0.139209	0.324037	0.223841	0.333376	0.189162	0.262514	0.619849	3.86866	3.32587	9.16859	5.18196	0.0269813	0.0624051	0.602081	0.473242	0.907044	0.261346	0.704038	0.178878
546	T	M	0.00125792	0.000544	0.0263996	0.0126901	0.0133304	0.0205459	0.0146986	0.00443787	0.003561	0.0936157	0.0105341	0.00429538	0.0416346	0.0997441	0.0206626	709.223	562.415	169.205	15275.5	91108	23.8256	107.191	4620.45	39.1744	542.342	4894.46	0.0699709	0.916571	0.137566	0.266923	0.224415	0.394386	0.193313	0.240966	0.563391	3.65065	4.29188	13.1921	5.92938	0.0228564	0.0528643	0.504123	0.515682	1.03324	0.354951	0.621268	0.360186
553	T	M	0.0133685	0.00425445	0.21697	0.164353	0.0864201	0.0485502	0.197266	0.0907608	0.00280018	0.12253	0.051318	0.00254294	0.0249805	0.2232	0.049277	607.067	586.228	24.845	14454.8	80690.5	9.11786	71.7683	3764.21	101.491	392.183	4742.77	0.0644928	0.138169	0.0464497	0.389765	0.0846146	0.0978659	0.39414	1.5195	1.64935	4.46861	1.46953	4.36261	11.9489	0.0822252	0.140778	0.632129	0.175274	1.45971	0.0453686	0.525784	0.0957065
[truncated: 390 more columns]

## Sheet: SFigure 2e-h
SFigure 2	e		[%]		f		[%]		g		[%]		h		[%]
UHPSFC/MS	Training	Sensitivity	99.3976	Shotgun MS (LR)	Training	Sensitivity	99.3939	Shotgun MS (HR)	Training	Sensitivity	99.3902	RP-UHPLC/MS	Training	Sensitivity	100
		Specificity	93.9394			Specificity	69.697			Specificity	93.9394			Specificity	100
		Accuracy	98.4925			Accuracy	94.4444			Accuracy	98.4772			Accuracy	100
	Validation	Sensitivity	94.6429		Validation	Sensitivity	96.4286		Validation	Sensitivity	89.2857		Validation	Sensitivity	92.8571
		Specificity	66.6667			Specificity	83.3333			Specificity	66.6667			Specificity	83.3333
		Accuracy	90.1408			Accuracy	95.1613			Accuracy	76.0563			Accuracy	91.9355

## Sheet: SFigure 2i-j
SFigure 2				i	j
Sample No.	state	Method	Gender	SM 41:1	Cer 41:1
38	N	1	M	18.1844	1.33711			SFigure 2i	Method 1			Method 2			Method 3			Method 4			SFigure 2j	Method 1			Method 2			Method 3			Method 4
39	N	1	M	8.92784	1.6164				N	T	Pan	N	T	Pan	N	T	Pan	N	T	Pan		N	T	Pan	N	T	Pan	N	T	Pan	N	T	Pan
40	N	1	M	8.15628	0.864695			Minimum	3.57059	0.206989	5.66371	6.16386	0.023523	7.39112	5.71231	1.09454	7.23382	4.30872	1.11504	5.16483	Minimum	0.372242	0.0922231	0.670451	0.500837	0.126688	0.911326	0.470231	0.20624	0.766537	0.513042	0.232567	0.715522
41	N	1	M	6.00899	0.587715			Q1	6.78094	3.37799	7.27834	9.63687	5.26654	9.66081	9.28224	5.08544	8.10265	8.50414	4.12294	7.25032	Q1	0.738158	0.36543	1.13298	0.864957	0.549344	1.08191	0.909947	0.20624	1.06879	0.883673	0.562647	0.979947
43	N	1	M	10.383	0.809396			Median	8.15628	4.61357	10.8321	11.8062	6.67545	12.0268	10.9779	6.32743	10.9639	10.2409	5.96016	11.7562	Median	0.864695	0.509905	1.27076	0.993136	0.698317	1.47984	1.10837	0.66028	1.39886	1.03015	0.767742	1.58138
44	N	1	M	6.67646	0.828251			Q3	10.1371	6.55563	14.7876	12.6092	8.37431	16.1522	11.8486	8.12628	13.867	13.3022	8.18151	15.2748	Q3	1.08165	0.746123	1.33983	1.19652	0.94423	1.65174	1.35957	0.935159	1.56308	1.22603	1.03381	1.64531
45	N	1	M	11.3003	1.7232			Maximum	19.833	16.7998	21.5345	19.26	15.2687	18.9116	16.4769	14.1911	15.5534	24.1664	20.1157	22.6108	Maximum	2.20529	2.42769	2.14095	2.13018	2.54347	2.28319	2.06786	2.26641	2.09044	2.47553	2.03788	1.82166
47	N	1	M	19.833	1.33654			IQR	3.35619	3.17764	7.50925	2.97229	3.10777	6.49141	2.56637	3.04084	5.76439	4.7981	4.05857	8.02452	IQR	0.34349	0.380693	0.20685	0.331561	0.394885	0.569839	0.449619	0.728919	0.494286	0.342357	0.47116	0.665359
48	N	1	M	6.83535	0.794106			Whisker top	15.1714	11.3221	26.0515	17.0676	13.036	25.8893	15.6982	12.6875	22.5136	20.4994	14.2694	27.3116	Whisker top	1.59688	1.31716	1.65011	1.69386	1.53656	2.5065	2.034	2.02854	2.30451	1.73957	1.74055	2.64334
50	N	1	M	16.1175	2.20529			whisker bottom	1.74666	-1.38848	-3.98553	5.17843	0.604892	-0.076307	5.43268	0.524182	-0.543928	1.30699	-1.96491	-4.78646	whisker bottom	0.222924	-0.205609	0.822709	0.367615	-0.0429833	0.227148	0.235518	-0.887139	0.327363	0.370137	-0.144093	-0.0180909
111	N	1	M	10.3954	1.44672
112	N	1	M	4.52311	1.03361
113	N	1	M	8.66921	1.01152
114	N	1	M	8.25108	0.663872
116	N	1	M	9.43389	0.528626
117	N	1	M	7.21575	0.655355
118	N	1	M	9.89128	0.972272
119	N	1	M	4.82369	0.827194
120	N	1	M	7.91001	0.781355
162	N	1	M	7.74352	1.11326
163	N	1	M	9.73143	0.767294
164	N	1	M	3.57059	0.372242
165	N	1	M	9.74457	0.842522
166	N	1	M	8.81991	1.38824
169	N	1	M	6.72653	0.889586
170	N	1	M	5.69413	0.579585
171	N	1	M	10.5712	1.05003
172	N	1	M	6.61664	0.624374
173	N	1	M	6.18774	1.0283
175	N	1	M	12.7398	0.526251
176	N	1	M	7.27258	1.04637
177	N	1	M	6.52493	1.14265
42	N	1	M	7.9701	0.986149
49	N	1	M	7.73858	0.709023
115	N	1	M	15.5461	0.803242
121	N	1	M	9.30047	1.2224
167	N	1	M	8.13568	0.87373
174	N	1	M	7.06405	0.620393
178	N	1	M	12.8066	0.85002
36	T	1	M	4.2591	0.454401
76	T	1	M	5.76514	0.387613
106	T	1	M	5.10735	0.47174
140	T	1	M	4.63283	0.363985
149	T	1	M	9.19742	0.47559
196	T	1	M	5.77955	0.501345
244	T	1	M	1.37452	0.159731
251	T	1	M	2.58166	0.412493
252	T	1	M	3.12924	0.261912
257	T	1	M	3.40687	0.369766
268	T	1	M	3.78972	0.378715
278	T	1	M	3.89281	0.725605
304	T	1	M	3.28467	0.401186
310	T	1	M	5.87119	0.478362
317	T	1	M	4.46639	0.634375
357	T	1	M	9.88535	0.650491
358	T	1	M	5.41894	0.693604
22	T	1	M	3.02941	0.426033
31	T	1	M	4.13687	0.54461
71	T	1	M	4.00913	0.422065
72	T	1	M	5.43803	0.427317
79	T	1	M	7.02412	0.785456
139	T	1	M	4.26313	0.510498
141	T	1	M	3.45802	0.0922231
150	T	1	M	10.6446	1.1875
195	T	1	M	4.01727	0.297681
204	T	1	M	5.81428	0.528622
267	T	1	M	3.66635	0.400442
269	T	1	M	3.07622	0.310056
270	T	1	M	2.86245	0.0922231
273	T	1	M	7.09937	0.998681
320	T	1	M	3.39838	0.498531
352	T	1	M	1.83746	0.298638
354	T	1	M	2.74266	0.381273
355	T	1	M	7.04603	0.559683
356	T	1	M	3.9743	0.429017
5	T	1	M	1.3194	0.167841
6	T	1	M	0.206989	0.115279
14	T	1	M	4.42051	0.769262
15	T	1	M	4.65178	0.530303
16	T	1	M	5.24827	0.585057
19	T	1	M	1.87788	0.380514
20	T	1	M	2.691	0.389551
21	T	1	M	3.62934	0.3233
27	T	1	M	9.82523	0.470389
28	T	1	M	5.44671	0.545598
30	T	1	M	1.3422	0.31064
51	T	1	M	3.61148	0.624311
53	T	1	M	3.70353	0.770095
54	T	1	M	3.62656	0.410171
59	T	1	M	7.42208	0.62458
61	T	1	M	2.11775	0.507273
63	T	1	M	8.95405	1.05176
64	T	1	M	8.58361	0.995159
70	T	1	M	3.57512	0.650847
80	T	1	M	6.82378	0.923566
82	T	1	M	8.82753	0.702926
88	T	1	M	4.45085	0.36295
89	T	1	M	3.83042	0.571564
90	T	1	M	3.90358	0.429341
91	T	1	M	6.19671	0.564523
133	T	1	M	4.09316	0.294389
134	T	1	M	4.84983	0.439861
136	T	1	M	3.39401	0.278975
137	T	1	M	5.71778	0.467883
142	T	1	M	2.7948	0.240358
143	T	1	M	1.71793	0.143291
144	T	1	M	3.54409	0.264849
192	T	1	M	7.02184	0.394884
193	T	1	M	4.54747	0.539245
194	T	1	M	10.8868	0.75245
202	T	1	M	7.87129	0.496557
203	T	1	M	7.57046	0.687878
212	T	1	M	2.86324	0.350402
214	T	1	M	2.50719	0.56293
245	T	1	M	4.39196	0.625859
246	T	1	M	4.89134	0.673829
247	T	1	M	3.44562	0.260307
254	T	1	M	5.07567	0.507038
255	T	1	M	3.82185	0.775399
256	T	1	M	4.09096	0.611438
263	T	1	M	3.57781	0.328428
265	T	1	M	5.45631	0.668542
274	T	1	M	4.78284	0.487165
275	T	1	M	5.00048	0.617916
276	T	1	M	2.83794	0.6678
305	T	1	M	3.01959	0.0922231
306	T	1	M	5.89659	0.0922231
321	T	1	M	1.78217	0.41716
322	T	1	M	5.93655	0.0922231
323	T	1	M	3.71834	0.362864
324	T	1	M	7.8132	0.580002
346	T	1	M	11.6604	1.25011
348	T	1	M	7.3828	1.00128
349	T	1	M	6.09454	1.05758
350	T	1	M	5.5432	0.902588
351	T	1	M	9.05916	1.35711
353	T	1	M	4.64369	0.458344
370	T	1	M	5.53766	0.937346
376	T	1	M	2.67989	0.234467
377	T	1	M	14.1001	1.45974
396	T	1	M	3.29736	0.382117
398	T	1	M	4.83763	0.423393
399	T	1	M	5.65366	0.544772
400	T	1	M	4.64959	1.096
401	T	1	M	5.41286	0.476488
403	T	1	M	4.92157	0.738928
404	T	1	M	4.68798	0.56161
405	T	1	M	3.97525	0.0922231
409	T	1	M	10.7062	0.962857
414	T	1	M	7.38632	0.578708
415	T	1	M	6.16136	0.739772
416	T	1	M	4.66158	0.545632
418	T	1	M	6.82791	1.10924
419	T	1	M	10.6293	1.01231
423	T	1	M	8.30966	0.805626
424	T	1	M	8.85814	0.926673
425	T	1	M	7.87756	0.746952
426	T	1	M	7.26671	0.866985
427	T	1	M	10.8083	0.828342
431	T	1	M	8.51769	0.653627
432	T	1	M	2.63887	0.506213
433	T	1	M	5.08662	0.512093
434	T	1	M	6.84588	0.391777
439	T	1	M	4.22442	0.522805
440	T	1	M	6.60829	0.678278
441	T	1	M	9.61306	0.353766
443	T	1	M	3.10856	0.404707
444	T	1	M	3.727	0.0922231
446	T	1	M	5.32459	0.847029
447	T	1	M	6.89492	0.931624
448	T	1	M	2.05453	0.282259
453	T	1	M	4.14674	0.664786
454	T	1	M	3.89384	0.658486
463	T	1	M	2.15565	0.836383
464	T	1	M	3.38797	0.611971
465	T	1	M	2.93736	1.1542
466	T	1	M	4.40177	0.699028
468	T	1	M	7.95078	0.904119
469	T	1	M	4.59431	0.623953
479	T	1	M	2.43302	0.379011
480	T	1	M	2.14891	0.263715
492	T	1	M	5.62085	0.0922231
493	T	1	M	2.94479	0.37046
494	T	1	M	3.44982	0.228685
496	T	1	M	2.18284	0.0922231
497	T	1	M	1.48921	0.124707
498	T	1	M	1.51226	0.0922231
504	T	1	M	3.81279	0.486591
508	T	1	M	3.95772	0.411032
509	T	1	M	1.76	0.20088
510	T	1	M	2.23837	0.301489
511	T	1	M	1.88241	0.169848
522	T	1	M	3.66097	0.336787
526	T	1	M	7.46252	0.50128
535	T	1	M	3.8546	0.403833
536	T	1	M	2.7643	0.685867
537	T	1	M	4.00992	1.25713
539	T	1	M	5.52051	0.661678
540	T	1	M	4.25223	0.678343
541	T	1	M	5.67704	0.743638
542	T	1	M	8.65435	2.42769
543	T	1	M	16.4777	2.25373
545	T	1	M	8.60849	1.91272
546	T	1	M	8.81022	1.97975
553	T	1	M	2.84029	0.509312
77	T	1	M	2.67181	0.404317
158	T	1	M	16.7998	1.41994
183	T	1	M	3.7927	0.284403
184	T	1	M	5.64063	0.0922231
258	T	1	M	4.76955	0.483675
309	T	1	M	4.97166	0.399959
312	T	1	M	8.58354	0.988733
37	T	1	M	2.98467	0.437912
86	T	1	M	3.72894	0.524774
87	T	1	M	7.2696	0.258119
138	T	1	M	7.23618	0.5088
264	T	1	M	9.17179	1.16259
311	T	1	M	4.12424	0.573815
318	T	1	M	4.7639	1.11677
4	T	1	M	1.83369	0.187931
18	T	1	M	3.02971	0.446796
29	T	1	M	8.3446	0.514835
60	T	1	M	5.45555	0.668636
81	T	1	M	8.07422	1.00537
107	T	1	M	5.06238	0.975888
108	T	1	M	8.49169	1.16338
109	T	1	M	6.54042	1.22736
110	T	1	M	5.87466	1.18258
135	T	1	M	4.22079	0.349938
191	T	1	M	3.32001	0.348833
211	T	1	M	3.18501	0.536557
253	T	1	M	5.56232	1.06559
271	T	1	M	0.783477	0.298369
319	T	1	M	6.4669	0.811573
347	T	1	M	4.68513	1.26931
367	T	1	M	6.5607	1.02285
385	T	1	M	1.13732	0.0922231
386	T	1	M	4.75749	0.35457
394	T	1	M	3.37466	0.436762
402	T	1	M	1.82117	0.22236
408	T	1	M	5.27944	1.16091
413	T	1	M	4.37334	0.315247
420	T	1	M	8.33136	1.04882
430	T	1	M	9.38779	0.648415
436	T	1	M	3.64972	0.592312
438	T	1	M	7.81093	0.635133
445	T	1	M	5.86113	1.07337
455	T	1	M	4.9125	0.838578
457	T	1	M	2.56221	0.0922231
467	T	1	M	9.59428	0.87402
483	T	1	M	4.21752	0.386055
484	T	1	M	7.8746	0.473862
485	T	1	M	4.94458	0.401127
488	T	1	M	4.45895	0.335931
495	T	1	M	3.27692	0.168573
505	T	1	M	0.713766	0.172549
506	T	1	M	2.60255	0.475486
507	T	1	M	2.00923	0.275045
512	T	1	M	2.82064	0.56751
538	T	1	M	7.11453	0.920836
544	T	1	M	5.31194	2.16867
PAN1	Pan	1	M	6.19484	1.27076
PAN2	Pan	1	M	10.8321	2.14095
PAN3	Pan	1	M	7.27834	0.83862
PAN4	Pan	1	M	12.1264	1.17728
PAN6	Pan	1	M	9.39729	1.13298
PAN7	Pan	1	M	5.66371	0.670451
PAN8	Pan	1	M	20.4309	1.33983
PAN10	Pan	1	M	14.7876	1.31867
PAN11	Pan	1	M	21.5345	1.49197
38	N	2	M	12.6544	1.37373
39	N	2	M	10.8028	1.61862
40	N	2	M	12.1155	1.0478
41	N	2	M	8.24027	0.697858
43	N	2	M	13.1001	1.26479
44	N	2	M	9.77321	0.881274
45	N	2	M	12.6567	1.59687
47	N	2	M	13.714	1.11763
48	N	2	M	8.90044	0.848639
50	N	2	M	19.26	2.13018
111	N	2	M	16.1027	1.37817
112	N	2	M	12.0681	1.21398
113	N	2	M	12.1328	1.0698
114	N	2	M	12.2154	0.975407
116	N	2	M	10.2158	0.664389
117	N	2	M	8.14706	0.58339
118	N	2	M	11.178	0.906779
119	N	2	M	7.89706	0.892181
120	N	2	M	16.1516	1.15344
162	N	2	M	11.8062	1.3166
163	N	2	M	10.0602	0.909303
164	N	2	M	7.31822	0.701624
165	N	2	M	12.4268	0.935577
166	N	2	M	12.7334	1.64534
169	N	2	M	11.3496	0.907679
170	N	2	M	6.16386	0.500837
171	N	2	M	10.7267	0.665586
172	N	2	M	9.17317	0.683929
173	N	2	M	7.98291	0.821303
175	N	2	M	10.5273	1.02464
176	N	2	M	10.0534	0.993136
177	N	2	M	7.24079	1.03799
178	N	2	M	9.50052	1.01149
42	N	2	M	12.564	1.35421
49	N	2	M	12.0843	0.922235
115	N	2	M	15.9415	0.961272
121	N	2	M	13.6437	1.17905
167	N	2	M	12.5576	1.08426
174	N	2	M	11.833	0.720299
36	T	2	M	6.78153	0.587207
76	T	2	M	6.66543	0.365165
106	T	2	M	8.43303	0.619072
140	T	2	M	4.04016	0.47924
149	T	2	M	8.2591	0.609033
196	T	2	M	6.483	0.669023
244	T	2	M	2.94707	0.324121
251	T	2	M	7.44174	0.461393
252	T	2	M	4.36422	0.342625
257	T	2	M	5.93963	0.51443
268	T	2	M	6.57296	0.460978
278	T	2	M	13.4705	0.993661
304	T	2	M	4.98266	0.804058
310	T	2	M	10.2922	0.78933
317	T	2	M	6.01086	0.667217
357	T	2	M	8.75353	0.940633
358	T	2	M	5.42955	0.773288
22	T	2	M	6.18607	0.632248
31	T	2	M	7.15579	0.799476
71	T	2	M	8.781	0.849437
72	T	2	M	8.73577	0.692177
79	T	2	M	8.13558	0.828034
139	T	2	M	9.35221	0.719608
141	T	2	M	3.89539	0.457955
150	T	2	M	13.2552	1.40608
195	T	2	M	6.4468	0.548079
204	T	2	M	9.81825	0.735528
267	T	2	M	7.59814	0.61872
269	T	2	M	6.08241	0.498202
270	T	2	M	3.09161	0.326488
273	T	2	M	9.14521	1.0258
320	T	2	M	6.26486	0.641262
352	T	2	M	4.64736	0.587481
354	T	2	M	3.9348	0.604757
355	T	2	M	5.01736	0.672675
356	T	2	M	8.26098	0.842151
5	T	2	M	2.28741	0.222518
6	T	2	M	2.05643	0.245853
14	T	2	M	8.21539	0.701137
15	T	2	M	5.373	0.633045
16	T	2	M	7.16622	0.70469
19	T	2	M	6.66925	0.640192
20	T	2	M	5.47428	0.702202
21	T	2	M	5.09327	0.707195
27	T	2	M	6.50605	0.585097
28	T	2	M	7.30674	0.633935
30	T	2	M	4.38095	0.385781
51	T	2	M	6.56994	0.82187
53	T	2	M	5.142	0.690627
54	T	2	M	4.97672	0.758742
59	T	2	M	6.77854	0.82026
61	T	2	M	6.63789	1.00492
63	T	2	M	14.237	1.38875
64	T	2	M	9.87692	1.14635
70	T	2	M	6.08672	0.833913
80	T	2	M	5.84933	0.669388
82	T	2	M	10.7185	1.03227
88	T	2	M	6.03733	0.657928
89	T	2	M	7.63332	0.891993
90	T	2	M	6.91441	0.683806
91	T	2	M	6.13271	0.685787
133	T	2	M	5.36587	0.420692
134	T	2	M	5.53498	0.374023
136	T	2	M	6.42928	0.479849
137	T	2	M	5.3725	0.40801
142	T	2	M	5.79534	0.409535
143	T	2	M	4.63253	0.287171
144	T	2	M	7.58423	0.422541
192	T	2	M	8.3867	0.606337
193	T	2	M	8.29936	0.626777
194	T	2	M	7.04563	0.692111
202	T	2	M	10.6087	0.549722
203	T	2	M	10.6336	0.802895
212	T	2	M	6.00204	0.410857
214	T	2	M	5.05106	0.640825
245	T	2	M	6.11304	0.602239
246	T	2	M	0.023523	0.126688
247	T	2	M	5.63176	0.617285
254	T	2	M	7.17824	0.754976
255	T	2	M	7.42762	1.00955
256	T	2	M	15.2446	1.62624
263	T	2	M	6.73702	0.364869
265	T	2	M	9.56159	0.739921
274	T	2	M	7.96054	0.695497
275	T	2	M	7.74757	0.650999
276	T	2	M	7.47893	0.730199
305	T	2	M	6.00031	0.373285
306	T	2	M	5.16335	0.425533
321	T	2	M	6.47425	0.619437
322	T	2	M	4.82823	0.626144
323	T	2	M	3.69659	0.423184
324	T	2	M	6.66132	0.729328
346	T	2	M	9.65176	1.47249
348	T	2	M	8.48896	1.15614
349	T	2	M	7.5311	1.25965
350	T	2	M	9.85834	1.35391
351	T	2	M	7.2223	0.994701
353	T	2	M	4.87391	0.637944
370	T	2	M	3.20998	0.709274
376	T	2	M	3.52032	0.361656
377	T	2	M	8.77501	1.56165
396	T	2	M	5.87955	0.801825
398	T	2	M	5.15576	0.793669
399	T	2	M	5.08517	0.666071
400	T	2	M	6.6562	1.35512
401	T	2	M	7.67209	0.602392
403	T	2	M	5.91669	0.829121
404	T	2	M	4.39241	0.713534
405	T	2	M	5.60611	0.409592
409	T	2	M	9.27409	0.681438
414	T	2	M	9.56569	0.712074
415	T	2	M	7.62062	0.912898
416	T	2	M	6.13784	0.755738
418	T	2	M	11.6451	1.18956
419	T	2	M	13.7693	1.4143
423	T	2	M	8.54149	0.928038
424	T	2	M	8.40941	1.08694
425	T	2	M	8.99749	1.04692
426	T	2	M	10.0059	1.1132
427	T	2	M	9.26772	0.963851
431	T	2	M	9.84432	0.928105
432	T	2	M	10.5154	1.08578
433	T	2	M	5.3266	0.620261
434	T	2	M	6.50897	0.54185
439	T	2	M	6.87195	0.725454
440	T	2	M	8.25957	0.889383
441	T	2	M	5.53339	0.561024
443	T	2	M	4.86748	0.668766
444	T	2	M	5.3407	0.437335
446	T	2	M	6.10701	1.03186
447	T	2	M	7.1536	1.13414
448	T	2	M	4.28299	0.442611
453	T	2	M	6.40145	0.998261
454	T	2	M	6.99738	0.847846
463	T	2	M	3.52921	0.607275
464	T	2	M	4.88007	0.844818
465	T	2	M	7.26479	1.48021
466	T	2	M	7.04899	1.22912
468	T	2	M	10.2653	1.43186
469	T	2	M	6.69881	0.826879
479	T	2	M	4.36121	0.627427
480	T	2	M	2.96228	0.517244
492	T	2	M	3.51349	0.316216
493	T	2	M	7.77978	0.644183
494	T	2	M	5.10548	0.387925
496	T	2	M	3.04885	0.322806
497	T	2	M	4.05773	0.306276
498	T	2	M	3.51615	0.405393
504	T	2	M	6.7499	0.94633
508	T	2	M	8.01379	0.759827
509	T	2	M	4.03155	0.462194
510	T	2	M	3.67894	0.407334
511	T	2	M	3.65342	0.444352
522	T	2	M	4.5511	0.579472
526	T	2	M	10.1048	0.809618
535	T	2	M	6.4517	0.641708
536	T	2	M	5.30505	0.8607
537	T	2	M	6.56805	1.33275
539	T	2	M	8.1277	1.00529
540	T	2	M	6.85718	0.945429
541	T	2	M	9.58984	1.26746
542	T	2	M	7.33167	1.42564
543	T	2	M	12.1504	2.33515
545	T	2	M	11.0006	1.9447
546	T	2	M	10.5239	1.99611
553	T	2	M	6.66845	0.93857
77	T	2	M	7.83358	0.879389
158	T	2	M	12.8023	1.39054
183	T	2	M	5.28763	0.390894
184	T	2	M	5.07568	0.35536
258	T	2	M	7.15991	0.425129
309	T	2	M	9.16948	0.569405
312	T	2	M	10.8361	0.980871
37	T	2	M	5.7718	0.651249
86	T	2	M	8.91765	0.857164
87	T	2	M	10.7399	0.464494
138	T	2	M	9.83058	0.687438
264	T	2	M	15.2687	1.2842
311	T	2	M	7.0453	0.58264
318	T	2	M	11.9453	1.33007
4	T	2	M	4.04932	0.375943
18	T	2	M	5.62396	0.549219
29	T	2	M	6.13006	0.668845
60	T	2	M	7.79934	0.803463
81	T	2	M	10.3139	0.925435
107	T	2	M	6.02399	1.23729
108	T	2	M	9.08815	1.2755
109	T	2	M	6.45692	1.21079
110	T	2	M	7.97129	1.22444
135	T	2	M	7.23865	0.585636
191	T	2	M	6.68165	0.550644
211	T	2	M	7.22107	0.687659
253	T	2	M	6.79048	0.827399
271	T	2	M	3.11054	0.360027
319	T	2	M	8.03348	1.082
347	T	2	M	10.1388	1.38178
367	T	2	M	7.93499	1.45456
385	T	2	M	3.8792	0.423173
386	T	2	M	8.96227	0.935847
394	T	2	M	6.05726	0.630312
402	T	2	M	2.78108	0.379548
408	T	2	M	4.54136	1.3997
413	T	2	M	4.1271	0.44478
420	T	2	M	11.1735	1.19634
430	T	2	M	8.33715	0.778016
436	T	2	M	4.67805	0.770025
438	T	2	M	9.76391	0.954365
445	T	2	M	7.85292	1.21569
455	T	2	M	7.12577	0.81879
457	T	2	M	4.54626	0.514246
467	T	2	M	10.9707	1.4505
483	T	2	M	5.2987	0.542459
484	T	2	M	8.1583	0.774952
485	T	2	M	7.06883	0.855519
488	T	2	M	5.97535	0.620001
495	T	2	M	4.07299	0.280131
505	T	2	M	3.47489	0.486384
506	T	2	M	5.25952	0.768555
507	T	2	M	3.48475	0.514663
512	T	2	M	4.52524	0.610375
538	T	2	M	9.32133	1.12081
544	T	2	M	13.418	2.54347
PAN1	Pan	2	M	9.81638	1.42391
PAN2	Pan	2	M	12.0268	2.28319
PAN3	Pan	2	M	9.34519	0.925372
PAN4	Pan	2	M	13.5786	1.47984
PAN6	Pan	2	M	17.5863	2.00033
PAN7	Pan	2	M	7.39112	0.911326
PAN8	Pan	2	M	9.66081	1.08191
PAN10	Pan	2	M	18.9116	1.65174
PAN11	Pan	2	M	16.1522	1.61945
38	N	3	M	11.6811	1.24399
39	N	3	M	9.50903	1.80919
40	N	3	M	10.5128	1.14086
41	N	3	M	7.70245	0.633616
43	N	3	M	12.0582	1.22917
44	N	3	M	8.30156	0.862364
45	N	3	M	11.336	1.69945
47	N	3	M	10.9726	1.12952
48	N	3	M	8.38928	0.805538
50	N	3	M	16.4276	2.06786
111	N	3	M	12.9691	1.49327
112	N	3	M	11.5284	1.38118
113	N	3	M	11.8061	1.33796
114	N	3	M	11.2634	0.992218
116	N	3	M	10.7858	0.73811
117	N	3	M	8.73558	0.615349
118	N	3	M	11.1084	0.910839
119	N	3	M	8.00907	1.08539
120	N	3	M	15.1638	1.3042
162	N	3	M	10.9779	1.50166
163	N	3	M	9.89772	1.02576
164	N	3	M	7.31733	0.711148
165	N	3	M	13.4751	1.10336
166	N	3	M	12.6557	1.70267
169	N	3	M	11.5652	1.10837
170	N	3	M	5.71231	0.470231
171	N	3	M	10.8591	0.768003
172	N	3	M	9.05546	0.751891
173	N	3	M	7.85764	0.909055
175	N	3	M	10.7668	1.12835
176	N	3	M	11.4292	1.00146
177	N	3	M	7.80135	1.24353
178	N	3	M	10.6331	0.917189
42	N	3	M	11.8911	1.47117
49	N	3	M	10.12	1.02054
115	N	3	M	16.4769	1.1232
121	N	3	M	12.2571	1.63888
167	N	3	M	11.5077	1.49356
174	N	3	M	12.3734	0.957266
36	T	3	M	5.75553	0.20624
76	T	3	M	5.87462	0.20624
106	T	3	M	7.97709	0.20624
140	T	3	M	4.70699	0.20624
149	T	3	M	8.85882	0.753165
196	T	3	M	6.25054	0.642902
244	T	3	M	2.79787	0.20624
251	T	3	M	5.97094	0.505438
252	T	3	M	4.51575	0.20624
257	T	3	M	5.21626	0.20624
268	T	3	M	6.09589	0.20624
278	T	3	M	11.5715	1.027
304	T	3	M	5.32197	0.774422
310	T	3	M	9.76716	0.742027
317	T	3	M	7.1505	0.702998
357	T	3	M	8.1532	0.733027
358	T	3	M	7.45618	0.75577
22	T	3	M	5.28288	0.20624
31	T	3	M	6.01294	0.625742
71	T	3	M	7.68341	0.783612
72	T	3	M	7.98053	0.20624
79	T	3	M	7.65183	0.880231
139	T	3	M	9.59088	0.897055
141	T	3	M	3.99368	0.20624
150	T	3	M	14.0701	1.32336
195	T	3	M	5.88704	0.20624
204	T	3	M	8.62504	0.853123
267	T	3	M	7.27341	0.622435
269	T	3	M	5.28742	0.569995
270	T	3	M	3.43341	0.20624
273	T	3	M	8.74004	1.2112
320	T	3	M	6.75657	0.658291
352	T	3	M	4.67588	0.464575
354	T	3	M	4.74593	0.568484
355	T	3	M	4.84824	0.662268
356	T	3	M	8.40126	1.10131
5	T	3	M	2.107	0.20624
6	T	3	M	1.36818	0.20624
14	T	3	M	7.34661	0.861707
15	T	3	M	5.33133	0.682623
16	T	3	M	6.45924	0.71417
19	T	3	M	5.55309	0.20624
20	T	3	M	4.00489	0.620119
21	T	3	M	4.79097	0.20624
27	T	3	M	5.68176	0.527122
28	T	3	M	7.00811	0.720599
30	T	3	M	4.11542	0.20624
51	T	3	M	5.39323	0.862487
53	T	3	M	4.08745	0.20624
54	T	3	M	4.03932	0.20624
59	T	3	M	5.88595	0.790976
61	T	3	M	6.42858	0.831627
63	T	3	M	12.0095	1.30541
64	T	3	M	10.6245	1.2359
70	T	3	M	6.45535	0.930367
80	T	3	M	5.74181	0.698773
82	T	3	M	10.64	0.998826
88	T	3	M	5.66856	0.20624
89	T	3	M	7.44855	0.94326
90	T	3	M	6.16697	0.673956
91	T	3	M	6.33792	0.730415
133	T	3	M	5.29927	0.20624
134	T	3	M	5.56993	0.20624
136	T	3	M	5.8319	0.20624
137	T	3	M	5.55018	0.20624
142	T	3	M	4.91275	0.20624
143	T	3	M	4.65076	0.20624
144	T	3	M	7.19911	0.20624
192	T	3	M	6.12556	0.20624
193	T	3	M	7.50588	0.655676
194	T	3	M	6.87678	0.728951
202	T	3	M	8.65325	0.548995
203	T	3	M	8.10995	0.865562
212	T	3	M	4.27938	0.20624
214	T	3	M	4.14225	0.709974
245	T	3	M	6.89028	0.716759
246	T	3	M	1.09454	0.20624
247	T	3	M	6.09083	0.639988
254	T	3	M	6.99588	0.877113
255	T	3	M	7.24859	1.07423
256	T	3	M	14.1911	1.81781
263	T	3	M	5.44426	0.20624
265	T	3	M	9.3161	0.960423
274	T	3	M	7.97477	0.769884
275	T	3	M	7.31111	0.850477
276	T	3	M	6.93062	0.767531
305	T	3	M	6.49623	0.20624
306	T	3	M	5.01513	0.20624
321	T	3	M	6.17573	0.713687
322	T	3	M	5.8324	0.602903
323	T	3	M	4.93787	0.381832
324	T	3	M	6.73137	0.608603
346	T	3	M	8.93592	1.01667
348	T	3	M	8.72124	1.24409
349	T	3	M	8.67135	1.29991
350	T	3	M	12.0152	1.75885
351	T	3	M	8.16812	1.18352
353	T	3	M	5.14688	0.622358
370	T	3	M	4.20325	0.730375
376	T	3	M	3.28219	0.20624
377	T	3	M	8.40204	1.31807
396	T	3	M	5.35173	0.626886
398	T	3	M	5.69521	0.539542
399	T	3	M	6.0739	0.570239
400	T	3	M	8.11742	1.35047
401	T	3	M	7.50157	0.527625
403	T	3	M	5.00934	0.8381
404	T	3	M	4.79365	0.64257
405	T	3	M	5.47646	0.20624
409	T	3	M	1.09454	0.20624
414	T	3	M	9.64578	0.621254
415	T	3	M	9.05401	1.00593
416	T	3	M	7.3653	0.719523
418	T	3	M	10.9248	0.977742
419	T	3	M	13.1133	1.36189
423	T	3	M	7.81829	0.740874
424	T	3	M	8.12923	0.906846
425	T	3	M	10.9671	1.10166
426	T	3	M	10.6102	1.08145
427	T	3	M	9.11958	0.923989
431	T	3	M	10.9037	0.985099
432	T	3	M	11.7045	1.03859
433	T	3	M	6.36352	0.640063
434	T	3	M	6.33053	0.532773
439	T	3	M	6.17604	0.633359
440	T	3	M	9.09327	0.87576
441	T	3	M	6.73706	0.571852
443	T	3	M	5.88757	0.585377
444	T	3	M	4.63727	0.416038
446	T	3	M	6.41237	1.1107
447	T	3	M	7.28421	1.05131
448	T	3	M	3.6777	0.406734
453	T	3	M	5.99488	0.801223
454	T	3	M	6.2084	0.846647
463	T	3	M	3.39279	0.422007
464	T	3	M	4.98956	0.633558
465	T	3	M	6.44397	1.22848
466	T	3	M	6.24088	0.929488
468	T	3	M	10.1127	1.15535
469	T	3	M	6.32432	0.65174
479	T	3	M	3.48872	0.497185
480	T	3	M	2.48447	0.340748
492	T	3	M	3.46625	0.20624
493	T	3	M	7.21229	0.482809
494	T	3	M	4.69873	0.2578
496	T	3	M	2.49519	0.20624
497	T	3	M	2.95066	0.20624
498	T	3	M	2.75452	0.20624
504	T	3	M	5.55241	0.717083
508	T	3	M	5.3312	0.645113
509	T	3	M	3.71958	0.20624
510	T	3	M	3.69255	0.339829
511	T	3	M	3.23095	0.316779
522	T	3	M	4.15926	0.44323
526	T	3	M	7.62419	0.746122
535	T	3	M	5.45048	0.469886
536	T	3	M	4.1049	0.971095
537	T	3	M	6.10912	1.19133
539	T	3	M	7.45625	1.00031
540	T	3	M	5.55619	0.936757
541	T	3	M	9.60862	1.04737
542	T	3	M	7.02639	1.30834
543	T	3	M	11.6779	1.99862
545	T	3	M	9.34071	1.84216
546	T	3	M	9.34867	1.77628
553	T	3	M	6.28148	0.538042
77	T	3	M	5.72262	0.793979
158	T	3	M	10.3173	1.46779
183	T	3	M	5.75089	0.20624
184	T	3	M	5.30346	0.20624
258	T	3	M	6.43519	0.20624
309	T	3	M	8.76512	0.677162
312	T	3	M	10.2154	1.20827
37	T	3	M	5.15938	0.641469
86	T	3	M	7.87435	0.73838
87	T	3	M	9.01753	0.20624
138	T	3	M	10.6681	0.781419
264	T	3	M	13.3314	1.38134
311	T	3	M	6.33942	0.775141
318	T	3	M	11.2395	1.43267
4	T	3	M	3.08663	0.20624
18	T	3	M	4.33892	0.20624
29	T	3	M	6.04424	0.637709
60	T	3	M	7.16831	0.916273
81	T	3	M	8.75031	0.20624
107	T	3	M	6.61134	1.23055
108	T	3	M	8.60393	1.32984
109	T	3	M	7.36271	1.32923
110	T	3	M	7.7967	1.24318
135	T	3	M	7.44411	0.569713
191	T	3	M	6.02124	0.20624
211	T	3	M	6.83553	0.657385
253	T	3	M	6.60248	0.999453
271	T	3	M	3.13404	0.20624
319	T	3	M	9.0581	1.09745
347	T	3	M	9.938	1.39755
367	T	3	M	8.73912	1.23026
385	T	3	M	3.58699	0.20624
386	T	3	M	9.36513	0.761112
394	T	3	M	6.12885	0.647272
402	T	3	M	3.06901	0.20624
408	T	3	M	5.3692	1.43401
413	T	3	M	5.06496	0.20624
420	T	3	M	12.9565	1.21664
430	T	3	M	9.28484	0.729929
436	T	3	M	5.48601	0.78248
438	T	3	M	10.3859	0.787026
445	T	3	M	7.15434	1.13703
455	T	3	M	5.91389	0.810255
457	T	3	M	4.2081	0.20624
467	T	3	M	11.0069	1.2509
483	T	3	M	5.05143	0.31594
484	T	3	M	7.50276	0.540617
485	T	3	M	6.56464	0.567158
488	T	3	M	6.37796	0.466995
495	T	3	M	3.78431	0.20624
505	T	3	M	3.20021	0.20624
506	T	3	M	4.96086	0.714994
507	T	3	M	3.16964	0.492829
512	T	3	M	3.78462	0.436662
538	T	3	M	8.65588	1.0265
544	T	3	M	11.6615	2.26641
PAN1	Pan	3	M	8.09078	1.17453
PAN2	Pan	3	M	10.9639	2.09044
PAN3	Pan	3	M	8.10265	0.915686
PAN4	Pan	3	M	12.4993	1.39886
PAN6	Pan	3	M	15.1427	1.82233
PAN7	Pan	3	M	7.23382	0.766537
PAN8	Pan	3	M	9.88102	1.06879
PAN10	Pan	3	M	15.5534	1.50731
PAN11	Pan	3	M	13.867	1.56308
38	N	4	M	9.30791	1.01322
39	N	4	M	6.47771	2.47553
40	N	4	M	7.84629	1.01008
41	N	4	M	13.3454	0.662284
43	N	4	M	13.3416	1.03597
44	N	4	M	10.0099	0.8584
45	N	4	M	10.7364	1.50423
47	N	4	M	17.518	1.14397
48	N	4	M	18.3313	1.29327
50	N	4	M	12.3474	1.45665
111	N	4	M	7.52854	1.28948
112	N	4	M	9.25596	1.25909
113	N	4	M	13.2629	1.13642
114	N	4	M	12.9666	0.896331
116	N	4	M	8.1426	0.924661
117	N	4	M	11.9104	0.772284
118	N	4	M	9.7721	0.925926
119	N	4	M	8.62471	0.871014
120	N	4	M	9.9072	1.03651
162	N	4	M	10.5647	1.2445
163	N	4	M	7.20989	0.93517
164	N	4	M	8.66108	0.789121
165	N	4	M	15.2923	1.03015
166	N	4	M	11.021	1.7539
169	N	4	M	14.8229	1.2196
170	N	4	M	4.30872	0.513042
171	N	4	M	12.9749	0.980118
172	N	4	M	10.8205	0.835805
173	N	4	M	5.14393	0.77215
175	N	4	M	13.4128	0.999565
176	N	4	M	7.75599	0.956662
177	N	4	M	8.49796	1.07116
178	N	4	M	6.58515	1.10019
42	N	4	M	18.675	1.55617
49	N	4	M	8.51032	0.612737
115	N	4	M	24.1664	1.19492
121	N	4	M	10.2409	1.19565
167	N	4	M	14.1626	1.23246
174	N	4	M	8.53689	0.609996
36	T	4	M	3.87744	0.537076
76	T	4	M	5.31094	0.452899
106	T	4	M	4.33754	0.543564
140	T	4	M	4.66444	0.453109
149	T	4	M	13.5997	0.838686
196	T	4	M	3.13807	0.715938
244	T	4	M	2.25636	0.381189
251	T	4	M	6.3982	0.444069
252	T	4	M	4.5785	0.590951
257	T	4	M	3.90595	0.486713
268	T	4	M	4.11206	0.793472
278	T	4	M	20.1157	1.09561
304	T	4	M	7.35108	1.00805
310	T	4	M	13.0227	0.8361
317	T	4	M	3.50606	0.778878
357	T	4	M	7.65171	1.01617
358	T	4	M	9.98033	1.17079
22	T	4	M	2.29265	0.368459
31	T	4	M	7.52821	0.781989
71	T	4	M	5.10177	0.52624
72	T	4	M	8.59424	0.615207
79	T	4	M	6.09074	0.807977
139	T	4	M	7.06448	0.712274
141	T	4	M	2.17707	0.536413
150	T	4	M	8.8524	1.29145
195	T	4	M	3.20366	0.460731
204	T	4	M	8.37569	0.939997
267	T	4	M	3.93819	0.61233
269	T	4	M	2.64405	0.628143
270	T	4	M	2.91057	0.488055
273	T	4	M	8.34024	1.21696
320	T	4	M	4.99911	0.563177
352	T	4	M	2.52357	0.547625
354	T	4	M	5.92942	0.574296
355	T	4	M	8.91884	0.785542
356	T	4	M	5.398	0.49598
5	T	4	M	1.57867	0.348324
6	T	4	M	1.11504	0.242056
14	T	4	M	5.61	0.716344
15	T	4	M	3.76923	0.586441
16	T	4	M	4.44307	0.922493
19	T	4	M	6.30539	0.509248
20	T	4	M	4.69029	0.625184
21	T	4	M	4.56038	0.368067
27	T	4	M	4.59927	0.627922
28	T	4	M	13.9383	0.9262
30	T	4	M	3.7568	0.52337
51	T	4	M	5.86411	0.813391
53	T	4	M	5.47237	0.687292
54	T	4	M	3.28954	0.670328
59	T	4	M	7.94252	0.776442
61	T	4	M	3.26663	0.697249
63	T	4	M	5.46484	0.70832
64	T	4	M	7.55825	1.0341
70	T	4	M	9.29431	0.819196
80	T	4	M	6.26708	0.93368
82	T	4	M	13.8676	1.21964
88	T	4	M	6.44457	0.758631
89	T	4	M	5.00305	0.711854
90	T	4	M	7.37287	0.732345
91	T	4	M	8.38925	1.13341
133	T	4	M	8.02816	0.580653
134	T	4	M	6.698	0.605268
136	T	4	M	4.34055	0.56247
137	T	4	M	2.88445	0.44979
142	T	4	M	5.11106	0.474375
143	T	4	M	7.95421	0.350608
144	T	4	M	4.83389	0.487913
192	T	4	M	3.47665	0.560295
193	T	4	M	5.39521	0.787393
194	T	4	M	6.31506	0.784432
202	T	4	M	3.88666	0.446204
203	T	4	M	6.6049	0.990451
212	T	4	M	4.29761	0.693804
214	T	4	M	2.74392	0.665362
245	T	4	M	6.87543	0.851518
246	T	4	M	5.26302	0.82283
247	T	4	M	8.63007	0.572002
254	T	4	M	8.38652	1.13383
255	T	4	M	9.25795	1.22176
256	T	4	M	9.39173	1.12378
263	T	4	M	4.71492	0.557251
265	T	4	M	9.00764	1.08339
274	T	4	M	4.68308	0.732881
275	T	4	M	3.80835	0.788671
276	T	4	M	3.47916	0.756399
305	T	4	M	4.54273	0.491708
306	T	4	M	4.07927	0.577623
321	T	4	M	7.99796	1.03293
322	T	4	M	3.63485	0.715483
323	T	4	M	6.53542	0.815743
324	T	4	M	5.77691	0.709762
346	T	4	M	12.5691	1.96631
348	T	4	M	10.76	1.51213
349	T	4	M	8.26789	1.14514
350	T	4	M	10.3408	1.09586
351	T	4	M	19.5114	1.99924
353	T	4	M	5.98615	0.936791
370	T	4	M	4.50686	0.823925
376	T	4	M	1.81006	0.271513
377	T	4	M	8.73764	0.969152
396	T	4	M	3.59684	0.82568
398	T	4	M	5.70249	0.527751
399	T	4	M	6.64211	0.969044
400	T	4	M	10.1941	1.49166
401	T	4	M	8.19257	0.736585
403	T	4	M	8.23365	1.11603
404	T	4	M	7.90669	0.94273
405	T	4	M	3.48853	0.471008
409	T	4	M	6.92607	0.927896
414	T	4	M	14.4942	0.752909
415	T	4	M	7.66667	1.0605
416	T	4	M	5.23633	1.53775
418	T	4	M	10.0432	1.27185
419	T	4	M	16.1423	2.01721
423	T	4	M	7.06949	0.982413
424	T	4	M	10.3354	1.46533
425	T	4	M	7.82249	1.00094
426	T	4	M	6.95249	1.07461
427	T	4	M	8.89068	1.06876
431	T	4	M	5.06007	0.912174
432	T	4	M	11.8587	1.21022
433	T	4	M	6.76352	0.806367
434	T	4	M	5.01535	0.818468
439	T	4	M	4.91954	0.849695
440	T	4	M	6.48683	0.970941
441	T	4	M	4.83514	0.768744
443	T	4	M	4.90254	0.662642
444	T	4	M	4.30785	0.418545
446	T	4	M	8.1418	1.24103
447	T	4	M	7.75791	1.37978
448	T	4	M	4.53987	0.627802
453	T	4	M	6.23858	1.40855
454	T	4	M	5.4761	1.00019
463	T	4	M	2.0184	0.380279
464	T	4	M	3.02735	0.615258
465	T	4	M	6.78868	1.38842
466	T	4	M	5.86026	1.02923
468	T	4	M	11.9304	1.28784
469	T	4	M	5.28849	0.76674
479	T	4	M	2.69398	0.609429
480	T	4	M	2.86188	0.448214
492	T	4	M	3.13854	0.380035
493	T	4	M	6.64066	0.578682
494	T	4	M	5.03153	0.443103
496	T	4	M	2.58796	0.390482
497	T	4	M	1.95806	0.232567
498	T	4	M	2.26416	0.445203
504	T	4	M	3.94561	0.760061
508	T	4	M	3.60626	0.742338
509	T	4	M	2.84887	0.338523
510	T	4	M	7.10796	0.509819
511	T	4	M	2.63359	0.362965
522	T	4	M	7.74041	0.492198
526	T	4	M	6.95738	0.721706
535	T	4	M	4.02376	0.557875
536	T	4	M	2.94042	0.452709
537	T	4	M	4.72114	0.799363
539	T	4	M	6.89611	1.12918
540	T	4	M	4.36204	0.662847
541	T	4	M	6.3487	1.07535
542	T	4	M	6.45961	1.10972
543	T	4	M	9.20955	1.31985
545	T	4	M	8.77959	1.38511
546	T	4	M	12.6968	1.78742
553	T	4	M	3.12157	0.612009
77	T	4	M	7.2167	0.812005
158	T	4	M	7.93623	1.57275
183	T	4	M	3.64537	0.480279
184	T	4	M	2.37317	0.430741
258	T	4	M	6.42446	0.564984
309	T	4	M	7.7001	0.936333
312	T	4	M	18.2406	1.2473
37	T	4	M	5.98456	0.700256
86	T	4	M	6.22465	0.862963
87	T	4	M	9.56306	0.436315
138	T	4	M	8.4881	0.819426
264	T	4	M	11.3208	0.927484
311	T	4	M	4.42645	0.656038
318	T	4	M	8.56484	1.36137
4	T	4	M	2.24351	0.471015
18	T	4	M	6.41854	0.662188
29	T	4	M	5.77854	1.02937
60	T	4	M	5.36049	1.14314
81	T	4	M	8.50212	0.837829
107	T	4	M	8.92297	1.56621
108	T	4	M	12.1641	1.80014
109	T	4	M	8.35228	1.28157
110	T	4	M	9.24027	1.51699
135	T	4	M	5.35202	0.542349
191	T	4	M	10.7769	0.727113
211	T	4	M	8.14831	0.771412
253	T	4	M	10.1789	1.17873
271	T	4	M	2.49711	0.400374
319	T	4	M	10.4424	1.3746
347	T	4	M	11.8063	1.33206
367	T	4	M	8.00608	1.2244
385	T	4	M	6.57344	0.586001
386	T	4	M	9.65716	0.89845
394	T	4	M	3.6557	0.961776
402	T	4	M	4.77283	0.448277
408	T	4	M	8.07565	2.03788
413	T	4	M	7.96031	0.632122
420	T	4	M	11.3296	1.29968
430	T	4	M	5.10809	0.851625
436	T	4	M	4.82586	1.07771
438	T	4	M	7.0465	0.897887
445	T	4	M	11.2663	1.45073
455	T	4	M	4.15559	0.720144
457	T	4	M	3.18072	0.506965
467	T	4	M	13.3916	1.88633
483	T	4	M	3.33841	0.450759
484	T	4	M	4.89128	0.759561
485	T	4	M	5.93575	0.687726
488	T	4	M	5.40799	0.85221
495	T	4	M	4.37426	0.294689
505	T	4	M	2.67935	0.579308
506	T	4	M	2.0126	0.573789
507	T	4	M	2.07531	0.620543
512	T	4	M	3.31296	0.411409
538	T	4	M	7.26825	1.26196
544	T	4	M	11.4149	1.8649
PAN1	Pan	4	M	6.75767	0.979947
PAN2	Pan	4	M	7.25032	1.46663
PAN3	Pan	4	M	5.16483	0.715522
PAN4	Pan	4	M	11.7562	1.82166
PAN6	Pan	4	M	13.6842	1.78397
PAN7	Pan	4	M	8.28171	0.807662
PAN8	Pan	4	M	16.8576	1.58462
PAN10	Pan	4	M	22.6108	1.64531
PAN11	Pan	4	M	15.2748	1.58138

## Sheet: SFigure 3a
SFigure 3a
Sample No.	state	Gender	CE 16:1	CE 16:0	CE 18:2	CE 18:1	CE 20:5	CE 20:4	CE 20:3	CE 20:2	CE 22:6	TG 38:0	TG 41:1	TG 42:2	TG 44:3	TG 44:2	TG 44:1	TG 44:0	TG 45:2	TG 45:1	TG 45:0	TG 46:4	TG 46:3	TG 46:2	TG 46:1	TG 46:0	TG 47:2	TG 47:1	TG 47:0	TG 48:5	TG 48:4	TG 48:3	TG 48:2	TG 48:1	TG 48:0	TG 49:3	TG 49:2	TG 49:1	TG 49:0	TG 50:5	TG 50:4	TG 50:3	TG 50:2	TG 50:1	TG 50:0	TG 51:6	TG 51:5	TG 51:4	TG 51:3
223	N	F	760.148	458.123	9570	1932.42	476.976	4112.8	0.0731047	23.6482	152.039	0.0123356	0.0125981	0.11944	0.156158	0.72523	1.89027	0.726999	0.140299	0.216895	0.165716	0.087695	0.660336	5.5301	18.559	11.8814	0.417599	1.74287	1.08897	0.0404348	0.349923	7.34763	49.5672	109.073	37.8187	0.31625	5.98879	12.2046	0.759914	0.902494	9.4991	32.2145	211.022	312.756	17.1852	1.48927	2.884	0.721171	2.93069
224	N	F	698.317	444.484	10298.8	1721.18	408.059	4370.47	0.0731047	32.327	193.908	0.0123356	0.0125981	0.0145994	0.0114412	0.112299	0.140871	0.0701162	0.0111068	0.00438977	0.00569733	0.0421043	0.280982	1.18087	1.78059	0.449213	0.0693346	0.12768	0.051066	0.100124	0.369779	3.51606	15.7879	19.4434	1.76539	0.0837651	6.20107	0.406935	0.0126523	0.602463	5.69107	17.2224	84.5433	72.1863	0.00905226	1.98473	1.3775	0.401788	0.948005
225	N	F	311.434	297.792	7020.58	1245.64	232.044	2828.71	0.0731047	11.6737	219.571	0.0123356	0.0125981	0.0145994	0.0114412	0.0117335	0.0138246	0.00809671	0.0111068	0.00438977	0.00569733	0.00979468	0.0229586	0.0971796	0.137816	0.0622344	0.0111991	0.0476298	0.0234077	0.0108561	0.0146995	0.275283	1.57249	2.16853	0.146512	0.0405128	7.78608	0.00133565	0.000143744	0.0932424	1.03679	4.8329	24.0873	20.3645	0.00905226	0.923051	0.748156	0.213939	0.366129
226	N	F	588.901	600.879	10605.3	2065.37	473.254	4356.56	0.0731047	34.1361	382.12	0.0123356	0.0125981	0.0145994	0.0114412	0.0759679	0.124712	0.0438456	0.0111068	0.0303175	0.0242752	0.0633058	0.219571	0.817584	1.52322	0.523796	0.0415181	0.124963	0.0571456	0.0316247	0.213337	2.72949	12.2796	15.9019	4.82942	0.0861535	6.45011	0.695748	0.0269591	0.549023	5.76235	18.1997	80.2334	105.54	1.41083	1.62943	2.38331	0.629343	1.34968
227	N	F	737.554	271.943	8160.46	1387	146.562	2047.54	8.33335	14.0234	58.0117	0.0123356	0.0125981	0.0145994	0.0114412	0.223706	0.485857	0.149141	0.0111068	0.0526201	0.062281	0.00979468	0.221216	1.20557	2.82961	0.963588	0.108334	0.269818	0.20821	0.0108561	0.109106	1.73359	11.9823	16.0783	1.38913	0.053129	6.25098	0.879995	0.103947	0.154197	1.63273	8.07595	47.909	37.6135	0.00905226	1.14016	0.57376	0.111527	0.535149
229	N	F	466.71	278.29	6581.9	1265.28	299.79	2897.61	0.0731047	20.9283	138.745	0.0123356	0.0125981	0.112318	0.166792	0.89677	1.54995	0.435885	0.0804824	0.132963	0.0835103	0.10171	0.754937	4.94306	9.78705	4.47071	0.277045	0.711917	0.371934	0.0260837	0.317389	6.04983	33.3177	50.3678	10.7869	0.175178	5.63871	4.15844	0.0912457	0.608855	7.42898	23.4798	119.883	121.667	3.54552	1.49951	1.55039	0.654488	1.8414
230	N	F	738.69	665.945	13640.8	2343.49	2116.6	5234.24	0.0731047	30.845	243.572	0.0123356	0.0700408	0.0145994	0.0114412	0.160639	0.709648	0.55986	0.0111068	0.00438977	0.0543908	0.00979468	0.156391	1.13236	3.93132	1.77369	0.0663937	0.212521	0.151466	0.0108561	0.105135	0.869789	6.61264	16.1078	3.93756	0.0129834	5.19258	0.758804	0.125841	0.155596	0.489477	2.84989	31.8808	49.1129	1.43693	0.526597	0.807065	0.00152532	0.183227
231	N	F	672.24	627.379	12318.3	2336.55	569.385	5897.76	0.0731047	45.1797	151.027	0.0123356	0.0125981	0.0145994	0.0490025	0.344955	0.756291	0.340047	0.0111068	0.0888835	0.109545	0.0500047	0.386558	2.05397	5.1339	2.69654	0.153304	0.477704	0.345016	0.0108561	0.181109	3.63011	19.8501	31.6664	6.49539	0.147171	5.2753	2.18466	0.209147	0.431907	3.68861	15.0039	89.0734	82.3607	1.73343	1.27146	0.877518	0.198319	0.609023
232	N	F	296.858	598.673	7680	1456.28	629.259	3400.88	36.8388	11.6294	413.552	0.0123356	0.0157477	0.0145994	0.0167452	0.160974	0.40168	0.121435	0.0334365	0.0759284	0.0612824	0.0336747	0.239743	1.99987	5.0024	1.78391	0.285235	0.761997	0.250139	0.0166984	0.199177	4.12093	21.5184	31.5473	3.935	0.26941	7.80444	4.30995	0.000143744	0.50424	5.08002	18.3616	72.8145	65.4105	1.37302	1.22093	1.31091	0.933722	1.8753
233	N	F	506.156	490.962	7800.15	1654.84	342.291	3616.78	0.0731047	19.5601	151.648	0.0123356	0.0125981	0.0488142	0.0934787	0.37537	0.79491	0.289354	0.0294324	0.0413669	0.0516462	0.0504778	0.436367	3.39163	9.25599	5.07745	0.17925	0.471424	0.33241	0.0336948	0.276753	4.72675	28.864	51.0969	21.8983	0.142489	4.39619	2.98657	0.171812	0.523259	5.00842	21.6705	122.858	156.173	6.44586	1.66282	2.17176	0.30678	0.883976
235	N	F	461.689	452.347	9169.55	1575.45	109.406	2958.78	116.083	2.2462	114.398	0.0123356	0.0125981	0.0145994	0.0114412	0.0117335	0.025069	0.00809671	0.0111068	0.00438977	0.00569733	0.00979468	0.0394176	0.193234	0.295389	0.0489273	0.0111991	0.0706703	0.0057869	0.0108561	0.0337753	0.503442	3.62715	4.33279	0.0011838	0.0415288	7.68579	0.00133565	0.000143744	0.0638357	1.17238	6.44403	29.5009	21.3043	0.00905226	0.949568	0.567546	0.267088	0.594414
236	N	F	1204.26	807.433	14703.4	2758.31	763.946	7416.75	13.6367	24.8667	379.86	0.0123356	0.0125981	0.288395	0.190747	0.886226	2.62653	1.6388	0.0111068	0.130374	0.0653057	0.00979468	0.852984	6.73059	18.1768	3.97323	0.193123	0.502086	0.143648	0.0767497	0.658618	8.4095	31.0822	36.1876	7.59379	0.165439	5.08387	2.56657	0.150907	0.326302	3.59252	17.5532	99.9597	83.5808	0.386866	1.15669	0.782325	0.292412	0.805168
237	N	F	419.616	520.59	12098.2	1766.72	392.774	5384.2	0.0731047	44.5054	255.13	0.0123356	0.0125981	0.0145994	0.0114412	0.0117335	0.0567797	0.00809671	0.0111068	0.00438977	0.00569733	0.00979468	0.0759988	0.321599	0.628043	0.155841	0.0111991	0.0756246	0.0057869	0.0108561	0.0883967	0.969216	4.87775	5.78203	0.0011838	0.0643685	6.72798	0.00133565	0.000143744	0.223416	1.9899	7.18434	39.0492	28.1966	0.00905226	0.963126	0.639643	0.20767	0.461067
238	N	F	511.651	452.776	7120.57	1570.86	533.72	3281.76	29.6611	12.751	257.547	0.0123356	0.0125981	0.0145994	0.0114412	0.084331	0.143326	0.0101209	0.0111068	0.0386935	0.00569733	0.0327772	0.273363	1.35536	1.68711	0.152055	0.152991	0.1905	0.023612	0.0108561	0.320642	4.8642	17.3452	12.8921	0.0011838	0.241963	9.31371	0.511691	0.000143744	1.01826	8.0993	21.7764	72.0227	31.4925	0.00905226	2.36026	0.807792	1.02463	1.80481
239	N	F	314.844	458.967	8777.11	1794.45	363.255	4377.61	0.0731047	31.9644	497.684	0.0123356	0.0125981	0.0145994	0.0114412	0.0773861	0.244713	0.0561601	0.0111068	0.00438977	0.00569733	0.00979468	0.186016	1.07267	2.2188	0.16964	0.0402381	0.0771299	0.0057869	0.0108561	0.221434	2.36005	9.78392	7.9876	0.0011838	0.0320326	6.83922	0.00133565	0.111182	0.345613	2.68465	8.07614	36.1576	20.8363	0.00905226	1.17219	0.41979	0.213941	0.35168
282	N	F	637.61	669.37	10674.6	1990.16	984.441	4568.86	0.0731047	18.0139	499.459	0.0123356	0.0125981	0.0145994	0.0114412	0.0117335	0.0138246	0.00809671	0.0111068	0.00438977	0.00569733	0.00979468	0.0133204	0.117917	0.253629	0.115147	0.0111991	0.0543523	0.0057869	0.0108561	0.0146995	0.2908	2.23438	4.8343	0.384086	0.0129834	6.57782	0.00133565	0.0715279	0.0741664	0.809219	4.72289	32.4967	33.6446	0.00905226	0.867348	0.909622	0.0938664	0.306677
283	N	F	341.446	564.968	10166.3	1996.29	1388.72	4862.25	0.0731047	37.6176	704.833	0.0123356	0.0125981	0.0145994	0.0114412	0.0117335	0.0810981	0.0224213	0.0111068	0.00438977	0.00569733	0.00979468	0.103526	0.435028	0.750721	0.171513	0.0344618	0.150714	0.0278508	0.0108561	0.0146995	1.76283	8.33548	9.1427	0.0011838	0.0838304	6.76082	0.217818	0.000143744	0.410667	4.3818	11.8473	46.2474	31.8389	0.00905226	1.22218	0.917146	0.670172	1.09705
284	N	F	893.252	612.736	11398	2319.8	993.077	4930.92	0.0731047	22.7252	660.782	0.0123356	0.0125981	0.0145994	0.0114412	0.0330274	0.12192	0.0592521	0.0111068	0.0350699	0.00569733	0.00979468	0.137033	0.73097	1.67249	0.622829	0.0860151	0.220178	0.0950324	0.0108561	0.100016	2.25418	16.3979	23.1752	3.63934	0.118098	6.31624	1.81798	0.0481193	0.409991	5.12174	19.4952	103.528	99.1369	0.912485	1.66128	1.53147	0.391189	1.46157
285	N	F	487.015	755.171	12183	2497.72	532.064	6762.75	0.0731047	53.2036	547.42	0.0123356	0.0125981	0.0145994	0.0114412	0.189315	0.698186	0.155631	0.0111068	0.0577096	0.0339932	0.0466832	0.432641	3.43404	7.95356	0.640362	0.14393	0.360175	0.0877383	0.0407136	0.440533	7.51022	32.6243	39.6197	2.73004	0.219975	6.24775	2.57294	0.000143744	0.76443	8.88623	27.0995	134.83	121.28	0.216689	2.02691	1.99725	0.937749	2.16775
286	N	F	581.563	631.552	10926.2	1821.15	979.649	4249.9	9.24281	19.66	526.995	0.0123356	0.0125981	0.0145994	0.0114412	0.0663252	0.0874172	0.0196068	0.019085	0.0157032	0.00569733	0.0231302	0.147149	0.676373	1.64319	0.709238	0.0648054	0.15998	0.0598063	0.0108561	0.267874	2.60237	10.8309	14.0955	1.60418	0.161809	6.33959	0.633709	0.00239124	1.04047	5.33584	16.4124	52.1322	41.9657	0.233041	1.17215	1.29572	0.832208	0.878987
288	N	F	968.472	632.693	14926.6	2554.5	637.53	6671.92	0.0731047	48.2169	305.723	0.0123356	0.0125981	0.0567557	0.0622749	0.478	1.30668	0.636034	0.0679636	0.136791	0.110715	0.0611984	0.438927	4.37981	13.5803	6.68939	0.263968	0.803625	0.487162	0.0108561	0.24787	5.70096	39.6399	75.9372	21.3199	0.135259	4.52314	5.65498	0.254371	0.590476	7.15207	23.0987	134.903	192.915	12.4919	0.966725	1.53355	0.304262	1.83632
289	N	F	750.337	604.799	13547.7	2618.07	875.33	6374.14	19.8669	29.7974	421.461	0.0123356	0.0125981	0.0145994	0.0114412	0.0117335	0.116319	0.0486667	0.0111068	0.00438977	0.00569733	0.00979468	0.119233	0.456167	1.02515	0.350239	0.0111991	0.118402	0.0443211	0.0108561	0.101641	1.26282	7.8449	12.551	0.755796	0.0597464	6.1632	0.449035	0.00868706	0.319954	2.76228	10.5433	60.2462	55.4053	0.00905226	1.28676	0.912905	0.214312	0.837023
290	N	F	384.75	483.091	8996.31	1429.05	212.404	3865.55	0.0731047	28.6502	267.242	0.0376249	0.0125981	0.0145994	0.0114412	0.0416934	0.0584058	0.00809671	0.0111068	0.00438977	0.00569733	0.00979468	0.0921366	0.386442	0.449804	0.0592361	0.0457811	0.0550503	0.0280929	0.0108561	0.109842	1.05286	3.55446	3.05365	0.00794236	0.0129834	8.07947	0.00133565	0.000143744	0.216007	2.64206	7.07853	18.3431	14.4802	0.00905226	0.528948	0.575956	0.411849	1.00316
292	N	F	478.426	794.894	11888	2116.63	159.131	4954.41	0.0731047	36.3017	202.47	0.0123356	0.071872	0.0145994	0.0114412	0.0117335	0.0437189	0.00809671	0.0111068	0.00438977	0.00569733	0.00979468	0.0133204	0.221183	0.397179	0.197215	0.0403647	0.0904644	0.0484447	0.0108561	0.0146995	0.542691	4.00889	7.17904	0.362437	0.0366668	6.83713	0.199337	0.0463535	0.0836781	0.95756	7.27897	42.0385	40.3709	0.00905226	0.91759	1.02248	0.217351	0.664946
293	N	F	534.733	604.313	11514.8	2296.3	520.419	5428.11	0.0731047	39.8435	501.875	0.0123356	0.0125981	0.0145994	0.0114412	0.0817586	0.159791	0.0308045	0.0111068	0.0394752	0.00569733	0.00979468	0.187813	0.657173	1.47022	0.40211	0.0847719	0.167207	0.0748357	0.0108561	0.0999454	1.39922	8.74872	14.3992	1.1814	0.0845591	6.31001	1.1841	0.000143744	0.213945	2.38119	10.036	57.7434	65.2697	0.00905226	1.01713	1.4482	0.410671	1.04028
295	N	F	800.067	470.107	9387.8	1743.64	253.619	4383.68	7.30645	17.1818	369.175	0.0123356	0.0125981	0.0249927	0.0533374	0.317509	1.17004	0.277756	0.0845246	0.0665381	0.0192431	0.0368105	0.519518	4.40332	11.8087	1.86299	0.110525	0.224787	0.0355717	0.0416296	0.47281	6.32051	26.5487	36.9921	4.68831	0.0680503	5.02109	1.00479	0.00906345	0.482219	4.85492	15.3976	80.9554	87.3678	0.536216	1.80154	1.49636	0.213622	0.692169
296	N	F	232.597	244.336	7011.18	956.566	227.608	2992.33	0.0731047	22.5301	210.445	0.0123356	0.0125981	0.0145994	0.0114412	0.0117335	0.0138246	0.00809671	0.0111068	0.00438977	0.00569733	0.00979468	0.0133204	0.0681354	0.161924	0.0577154	0.0111991	0.0387254	0.0163085	0.0108561	0.0146995	0.40851	1.90863	2.01467	0.0817655	0.0336623	6.74759	0.00133565	0.000143744	0.145378	2.01384	6.25899	19.8181	14.5451	0.00905226	0.679445	0.50883	0.389799	0.555872
297	N	F	429.067	403.357	11184.5	1552	408.23	4434.68	0.0731047	32.0134	379.338	0.0123356	0.0125981	0.0145994	0.0114412	0.122768	0.212954	0.0581222	0.0111068	0.00438977	0.00569733	0.00979468	0.14965	0.575499	1.02899	0.497481	0.0435417	0.14457	0.0788561	0.0108561	0.0146995	0.950672	5.16645	7.88558	0.699205	0.0129834	6.27563	0.107733	0.0978094	0.150971	1.4353	5.54065	27.8076	27.076	0.00905226	0.687079	0.571585	0.190635	0.410942
298	N	F	435.782	619.984	11265	2110.44	501.005	5652.39	0.0731047	34.339	265.735	0.0123356	0.0125981	0.0145994	0.0114412	0.0117335	0.0138246	0.00809671	0.0111068	0.00438977	0.00569733	0.00979468	0.0133204	0.102408	0.199823	0.0879261	0.0111991	0.0533456	0.0057869	0.0108561	0.0146995	0.266527	1.44763	2.56985	0.34487	0.0129834	7.2255	0.00133565	0.000143744	0.0902815	1.08192	3.96687	21.8859	25.5083	0.00905226	0.564645	0.790748	0.18612	0.453573
299	N	F	266.847	359.743	8554.42	1295.01	219.01	3674.81	0.0731047	34.6737	202.812	0.0123356	0.0125981	0.0145994	0.0114412	0.058658	0.110011	0.0401153	0.0111068	0.00438977	0.00569733	0.00979468	0.0954019	0.320142	0.492061	0.256789	0.0111991	0.0571665	0.0450836	0.0108561	0.0927824	0.515718	1.616	2.49795	0.327945	0.0129834	7.04432	0.00133565	0.128043	0.225118	0.851389	1.89695	7.73736	8.18201	0.00905226	0.237711	0.307075	0.100585	0.118461
301	N	F	412.788	367.597	6840.61	1344.64	178.283	2711.64	30.9424	10.9289	133.486	0.027332	0.0125981	0.0411815	0.0841692	0.436767	0.89067	0.312307	0.0444121	0.11714	0.11919	0.0804133	0.415425	1.97489	4.03096	1.84551	0.162843	0.494873	0.294273	0.0108561	0.203527	2.54351	11.7034	16.2985	3.14177	0.0988645	7.64058	1.64172	0.19857	0.287517	2.75787	8.31628	35.6404	36.6649	1.00662	1.05174	0.848257	0.216309	0.793447
327	N	F	964.949	548.656	10203.9	2023.8	427.928	4597.42	0.0731047	25.1202	381.831	0.0123356	0.0125981	0.0145994	0.0114412	0.0117335	0.0928879	0.00809671	0.0111068	0.00438977	0.00569733	0.00979468	0.0770835	0.57677	1.29768	0.34801	0.0973543	0.14586	0.0537482	0.0108561	0.151574	2.02929	12.6973	17.0475	0.458803	0.111179	6.93253	0.768067	0.000143744	0.382052	4.41526	16.5364	86.0889	57.6844	0.00905226	1.80846	1.04819	0.585961	1.16526
328	N	F	505.783	504.638	7853.53	1589.38	483.562	3978.43	0.0731047	23.1671	432.713	0.0241546	0.0125981	0.0145994	0.0114412	0.102773	0.182483	0.0352747	0.0593995	0.0614984	0.0295245	0.00979468	0.124582	0.751215	1.51952	0.308001	0.0602732	0.101196	0.0116403	0.0108561	0.152293	1.25666	7.55413	9.14269	0.276795	0.0391294	7.96192	0.00133565	0.000143744	0.345817	2.10621	8.55151	41.4013	25.5815	0.00905226	1.5049	0.651923	0.173379	0.45662
329	N	F	1120	552.008	11227.5	2386.37	647.139	6847.35	0.0731047	51.9601	484.257	0.0123356	0.0125981	0.0145994	0.0114412	0.0117335	0.0854772	0.03453	0.0111068	0.00438977	0.00569733	0.00979468	0.0517563	0.352153	0.782533	0.234413	0.0651495	0.124143	0.0185271	0.0108561	0.0146995	0.950694	7.25567	11.2478	0.0011838	0.0858064	6.32216	0.298028	0.000143744	0.274141	2.38516	9.33186	53.4114	42.4471	0.00905226	1.07308	0.797808	0.358644	0.872987
330	N	F	875.176	451.376	12077.8	2124.02	697.827	5688.87	0.0731047	49.2947	329.597	0.0123356	0.0125981	0.0145994	0.0114412	0.0405686	0.0985478	0.029187	0.0111068	0.00438977	0.00569733	0.00979468	0.0545297	0.302343	0.719734	0.293366	0.0111991	0.119187	0.0238594	0.0108561	0.0414716	0.481515	4.14306	7.90051	0.358394	0.0129834	5.90561	0.16565	0.0654266	0.133033	0.786841	3.28214	25.5074	25.303	0.00905226	0.451813	0.367473	0.00152532	0.244742
332	N	F	175.412	318.808	6843.27	1032.01	89.328	2510.55	0.0731047	17.6665	171.429	0.0123356	0.0125981	0.0145994	0.035364	0.113889	0.23047	0.124064	0.0111068	0.0270704	0.0387852	0.0349554	0.153536	0.670273	1.45697	1.12771	0.0495482	0.15858	0.14929	0.0108561	0.1229	1.34357	6.75453	11.2745	4.44953	0.058693	6.52798	0.758423	0.135491	0.164793	2.76206	10.5648	46.9873	56.2188	4.04037	1.2119	2.24896	0.822665	1.18126
333	N	F	615.476	553.897	7650.49	1775.81	500.246	3558.45	175.097	1.23952	363.351	0.0191268	0.0125981	0.0145994	0.0114412	0.0358411	0.0719137	0.0147426	0.0253575	0.00438977	0.00569733	0.0199983	0.0732813	0.449072	1.07414	0.398995	0.084804	0.174447	0.0781506	0.0108561	0.107531	1.70004	10.7971	19.0419	2.15091	0.126645	7.92019	1.52817	0.000143744	0.382863	5.066	16.8508	90.0841	100.962	0.00905226	2.12392	3.28884	0.950482	1.87076
335	N	F	141.214	313.249	8158.04	973.726	106.911	2773.95	0.0731047	20.1882	166.75	0.0123356	0.0125981	0.0145994	0.0114412	0.0117335	0.0138246	0.00809671	0.0111068	0.00438977	0.00569733	0.00979468	0.0133204	0.1438	0.162202	0.0435392	0.0111991	0.0130186	0.0057869	0.0108561	0.0468873	0.372016	1.24815	1.41116	0.00540185	0.0129834	7.41967	0.00133565	0.000143744	0.0471948	1.3036	2.99225	10.4323	7.97108	0.00905226	0.355584	0.488984	0.372112	0.518427
336	N	F	728.142	530.62	13528.3	2194.55	1060.66	5974.06	0.0731047	42.8825	455.279	0.0123356	0.0125981	0.0145994	0.0114412	0.0117335	0.0631296	0.00809671	0.0111068	0.00438977	0.00569733	0.00979468	0.05261	0.247134	0.576946	0.19921	0.0111991	0.0786234	0.0354541	0.0108561	0.0146995	0.753267	5.50083	8.45279	0.0011838	0.0639614	6.60129	0.473509	0.000143744	0.115696	1.62436	8.16243	45.9334	40.4647	0.00905226	0.872337	0.67477	0.211042	0.765058
337	N	F	510.068	712.626	9191.85	2173.35	643.281	4558.88	18.7702	14.5151	510.318	0.0123356	0.0125981	0.0145994	0.0114412	0.0613303	0.113137	0.0288848	0.0320451	0.0328267	0.0181768	0.0227987	0.0962609	0.699634	1.49575	0.330717	0.11606	0.238878	0.0726419	0.0188028	0.106368	1.94672	10.4229	14.1527	0.445802	0.122593	8.43605	1.46858	0.000143744	0.241974	2.77611	12.7069	57.3745	46.0559	0.00905226	1.62793	1.30549	0.547564	1.25847
339	N	F	1143.34	792.687	15939.7	2646.91	552.891	7481.67	0.0731047	52.1113	204.15	0.0123356	0.0125981	0.0145994	0.0114412	0.0448024	0.128626	0.0804902	0.0111068	0.00438977	0.00569733	0.00979468	0.0831876	0.370214	0.945492	0.572787	0.0111991	0.173259	0.0911138	0.0108561	0.0146995	0.952316	7.89178	14.7178	2.1156	0.0560779	5.53707	0.482695	0.086287	0.125113	1.79037	11.1237	69.369	73.6956	0.00905226	1.27167	1.3086	0.149751	0.640684
340	N	F	384.521	377.81	7935.06	1478.72	166.766	2805.39	0.0731047	16.221	115.894	0.0435805	0.0125981	0.0145994	0.0114412	0.0587066	0.269458	0.13216	0.0111068	0.0378038	0.0498116	0.00979468	0.0992383	0.545794	1.71656	0.924761	0.079881	0.209385	0.151758	0.0108561	0.0671533	0.776096	6.35605	13.009	2.77778	0.0358849	6.96098	0.998052	0.0848718	0.155112	1.39791	4.44214	23.0115	33.3431	1.19417	0.507864	0.678871	0.028403	0.519702
555	N	F	793.523	519.67	11882.8	1502.09	467.74	3601.14	100.115	13.6338	265.637	0.0123356	0.0125981	0.0145994	0.0114412	0.0117335	0.0797719	0.00809671	0.0111068	0.00438977	0.00569733	0.00979468	0.0133204	0.350843	0.879487	0.36869	0.0111991	0.0845619	0.0057869	0.0108561	0.0669678	0.714284	6.90405	14.696	2.06258	0.0672144	5.66787	0.226306	0.0582303	0.123912	1.54576	9.91605	79.3165	87.9703	0.00905226	1.42782	1.59739	0.00152532	0.44959
556	N	F	967.414	673.907	15610.3	2281.42	858.056	6465.36	0.0731047	35.9043	341.569	0.0123356	0.0125981	0.117897	0.104505	0.519443	1.26443	0.515491	0.0544043	0.119352	0.104386	0.100872	0.582927	3.64474	8.59723	3.35272	0.250026	0.642443	0.387279	0.0108561	0.345537	5.55393	26.7811	39.8335	7.61952	0.158258	5.50553	3.18512	0.186499	0.651641	5.92672	15.9805	79.8136	93.7077	1.4124	0.940747	0.853268	0.360936	1.28923
557	N	F	246.03	336.204	8628.82	1395.74	223.093	3152.56	0.0731047	24.2995	226.378	0.0123356	0.0125981	0.0145994	0.0114412	0.0117335	0.0138246	0.00809671	0.0111068	0.00438977	0.00569733	0.00979468	0.0133204	0.0831956	0.16028	0.0775921	0.0111991	0.0565048	0.0057869	0.0108561	0.0146995	0.251383	1.53957	2.84443	0.0011838	0.0129834	6.5468	0.00133565	0.000143744	0.0115832	0.66213	4.03436	26.6606	23.4562	0.00905226	0.56965	0.601096	0.164631	0.471386
559	N	F	485.766	432.538	9190.89	1448.41	106.699	3677.23	84.1493	14.3148	284.326	0.0123356	0.0125981	0.0145994	0.0114412	0.0117335	0.0138246	0.00809671	0.0111068	0.00438977	0.00569733	0.00979468	0.0731018	0.274483	0.392765	0.116807	0.0111991	0.0679836	0.0218182	0.0108561	0.0946471	1.42013	7.51879	8.82674	0.163394	0.0639755	7.72262	0.00133565	0.000143744	0.298297	5.99278	16.6611	56.3546	46.1259	0.00905226	1.72932	1.77949	0.666583	1.29471
65	T	F	833.058	526.924	13533.2	1986.88	831.982	5280.98	0.0731047	37.651	342.209	0.0123356	0.0125981	0.0145994	0.0114412	0.129745	0.294875	0.202417	0.0111068	0.00438977	0.00569733	0.00979468	0.199759	0.961252	3.23964	2.18248	0.0111991	0.257386	0.0057869	0.0108561	0.17151	2.05121	14.4615	30.4841	11.6031	0.0611945	4.552	1.22307	0.304216	0.467217	3.77559	11.8863	74.8072	112.013	5.59404	0.610137	1.63596	0.00152532	0.639126
66	T	F	486.012	360.183	7545.23	1525.42	367.271	3420.07	26.7206	11.5826	277.763	0.0123356	0.0125981	0.0145994	0.0114412	0.0117335	0.10048	0.0645034	0.050203	0.0233622	0.00569733	0.00979468	0.0485304	0.385543	1.32976	0.544388	0.0111991	0.0870124	0.0482475	0.0108561	0.0438962	0.568558	5.45258	12.8356	3.09035	0.0129834	5.21778	0.0385445	0.0766605	0.0846479	0.765751	3.8739	34.4669	50.4201	0.717124	0.789153	0.954446	0.00152532	0.182318
69	T	F	139.445	242.71	8046.9	1152.29	89.1687	3789.33	0.0731047	41.6504	108.863	0.0123356	0.0125981	0.0145994	0.0114412	0.0117335	0.0138246	0.00809671	0.0111068	0.00438977	0.00569733	0.00979468	0.0133204	0.0159985	0.0570736	0.0464045	0.0111991	0.0130186	0.0057869	0.0108561	0.0146995	0.130181	0.4807	0.94664	0.314588	0.0129834	6.99199	0.00133565	0.000143744	0.0115832	0.255174	1.32606	13.1966	20.7096	0.00905226	0.204617	0.572816	0.00152532	0.201576
123	T	F	467.065	726.554	11648	2673.26	219.524	6598.5	0.0731047	44.2674	413.808	0.0123356	0.0125981	0.0145994	0.0114412	0.0117335	0.0955802	0.00809671	0.0111068	0.00438977	0.00569733	0.00979468	0.111527	0.441049	0.722409	0.29831	0.0111991	0.0621227	0.0478536	0.0108561	0.0704022	1.52764	9.01149	12.2884	2.09055	0.0751985	6.18607	0.517511	0.0402058	0.242446	4.96474	20.665	104.145	104.177	0.00905226	1.89689	2.92783	0.912563	2.08278
124	T	F	1062.29	835.777	9714.91	2860.43	773.286	5924.53	219.79	1.84968	747.214	0.0123356	0.0125981	0.0145994	0.0114412	0.0219796	0.082968	0.010536	0.0111068	0.00438977	0.00569733	0.00979468	0.0878334	0.409797	0.909917	0.234867	0.0621707	0.0678244	0.0237792	0.0108561	0.0688477	1.34349	8.44129	11.574	0.648955	0.0686873	8.30997	0.159843	0.00599608	0.332561	3.66611	12.5989	61.2045	50.9045	0.00905226	2.13028	1.59118	0.275066	0.990765
153	T	F	233.857	558.596	8163.94	1779.59	346.352	4388.3	0.0731047	23.0544	472.279	0.0123356	0.0125981	0.0145994	0.0215069	0.0834711	0.308144	0.1738	0.0295437	0.0464614	0.0933797	0.00979468	0.110248	0.545777	1.62977	1.44688	0.0640571	0.276038	0.26152	0.0108561	0.0446877	0.734583	5.64985	12.8959	4.89526	0.0505111	7.23615	1.54773	0.111602	0.0973238	1.46403	8.0514	49.5103	78.0379	0.672723	1.21701	2.57052	0.205304	1.10331
154	T	F	323.281	728.329	12668.1	1882.3	1491.26	5736.73	0.0731047	42.6435	792.525	0.0123356	0.0125981	0.0145994	0.0452517	0.282779	0.512589	0.200127	0.0111068	0.00438977	0.00569733	0.0663526	0.467096	3.75098	5.94832	0.565754	0.130996	0.223684	0.0664756	0.0770249	0.717907	8.56691	26.2887	27.2728	2.52918	0.103394	5.78855	1.42015	0.000143744	0.810774	10.0214	22.4597	87.0738	90.0241	0.00905226	1.50928	2.44462	1.1882	2.24216
205	T	F	389.753	438.51	7988.45	1871.61	113.379	3384.56	0.0731047	30.9778	72.8068	0.118952	0.0642133	0.0145994	0.0114412	0.0117335	0.0495046	0.00809671	0.0111068	0.00438977	0.00569733	0.00979468	0.0456725	0.137667	0.389951	0.0951602	0.0111991	0.0130186	0.0057869	0.0108561	0.0146995	0.272339	1.77619	3.29777	0.348259	0.0129834	6.87145	0.00133565	0.000143744	0.101061	0.356636	3.45043	35.9528	39.2485	0.00905226	0.889743	0.852804	0.0511498	0.339909
206	T	F	325.765	383.119	6649.82	1598.18	249.58	3685.64	0.0731047	30.6425	205.732	0.0497957	0.0125981	0.0145994	0.0114412	0.0117335	0.0537917	0.0318611	0.0111068	0.00438977	0.00569733	0.00979468	0.0504706	0.270273	0.391047	0.12352	0.0111991	0.0130186	0.0057869	0.0108561	0.0663712	0.470077	2.33546	3.72713	0.839065	0.0129834	7.45077	0.00133565	0.000143744	0.0626549	0.623917	4.85032	38.5294	40.727	0.00905226	1.04688	1.18199	0.0393258	0.364705
217	T	F	702.023	617.211	8354.91	1951.86	863.763	4600.09	0.0731047	22.9801	710.45	0.0123356	0.0125981	0.0145994	0.0114412	0.0117335	0.0198104	0.00809671	0.0205582	0.00438977	0.00569733	0.00979468	0.0557329	0.267765	0.472438	0.147038	0.04436	0.0745185	0.0291621	0.0108561	0.0737394	1.04396	5.38729	5.93185	0.362224	0.0798335	8.14509	0.00133565	0.0474102	0.296103	3.27312	10.2081	37.864	27.0364	0.00905226	1.45676	1.00993	0.486042	1.04334
218	T	F	525.507	410.687	8310	1506.13	434.8	3835.72	0.0731047	23.7258	325.691	0.0123356	0.0125981	0.0145994	0.0114412	0.0749579	0.146244	0.0726722	0.0111068	0.00438977	0.00569733	0.00979468	0.0913845	0.37072	0.949443	0.499066	0.0638541	0.142711	0.0969103	0.0108561	0.0146995	0.541978	4.71092	9.02393	1.16602	0.0334074	6.39213	0.312111	0.0668878	0.122645	0.901609	5.11693	33.8707	35.6519	0.00905226	0.81514	0.730432	0.0954633	0.43205
262	T	F	320.22	329.362	7033.24	1113.98	39.386	3375.53	0.0731047	26.7631	162.849	0.0123356	0.0125981	0.0145994	0.0114412	0.0117335	0.0138246	0.00809671	0.0228048	0.00438977	0.00569733	0.00979468	0.0321472	0.124586	0.21395	0.0807508	0.0111991	0.0577797	0.0306042	0.0108561	0.0286956	0.417169	3.34216	5.04366	0.512779	0.0550068	6.59523	0.00133565	0.000143744	0.0416014	1.06146	9.27417	48.9998	47.0805	0.00905226	1.1223	1.32488	0.370172	0.788909
279	T	F	308.096	433.976	7538.87	1999.04	320.031	4511.98	0.0731047	22.9947	723.607	0.0123356	0.0125981	0.0145994	0.0201046	0.071081	0.161445	0.0762823	0.0111068	0.152023	0.00712166	0.00979468	0.0774333	0.452671	1.41359	0.869742	0.0429803	0.131103	0.0849437	0.0108561	0.0983392	0.919255	6.8307	13.2393	3.33557	0.0571319	5.61314	0.606624	0.00504053	0.107904	1.74742	9.45119	49.9646	53.3037	1.00559	1.16721	1.21161	0.305386	0.799799
13	T	F	170.249	447.378	7351.91	1924	112.64	4665.68	0.0731047	48.0489	330.811	0.0123356	0.0125981	0.0145994	0.0114412	0.0117335	0.0138246	0.00809671	0.0111068	0.00438977	0.00569733	0.00979468	0.0133204	0.0415437	0.0463686	0.0418613	0.0111991	0.0130186	0.0057869	0.0108561	0.0146995	0.0683147	0.405482	0.871807	0.61601	0.0129834	6.75563	0.00133565	0.000143744	0.0115832	0.211057	1.56869	17.5719	30.9251	0.00905226	0.503709	1.18291	0.080435	0.244755
67	T	F	394.082	526.628	6927.89	1743.8	288.373	3229.68	22.6828	10.7865	292.933	0.0311875	0.0782186	0.0410547	0.0593745	0.258555	0.636094	0.373378	0.0185178	0.0672228	0.0220867	0.00979468	0.258408	2.11811	7.85338	2.81523	0.0942946	0.26802	0.147345	0.0108561	0.170243	3.12407	20.0165	34.1912	10.9549	0.0826234	5.32549	2.09581	0.135344	0.321205	3.17226	19.5071	120.297	147.703	7.30953	1.61116	2.20488	0.362687	1.22766
68	T	F	734.953	633.875	11046.8	2521.24	395.615	5616.31	0.0731047	21.6601	451.02	0.058074	0.0125981	0.0145994	0.0114412	0.0117335	0.0602079	0.00809671	0.0111068	0.00438977	0.00569733	0.00979468	0.0506367	0.341878	0.945655	0.331296	0.0111991	0.100491	0.0463009	0.0108561	0.0146995	1.1725	11.1896	20.8118	2.64738	0.0640355	6.14667	0.838757	0.000143744	0.208767	3.2573	18.011	118.566	121.038	0.00905226	1.99765	2.13682	0.281765	1.25565
78	T	F	607.052	530.726	10053.3	1884.99	1123.26	4674.83	0.0731047	26.3898	676.162	0.0123356	0.0125981	0.0514011	0.023655	0.0575188	0.203541	0.0660015	0.0342861	0.00438977	0.00569733	0.00979468	0.121959	0.867463	2.43186	0.462437	0.0400251	0.122828	0.0348664	0.0108561	0.167868	1.81582	8.53502	11.2182	1.08324	0.0617344	5.99428	0.395845	0.00257234	0.226137	1.9231	8.71051	42.5632	40.8758	0.00905226	0.945476	0.778169	0.252579	0.604804
83	T	F	806.764	508.549	9589.58	1931.32	288.782	4849.18	26.0303	12.5362	165.941	0.0123356	0.0125981	0.116149	0.14563	0.770208	1.68638	0.485334	0.0449146	0.191377	0.143928	0.103017	0.753491	5.10904	10.4327	3.67327	0.40668	0.975373	0.432342	0.0108561	0.321548	7.33343	41.3855	55.1253	11.7771	0.426975	7.23165	6.03861	0.000143744	0.708266	8.86556	31.8406	169.353	144.711	2.92495	2.03539	1.57653	1.195	3.27106
85	T	F	702.21	419.412	6395.32	1554.08	363.187	2543.66	210.308	0.287662	72.9688	0.0123356	0.0125981	0.323767	0.48519	2.55542	7.14683	3.13014	0.18489	0.794837	0.889406	0.26161	2.08645	12.4634	29.8639	17.45	1.19372	4.25894	2.68583	0.0915261	0.614957	10.7518	60.2263	100.172	31.7829	0.616696	8.98123	14.0393	1.95991	1.4557	11.167	31.8259	172.591	193.82	14.1583	1.60178	2.00358	1.18506	3.78221
148	T	F	312.32	289.769	8785.99	1243.61	221.615	3162.05	0.0731047	18.3736	370.827	0.0123356	0.0125981	0.0145994	0.0114412	0.0117335	0.0138246	0.00809671	0.0111068	0.00438977	0.00569733	0.00979468	0.0133204	0.0159985	0.0912784	0.0603829	0.0111991	0.0130186	0.0057869	0.0108561	0.0146995	0.181528	0.77532	1.08558	0.0864895	0.0129834	6.67395	0.00133565	0.000143744	0.0801733	0.57753	4.97039	25.0247	17.4253	0.00905226	0.5964	0.633938	0.140658	0.194435
151	T	F	935.337	438.117	10155.7	2167.86	181.945	4636.45	0.0731047	31.8112	197.345	0.0123356	0.0125981	0.0145994	0.0114412	0.0117335	0.052566	0.00809671	0.0111068	0.00438977	0.00569733	0.00979468	0.0628607	0.432332	0.93797	0.308331	0.0782159	0.205205	0.0823349	0.0108561	0.0146995	1.19861	14.7261	27.0612	5.04359	0.144237	6.50176	3.40983	0.000143744	0.076557	2.60742	19.7151	156.587	197.972	0.00905226	0.981473	3.11215	0.471435	2.98336
179	T	F	299.799	1277.99	14021.5	3466.62	251.702	7749	0.0731047	70.6542	754.565	0.0123356	0.0508856	0.0145994	0.0114412	0.0117335	0.0138246	0.00809671	0.0111068	0.00438977	0.00569733	0.00979468	0.0133204	0.0667703	0.150123	0.107246	0.0111991	0.0130186	0.0057869	0.0108561	0.0146995	0.116759	1.05144	2.91691	1.1687	0.0129834	6.61406	0.00133565	0.0527409	0.0115832	0.320593	3.49658	37.1642	70.9458	0.00905226	0.748361	2.15378	0.0309389	0.499944
182	T	F	294.008	505.489	10251.4	1788.07	307.879	5461.51	0.0731047	0.287662	672.63	0.0123356	0.0125981	0.0145994	0.0114412	0.0117335	0.0138246	0.00809671	0.0111068	0.00438977	0.00569733	0.00979468	0.0133204	0.0632366	0.135431	0.0129782	0.0111991	0.0130186	0.0057869	0.0108561	0.0146995	0.398614	1.58065	2.20468	0.0512666	0.0129834	6.87951	0.00133565	0.000143744	0.120388	1.16979	10.3829	50.1163	36.8999	0.00905226	1.03337	1.07348	0.273059	0.361851
221	T	F	243.89	415.366	9159.94	1275.8	335.145	3460.47	0.0731047	25.3002	241.173	0.0123356	0.0125981	0.0145994	0.103733	0.261882	0.389329	0.170514	0.0111068	0.00438977	0.00569733	0.0851338	0.535222	2.25722	4.22614	0.884045	0.10586	0.190764	0.0791592	0.0405744	0.510181	5.35884	18.0844	21.3818	3.4265	0.0850139	5.6164	0.890188	0.0541618	0.675283	6.40914	15.0315	62.4809	72.5187	0.00905226	1.39334	1.83769	0.591461	1.07264
250	T	F	438.024	462.869	9788.15	1649.99	270.13	3564.37	0.0731047	34.1001	143.996	0.0123356	0.0125981	0.0607516	0.0517063	0.332047	0.942532	0.711248	0.0649484	0.105069	0.0761052	0.0626478	0.476444	4.11932	13.8546	6.41434	0.171384	0.724779	0.421183	0.0108561	0.306059	5.76953	37.3272	74.2778	20.582	0.191434	4.55117	5.09218	0.246918	0.606746	6.59527	26.0063	172.681	231.011	5.15307	1.57944	1.90749	0.380239	1.26558
272	T	F	626.027	510.884	12783.6	2279.53	240.036	5952.39	0.0731047	30.8739	592.559	0.0123356	0.0125981	0.0145994	0.0114412	0.0117335	0.0138246	0.00809671	0.0111068	0.00438977	0.00569733	0.00979468	0.0133204	0.137769	0.210593	0.131319	0.0111991	0.0576861	0.0057869	0.0108561	0.0146995	0.324435	2.78799	7.12999	1.1702	0.0129834	6.18589	0.222425	0.0742264	0.0115832	0.631898	7.01574	73.1159	97.6124	0.00905226	1.0882	1.77055	0.00152532	0.724258
281	T	F	131.588	474.262	7573.82	1912.57	174.221	4520.48	0.0731047	37.4901	427.902	0.0123356	0.0125981	0.0418548	0.0456025	0.169443	0.431557	0.259218	0.0111068	0.0622077	0.117491	0.0445575	0.211855	1.14098	3.14301	2.68785	0.089612	0.366923	0.344926	0.0108561	0.0890889	1.39192	9.39114	21.1121	9.95286	0.0342492	5.16556	1.74107	0.296316	0.158929	1.83452	8.89389	61.9992	109.507	6.57533	0.6925	2.35826	0.225215	0.885234
315	T	F	361.271	886.129	11691.9	2693.38	573.869	6355.64	0.0731047	40.5785	1047.2	0.0123356	0.0125981	0.0145994	0.0114412	0.0117335	0.0138246	0.00809671	0.0111068	0.00438977	0.00569733	0.00979468	0.0545211	0.151648	0.188822	0.0912452	0.0111991	0.0130186	0.0057869	0.0520882	0.0489824	0.537682	2.35633	4.80675	0.941465	0.0457951	6.59617	0.00133565	0.000143744	0.0948266	1.60213	9.38545	63.5497	88.2486	0.00905226	1.33905	2.92526	0.475623	1.04762
316	T	F	424.022	871.444	11962.2	2596.85	366.903	6437.62	0.0731047	39.3243	602.01	0.0357941	0.0456408	0.0145994	0.0114412	0.168072	0.420195	0.0777326	0.0111068	0.00438977	0.00569733	0.0274278	0.215196	1.65013	3.66657	0.247487	0.0523513	0.103766	0.0057869	0.0108561	0.291193	3.62301	10.7693	12.1192	0.522718	0.0425236	5.09808	0.141962	0.058508	0.227686	2.29809	8.82976	44.7923	50.8174	0.00905226	0.817634	1.26456	0.384015	0.510182
325	T	F	257.843	276.324	6580.68	1323.17	172.289	3544.65	0.0731047	23.3884	192.487	0.0123356	0.0125981	0.0145994	0.0114412	0.0932577	0.154152	0.0670703	0.0111068	0.00438977	0.00569733	0.00979468	0.129147	0.618274	1.21411	0.628822	0.0700805	0.176976	0.115383	0.0108561	0.122329	1.25163	6.48232	8.73902	1.1463	0.0484087	6.67682	0.186879	0.10421	0.271918	1.82151	7.65518	38.8945	29.7047	0.00905226	1.0344	0.541896	0.228795	0.513645
359	T	F	291.285	394.135	7436.89	1437.67	127.508	3151.79	0.0731047	18.6444	205.224	0.0123356	0.0125981	0.0145994	0.0114412	0.0395672	0.101599	0.0290823	0.0111068	0.00438977	0.0277201	0.00979468	0.0545547	0.298945	0.731041	0.399676	0.046114	0.106291	0.0641447	0.0108561	0.034415	0.701726	6.28118	11.4461	1.40219	0.0489752	6.39262	0.34118	0.0222589	0.0717067	1.3976	10.4119	64.3087	70.4207	0.00905226	1.36417	1.80833	0.291618	0.693155
363	T	F	433.004	620.093	6905.98	2246.67	440.553	4517.5	0.0731047	23.9362	641.067	0.0123356	0.0125981	0.0940616	0.0362303	0.152223	0.540233	0.300489	0.0515192	0.111077	0.131069	0.0282093	0.184156	1.30204	4.04903	2.79931	0.201256	0.649869	0.467713	0.0108561	0.11797	2.12892	16.1014	28.0336	6.91784	0.196244	7.63768	4.88892	0.0836562	0.408874	3.50081	17.1859	106.3	105.753	1.87583	1.63135	1.69095	0.615101	2.12462
1	T	F	155.082	185.788	5941.34	956.875	54.0147	1450.56	40.6051	6.52748	47.3717	0.0123356	0.0125981	1.11866	0.651804	5.16496	18.3488	15.9322	0.142643	0.462545	0.350896	0.196424	2.72508	23.9474	68.2065	22.3769	0.211053	1.01577	0.0057869	0.141449	1.07896	11.3367	34.9648	55.8768	21.9606	0.0129834	3.41295	2.60369	0.592486	0.356168	2.31725	6.54209	40.7438	80.0469	4.89038	0.420832	0.951423	0.00152532	0.277337
[truncated: 128 more rows]
[truncated: 161 more columns]

## Sheet: SFigure 3b
SFigure 3b
[truncated: 207 more rows]
[truncated: 191 more columns]

## Sheet: SFigure 3c
SFigure 3c
[truncated: 208 more rows]
[truncated: 142 more columns]

[truncated: 5 more sheets: SFigure 3d, SFigure 3e-h, SFigure 3i, SFigure 4, SFigure 5]
